# Supplementary material for: How Do Gepotidacin and Zoliflodacin Stabilize DNA-Cleavage Complexes with Bacterial Type IIA Topoisomerases? 2. A Single Moving Metal Mechanism
Source: Int J Mol Sci. 2024 Dec 24;26(1):33. doi: 10.3390/ijms26010033 (PMC11720246; doi:10.3390/ijms26010033)
Supplement: Supplementary file 1 [file ijms-26-00033-s001.zip]

Archive with 7 entries (7 files):
- fig1d.png
- Single-Moving-Metal-Mechanism.mp4
- state1.pdb
- state2.pdb
- state3.pdb
- state4.pdb
- supplementary-figs.pptx
