# Supplementary material for: How Do Gepotidacin and Zoliflodacin Stabilize DNA-Cleavage Complexes with Bacterial Type IIA Topoisomerases? 2. A Single Moving Metal Mechanism
Source: Int J Mol Sci. 2024 Dec 24;26(1):33. doi: 10.3390/ijms26010033 (PMC11720246; doi:10.3390/ijms26010033)
Supplement: Supplementary file 1 [file ijms-26-00033-s001.zip › state1.pdb]

CRYST1   86.341  123.653   94.099  90.00 117.10  90.00 P 1 21 1                 
SCALE1      0.011582  0.000000  0.005928        0.00000                         
SCALE2      0.000000  0.008087  0.000000        0.00000                         
SCALE3      0.000000  0.000000  0.011938        0.00000                         
ATOM      1  N   LYS S 417      50.787  56.319  25.160  1.00 67.40           N  
ATOM      2  CA  LYS S 417      50.462  56.477  23.743  1.00 64.68           C  
ATOM      3  CB  LYS S 417      49.198  55.684  23.384  1.00 66.12           C  
ATOM      4  C   LYS S 417      50.336  57.952  23.305  1.00 64.74           C  
ATOM      5  O   LYS S 417      50.615  58.269  22.141  1.00 63.44           O  
ATOM      6  N   LEU S 418      49.910  58.839  24.226  1.00 58.75           N  
ATOM      7  CA  LEU S 418      49.761  60.275  23.975  1.00 56.51           C  
ATOM      8  CB  LEU S 418      49.013  60.967  25.148  1.00 56.33           C  
ATOM      9  CG  LEU S 418      49.093  62.510  25.249  1.00 59.32           C  
ATOM     10  CD1 LEU S 418      48.193  63.189  24.239  1.00 57.27           C  
ATOM     11  CD2 LEU S 418      48.762  62.991  26.646  1.00 61.08           C  
ATOM     12  C   LEU S 418      51.120  60.968  23.702  1.00 59.71           C  
ATOM     13  O   LEU S 418      52.067  60.830  24.488  1.00 62.27           O  
ATOM     14  N   ALA S 419      51.193  61.711  22.583  1.00 51.56           N  
ATOM     15  CA  ALA S 419      52.345  62.507  22.184  1.00 50.37           C  
ATOM     16  CB  ALA S 419      52.608  62.347  20.693  1.00 50.07           C  
ATOM     17  C   ALA S 419      51.982  63.957  22.525  1.00 53.15           C  
ATOM     18  O   ALA S 419      51.405  64.668  21.703  1.00 50.40           O  
ATOM     19  N   ASP S 420      52.256  64.355  23.777  1.00 51.38           N  
ATOM     20  CA  ASP S 420      51.953  65.674  24.332  1.00 51.44           C  
ATOM     21  CB  ASP S 420      52.180  65.665  25.855  1.00 55.20           C  
ATOM     22  CG  ASP S 420      51.148  66.423  26.684  1.00 64.49           C  
ATOM     23  OD1 ASP S 420      50.496  67.338  26.138  1.00 63.06           O  
ATOM     24  OD2 ASP S 420      51.037  66.135  27.893  1.00 72.47           O  
ATOM     25  C   ASP S 420      52.736  66.826  23.688  1.00 56.02           C  
ATOM     26  O   ASP S 420      53.776  66.605  23.069  1.00 56.16           O  
ATOM     27  N   CYS S 421      52.212  68.058  23.834  1.00 53.32           N  
ATOM     28  CA  CYS S 421      52.831  69.296  23.349  1.00 53.25           C  
ATOM     29  CB  CYS S 421      51.778  70.295  22.858  1.00 52.66           C  
ATOM     30  SG  CYS S 421      50.466  70.677  24.056  1.00 56.88           S  
ATOM     31  C   CYS S 421      53.733  69.897  24.433  1.00 58.72           C  
ATOM     32  O   CYS S 421      53.584  69.552  25.606  1.00 59.90           O  
ATOM     33  N   SER S 422      54.684  70.770  24.051  1.00 55.27           N  
ATOM     34  CA  SER S 422      55.601  71.376  25.014  1.00 55.75           C  
ATOM     35  CB  SER S 422      56.813  71.984  24.314  1.00 58.54           C  
ATOM     36  OG  SER S 422      56.514  73.203  23.655  1.00 65.53           O  
ATOM     37  C   SER S 422      54.917  72.383  25.954  1.00 59.66           C  
ATOM     38  O   SER S 422      55.239  72.403  27.148  1.00 61.24           O  
ATOM     39  N   SER S 423      53.977  73.201  25.430  1.00 54.78           N  
ATOM     40  CA  SER S 423      53.248  74.201  26.227  1.00 55.58           C  
ATOM     41  CB  SER S 423      52.458  75.152  25.329  1.00 56.62           C  
ATOM     42  OG  SER S 423      51.399  75.823  26.001  1.00 60.83           O  
ATOM     43  C   SER S 423      52.324  73.563  27.264  1.00 61.91           C  
ATOM     44  O   SER S 423      51.759  72.492  27.018  1.00 60.93           O  
ATOM     45  N   LYS S 424      52.165  74.234  28.414  1.00 61.06           N  
ATOM     46  CA  LYS S 424      51.282  73.753  29.482  1.00 62.35           C  
ATOM     47  CB  LYS S 424      52.082  73.334  30.740  1.00 66.17           C  
ATOM     48  CG  LYS S 424      53.117  72.212  30.501  1.00 70.13           C  
ATOM     49  CD  LYS S 424      52.486  70.858  30.105  1.00 73.70           C  
ATOM     50  CE  LYS S 424      53.347  70.071  29.144  1.00 73.82           C  
ATOM     51  NZ  LYS S 424      52.640  68.873  28.622  1.00 74.20           N  
ATOM     52  C   LYS S 424      50.150  74.766  29.779  1.00 67.87           C  
ATOM     53  O   LYS S 424      49.475  74.664  30.811  1.00 69.13           O  
ATOM     54  N   SER S 425      49.939  75.725  28.845  1.00 63.37           N  
ATOM     55  CA  SER S 425      48.878  76.738  28.885  1.00 62.77           C  
ATOM     56  CB  SER S 425      49.361  78.062  28.292  1.00 65.79           C  
ATOM     57  OG  SER S 425      50.575  78.482  28.895  1.00 73.71           O  
ATOM     58  C   SER S 425      47.691  76.170  28.078  1.00 64.24           C  
ATOM     59  O   SER S 425      47.776  76.111  26.850  1.00 62.24           O  
ATOM     60  N   PRO S 426      46.617  75.673  28.755  1.00 60.80           N  
ATOM     61  CA  PRO S 426      45.502  75.025  28.028  1.00 58.37           C  
ATOM     62  CB  PRO S 426      44.533  74.636  29.142  1.00 61.71           C  
ATOM     63  CG  PRO S 426      45.360  74.570  30.365  1.00 68.12           C  
ATOM     64  CD  PRO S 426      46.384  75.637  30.213  1.00 64.04           C  
ATOM     65  C   PRO S 426      44.796  75.856  26.966  1.00 59.00           C  
ATOM     66  O   PRO S 426      44.338  75.287  25.972  1.00 55.96           O  
ATOM     67  N   GLU S 427      44.723  77.195  27.175  1.00 56.38           N  
ATOM     68  CA  GLU S 427      44.077  78.165  26.280  1.00 55.07           C  
ATOM     69  CB  GLU S 427      44.180  79.590  26.853  1.00 57.79           C  
ATOM     70  C   GLU S 427      44.621  78.102  24.844  1.00 56.43           C  
ATOM     71  O   GLU S 427      43.856  78.265  23.886  1.00 53.62           O  
ATOM     72  N   GLU S 428      45.940  77.856  24.712  1.00 53.75           N  
ATOM     73  CA  GLU S 428      46.659  77.767  23.437  1.00 52.83           C  
ATOM     74  CB  GLU S 428      47.968  78.583  23.490  1.00 54.99           C  
ATOM     75  CG  GLU S 428      49.013  78.083  24.476  1.00 65.52           C  
ATOM     76  CD  GLU S 428      50.415  78.631  24.297  1.00 84.18           C  
ATOM     77  OE1 GLU S 428      50.687  79.272  23.256  1.00 83.68           O  
ATOM     78  OE2 GLU S 428      51.253  78.401  25.197  1.00 78.93           O  
ATOM     79  C   GLU S 428      46.916  76.324  22.974  1.00 56.65           C  
ATOM     80  O   GLU S 428      47.312  76.106  21.824  1.00 56.44           O  
ATOM     81  N   CYS S 429      46.676  75.349  23.863  1.00 52.87           N  
ATOM     82  CA  CYS S 429      46.916  73.935  23.598  1.00 51.77           C  
ATOM     83  CB  CYS S 429      47.414  73.231  24.850  1.00 53.11           C  
ATOM     84  SG  CYS S 429      49.125  73.633  25.256  1.00 58.15           S  
ATOM     85  C   CYS S 429      45.732  73.207  22.974  1.00 52.39           C  
ATOM     86  O   CYS S 429      44.581  73.418  23.361  1.00 52.98           O  
ATOM     87  N   GLU S 430      46.047  72.344  21.991  1.00 44.41           N  
ATOM     88  CA  GLU S 430      45.084  71.570  21.208  1.00 42.49           C  
ATOM     89  CB  GLU S 430      45.005  72.117  19.770  1.00 43.19           C  
ATOM     90  CG  GLU S 430      44.910  73.634  19.684  1.00 53.85           C  
ATOM     91  CD  GLU S 430      44.991  74.254  18.306  1.00 64.02           C  
ATOM     92  OE1 GLU S 430      44.756  75.481  18.211  1.00 63.73           O  
ATOM     93  OE2 GLU S 430      45.294  73.531  17.328  1.00 44.84           O  
ATOM     94  C   GLU S 430      45.461  70.089  21.169  1.00 43.61           C  
ATOM     95  O   GLU S 430      46.633  69.750  21.096  1.00 42.73           O  
ATOM     96  N   ILE S 431      44.471  69.211  21.207  1.00 39.56           N  
ATOM     97  CA  ILE S 431      44.708  67.767  21.144  1.00 39.51           C  
ATOM     98  CB  ILE S 431      44.450  67.027  22.493  1.00 42.24           C  
ATOM     99  CG1 ILE S 431      44.857  65.536  22.406  1.00 41.74           C  
ATOM    100  CD1 ILE S 431      44.802  64.745  23.759  1.00 46.30           C  
ATOM    101  CG2 ILE S 431      43.015  67.217  22.984  1.00 42.22           C  
ATOM    102  C   ILE S 431      43.960  67.162  19.949  1.00 43.66           C  
ATOM    103  O   ILE S 431      42.780  67.442  19.758  1.00 43.56           O  
ATOM    104  N   PHE S 432      44.657  66.376  19.139  1.00 40.51           N  
ATOM    105  CA  PHE S 432      44.045  65.732  17.988  1.00 40.62           C  
ATOM    106  CB  PHE S 432      44.841  66.009  16.709  1.00 42.60           C  
ATOM    107  CG  PHE S 432      44.846  67.460  16.268  1.00 45.03           C  
ATOM    108  CD1 PHE S 432      45.557  68.426  16.987  1.00 48.68           C  
ATOM    109  CE1 PHE S 432      45.571  69.760  16.574  1.00 49.67           C  
ATOM    110  CZ  PHE S 432      44.909  70.132  15.420  1.00 48.73           C  
ATOM    111  CE2 PHE S 432      44.222  69.186  14.680  1.00 50.18           C  
ATOM    112  CD2 PHE S 432      44.192  67.852  15.104  1.00 47.14           C  
ATOM    113  C   PHE S 432      43.878  64.236  18.244  1.00 45.79           C  
ATOM    114  O   PHE S 432      44.856  63.536  18.506  1.00 43.47           O  
ATOM    115  N   LEU S 433      42.618  63.769  18.246  1.00 45.50           N  
ATOM    116  CA  LEU S 433      42.266  62.359  18.440  1.00 46.64           C  
ATOM    117  CB  LEU S 433      40.901  62.179  19.166  1.00 46.57           C  
ATOM    118  CG  LEU S 433      40.685  62.913  20.507  1.00 51.52           C  
ATOM    119  CD1 LEU S 433      39.273  62.707  20.999  1.00 52.32           C  
ATOM    120  CD2 LEU S 433      41.662  62.461  21.573  1.00 52.79           C  
ATOM    121  C   LEU S 433      42.237  61.728  17.056  1.00 51.05           C  
ATOM    122  O   LEU S 433      41.364  62.051  16.249  1.00 48.88           O  
ATOM    123  N   VAL S 434      43.225  60.875  16.769  1.00 49.99           N  
ATOM    124  CA  VAL S 434      43.394  60.224  15.466  1.00 50.53           C  
ATOM    125  CB  VAL S 434      44.775  60.547  14.807  1.00 54.66           C  
ATOM    126  CG1 VAL S 434      44.975  62.057  14.636  1.00 53.89           C  
ATOM    127  CG2 VAL S 434      45.939  59.930  15.580  1.00 55.31           C  
ATOM    128  C   VAL S 434      43.133  58.731  15.534  1.00 58.50           C  
ATOM    129  O   VAL S 434      43.378  58.098  16.563  1.00 59.82           O  
ATOM    130  N   GLU S 435      42.652  58.161  14.434  1.00 57.56           N  
ATOM    131  CA  GLU S 435      42.371  56.735  14.353  1.00 58.69           C  
ATOM    132  C   GLU S 435      43.654  55.967  14.026  1.00 66.13           C  
ATOM    133  O   GLU S 435      44.256  56.153  12.965  1.00 66.67           O  
ATOM    134  CB  GLU S 435      41.296  56.452  13.302  1.00 30.00           C  
ATOM    135  CG  GLU S 435      40.037  57.291  13.459  1.00 30.00           C  
ATOM    136  CD  GLU S 435      39.026  57.034  12.357  1.00 30.00           C  
ATOM    137  OE1 GLU S 435      37.881  57.518  12.475  1.00 30.00           O  
ATOM    138  OE2 GLU S 435      39.378  56.351  11.374  1.00 30.00           O  
ATOM    139  N   GLY S 436      44.079  55.180  14.991  1.00 64.94           N  
ATOM    140  CA  GLY S 436      45.247  54.311  14.906  1.00 66.73           C  
ATOM    141  C   GLY S 436      46.597  54.985  14.995  1.00 73.36           C  
ATOM    142  O   GLY S 436      46.704  56.217  14.942  1.00 71.97           O  
ATOM    143  N   ASP S 437      47.645  54.148  15.106  1.00 72.72           N  
ATOM    144  CA  ASP S 437      49.057  54.535  15.161  1.00 73.96           C  
ATOM    145  CB  ASP S 437      49.916  53.367  15.705  1.00 77.78           C  
ATOM    146  CG  ASP S 437      49.621  52.928  17.140  1.00 88.54           C  
ATOM    147  OD1 ASP S 437      49.228  53.787  17.958  1.00 88.50           O  
ATOM    148  OD2 ASP S 437      49.849  51.739  17.458  1.00 95.15           O  
ATOM    149  C   ASP S 437      49.547  54.955  13.788  1.00 78.56           C  
ATOM    150  O   ASP S 437      50.590  55.603  13.688  1.00 78.85           O  
ATOM    151  N   SER S 438      48.845  54.539  12.733  1.00 75.31           N  
ATOM    152  CA  SER S 438      49.201  54.942  11.385  1.00 75.55           C  
ATOM    153  CB  SER S 438      48.299  54.257  10.358  1.00 78.58           C  
ATOM    154  OG  SER S 438      46.923  54.352  10.695  1.00 85.61           O  
ATOM    155  C   SER S 438      49.060  56.481  11.355  1.00 78.71           C  
ATOM    156  O   SER S 438      50.093  57.166  11.351  1.00 78.41           O  
ATOM    157  N   ALA S 439      47.809  57.012  11.531  1.00 73.30           N  
ATOM    158  CA  ALA S 439      47.528  58.456  11.508  1.00 71.46           C  
ATOM    159  CB  ALA S 439      46.028  58.736  11.590  1.00 71.09           C  
ATOM    160  C   ALA S 439      48.285  59.210  12.587  1.00 72.80           C  
ATOM    161  O   ALA S 439      48.563  60.398  12.422  1.00 71.75           O  
ATOM    162  N   GLY S 440      48.648  58.488  13.648  1.00 68.25           N  
ATOM    163  CA  GLY S 440      49.437  58.992  14.761  1.00 67.59           C  
ATOM    164  C   GLY S 440      50.787  59.505  14.301  1.00 70.33           C  
ATOM    165  O   GLY S 440      51.108  60.675  14.526  1.00 70.38           O  
ATOM    166  N   GLY S 441      51.533  58.652  13.598  1.00 65.41           N  
ATOM    167  CA  GLY S 441      52.856  58.957  13.065  1.00 65.46           C  
ATOM    168  C   GLY S 441      52.939  60.173  12.163  1.00 65.53           C  
ATOM    169  O   GLY S 441      53.844  60.994  12.330  1.00 65.18           O  
ATOM    170  N   SER S 442      52.005  60.302  11.201  1.00 59.32           N  
ATOM    171  CA  SER S 442      51.997  61.434  10.261  1.00 57.82           C  
ATOM    172  CB  SER S 442      51.151  61.132   9.031  1.00 60.96           C  
ATOM    173  OG  SER S 442      49.873  60.620   9.371  1.00 70.09           O  
ATOM    174  C   SER S 442      51.584  62.743  10.919  1.00 57.85           C  
ATOM    175  O   SER S 442      52.153  63.795  10.623  1.00 56.08           O  
ATOM    176  N   THR S 443      50.628  62.658  11.849  1.00 53.86           N  
ATOM    177  CA  THR S 443      50.098  63.771  12.644  1.00 52.05           C  
ATOM    178  CB  THR S 443      48.728  63.376  13.245  1.00 57.09           C  
ATOM    179  OG1 THR S 443      47.832  63.164  12.157  1.00 54.32           O  
ATOM    180  CG2 THR S 443      48.120  64.439  14.109  1.00 57.83           C  
ATOM    181  C   THR S 443      51.181  64.236  13.627  1.00 53.96           C  
ATOM    182  O   THR S 443      51.377  65.437  13.778  1.00 54.01           O  
ATOM    183  N   LYS S 444      51.926  63.299  14.226  1.00 49.71           N  
ATOM    184  CA  LYS S 444      53.044  63.606  15.130  1.00 50.77           C  
ATOM    185  CB  LYS S 444      53.577  62.333  15.814  1.00 54.89           C  
ATOM    186  CG  LYS S 444      52.759  61.870  17.017  1.00 63.16           C  
ATOM    187  CD  LYS S 444      52.840  60.358  17.208  1.00 69.28           C  
ATOM    188  C   LYS S 444      54.160  64.327  14.356  1.00 54.55           C  
ATOM    189  O   LYS S 444      54.769  65.248  14.898  1.00 55.90           O  
ATOM    190  N   SER S 445      54.380  63.942  13.077  1.00 48.82           N  
ATOM    191  CA  SER S 445      55.358  64.559  12.183  1.00 49.14           C  
ATOM    192  CB  SER S 445      55.642  63.659  10.984  1.00 51.46           C  
ATOM    193  OG  SER S 445      56.467  62.564  11.349  1.00 56.73           O  
ATOM    194  C   SER S 445      54.936  65.951  11.679  1.00 53.14           C  
ATOM    195  O   SER S 445      55.782  66.836  11.583  1.00 52.16           O  
ATOM    196  N   GLY S 446      53.645  66.109  11.352  1.00 49.74           N  
ATOM    197  CA  GLY S 446      53.073  67.322  10.773  1.00 48.45           C  
ATOM    198  C   GLY S 446      52.691  68.448  11.710  1.00 50.52           C  
ATOM    199  O   GLY S 446      52.643  69.609  11.286  1.00 50.57           O  
ATOM    200  N   ARG S 447      52.410  68.121  12.981  1.00 45.96           N  
ATOM    201  CA  ARG S 447      51.981  69.084  14.012  1.00 44.97           C  
ATOM    202  CB  ARG S 447      51.580  68.334  15.297  1.00 44.19           C  
ATOM    203  CG  ARG S 447      52.755  67.628  15.958  1.00 50.12           C  
ATOM    204  CD  ARG S 447      52.423  67.093  17.316  1.00 48.00           C  
ATOM    205  NE  ARG S 447      53.483  66.224  17.816  1.00 50.06           N  
ATOM    206  CZ  ARG S 447      53.707  65.977  19.102  1.00 63.91           C  
ATOM    207  NH1 ARG S 447      54.711  65.191  19.467  1.00 58.07           N  
ATOM    208  NH2 ARG S 447      52.942  66.530  20.034  1.00 46.50           N  
ATOM    209  C   ARG S 447      52.997  70.157  14.394  1.00 50.21           C  
ATOM    210  O   ARG S 447      54.188  70.054  14.088  1.00 52.42           O  
ATOM    211  N   ASP S 448      52.516  71.160  15.123  1.00 45.54           N  
ATOM    212  CA  ASP S 448      53.343  72.172  15.753  1.00 45.76           C  
ATOM    213  CB  ASP S 448      52.669  73.563  15.688  1.00 46.79           C  
ATOM    214  CG  ASP S 448      53.364  74.676  16.465  1.00 55.78           C  
ATOM    215  OD1 ASP S 448      54.543  74.500  16.835  1.00 57.06           O  
ATOM    216  OD2 ASP S 448      52.735  75.735  16.678  1.00 62.87           O  
ATOM    217  C   ASP S 448      53.412  71.613  17.189  1.00 50.37           C  
ATOM    218  O   ASP S 448      52.471  71.789  17.966  1.00 50.81           O  
ATOM    219  N   SER S 449      54.476  70.851  17.496  1.00 46.76           N  
ATOM    220  CA  SER S 449      54.681  70.167  18.781  1.00 47.34           C  
ATOM    221  CB  SER S 449      55.949  69.318  18.739  1.00 52.73           C  
ATOM    222  OG  SER S 449      57.120  70.088  18.528  1.00 66.27           O  
ATOM    223  C   SER S 449      54.689  71.079  20.014  1.00 52.87           C  
ATOM    224  O   SER S 449      54.708  70.582  21.145  1.00 53.57           O  
ATOM    225  N   ARG S 450      54.659  72.403  19.804  1.00 49.20           N  
ATOM    226  CA  ARG S 450      54.648  73.366  20.898  1.00 49.27           C  
ATOM    227  CB  ARG S 450      55.098  74.762  20.433  1.00 47.97           C  
ATOM    228  CG  ARG S 450      56.561  74.858  20.026  1.00 54.85           C  
ATOM    229  CD  ARG S 450      56.907  76.235  19.485  1.00 60.50           C  
ATOM    230  NE  ARG S 450      56.253  76.510  18.206  1.00 66.33           N  
ATOM    231  CZ  ARG S 450      56.294  77.681  17.578  1.00 81.35           C  
ATOM    232  NH1 ARG S 450      56.949  78.708  18.110  1.00 74.70           N  
ATOM    233  NH2 ARG S 450      55.670  77.840  16.420  1.00 63.65           N  
ATOM    234  C   ARG S 450      53.276  73.459  21.527  1.00 53.24           C  
ATOM    235  O   ARG S 450      53.184  73.550  22.748  1.00 54.17           O  
ATOM    236  N   THR S 451      52.207  73.463  20.699  1.00 48.98           N  
ATOM    237  CA  THR S 451      50.825  73.633  21.160  1.00 48.07           C  
ATOM    238  CB  THR S 451      50.315  75.031  20.766  1.00 56.16           C  
ATOM    239  OG1 THR S 451      50.440  75.191  19.347  1.00 59.31           O  
ATOM    240  CG2 THR S 451      51.031  76.165  21.506  1.00 50.90           C  
ATOM    241  C   THR S 451      49.847  72.547  20.683  1.00 50.35           C  
ATOM    242  O   THR S 451      48.647  72.637  20.959  1.00 48.75           O  
ATOM    243  N   GLN S 452      50.340  71.531  19.976  1.00 47.40           N  
ATOM    244  CA  GLN S 452      49.488  70.450  19.476  1.00 45.77           C  
ATOM    245  CB  GLN S 452      49.377  70.487  17.943  1.00 45.78           C  
ATOM    246  CG  GLN S 452      48.812  71.814  17.435  1.00 47.47           C  
ATOM    247  CD  GLN S 452      48.774  71.970  15.938  1.00 55.19           C  
ATOM    248  OE1 GLN S 452      49.653  71.493  15.205  1.00 46.20           O  
ATOM    249  NE2 GLN S 452      47.784  72.735  15.467  1.00 42.13           N  
ATOM    250  C   GLN S 452      49.941  69.097  19.980  1.00 50.79           C  
ATOM    251  O   GLN S 452      51.115  68.745  19.832  1.00 50.90           O  
ATOM    252  N   ALA S 453      49.006  68.366  20.620  1.00 48.07           N  
ATOM    253  CA  ALA S 453      49.179  67.026  21.186  1.00 47.90           C  
ATOM    254  CB  ALA S 453      48.647  66.977  22.605  1.00 48.82           C  
ATOM    255  C   ALA S 453      48.435  66.033  20.319  1.00 53.73           C  
ATOM    256  O   ALA S 453      47.476  66.419  19.650  1.00 54.66           O  
ATOM    257  N   ILE S 454      48.874  64.767  20.298  1.00 50.95           N  
ATOM    258  CA  ILE S 454      48.226  63.723  19.493  1.00 49.81           C  
ATOM    259  CB  ILE S 454      49.055  63.321  18.230  1.00 53.62           C  
ATOM    260  CG1 ILE S 454      49.270  64.519  17.298  1.00 54.07           C  
ATOM    261  CD1 ILE S 454      50.456  64.722  17.040  1.00 68.10           C  
ATOM    262  CG2 ILE S 454      48.428  62.153  17.447  1.00 54.07           C  
ATOM    263  C   ILE S 454      47.895  62.533  20.368  1.00 53.93           C  
ATOM    264  O   ILE S 454      48.760  62.033  21.088  1.00 53.90           O  
ATOM    265  N   LEU S 455      46.627  62.091  20.317  1.00 50.23           N  
ATOM    266  CA  LEU S 455      46.181  60.903  21.017  1.00 49.99           C  
ATOM    267  CB  LEU S 455      45.151  61.186  22.142  1.00 50.10           C  
ATOM    268  CG  LEU S 455      44.698  59.957  23.004  1.00 54.48           C  
ATOM    269  CD1 LEU S 455      45.876  59.273  23.688  1.00 54.94           C  
ATOM    270  CD2 LEU S 455      43.675  60.361  24.032  1.00 55.63           C  
ATOM    271  C   LEU S 455      45.697  59.858  20.004  1.00 53.18           C  
ATOM    272  O   LEU S 455      44.556  59.923  19.531  1.00 51.01           O  
ATOM    273  N   PRO S 456      46.580  58.908  19.628  1.00 52.93           N  
ATOM    274  CA  PRO S 456      46.166  57.839  18.701  1.00 53.02           C  
ATOM    275  CB  PRO S 456      47.492  57.199  18.272  1.00 55.81           C  
ATOM    276  CG  PRO S 456      48.591  58.032  18.900  1.00 61.23           C  
ATOM    277  CD  PRO S 456      47.968  58.702  20.077  1.00 56.52           C  
ATOM    278  C   PRO S 456      45.253  56.831  19.399  1.00 58.95           C  
ATOM    279  O   PRO S 456      45.579  56.348  20.490  1.00 59.19           O  
ATOM    280  N   LEU S 457      44.093  56.547  18.788  1.00 57.37           N  
ATOM    281  CA  LEU S 457      43.105  55.623  19.346  1.00 59.42           C  
ATOM    282  CB  LEU S 457      41.716  56.283  19.380  1.00 58.75           C  
ATOM    283  CG  LEU S 457      41.592  57.540  20.259  1.00 63.57           C  
ATOM    284  CD1 LEU S 457      40.296  58.276  19.975  1.00 62.91           C  
ATOM    285  CD2 LEU S 457      41.743  57.216  21.774  1.00 66.64           C  
ATOM    286  C   LEU S 457      43.074  54.276  18.618  1.00 64.67           C  
ATOM    287  O   LEU S 457      43.204  54.256  17.411  1.00 65.60           O  
ATOM    288  N   ARG S 458      42.909  53.161  19.347  1.00 61.73           N  
ATOM    289  CA  ARG S 458      42.887  51.798  18.798  1.00 62.24           C  
ATOM    290  CB  ARG S 458      43.350  50.782  19.865  1.00 62.11           C  
ATOM    291  C   ARG S 458      41.519  51.408  18.173  1.00 67.07           C  
ATOM    292  O   ARG S 458      40.839  50.500  18.668  1.00 67.73           O  
ATOM    293  N   GLY S 459      41.148  52.096  17.087  1.00 62.87           N  
ATOM    294  CA  GLY S 459      39.904  51.869  16.346  1.00 61.81           C  
ATOM    295  C   GLY S 459      38.633  52.377  17.015  1.00 65.47           C  
ATOM    296  O   GLY S 459      38.656  53.405  17.707  1.00 66.67           O  
ATOM    297  N   LYS S 460      37.503  51.662  16.792  1.00 59.74           N  
ATOM    298  CA  LYS S 460      36.182  51.968  17.353  1.00 58.02           C  
ATOM    299  CB  LYS S 460      35.113  51.002  16.800  1.00 59.94           C  
ATOM    300  CG  LYS S 460      34.506  51.382  15.469  1.00 64.66           C  
ATOM    301  CD  LYS S 460      33.627  50.261  14.912  1.00 69.45           C  
ATOM    302  CE  LYS S 460      33.374  50.445  13.426  1.00 79.24           C  
ATOM    303  NZ  LYS S 460      32.735  49.258  12.806  1.00 93.73           N  
ATOM    304  C   LYS S 460      36.198  51.838  18.877  1.00 62.29           C  
ATOM    305  O   LYS S 460      36.631  50.810  19.410  1.00 64.13           O  
ATOM    306  N   ILE S 461      35.728  52.880  19.577  1.00 55.79           N  
ATOM    307  CA  ILE S 461      35.612  52.831  21.030  1.00 54.80           C  
ATOM    308  CB  ILE S 461      35.840  54.209  21.735  1.00 57.12           C  
ATOM    309  CG1 ILE S 461      34.789  55.263  21.330  1.00 56.07           C  
ATOM    310  CD1 ILE S 461      34.442  56.291  22.421  1.00 59.12           C  
ATOM    311  CG2 ILE S 461      37.262  54.718  21.527  1.00 58.09           C  
ATOM    312  C   ILE S 461      34.259  52.199  21.383  1.00 55.88           C  
ATOM    313  O   ILE S 461      33.421  51.960  20.502  1.00 53.61           O  
ATOM    314  N   LEU S 462      34.049  51.959  22.672  1.00 51.79           N  
ATOM    315  CA  LEU S 462      32.819  51.448  23.256  1.00 51.89           C  
ATOM    316  CB  LEU S 462      33.073  51.358  24.764  1.00 53.62           C  
ATOM    317  CG  LEU S 462      32.503  50.203  25.549  1.00 60.86           C  
ATOM    318  CD1 LEU S 462      32.814  48.842  24.909  1.00 61.26           C  
ATOM    319  CD2 LEU S 462      33.040  50.240  26.945  1.00 64.91           C  
ATOM    320  C   LEU S 462      31.662  52.439  23.002  1.00 54.08           C  
ATOM    321  O   LEU S 462      31.877  53.665  23.045  1.00 53.31           O  
ATOM    322  N   ASN S 463      30.451  51.919  22.708  1.00 48.26           N  
ATOM    323  CA  ASN S 463      29.272  52.774  22.566  1.00 46.19           C  
ATOM    324  CB  ASN S 463      28.212  52.153  21.644  1.00 44.48           C  
ATOM    325  CG  ASN S 463      26.933  52.959  21.541  1.00 57.15           C  
ATOM    326  OD1 ASN S 463      26.749  54.015  22.161  1.00 53.81           O  
ATOM    327  ND2 ASN S 463      26.004  52.479  20.755  1.00 41.36           N  
ATOM    328  C   ASN S 463      28.764  52.937  23.994  1.00 49.99           C  
ATOM    329  O   ASN S 463      28.213  51.994  24.580  1.00 50.96           O  
ATOM    330  N   VAL S 464      29.014  54.122  24.568  1.00 45.68           N  
ATOM    331  CA  VAL S 464      28.689  54.464  25.961  1.00 46.58           C  
ATOM    332  CB  VAL S 464      29.493  55.674  26.492  1.00 49.36           C  
ATOM    333  CG1 VAL S 464      30.997  55.455  26.321  1.00 48.05           C  
ATOM    334  CG2 VAL S 464      29.044  56.986  25.849  1.00 47.81           C  
ATOM    335  C   VAL S 464      27.172  54.616  26.200  1.00 53.08           C  
ATOM    336  O   VAL S 464      26.751  54.619  27.362  1.00 55.21           O  
ATOM    337  N   GLU S 465      26.352  54.718  25.119  1.00 49.05           N  
ATOM    338  CA  GLU S 465      24.892  54.743  25.271  1.00 49.68           C  
ATOM    339  CB  GLU S 465      24.177  55.241  24.009  1.00 49.96           C  
ATOM    340  CG  GLU S 465      23.932  56.740  24.008  1.00 65.10           C  
ATOM    341  CD  GLU S 465      22.749  57.281  24.794  1.00 89.01           C  
ATOM    342  OE1 GLU S 465      22.260  56.598  25.722  1.00 91.58           O  
ATOM    343  OE2 GLU S 465      22.332  58.422  24.497  1.00 84.55           O  
ATOM    344  C   GLU S 465      24.392  53.352  25.625  1.00 52.36           C  
ATOM    345  O   GLU S 465      23.450  53.234  26.390  1.00 55.03           O  
ATOM    346  N   LYS S 466      25.056  52.312  25.105  1.00 46.68           N  
ATOM    347  CA  LYS S 466      24.712  50.901  25.291  1.00 47.57           C  
ATOM    348  CB  LYS S 466      25.058  50.061  24.028  1.00 47.31           C  
ATOM    349  CG  LYS S 466      24.129  50.274  22.848  1.00 46.26           C  
ATOM    350  CD  LYS S 466      24.543  49.491  21.623  1.00 54.98           C  
ATOM    351  CE  LYS S 466      23.620  49.789  20.464  1.00 59.92           C  
ATOM    352  NZ  LYS S 466      24.076  49.120  19.220  1.00 60.12           N  
ATOM    353  C   LYS S 466      25.396  50.297  26.504  1.00 55.08           C  
ATOM    354  O   LYS S 466      24.736  49.624  27.294  1.00 58.73           O  
ATOM    355  N   ALA S 467      26.722  50.518  26.631  1.00 49.52           N  
ATOM    356  CA  ALA S 467      27.565  49.967  27.685  1.00 49.78           C  
ATOM    357  CB  ALA S 467      29.037  50.190  27.344  1.00 48.77           C  
ATOM    358  C   ALA S 467      27.251  50.520  29.069  1.00 56.85           C  
ATOM    359  O   ALA S 467      26.822  51.674  29.200  1.00 56.34           O  
ATOM    360  N   ARG S 468      27.473  49.679  30.100  1.00 55.87           N  
ATOM    361  CA  ARG S 468      27.324  50.051  31.506  1.00 58.44           C  
ATOM    362  CB  ARG S 468      26.781  48.887  32.338  1.00 58.81           C  
ATOM    363  CG  ARG S 468      25.285  48.716  32.066  1.00 59.29           C  
ATOM    364  CD  ARG S 468      24.680  47.551  32.780  1.00 68.16           C  
ATOM    365  NE  ARG S 468      23.270  47.359  32.435  1.00 82.12           N  
ATOM    366  CZ  ARG S 468      22.238  47.633  33.236  1.00 89.58           C  
ATOM    367  NH1 ARG S 468      20.999  47.404  32.829  1.00 72.23           N  
ATOM    368  NH2 ARG S 468      22.438  48.150  34.437  1.00 75.49           N  
ATOM    369  C   ARG S 468      28.666  50.595  32.009  1.00 65.93           C  
ATOM    370  O   ARG S 468      29.713  50.291  31.419  1.00 65.79           O  
ATOM    371  N   LEU S 469      28.621  51.450  33.045  1.00 64.07           N  
ATOM    372  CA  LEU S 469      29.765  52.157  33.630  1.00 64.13           C  
ATOM    373  CB  LEU S 469      29.326  52.919  34.895  1.00 66.59           C  
ATOM    374  CG  LEU S 469      30.305  53.931  35.469  1.00 71.71           C  
ATOM    375  CD1 LEU S 469      30.584  55.073  34.497  1.00 69.07           C  
ATOM    376  CD2 LEU S 469      29.796  54.464  36.782  1.00 78.49           C  
ATOM    377  C   LEU S 469      31.004  51.289  33.927  1.00 68.05           C  
ATOM    378  O   LEU S 469      32.115  51.727  33.624  1.00 65.39           O  
ATOM    379  N   ASP S 470      30.823  50.087  34.510  1.00 67.64           N  
ATOM    380  CA  ASP S 470      31.945  49.193  34.835  1.00 69.40           C  
ATOM    381  CB  ASP S 470      31.476  47.937  35.616  1.00 74.53           C  
ATOM    382  CG  ASP S 470      30.521  47.004  34.882  1.00 90.39           C  
ATOM    383  OD1 ASP S 470      29.687  47.501  34.091  1.00 89.94           O  
ATOM    384  OD2 ASP S 470      30.578  45.778  35.131  1.00101.46           O  
ATOM    385  C   ASP S 470      32.786  48.826  33.596  1.00 70.54           C  
ATOM    386  O   ASP S 470      34.018  48.878  33.655  1.00 69.30           O  
ATOM    387  N   ARG S 471      32.110  48.520  32.468  1.00 65.93           N  
ATOM    388  CA  ARG S 471      32.721  48.183  31.179  1.00 63.89           C  
ATOM    389  CB  ARG S 471      31.640  47.632  30.224  1.00 64.56           C  
ATOM    390  CG  ARG S 471      32.180  46.949  28.970  1.00 77.81           C  
ATOM    391  CD  ARG S 471      31.153  46.037  28.321  1.00 85.38           C  
ATOM    392  NE  ARG S 471      31.521  45.716  26.939  1.00 91.56           N  
ATOM    393  CZ  ARG S 471      30.782  46.018  25.874  1.00104.36           C  
ATOM    394  NH1 ARG S 471      29.614  46.633  26.018  1.00 92.89           N  
ATOM    395  NH2 ARG S 471      31.201  45.697  24.656  1.00 87.41           N  
ATOM    396  C   ARG S 471      33.442  49.410  30.580  1.00 66.46           C  
ATOM    397  O   ARG S 471      34.550  49.271  30.065  1.00 66.46           O  
ATOM    398  N   ILE S 472      32.819  50.604  30.682  1.00 62.13           N  
ATOM    399  CA  ILE S 472      33.331  51.898  30.212  1.00 60.48           C  
ATOM    400  CB  ILE S 472      32.220  52.993  30.302  1.00 62.67           C  
ATOM    401  CG1 ILE S 472      31.077  52.711  29.308  1.00 61.12           C  
ATOM    402  CD1 ILE S 472      29.708  53.271  29.702  1.00 62.01           C  
ATOM    403  CG2 ILE S 472      32.777  54.415  30.109  1.00 62.16           C  
ATOM    404  C   ILE S 472      34.627  52.298  30.945  1.00 68.74           C  
ATOM    405  O   ILE S 472      35.613  52.668  30.291  1.00 67.65           O  
ATOM    406  N   LEU S 473      34.614  52.226  32.294  1.00 69.40           N  
ATOM    407  CA  LEU S 473      35.753  52.598  33.140  1.00 71.80           C  
ATOM    408  CB  LEU S 473      35.339  52.747  34.615  1.00 74.32           C  
ATOM    409  CG  LEU S 473      34.316  53.837  34.953  1.00 78.36           C  
ATOM    410  CD1 LEU S 473      33.966  53.802  36.422  1.00 81.83           C  
ATOM    411  CD2 LEU S 473      34.808  55.218  34.559  1.00 77.40           C  
ATOM    412  C   LEU S 473      36.962  51.666  33.003  1.00 80.41           C  
ATOM    413  O   LEU S 473      38.092  52.097  33.245  1.00 81.22           O  
ATOM    414  N   ASN S 474      36.728  50.401  32.608  1.00 79.23           N  
ATOM    415  CA  ASN S 474      37.800  49.426  32.401  1.00 80.41           C  
ATOM    416  CB  ASN S 474      37.357  48.004  32.764  1.00 83.34           C  
ATOM    417  CG  ASN S 474      37.354  47.743  34.248  1.00111.22           C  
ATOM    418  OD1 ASN S 474      38.365  47.888  34.953  1.00105.29           O  
ATOM    419  ND2 ASN S 474      36.196  47.364  34.754  1.00108.15           N  
ATOM    420  C   ASN S 474      38.397  49.496  30.987  1.00 82.22           C  
ATOM    421  O   ASN S 474      39.427  48.866  30.732  1.00 83.39           O  
ATOM    422  N   ASN S 475      37.777  50.285  30.084  1.00 74.89           N  
ATOM    423  CA  ASN S 475      38.272  50.443  28.720  1.00 71.86           C  
ATOM    424  CB  ASN S 475      37.176  50.945  27.793  1.00 66.95           C  
ATOM    425  CG  ASN S 475      37.556  50.878  26.344  1.00 77.43           C  
ATOM    426  OD1 ASN S 475      37.980  51.866  25.749  1.00 72.66           O  
ATOM    427  ND2 ASN S 475      37.418  49.711  25.746  1.00 68.84           N  
ATOM    428  C   ASN S 475      39.497  51.365  28.713  1.00 75.21           C  
ATOM    429  O   ASN S 475      39.413  52.519  29.177  1.00 74.50           O  
ATOM    430  N  AASN S 476      40.635  50.834  28.211  0.50 71.21           N  
ATOM    431  CA AASN S 476      41.935  51.503  28.122  0.50 70.38           C  
ATOM    432  CB AASN S 476      43.001  50.540  27.587  0.50 69.91           C  
ATOM    433  CG AASN S 476      43.372  49.438  28.551  0.50 87.33           C  
ATOM    434  OD1AASN S 476      43.814  49.687  29.678  0.50 80.44           O  
ATOM    435  ND2AASN S 476      43.252  48.191  28.113  0.50 77.24           N  
ATOM    436  C  AASN S 476      41.907  52.790  27.298  0.50 71.92           C  
ATOM    437  O  AASN S 476      42.558  53.765  27.682  0.50 72.09           O  
ATOM    438  N  BASN S 476      40.644  50.838  28.219  0.50 71.39           N  
ATOM    439  CA BASN S 476      41.937  51.533  28.143  0.50 70.67           C  
ATOM    440  CB BASN S 476      43.036  50.595  27.615  0.50 71.09           C  
ATOM    441  CG BASN S 476      44.427  51.199  27.579  0.50 90.52           C  
ATOM    442  OD1BASN S 476      44.933  51.731  28.574  0.50 88.22           O  
ATOM    443  ND2BASN S 476      45.088  51.100  26.435  0.50 78.05           N  
ATOM    444  C  BASN S 476      41.880  52.818  27.316  0.50 72.03           C  
ATOM    445  O  BASN S 476      42.493  53.812  27.713  0.50 72.19           O  
ATOM    446  N   GLU S 477      41.149  52.797  26.179  1.00 65.79           N  
ATOM    447  CA  GLU S 477      41.010  53.956  25.283  1.00 63.32           C  
ATOM    448  CB  GLU S 477      40.445  53.551  23.904  1.00 63.08           C  
ATOM    449  CG  GLU S 477      41.230  52.452  23.194  1.00 72.29           C  
ATOM    450  CD  GLU S 477      42.713  52.685  22.963  1.00100.11           C  
ATOM    451  OE1 GLU S 477      43.093  53.794  22.518  1.00 89.59           O  
ATOM    452  OE2 GLU S 477      43.499  51.747  23.230  1.00102.19           O  
ATOM    453  C   GLU S 477      40.209  55.093  25.934  1.00 66.63           C  
ATOM    454  O   GLU S 477      40.608  56.257  25.835  1.00 65.70           O  
ATOM    455  N   ILE S 478      39.112  54.739  26.645  1.00 63.23           N  
ATOM    456  CA  ILE S 478      38.261  55.665  27.405  1.00 62.79           C  
ATOM    457  CB  ILE S 478      36.981  54.942  27.957  1.00 66.48           C  
ATOM    458  CG1 ILE S 478      36.063  54.395  26.818  1.00 65.01           C  
ATOM    459  CD1 ILE S 478      35.252  55.404  25.989  1.00 67.66           C  
ATOM    460  CG2 ILE S 478      36.189  55.802  28.949  1.00 67.59           C  
ATOM    461  C   ILE S 478      39.139  56.284  28.504  1.00 68.36           C  
ATOM    462  O   ILE S 478      39.147  57.510  28.637  1.00 68.23           O  
ATOM    463  N  AARG S 479      39.909  55.435  29.233  0.50 66.44           N  
ATOM    464  CA AARG S 479      40.843  55.812  30.304  0.50 67.96           C  
ATOM    465  CB AARG S 479      41.512  54.562  30.908  0.50 69.82           C  
ATOM    466  CG AARG S 479      40.704  53.876  32.000  0.50 76.11           C  
ATOM    467  CD AARG S 479      41.562  52.956  32.852  0.50 77.03           C  
ATOM    468  NE AARG S 479      41.852  51.685  32.187  0.50 74.61           N  
ATOM    469  CZ AARG S 479      42.308  50.600  32.805  0.50 88.95           C  
ATOM    470  NH1AARG S 479      42.529  50.615  34.116  0.50 72.55           N  
ATOM    471  NH2AARG S 479      42.536  49.487  32.122  0.50 77.60           N  
ATOM    472  C  AARG S 479      41.924  56.792  29.828  0.50 70.90           C  
ATOM    473  O  AARG S 479      42.216  57.762  30.529  0.50 71.25           O  
ATOM    474  N  BARG S 479      39.905  55.443  29.244  0.50 66.66           N  
ATOM    475  CA BARG S 479      40.822  55.856  30.315  0.50 68.26           C  
ATOM    476  CB BARG S 479      41.431  54.632  31.029  0.50 70.84           C  
ATOM    477  CG BARG S 479      40.622  54.113  32.221  0.50 79.59           C  
ATOM    478  CD BARG S 479      40.912  54.869  33.511  0.50 82.92           C  
ATOM    479  NE BARG S 479      40.331  54.199  34.676  0.50 84.75           N  
ATOM    480  CZ BARG S 479      41.006  53.407  35.504  0.50 96.12           C  
ATOM    481  NH1BARG S 479      40.395  52.842  36.537  0.50 87.53           N  
ATOM    482  NH2BARG S 479      42.299  53.178  35.311  0.50 77.53           N  
ATOM    483  C  BARG S 479      41.930  56.804  29.831  0.50 71.03           C  
ATOM    484  O  BARG S 479      42.240  57.772  30.528  0.50 71.33           O  
ATOM    485  N   GLN S 480      42.514  56.531  28.643  1.00 65.84           N  
ATOM    486  CA  GLN S 480      43.566  57.362  28.036  1.00 64.60           C  
ATOM    487  CB  GLN S 480      44.074  56.712  26.753  1.00 65.27           C  
ATOM    488  CG  GLN S 480      45.320  55.869  26.966  1.00 89.55           C  
ATOM    489  CD  GLN S 480      45.627  55.030  25.747  1.00114.08           C  
ATOM    490  OE1 GLN S 480      45.532  53.797  25.783  1.00111.34           O  
ATOM    491  NE2 GLN S 480      45.992  55.672  24.635  1.00103.59           N  
ATOM    492  C   GLN S 480      43.068  58.780  27.746  1.00 65.76           C  
ATOM    493  O   GLN S 480      43.804  59.740  27.991  1.00 65.23           O  
ATOM    494  N   MET S 481      41.801  58.903  27.261  1.00 59.14           N  
ATOM    495  CA  MET S 481      41.145  60.179  26.970  1.00 56.61           C  
ATOM    496  CB  MET S 481      39.839  59.978  26.199  1.00 57.82           C  
ATOM    497  CG  MET S 481      40.043  59.762  24.713  1.00 59.45           C  
ATOM    498  SD  MET S 481      38.488  59.658  23.811  1.00 62.21           S  
ATOM    499  CE  MET S 481      37.915  58.047  24.317  1.00 59.32           C  
ATOM    500  C   MET S 481      40.891  60.965  28.240  1.00 59.97           C  
ATOM    501  O   MET S 481      41.265  62.136  28.296  1.00 59.62           O  
ATOM    502  N   ILE S 482      40.282  60.320  29.267  1.00 57.38           N  
ATOM    503  CA  ILE S 482      39.989  60.931  30.576  1.00 58.48           C  
ATOM    504  CB  ILE S 482      39.218  59.956  31.520  1.00 62.83           C  
ATOM    505  CG1 ILE S 482      37.834  59.599  30.939  1.00 61.46           C  
ATOM    506  CD1 ILE S 482      37.251  58.298  31.444  1.00 63.57           C  
ATOM    507  CG2 ILE S 482      39.072  60.539  32.939  1.00 65.76           C  
ATOM    508  C   ILE S 482      41.275  61.491  31.202  1.00 62.84           C  
ATOM    509  O   ILE S 482      41.289  62.650  31.610  1.00 63.20           O  
ATOM    510  N   THR S 483      42.353  60.682  31.215  1.00 60.30           N  
ATOM    511  CA  THR S 483      43.685  61.033  31.722  1.00 61.59           C  
ATOM    512  CB  THR S 483      44.608  59.796  31.702  1.00 67.07           C  
ATOM    513  OG1 THR S 483      44.026  58.769  32.506  1.00 69.88           O  
ATOM    514  CG2 THR S 483      46.010  60.091  32.199  1.00 64.08           C  
ATOM    515  C   THR S 483      44.274  62.237  30.956  1.00 65.52           C  
ATOM    516  O   THR S 483      44.733  63.191  31.594  1.00 66.93           O  
ATOM    517  N   ALA S 484      44.246  62.188  29.604  1.00 60.14           N  
ATOM    518  CA  ALA S 484      44.763  63.240  28.722  1.00 58.42           C  
ATOM    519  CB  ALA S 484      44.688  62.800  27.266  1.00 56.97           C  
ATOM    520  C   ALA S 484      44.042  64.581  28.902  1.00 62.58           C  
ATOM    521  O   ALA S 484      44.711  65.615  28.972  1.00 62.47           O  
ATOM    522  N   PHE S 485      42.690  64.563  28.990  1.00 58.56           N  
ATOM    523  CA  PHE S 485      41.888  65.779  29.147  1.00 57.99           C  
ATOM    524  CB  PHE S 485      40.414  65.544  28.777  1.00 59.06           C  
ATOM    525  CG  PHE S 485      40.158  64.962  27.403  1.00 58.79           C  
ATOM    526  CD1 PHE S 485      41.000  65.247  26.336  1.00 60.25           C  
ATOM    527  CE1 PHE S 485      40.764  64.702  25.070  1.00 60.11           C  
ATOM    528  CZ  PHE S 485      39.672  63.894  24.860  1.00 59.39           C  
ATOM    529  CE2 PHE S 485      38.821  63.614  25.904  1.00 62.78           C  
ATOM    530  CD2 PHE S 485      39.051  64.164  27.166  1.00 61.11           C  
ATOM    531  C   PHE S 485      42.026  66.413  30.527  1.00 63.27           C  
ATOM    532  O   PHE S 485      41.940  67.638  30.632  1.00 62.58           O  
ATOM    533  N   GLY S 486      42.248  65.577  31.549  1.00 61.76           N  
ATOM    534  CA  GLY S 486      42.451  65.969  32.945  1.00 64.13           C  
ATOM    535  C   GLY S 486      41.277  66.632  33.636  1.00 69.88           C  
ATOM    536  O   GLY S 486      41.465  67.302  34.651  1.00 71.49           O  
ATOM    537  N   THR S 487      40.055  66.418  33.122  1.00 66.48           N  
ATOM    538  CA  THR S 487      38.823  67.032  33.637  1.00 67.88           C  
ATOM    539  CB  THR S 487      37.851  67.351  32.476  1.00 72.69           C  
ATOM    540  OG1 THR S 487      37.617  66.175  31.707  1.00 70.66           O  
ATOM    541  CG2 THR S 487      38.342  68.452  31.570  1.00 69.94           C  
ATOM    542  C   THR S 487      38.078  66.188  34.663  1.00 75.76           C  
ATOM    543  O   THR S 487      37.474  66.740  35.584  1.00 77.96           O  
ATOM    544  N   GLY S 488      38.084  64.872  34.459  1.00 72.90           N  
ATOM    545  CA  GLY S 488      37.327  63.910  35.250  1.00 74.81           C  
ATOM    546  C   GLY S 488      36.050  63.589  34.502  1.00 78.89           C  
ATOM    547  O   GLY S 488      35.903  64.001  33.344  1.00 76.12           O  
ATOM    548  N   ILE S 489      35.104  62.865  35.131  1.00 78.05           N  
ATOM    549  CA  ILE S 489      33.847  62.542  34.436  1.00 77.13           C  
ATOM    550  CB  ILE S 489      33.830  61.148  33.739  1.00 78.02           C  
ATOM    551  CG1 ILE S 489      34.363  60.030  34.659  1.00 79.75           C  
ATOM    552  CD1 ILE S 489      33.924  58.655  34.263  1.00 84.57           C  
ATOM    553  CG2 ILE S 489      34.558  61.183  32.387  1.00 74.94           C  
ATOM    554  C   ILE S 489      32.610  62.744  35.325  1.00 85.98           C  
ATOM    555  O   ILE S 489      32.678  62.617  36.559  1.00 87.41           O  
ATOM    556  N   GLY S 490      31.499  63.068  34.653  1.00 83.79           N  
ATOM    557  CA  GLY S 490      30.175  63.291  35.229  1.00 86.47           C  
ATOM    558  C   GLY S 490      30.103  64.337  36.323  1.00 94.51           C  
ATOM    559  O   GLY S 490      30.154  65.540  36.049  1.00 93.83           O  
ATOM    560  N   GLY S 491      29.967  63.859  37.557  1.00 94.78           N  
ATOM    561  CA  GLY S 491      29.879  64.697  38.749  1.00 97.72           C  
ATOM    562  C   GLY S 491      31.208  65.274  39.194  1.00101.62           C  
ATOM    563  O   GLY S 491      31.243  66.347  39.805  1.00102.82           O  
ATOM    564  N   ASP S 492      32.310  64.563  38.897  1.00 96.47           N  
ATOM    565  CA  ASP S 492      33.673  64.974  39.252  1.00 96.25           C  
ATOM    566  CB  ASP S 492      34.532  63.749  39.613  1.00 99.10           C  
ATOM    567  CG  ASP S 492      33.991  62.957  40.785  1.00116.45           C  
ATOM    568  OD1 ASP S 492      34.072  63.460  41.933  1.00120.37           O  
ATOM    569  OD2 ASP S 492      33.504  61.826  40.561  1.00122.51           O  
ATOM    570  C   ASP S 492      34.339  65.805  38.145  1.00 95.46           C  
ATOM    571  O   ASP S 492      35.507  66.178  38.281  1.00 95.53           O  
ATOM    572  N   PHE S 493      33.584  66.114  37.067  1.00 87.70           N  
ATOM    573  CA  PHE S 493      34.041  66.903  35.924  1.00 83.56           C  
ATOM    574  CB  PHE S 493      32.987  66.893  34.801  1.00 83.32           C  
ATOM    575  CG  PHE S 493      33.419  67.584  33.526  1.00 82.17           C  
ATOM    576  CD1 PHE S 493      33.220  68.951  33.352  1.00 85.15           C  
ATOM    577  CE1 PHE S 493      33.648  69.593  32.190  1.00 83.35           C  
ATOM    578  CZ  PHE S 493      34.229  68.868  31.179  1.00 80.22           C  
ATOM    579  CE2 PHE S 493      34.421  67.511  31.323  1.00 81.82           C  
ATOM    580  CD2 PHE S 493      34.019  66.869  32.496  1.00 81.25           C  
ATOM    581  C   PHE S 493      34.367  68.338  36.328  1.00 86.72           C  
ATOM    582  O   PHE S 493      33.553  69.000  36.973  1.00 89.24           O  
ATOM    583  N   ASP S 494      35.547  68.819  35.921  1.00 79.75           N  
ATOM    584  CA  ASP S 494      36.001  70.177  36.182  1.00 79.58           C  
ATOM    585  CB  ASP S 494      36.999  70.205  37.351  1.00 83.13           C  
ATOM    586  CG  ASP S 494      37.312  71.579  37.920  1.00 93.32           C  
ATOM    587  OD1 ASP S 494      36.713  72.577  37.446  1.00 92.97           O  
ATOM    588  OD2 ASP S 494      38.142  71.659  38.847  1.00101.62           O  
ATOM    589  C   ASP S 494      36.597  70.778  34.900  1.00 80.46           C  
ATOM    590  O   ASP S 494      37.696  70.400  34.475  1.00 78.38           O  
ATOM    591  N   LEU S 495      35.844  71.706  34.279  1.00 76.01           N  
ATOM    592  CA  LEU S 495      36.205  72.417  33.048  1.00 73.06           C  
ATOM    593  CB  LEU S 495      35.023  73.300  32.589  1.00 73.43           C  
ATOM    594  CG  LEU S 495      35.098  73.907  31.176  1.00 76.04           C  
ATOM    595  CD1 LEU S 495      34.939  72.832  30.089  1.00 73.72           C  
ATOM    596  CD2 LEU S 495      34.059  74.997  31.000  1.00 78.57           C  
ATOM    597  C   LEU S 495      37.473  73.258  33.219  1.00 76.17           C  
ATOM    598  O   LEU S 495      38.224  73.435  32.253  1.00 74.47           O  
ATOM    599  N   ALA S 496      37.711  73.767  34.446  1.00 73.59           N  
ATOM    600  CA  ALA S 496      38.880  74.578  34.801  1.00 73.23           C  
ATOM    601  CB  ALA S 496      38.653  75.243  36.150  1.00 77.23           C  
ATOM    602  C   ALA S 496      40.191  73.754  34.816  1.00 74.34           C  
ATOM    603  O   ALA S 496      41.285  74.333  34.760  1.00 74.09           O  
ATOM    604  N   LYS S 497      40.064  72.411  34.897  1.00 68.49           N  
ATOM    605  CA  LYS S 497      41.166  71.448  34.922  1.00 66.83           C  
ATOM    606  CB  LYS S 497      40.866  70.312  35.919  1.00 70.42           C  
ATOM    607  CG  LYS S 497      41.092  70.685  37.376  1.00 86.02           C  
ATOM    608  CD  LYS S 497      40.741  69.544  38.325  1.00 96.55           C  
ATOM    609  C   LYS S 497      41.489  70.882  33.525  1.00 67.40           C  
ATOM    610  O   LYS S 497      42.404  70.060  33.413  1.00 66.28           O  
ATOM    611  N   ALA S 498      40.758  71.334  32.466  1.00 62.15           N  
ATOM    612  CA  ALA S 498      40.950  70.922  31.065  1.00 59.60           C  
ATOM    613  CB  ALA S 498      39.905  71.563  30.159  1.00 59.32           C  
ATOM    614  C   ALA S 498      42.325  71.282  30.591  1.00 63.44           C  
ATOM    615  O   ALA S 498      42.719  72.445  30.688  1.00 65.64           O  
ATOM    616  N   ARG S 499      43.071  70.281  30.119  1.00 58.74           N  
ATOM    617  CA  ARG S 499      44.459  70.442  29.678  1.00 58.48           C  
ATOM    618  CB  ARG S 499      45.236  69.118  29.831  1.00 60.24           C  
ATOM    619  CG  ARG S 499      45.241  68.571  31.280  1.00 75.41           C  
ATOM    620  CD  ARG S 499      46.356  67.583  31.630  1.00 83.97           C  
ATOM    621  NE  ARG S 499      46.887  66.873  30.466  1.00 92.89           N  
ATOM    622  CZ  ARG S 499      48.092  67.069  29.938  1.00101.68           C  
ATOM    623  NH1 ARG S 499      48.931  67.941  30.482  1.00 80.60           N  
ATOM    624  NH2 ARG S 499      48.473  66.383  28.871  1.00 92.38           N  
ATOM    625  C   ARG S 499      44.603  71.028  28.257  1.00 59.30           C  
ATOM    626  O   ARG S 499      45.700  71.463  27.882  1.00 58.66           O  
ATOM    627  N   TYR S 500      43.489  71.053  27.484  1.00 53.89           N  
ATOM    628  CA  TYR S 500      43.400  71.561  26.102  1.00 51.48           C  
ATOM    629  CB  TYR S 500      43.514  70.407  25.073  1.00 50.35           C  
ATOM    630  CG  TYR S 500      44.664  69.463  25.342  1.00 50.86           C  
ATOM    631  CD1 TYR S 500      45.933  69.719  24.835  1.00 52.57           C  
ATOM    632  CE1 TYR S 500      47.005  68.873  25.113  1.00 53.64           C  
ATOM    633  CZ  TYR S 500      46.813  67.755  25.907  1.00 55.47           C  
ATOM    634  OH  TYR S 500      47.870  66.927  26.183  1.00 51.85           O  
ATOM    635  CE2 TYR S 500      45.560  67.487  26.429  1.00 51.65           C  
ATOM    636  CD2 TYR S 500      44.493  68.333  26.136  1.00 50.91           C  
ATOM    637  C   TYR S 500      42.061  72.263  25.905  1.00 55.25           C  
ATOM    638  O   TYR S 500      41.037  71.768  26.378  1.00 55.87           O  
ATOM    639  N   HIS S 501      42.060  73.392  25.188  1.00 50.70           N  
ATOM    640  CA  HIS S 501      40.839  74.140  24.874  1.00 50.37           C  
ATOM    641  CB  HIS S 501      41.031  75.645  25.114  1.00 51.68           C  
ATOM    642  CG  HIS S 501      41.005  75.973  26.575  1.00 56.57           C  
ATOM    643  ND1 HIS S 501      41.171  74.974  27.535  1.00 58.89           N  
ATOM    644  CE1 HIS S 501      41.092  75.578  28.701  1.00 59.67           C  
ATOM    645  NE2 HIS S 501      40.909  76.879  28.556  1.00 60.22           N  
ATOM    646  CD2 HIS S 501      40.845  77.149  27.205  1.00 58.79           C  
ATOM    647  C   HIS S 501      40.307  73.807  23.468  1.00 54.29           C  
ATOM    648  O   HIS S 501      39.290  74.360  23.030  1.00 54.90           O  
ATOM    649  N   LYS S 502      40.975  72.852  22.797  1.00 49.16           N  
ATOM    650  CA  LYS S 502      40.579  72.317  21.500  1.00 48.08           C  
ATOM    651  CB  LYS S 502      41.309  73.005  20.331  1.00 49.84           C  
ATOM    652  CG  LYS S 502      40.802  74.392  20.035  1.00 61.44           C  
ATOM    653  CD  LYS S 502      41.149  74.859  18.637  1.00 68.90           C  
ATOM    654  CE  LYS S 502      40.879  76.343  18.484  1.00 75.48           C  
ATOM    655  NZ  LYS S 502      41.772  77.162  19.353  1.00 86.76           N  
ATOM    656  C   LYS S 502      40.831  70.810  21.481  1.00 51.27           C  
ATOM    657  O   LYS S 502      41.982  70.386  21.585  1.00 51.86           O  
ATOM    658  N   ILE S 503      39.755  70.008  21.404  1.00 45.27           N  
ATOM    659  CA  ILE S 503      39.803  68.547  21.297  1.00 43.52           C  
ATOM    660  CB  ILE S 503      39.002  67.811  22.411  1.00 46.94           C  
ATOM    661  CG1 ILE S 503      39.594  68.077  23.813  1.00 48.02           C  
ATOM    662  CD1 ILE S 503      38.902  69.126  24.596  1.00 58.29           C  
ATOM    663  CG2 ILE S 503      38.925  66.305  22.131  1.00 47.16           C  
ATOM    664  C   ILE S 503      39.262  68.279  19.913  1.00 46.87           C  
ATOM    665  O   ILE S 503      38.069  68.461  19.665  1.00 46.74           O  
ATOM    666  N   VAL S 504      40.157  67.961  18.981  1.00 42.85           N  
ATOM    667  CA  VAL S 504      39.772  67.749  17.598  1.00 42.13           C  
ATOM    668  CB  VAL S 504      40.768  68.437  16.618  1.00 45.69           C  
ATOM    669  CG1 VAL S 504      40.250  68.394  15.179  1.00 44.49           C  
ATOM    670  CG2 VAL S 504      41.063  69.882  17.043  1.00 45.91           C  
ATOM    671  C   VAL S 504      39.582  66.263  17.310  1.00 47.46           C  
ATOM    672  O   VAL S 504      40.481  65.460  17.578  1.00 47.35           O  
ATOM    673  N   ILE S 505      38.399  65.898  16.801  1.00 45.22           N  
ATOM    674  CA  ILE S 505      38.093  64.522  16.393  1.00 45.28           C  
ATOM    675  CB  ILE S 505      36.590  64.119  16.644  1.00 48.60           C  
ATOM    676  CG1 ILE S 505      36.241  64.119  18.154  1.00 49.54           C  
ATOM    677  CD1 ILE S 505      34.768  64.255  18.490  1.00 54.59           C  
ATOM    678  CG2 ILE S 505      36.232  62.761  15.990  1.00 47.69           C  
ATOM    679  C   ILE S 505      38.527  64.427  14.919  1.00 49.23           C  
ATOM    680  O   ILE S 505      37.920  65.044  14.056  1.00 47.78           O  
ATOM    681  N   MET S 506      39.623  63.715  14.654  1.00 48.69           N  
ATOM    682  CA  MET S 506      40.165  63.557  13.308  1.00 49.17           C  
ATOM    683  CB  MET S 506      41.665  63.854  13.285  1.00 52.56           C  
ATOM    684  CG  MET S 506      41.999  65.113  12.537  1.00 58.12           C  
ATOM    685  SD  MET S 506      43.772  65.456  12.550  1.00 64.68           S  
ATOM    686  CE  MET S 506      44.359  64.238  11.424  1.00 62.14           C  
ATOM    687  C   MET S 506      39.859  62.170  12.759  1.00 52.70           C  
ATOM    688  O   MET S 506      40.395  61.165  13.240  1.00 53.02           O  
ATOM    689  N   THR S 507      38.951  62.116  11.774  1.00 48.30           N  
ATOM    690  CA  THR S 507      38.526  60.858  11.156  1.00 48.02           C  
ATOM    691  CB  THR S 507      37.090  60.451  11.612  1.00 54.58           C  
ATOM    692  OG1 THR S 507      36.135  61.377  11.095  1.00 57.75           O  
ATOM    693  CG2 THR S 507      36.936  60.340  13.123  1.00 49.96           C  
ATOM    694  C   THR S 507      38.606  60.965   9.633  1.00 51.17           C  
ATOM    695  O   THR S 507      38.845  62.049   9.098  1.00 50.75           O  
ATOM    696  N   ASP S 508      38.403  59.842   8.939  1.00 48.27           N  
ATOM    697  CA  ASP S 508      38.397  59.797   7.479  1.00 49.04           C  
ATOM    698  CB  ASP S 508      38.876  58.415   6.969  1.00 51.33           C  
ATOM    699  CG  ASP S 508      40.273  57.968   7.358  1.00 60.02           C  
ATOM    700  OD1 ASP S 508      41.088  58.830   7.760  1.00 62.48           O  
ATOM    701  OD2 ASP S 508      40.563  56.760   7.226  1.00 61.59           O  
ATOM    702  C   ASP S 508      36.960  60.044   7.000  1.00 53.55           C  
ATOM    703  O   ASP S 508      36.012  59.838   7.753  1.00 53.89           O  
ATOM    704  N   ALA S 509      36.804  60.464   5.748  1.00 49.62           N  
ATOM    705  CA  ALA S 509      35.512  60.665   5.113  1.00 49.08           C  
ATOM    706  CB  ALA S 509      35.609  61.756   4.054  1.00 50.17           C  
ATOM    707  C   ALA S 509      35.093  59.327   4.483  1.00 54.49           C  
ATOM    708  O   ALA S 509      35.063  59.181   3.252  1.00 55.61           O  
ATOM    709  N   ASP S 510      34.804  58.334   5.348  1.00 49.44           N  
ATOM    710  CA  ASP S 510      34.361  56.993   4.948  1.00 48.90           C  
ATOM    711  CB  ASP S 510      35.561  56.079   4.611  1.00 51.47           C  
ATOM    712  CG  ASP S 510      36.486  55.706   5.760  1.00 64.10           C  
ATOM    713  OD1 ASP S 510      36.082  55.858   6.925  1.00 64.13           O  
ATOM    714  OD2 ASP S 510      37.597  55.213   5.489  1.00 74.28           O  
ATOM    715  C   ASP S 510      33.432  56.363   5.999  1.00 50.02           C  
ATOM    716  O   ASP S 510      33.172  56.979   7.045  1.00 48.43           O  
ATOM    717  N   VAL S 511      32.956  55.136   5.722  1.00 45.94           N  
ATOM    718  CA  VAL S 511      32.051  54.359   6.570  1.00 45.98           C  
ATOM    719  CB  VAL S 511      31.723  52.967   5.935  1.00 50.61           C  
ATOM    720  CG1 VAL S 511      32.978  52.158   5.583  1.00 50.67           C  
ATOM    721  CG2 VAL S 511      30.758  52.157   6.796  1.00 50.31           C  
ATOM    722  C   VAL S 511      32.552  54.241   8.037  1.00 50.89           C  
ATOM    723  O   VAL S 511      31.802  54.533   8.974  1.00 51.21           O  
ATOM    724  N   ASP S 512      33.815  53.843   8.212  1.00 46.52           N  
ATOM    725  CA  ASP S 512      34.424  53.634   9.514  1.00 46.13           C  
ATOM    726  CB  ASP S 512      35.653  52.720   9.375  1.00 49.52           C  
ATOM    727  CG  ASP S 512      35.361  51.446   8.594  1.00 63.04           C  
ATOM    728  OD1 ASP S 512      34.608  50.583   9.115  1.00 64.52           O  
ATOM    729  OD2 ASP S 512      35.839  51.334   7.449  1.00 71.69           O  
ATOM    730  C   ASP S 512      34.732  54.951  10.242  1.00 46.33           C  
ATOM    731  O   ASP S 512      34.544  55.030  11.454  1.00 45.64           O  
ATOM    732  N   GLY S 513      35.127  55.973   9.490  1.00 41.14           N  
ATOM    733  CA  GLY S 513      35.402  57.315  10.000  1.00 40.29           C  
ATOM    734  C   GLY S 513      34.157  57.936  10.586  1.00 44.22           C  
ATOM    735  O   GLY S 513      34.189  58.448  11.706  1.00 43.60           O  
ATOM    736  N   ALA S 514      33.033  57.809   9.853  1.00 41.70           N  
ATOM    737  CA  ALA S 514      31.699  58.281  10.244  1.00 41.30           C  
ATOM    738  CB  ALA S 514      30.691  57.978   9.144  1.00 42.12           C  
ATOM    739  C   ALA S 514      31.254  57.637  11.566  1.00 46.18           C  
ATOM    740  O   ALA S 514      30.830  58.360  12.471  1.00 45.54           O  
ATOM    741  N   HIS S 515      31.403  56.295  11.695  1.00 42.61           N  
ATOM    742  CA  HIS S 515      31.060  55.582  12.917  1.00 42.66           C  
ATOM    743  CB  HIS S 515      31.173  54.064  12.735  1.00 43.97           C  
ATOM    744  CG  HIS S 515      30.334  53.293  13.713  1.00 48.73           C  
ATOM    745  ND1 HIS S 515      30.598  51.971  13.994  1.00 51.79           N  
ATOM    746  CE1 HIS S 515      29.683  51.601  14.878  1.00 51.87           C  
ATOM    747  NE2 HIS S 515      28.847  52.601  15.168  1.00 51.72           N  
ATOM    748  CD2 HIS S 515      29.247  53.682  14.431  1.00 51.04           C  
ATOM    749  C   HIS S 515      31.901  56.035  14.108  1.00 46.65           C  
ATOM    750  O   HIS S 515      31.352  56.243  15.199  1.00 46.27           O  
ATOM    751  N   ILE S 516      33.224  56.225  13.890  1.00 42.76           N  
ATOM    752  CA  ILE S 516      34.157  56.664  14.925  1.00 42.65           C  
ATOM    753  CB  ILE S 516      35.629  56.549  14.427  1.00 45.54           C  
ATOM    754  CG1 ILE S 516      36.065  55.049  14.431  1.00 45.92           C  
ATOM    755  CD1 ILE S 516      37.276  54.742  13.648  1.00 50.61           C  
ATOM    756  CG2 ILE S 516      36.594  57.399  15.282  1.00 44.70           C  
ATOM    757  C   ILE S 516      33.755  58.042  15.447  1.00 47.11           C  
ATOM    758  O   ILE S 516      33.769  58.271  16.653  1.00 48.13           O  
ATOM    759  N   ARG S 517      33.323  58.916  14.541  1.00 44.31           N  
ATOM    760  CA  ARG S 517      32.847  60.270  14.827  1.00 44.62           C  
ATOM    761  CB  ARG S 517      32.496  60.973  13.494  1.00 47.06           C  
ATOM    762  CG  ARG S 517      32.478  62.498  13.517  1.00 60.10           C  
ATOM    763  CD  ARG S 517      32.834  63.120  12.154  1.00 66.93           C  
ATOM    764  NE  ARG S 517      31.932  62.699  11.077  1.00 72.57           N  
ATOM    765  CZ  ARG S 517      32.200  61.888  10.043  1.00 79.01           C  
ATOM    766  NH1 ARG S 517      31.249  61.585   9.170  1.00 66.36           N  
ATOM    767  NH2 ARG S 517      33.434  61.434   9.836  1.00 53.00           N  
ATOM    768  C   ARG S 517      31.622  60.190  15.761  1.00 48.48           C  
ATOM    769  O   ARG S 517      31.602  60.878  16.789  1.00 49.82           O  
ATOM    770  N   THR S 518      30.640  59.305  15.435  1.00 42.40           N  
ATOM    771  CA  THR S 518      29.417  59.131  16.233  1.00 41.83           C  
ATOM    772  CB  THR S 518      28.300  58.344  15.498  1.00 38.53           C  
ATOM    773  OG1 THR S 518      28.675  56.988  15.305  1.00 39.09           O  
ATOM    774  CG2 THR S 518      27.890  58.960  14.174  1.00 34.75           C  
ATOM    775  C   THR S 518      29.707  58.550  17.621  1.00 46.81           C  
ATOM    776  O   THR S 518      29.114  59.012  18.592  1.00 47.00           O  
ATOM    777  N   LEU S 519      30.624  57.556  17.714  1.00 42.34           N  
ATOM    778  CA  LEU S 519      30.992  56.930  18.991  1.00 41.80           C  
ATOM    779  CB  LEU S 519      31.847  55.671  18.778  1.00 40.91           C  
ATOM    780  CG  LEU S 519      31.167  54.485  18.083  1.00 44.57           C  
ATOM    781  CD1 LEU S 519      32.157  53.661  17.313  1.00 43.38           C  
ATOM    782  CD2 LEU S 519      30.403  53.614  19.058  1.00 45.29           C  
ATOM    783  C   LEU S 519      31.712  57.932  19.905  1.00 47.81           C  
ATOM    784  O   LEU S 519      31.425  57.984  21.105  1.00 49.18           O  
ATOM    785  N   LEU S 520      32.619  58.745  19.334  1.00 44.20           N  
ATOM    786  CA  LEU S 520      33.357  59.737  20.097  1.00 44.86           C  
ATOM    787  CB  LEU S 520      34.566  60.277  19.320  1.00 43.98           C  
ATOM    788  CG  LEU S 520      35.807  59.365  19.314  1.00 48.40           C  
ATOM    789  CD1 LEU S 520      36.817  59.806  18.263  1.00 46.18           C  
ATOM    790  CD2 LEU S 520      36.467  59.294  20.709  1.00 52.06           C  
ATOM    791  C   LEU S 520      32.463  60.847  20.616  1.00 50.11           C  
ATOM    792  O   LEU S 520      32.535  61.168  21.802  1.00 50.58           O  
ATOM    793  N   LEU S 521      31.554  61.362  19.764  1.00 46.82           N  
ATOM    794  CA  LEU S 521      30.598  62.414  20.155  1.00 46.58           C  
ATOM    795  CB  LEU S 521      29.802  62.930  18.944  1.00 46.01           C  
ATOM    796  CG  LEU S 521      30.569  63.781  17.935  1.00 48.04           C  
ATOM    797  CD1 LEU S 521      29.784  63.920  16.638  1.00 46.77           C  
ATOM    798  CD2 LEU S 521      30.950  65.142  18.529  1.00 48.69           C  
ATOM    799  C   LEU S 521      29.659  61.937  21.247  1.00 49.87           C  
ATOM    800  O   LEU S 521      29.279  62.728  22.105  1.00 50.69           O  
ATOM    801  N   THR S 522      29.331  60.633  21.233  1.00 46.05           N  
ATOM    802  CA  THR S 522      28.482  59.952  22.215  1.00 47.02           C  
ATOM    803  CB  THR S 522      28.073  58.569  21.671  1.00 50.19           C  
ATOM    804  OG1 THR S 522      27.325  58.786  20.480  1.00 50.06           O  
ATOM    805  CG2 THR S 522      27.220  57.768  22.645  1.00 46.85           C  
ATOM    806  C   THR S 522      29.158  59.932  23.587  1.00 51.91           C  
ATOM    807  O   THR S 522      28.490  60.180  24.600  1.00 54.32           O  
ATOM    808  N   PHE S 523      30.480  59.651  23.608  1.00 46.63           N  
ATOM    809  CA  PHE S 523      31.280  59.632  24.825  1.00 47.52           C  
ATOM    810  CB  PHE S 523      32.700  59.106  24.551  1.00 48.67           C  
ATOM    811  CG  PHE S 523      33.647  59.320  25.705  1.00 51.37           C  
ATOM    812  CD1 PHE S 523      33.471  58.639  26.909  1.00 56.39           C  
ATOM    813  CE1 PHE S 523      34.323  58.869  27.989  1.00 58.18           C  
ATOM    814  CZ  PHE S 523      35.368  59.757  27.864  1.00 56.17           C  
ATOM    815  CE2 PHE S 523      35.558  60.439  26.679  1.00 56.30           C  
ATOM    816  CD2 PHE S 523      34.694  60.225  25.605  1.00 52.60           C  
ATOM    817  C   PHE S 523      31.318  61.029  25.424  1.00 53.93           C  
ATOM    818  O   PHE S 523      31.063  61.195  26.622  1.00 55.82           O  
ATOM    819  N   PHE S 524      31.599  62.030  24.570  1.00 50.36           N  
ATOM    820  CA  PHE S 524      31.648  63.424  24.975  1.00 52.09           C  
ATOM    821  CB  PHE S 524      32.197  64.322  23.856  1.00 53.61           C  
ATOM    822  CG  PHE S 524      33.679  64.142  23.631  1.00 54.71           C  
ATOM    823  CD1 PHE S 524      34.592  64.448  24.632  1.00 57.98           C  
ATOM    824  CE1 PHE S 524      35.959  64.255  24.425  1.00 58.17           C  
ATOM    825  CZ  PHE S 524      36.416  63.767  23.219  1.00 54.80           C  
ATOM    826  CE2 PHE S 524      35.530  63.483  22.210  1.00 55.91           C  
ATOM    827  CD2 PHE S 524      34.162  63.668  22.413  1.00 54.75           C  
ATOM    828  C   PHE S 524      30.317  63.927  25.468  1.00 54.96           C  
ATOM    829  O   PHE S 524      30.287  64.652  26.452  1.00 53.93           O  
ATOM    830  N   TYR S 525      29.218  63.504  24.836  1.00 51.85           N  
ATOM    831  CA  TYR S 525      27.896  63.966  25.246  1.00 53.34           C  
ATOM    832  CB  TYR S 525      26.841  63.714  24.166  1.00 54.14           C  
ATOM    833  CG  TYR S 525      25.573  64.501  24.414  1.00 58.72           C  
ATOM    834  CD1 TYR S 525      25.540  65.887  24.244  1.00 61.02           C  
ATOM    835  CE1 TYR S 525      24.386  66.621  24.512  1.00 63.75           C  
ATOM    836  CZ  TYR S 525      23.249  65.973  24.963  1.00 72.52           C  
ATOM    837  OH  TYR S 525      22.111  66.698  25.221  1.00 77.96           O  
ATOM    838  CE2 TYR S 525      23.258  64.598  25.136  1.00 64.15           C  
ATOM    839  CD2 TYR S 525      24.422  63.875  24.878  1.00 61.27           C  
ATOM    840  C   TYR S 525      27.440  63.414  26.579  1.00 60.39           C  
ATOM    841  O   TYR S 525      26.842  64.147  27.374  1.00 61.85           O  
ATOM    842  N   ARG S 526      27.720  62.134  26.832  1.00 57.67           N  
ATOM    843  CA  ARG S 526      27.294  61.480  28.064  1.00 59.99           C  
ATOM    844  CB  ARG S 526      27.025  59.989  27.818  1.00 60.92           C  
ATOM    845  CG  ARG S 526      25.831  59.727  26.883  1.00 75.08           C  
ATOM    846  CD  ARG S 526      24.485  60.117  27.495  1.00 91.07           C  
ATOM    847  NE  ARG S 526      23.466  60.318  26.463  1.00103.69           N  
ATOM    848  CZ  ARG S 526      22.215  60.702  26.701  1.00120.89           C  
ATOM    849  NH1 ARG S 526      21.809  60.939  27.944  1.00113.80           N  
ATOM    850  NH2 ARG S 526      21.359  60.847  25.699  1.00104.96           N  
ATOM    851  C   ARG S 526      28.237  61.672  29.263  1.00 66.09           C  
ATOM    852  O   ARG S 526      27.752  61.736  30.396  1.00 67.22           O  
ATOM    853  N   PHE S 527      29.562  61.783  29.029  1.00 62.38           N  
ATOM    854  CA  PHE S 527      30.543  61.899  30.112  1.00 63.23           C  
ATOM    855  CB  PHE S 527      31.597  60.800  29.976  1.00 64.14           C  
ATOM    856  CG  PHE S 527      31.008  59.448  30.280  1.00 66.50           C  
ATOM    857  CD1 PHE S 527      30.931  58.985  31.589  1.00 71.47           C  
ATOM    858  CE1 PHE S 527      30.372  57.736  31.874  1.00 73.50           C  
ATOM    859  CZ  PHE S 527      29.875  56.951  30.854  1.00 71.59           C  
ATOM    860  CE2 PHE S 527      29.923  57.403  29.554  1.00 71.55           C  
ATOM    861  CD2 PHE S 527      30.487  58.653  29.264  1.00 67.65           C  
ATOM    862  C   PHE S 527      31.224  63.249  30.262  1.00 66.68           C  
ATOM    863  O   PHE S 527      31.637  63.588  31.371  1.00 67.20           O  
ATOM    864  N   MET S 528      31.371  64.005  29.163  1.00 61.98           N  
ATOM    865  CA  MET S 528      32.048  65.300  29.204  1.00 61.42           C  
ATOM    866  CB  MET S 528      33.458  65.165  28.607  1.00 62.25           C  
ATOM    867  CG  MET S 528      34.392  64.391  29.480  1.00 67.25           C  
ATOM    868  SD  MET S 528      35.891  63.947  28.621  1.00 70.07           S  
ATOM    869  CE  MET S 528      36.861  63.333  30.010  1.00 68.89           C  
ATOM    870  C   MET S 528      31.242  66.411  28.519  1.00 64.05           C  
ATOM    871  O   MET S 528      31.815  67.217  27.791  1.00 61.37           O  
ATOM    872  N   ARG S 529      29.910  66.451  28.754  1.00 62.44           N  
ATOM    873  CA  ARG S 529      28.992  67.429  28.158  1.00 62.39           C  
ATOM    874  CB  ARG S 529      27.563  67.260  28.681  1.00 63.24           C  
ATOM    875  CG  ARG S 529      26.506  67.639  27.645  1.00 71.10           C  
ATOM    876  CD  ARG S 529      25.087  67.372  28.102  1.00 83.94           C  
ATOM    877  NE  ARG S 529      24.815  65.944  28.291  1.00 95.55           N  
ATOM    878  CZ  ARG S 529      23.623  65.445  28.593  1.00111.52           C  
ATOM    879  NH1 ARG S 529      22.574  66.249  28.728  1.00104.38           N  
ATOM    880  NH2 ARG S 529      23.467  64.138  28.756  1.00 94.54           N  
ATOM    881  C   ARG S 529      29.455  68.904  28.281  1.00 68.33           C  
ATOM    882  O   ARG S 529      29.440  69.565  27.247  1.00 68.36           O  
ATOM    883  N   PRO S 530      29.926  69.448  29.436  1.00 66.55           N  
ATOM    884  CA  PRO S 530      30.364  70.866  29.449  1.00 66.98           C  
ATOM    885  CB  PRO S 530      30.745  71.123  30.914  1.00 70.96           C  
ATOM    886  CG  PRO S 530      30.026  70.063  31.683  1.00 76.56           C  
ATOM    887  CD  PRO S 530      30.019  68.860  30.790  1.00 69.81           C  
ATOM    888  C   PRO S 530      31.509  71.219  28.498  1.00 67.81           C  
ATOM    889  O   PRO S 530      31.667  72.389  28.166  1.00 67.60           O  
ATOM    890  N   LEU S 531      32.280  70.215  28.050  1.00 62.75           N  
ATOM    891  CA  LEU S 531      33.375  70.355  27.088  1.00 61.00           C  
ATOM    892  CB  LEU S 531      34.117  69.018  26.955  1.00 60.29           C  
ATOM    893  CG  LEU S 531      35.646  69.018  26.981  1.00 64.69           C  
ATOM    894  CD1 LEU S 531      36.194  69.669  28.254  1.00 66.50           C  
ATOM    895  CD2 LEU S 531      36.172  67.590  26.866  1.00 65.72           C  
ATOM    896  C   LEU S 531      32.817  70.787  25.722  1.00 64.05           C  
ATOM    897  O   LEU S 531      33.429  71.617  25.058  1.00 63.94           O  
ATOM    898  N   ILE S 532      31.644  70.245  25.321  1.00 60.13           N  
ATOM    899  CA  ILE S 532      30.940  70.610  24.089  1.00 59.25           C  
ATOM    900  CB  ILE S 532      29.869  69.556  23.689  1.00 62.67           C  
ATOM    901  CG1 ILE S 532      30.514  68.157  23.496  1.00 62.66           C  
ATOM    902  CD1 ILE S 532      29.581  66.980  23.630  1.00 69.64           C  
ATOM    903  CG2 ILE S 532      29.116  69.998  22.414  1.00 62.68           C  
ATOM    904  C   ILE S 532      30.327  72.002  24.281  1.00 64.16           C  
ATOM    905  O   ILE S 532      30.447  72.859  23.404  1.00 63.79           O  
ATOM    906  N   GLU S 533      29.705  72.220  25.451  1.00 62.06           N  
ATOM    907  CA  GLU S 533      29.072  73.473  25.853  1.00 63.35           C  
ATOM    908  CB  GLU S 533      28.381  73.320  27.217  1.00 67.02           C  
ATOM    909  CG  GLU S 533      27.105  72.490  27.146  1.00 78.28           C  
ATOM    910  CD  GLU S 533      26.432  72.125  28.458  1.00104.42           C  
ATOM    911  OE1 GLU S 533      26.252  70.909  28.699  1.00 99.58           O  
ATOM    912  OE2 GLU S 533      26.056  73.039  29.229  1.00105.86           O  
ATOM    913  C   GLU S 533      30.054  74.651  25.851  1.00 66.70           C  
ATOM    914  O   GLU S 533      29.656  75.759  25.495  1.00 66.48           O  
ATOM    915  N   ALA S 534      31.341  74.398  26.194  1.00 62.73           N  
ATOM    916  CA  ALA S 534      32.418  75.401  26.213  1.00 62.23           C  
ATOM    917  CB  ALA S 534      33.514  74.989  27.190  1.00 62.74           C  
ATOM    918  C   ALA S 534      33.017  75.640  24.818  1.00 65.18           C  
ATOM    919  O   ALA S 534      33.863  76.519  24.658  1.00 65.43           O  
ATOM    920  N   GLY S 535      32.568  74.862  23.831  1.00 60.29           N  
ATOM    921  CA  GLY S 535      33.029  74.957  22.452  1.00 58.48           C  
ATOM    922  C   GLY S 535      34.442  74.444  22.260  1.00 62.49           C  
ATOM    923  O   GLY S 535      35.152  74.913  21.365  1.00 62.89           O  
ATOM    924  N   TYR S 536      34.866  73.474  23.102  1.00 57.44           N  
ATOM    925  CA  TYR S 536      36.206  72.886  23.037  1.00 55.07           C  
ATOM    926  CB  TYR S 536      36.670  72.386  24.419  1.00 56.36           C  
ATOM    927  CG  TYR S 536      36.925  73.413  25.507  1.00 58.30           C  
ATOM    928  CD1 TYR S 536      36.838  74.781  25.247  1.00 60.58           C  
ATOM    929  CE1 TYR S 536      37.066  75.724  26.249  1.00 61.71           C  
ATOM    930  CZ  TYR S 536      37.411  75.303  27.523  1.00 68.29           C  
ATOM    931  OH  TYR S 536      37.665  76.206  28.527  1.00 69.79           O  
ATOM    932  CE2 TYR S 536      37.528  73.951  27.796  1.00 62.26           C  
ATOM    933  CD2 TYR S 536      37.275  73.017  26.793  1.00 59.73           C  
ATOM    934  C   TYR S 536      36.269  71.713  22.051  1.00 55.95           C  
ATOM    935  O   TYR S 536      37.364  71.362  21.627  1.00 53.88           O  
ATOM    936  N   VAL S 537      35.124  71.083  21.712  1.00 51.39           N  
ATOM    937  CA  VAL S 537      35.134  69.924  20.807  1.00 49.04           C  
ATOM    938  CB  VAL S 537      34.158  68.802  21.230  1.00 52.70           C  
ATOM    939  CG1 VAL S 537      34.328  67.561  20.348  1.00 51.14           C  
ATOM    940  CG2 VAL S 537      34.360  68.437  22.701  1.00 53.50           C  
ATOM    941  C   VAL S 537      34.957  70.351  19.342  1.00 52.16           C  
ATOM    942  O   VAL S 537      34.017  71.076  19.007  1.00 51.79           O  
ATOM    943  N   TYR S 538      35.898  69.905  18.486  1.00 47.46           N  
ATOM    944  CA  TYR S 538      35.965  70.208  17.061  1.00 46.13           C  
ATOM    945  CB  TYR S 538      37.214  71.072  16.765  1.00 46.38           C  
ATOM    946  CG  TYR S 538      37.184  72.456  17.386  1.00 48.02           C  
ATOM    947  CD1 TYR S 538      37.490  72.648  18.729  1.00 50.33           C  
ATOM    948  CE1 TYR S 538      37.429  73.912  19.313  1.00 51.27           C  
ATOM    949  CZ  TYR S 538      37.126  75.016  18.533  1.00 55.48           C  
ATOM    950  OH  TYR S 538      37.097  76.271  19.104  1.00 54.84           O  
ATOM    951  CE2 TYR S 538      36.848  74.854  17.187  1.00 49.14           C  
ATOM    952  CD2 TYR S 538      36.894  73.581  16.618  1.00 48.18           C  
ATOM    953  C   TYR S 538      36.000  68.925  16.224  1.00 50.96           C  
ATOM    954  O   TYR S 538      36.358  67.858  16.720  1.00 50.02           O  
ATOM    955  N   ILE S 539      35.649  69.042  14.947  1.00 49.74           N  
ATOM    956  CA  ILE S 539      35.650  67.941  13.982  1.00 49.66           C  
ATOM    957  CB  ILE S 539      34.200  67.529  13.596  1.00 52.88           C  
ATOM    958  CG1 ILE S 539      33.546  66.760  14.754  1.00 53.56           C  
ATOM    959  CD1 ILE S 539      32.190  66.347  14.553  1.00 65.96           C  
ATOM    960  CG2 ILE S 539      34.155  66.713  12.286  1.00 54.26           C  
ATOM    961  C   ILE S 539      36.503  68.318  12.774  1.00 55.04           C  
ATOM    962  O   ILE S 539      36.346  69.412  12.222  1.00 56.29           O  
ATOM    963  N   ALA S 540      37.411  67.416  12.381  1.00 51.18           N  
ATOM    964  CA  ALA S 540      38.261  67.556  11.206  1.00 51.32           C  
ATOM    965  CB  ALA S 540      39.664  67.950  11.606  1.00 52.18           C  
ATOM    966  C   ALA S 540      38.295  66.249  10.420  1.00 55.99           C  
ATOM    967  O   ALA S 540      38.271  65.150  10.986  1.00 53.72           O  
ATOM    968  N   GLN S 541      38.331  66.389   9.099  1.00 54.91           N  
ATOM    969  CA  GLN S 541      38.379  65.278   8.166  1.00 55.35           C  
ATOM    970  CB  GLN S 541      36.956  64.780   7.818  1.00 57.45           C  
ATOM    971  CG  GLN S 541      36.038  65.787   7.132  1.00 84.17           C  
ATOM    972  CD  GLN S 541      34.831  65.102   6.541  1.00102.32           C  
ATOM    973  OE1 GLN S 541      34.078  64.413   7.226  1.00 92.98           O  
ATOM    974  NE2 GLN S 541      34.631  65.266   5.243  1.00 99.90           N  
ATOM    975  C   GLN S 541      39.202  65.669   6.932  1.00 57.70           C  
ATOM    976  O   GLN S 541      39.526  66.851   6.794  1.00 57.11           O  
ATOM    977  N   PRO S 542      39.607  64.717   6.053  1.00 54.19           N  
ATOM    978  CA  PRO S 542      40.387  65.103   4.872  1.00 54.09           C  
ATOM    979  CB  PRO S 542      40.557  63.776   4.110  1.00 56.56           C  
ATOM    980  CG  PRO S 542      40.409  62.735   5.126  1.00 60.58           C  
ATOM    981  CD  PRO S 542      39.353  63.258   6.044  1.00 55.60           C  
ATOM    982  C   PRO S 542      39.701  66.153   3.994  1.00 53.92           C  
ATOM    983  O   PRO S 542      38.471  66.181   3.907  1.00 52.80           O  
ATOM    984  N   PRO S 543      40.487  67.020   3.330  1.00 49.13           N  
ATOM    985  CA  PRO S 543      39.878  68.000   2.423  1.00 49.50           C  
ATOM    986  CB  PRO S 543      41.031  68.961   2.135  1.00 51.67           C  
ATOM    987  CG  PRO S 543      42.259  68.160   2.301  1.00 55.64           C  
ATOM    988  CD  PRO S 543      41.963  67.118   3.326  1.00 50.17           C  
ATOM    989  C   PRO S 543      39.366  67.335   1.144  1.00 54.68           C  
ATOM    990  O   PRO S 543      39.655  66.160   0.895  1.00 53.13           O  
ATOM    991  N   THR S 544      38.607  68.085   0.334  1.00 54.86           N  
ATOM    992  CA  THR S 544      38.081  67.604  -0.954  1.00 57.56           C  
ATOM    993  CB  THR S 544      37.209  68.654  -1.672  1.00 65.05           C  
ATOM    994  OG1 THR S 544      37.483  69.971  -1.173  1.00 64.44           O  
ATOM    995  CG2 THR S 544      35.728  68.336  -1.579  1.00 63.20           C  
ATOM    996  C   THR S 544      39.228  67.112  -1.846  1.00 64.85           C  
ATOM    997  O   THR S 544      40.241  67.807  -2.010  1.00 64.66           O  
ATOM    998  N   GLY S 545      39.076  65.886  -2.336  1.00 63.14           N  
ATOM    999  CA  GLY S 545      40.086  65.217  -3.143  1.00 64.69           C  
ATOM   1000  C   GLY S 545      40.681  64.008  -2.449  1.00 67.92           C  
ATOM   1001  O   GLY S 545      41.267  63.146  -3.107  1.00 70.56           O  
ATOM   1002  N   TYR S 580      40.519  63.933  -1.112  1.00 60.74           N  
ATOM   1003  CA  TYR S 580      41.003  62.828  -0.281  1.00 58.87           C  
ATOM   1004  CB  TYR S 580      42.102  63.298   0.693  1.00 58.31           C  
ATOM   1005  CG  TYR S 580      43.337  63.885   0.049  1.00 59.32           C  
ATOM   1006  CD1 TYR S 580      44.391  63.071  -0.356  1.00 61.98           C  
ATOM   1007  CE1 TYR S 580      45.552  63.611  -0.912  1.00 63.45           C  
ATOM   1008  CZ  TYR S 580      45.662  64.982  -1.076  1.00 68.86           C  
ATOM   1009  OH  TYR S 580      46.804  65.524  -1.616  1.00 71.71           O  
ATOM   1010  CE2 TYR S 580      44.627  65.811  -0.676  1.00 61.61           C  
ATOM   1011  CD2 TYR S 580      43.479  65.260  -0.104  1.00 59.75           C  
ATOM   1012  C   TYR S 580      39.864  62.239   0.537  1.00 61.55           C  
ATOM   1013  O   TYR S 580      39.027  62.982   1.062  1.00 61.33           O  
ATOM   1014  N   LYS S 581      39.858  60.909   0.683  1.00 56.63           N  
ATOM   1015  CA  LYS S 581      38.872  60.209   1.502  1.00 54.57           C  
ATOM   1016  CB  LYS S 581      38.303  58.969   0.780  1.00 57.93           C  
ATOM   1017  CG  LYS S 581      37.432  59.297  -0.447  1.00 71.56           C  
ATOM   1018  CD  LYS S 581      36.373  60.384  -0.213  1.00 77.49           C  
ATOM   1019  CE  LYS S 581      35.019  59.822   0.107  1.00 89.86           C  
ATOM   1020  NZ  LYS S 581      34.152  60.835   0.763  1.00100.13           N  
ATOM   1021  C   LYS S 581      39.447  59.858   2.885  1.00 54.48           C  
ATOM   1022  O   LYS S 581      38.763  60.026   3.892  1.00 52.41           O  
ATOM   1023  N   GLY S 582      40.704  59.423   2.915  1.00 49.29           N  
ATOM   1024  CA  GLY S 582      41.398  59.058   4.138  1.00 47.96           C  
ATOM   1025  C   GLY S 582      42.596  59.931   4.445  1.00 52.87           C  
ATOM   1026  O   GLY S 582      43.293  60.383   3.534  1.00 53.06           O  
ATOM   1027  N   LEU S 583      42.866  60.140   5.752  1.00 49.15           N  
ATOM   1028  CA  LEU S 583      44.011  60.915   6.242  1.00 48.14           C  
ATOM   1029  CB  LEU S 583      43.894  61.160   7.757  1.00 47.02           C  
ATOM   1030  CG  LEU S 583      42.645  61.939   8.228  1.00 49.96           C  
ATOM   1031  CD1 LEU S 583      42.301  61.612   9.667  1.00 49.89           C  
ATOM   1032  CD2 LEU S 583      42.825  63.416   8.066  1.00 48.48           C  
ATOM   1033  C   LEU S 583      45.354  60.258   5.874  1.00 52.95           C  
ATOM   1034  O   LEU S 583      46.357  60.959   5.717  1.00 53.40           O  
ATOM   1035  N   GLY S 584      45.340  58.934   5.692  1.00 49.43           N  
ATOM   1036  CA  GLY S 584      46.495  58.142   5.287  1.00 50.15           C  
ATOM   1037  C   GLY S 584      46.903  58.344   3.839  1.00 55.31           C  
ATOM   1038  O   GLY S 584      48.007  57.946   3.461  1.00 56.91           O  
ATOM   1039  N   GLU S 585      46.016  58.953   3.008  1.00 50.81           N  
ATOM   1040  CA  GLU S 585      46.259  59.271   1.585  1.00 51.79           C  
ATOM   1041  CB  GLU S 585      44.936  59.633   0.895  1.00 52.53           C  
ATOM   1042  CG  GLU S 585      44.139  58.468   0.363  1.00 57.07           C  
ATOM   1043  CD  GLU S 585      42.872  58.896  -0.336  1.00 63.11           C  
ATOM   1044  OE1 GLU S 585      42.916  59.155  -1.557  1.00 79.60           O  
ATOM   1045  OE2 GLU S 585      41.818  58.943   0.329  1.00 41.37           O  
ATOM   1046  C   GLU S 585      47.185  60.501   1.465  1.00 55.90           C  
ATOM   1047  O   GLU S 585      47.806  60.732   0.417  1.00 55.85           O  
ATOM   1048  N   MET S 586      47.248  61.294   2.554  1.00 51.93           N  
ATOM   1049  CA  MET S 586      48.001  62.541   2.656  1.00 52.02           C  
ATOM   1050  CB  MET S 586      47.205  63.565   3.469  1.00 52.52           C  
ATOM   1051  CG  MET S 586      45.772  63.699   3.040  1.00 55.66           C  
ATOM   1052  SD  MET S 586      44.919  64.930   4.026  1.00 58.15           S  
ATOM   1053  CE  MET S 586      45.517  66.413   3.214  1.00 54.93           C  
ATOM   1054  C   MET S 586      49.383  62.396   3.284  1.00 57.06           C  
ATOM   1055  O   MET S 586      49.598  61.574   4.177  1.00 54.91           O  
ATOM   1056  N   ASN S 587      50.302  63.263   2.827  1.00 56.50           N  
ATOM   1057  CA  ASN S 587      51.671  63.426   3.310  1.00 57.23           C  
ATOM   1058  CB  ASN S 587      52.558  64.028   2.204  1.00 59.40           C  
ATOM   1059  CG  ASN S 587      52.647  63.199   0.921  1.00 80.12           C  
ATOM   1060  OD1 ASN S 587      52.690  61.962   0.931  1.00 72.96           O  
ATOM   1061  ND2 ASN S 587      52.717  63.870  -0.218  1.00 69.08           N  
ATOM   1062  C   ASN S 587      51.581  64.384   4.503  1.00 60.23           C  
ATOM   1063  O   ASN S 587      50.642  65.185   4.554  1.00 58.44           O  
ATOM   1064  N   ALA S 588      52.518  64.290   5.471  1.00 58.20           N  
ATOM   1065  CA  ALA S 588      52.522  65.125   6.690  1.00 57.56           C  
ATOM   1066  CB  ALA S 588      53.740  64.811   7.542  1.00 59.25           C  
ATOM   1067  C   ALA S 588      52.419  66.646   6.430  1.00 60.80           C  
ATOM   1068  O   ALA S 588      51.753  67.349   7.193  1.00 57.97           O  
ATOM   1069  N   ASP S 589      53.046  67.133   5.338  1.00 59.56           N  
ATOM   1070  CA  ASP S 589      53.000  68.545   4.943  1.00 60.14           C  
ATOM   1071  CB  ASP S 589      54.052  68.882   3.857  1.00 65.23           C  
ATOM   1072  CG  ASP S 589      53.783  68.352   2.454  1.00 85.33           C  
ATOM   1073  OD1 ASP S 589      53.530  67.132   2.315  1.00 87.52           O  
ATOM   1074  OD2 ASP S 589      53.894  69.147   1.486  1.00 94.05           O  
ATOM   1075  C   ASP S 589      51.587  68.979   4.540  1.00 61.34           C  
ATOM   1076  O   ASP S 589      51.160  70.076   4.913  1.00 60.44           O  
ATOM   1077  N   GLN S 590      50.853  68.101   3.814  1.00 56.96           N  
ATOM   1078  CA  GLN S 590      49.466  68.347   3.379  1.00 55.51           C  
ATOM   1079  CB  GLN S 590      49.042  67.385   2.257  1.00 57.54           C  
ATOM   1080  CG  GLN S 590      49.930  67.420   1.013  1.00 68.63           C  
ATOM   1081  CD  GLN S 590      49.912  66.127   0.212  1.00 83.06           C  
ATOM   1082  OE1 GLN S 590      49.559  65.036   0.700  1.00 73.83           O  
ATOM   1083  NE2 GLN S 590      50.349  66.213  -1.031  1.00 73.23           N  
ATOM   1084  C   GLN S 590      48.536  68.218   4.576  1.00 55.69           C  
ATOM   1085  O   GLN S 590      47.565  68.958   4.691  1.00 53.73           O  
ATOM   1086  N   LEU S 591      48.869  67.297   5.494  1.00 51.35           N  
ATOM   1087  CA  LEU S 591      48.151  67.073   6.749  1.00 48.73           C  
ATOM   1088  CB  LEU S 591      48.744  65.851   7.473  1.00 48.12           C  
ATOM   1089  CG  LEU S 591      47.838  64.965   8.327  1.00 50.12           C  
ATOM   1090  CD1 LEU S 591      46.387  65.133   7.989  1.00 49.05           C  
ATOM   1091  CD2 LEU S 591      48.236  63.514   8.215  1.00 50.93           C  
ATOM   1092  C   LEU S 591      48.274  68.329   7.607  1.00 52.54           C  
ATOM   1093  O   LEU S 591      47.293  68.758   8.189  1.00 52.04           O  
ATOM   1094  N   TRP S 592      49.454  68.961   7.622  1.00 50.54           N  
ATOM   1095  CA  TRP S 592      49.676  70.204   8.342  1.00 50.28           C  
ATOM   1096  CB  TRP S 592      51.182  70.541   8.425  1.00 49.43           C  
ATOM   1097  CG  TRP S 592      51.455  71.982   8.798  1.00 50.27           C  
ATOM   1098  CD1 TRP S 592      51.900  72.972   7.967  1.00 53.91           C  
ATOM   1099  NE1 TRP S 592      51.985  74.167   8.650  1.00 52.88           N  
ATOM   1100  CE2 TRP S 592      51.588  73.971   9.951  1.00 53.48           C  
ATOM   1101  CD2 TRP S 592      51.213  72.612  10.076  1.00 49.26           C  
ATOM   1102  CE3 TRP S 592      50.725  72.159  11.318  1.00 49.26           C  
ATOM   1103  CZ3 TRP S 592      50.655  73.057  12.381  1.00 50.49           C  
ATOM   1104  CH2 TRP S 592      51.054  74.392  12.233  1.00 51.67           C  
ATOM   1105  CZ2 TRP S 592      51.509  74.875  11.023  1.00 52.51           C  
ATOM   1106  C   TRP S 592      48.904  71.344   7.678  1.00 56.77           C  
ATOM   1107  O   TRP S 592      47.991  71.892   8.296  1.00 55.97           O  
ATOM   1108  N   GLU S 593      49.245  71.665   6.412  1.00 56.45           N  
ATOM   1109  CA  GLU S 593      48.703  72.794   5.640  1.00 57.66           C  
ATOM   1110  CB  GLU S 593      49.362  72.907   4.252  1.00 60.38           C  
ATOM   1111  CG  GLU S 593      50.852  73.225   4.269  1.00 72.96           C  
ATOM   1112  CD  GLU S 593      51.337  74.532   4.886  1.00 95.31           C  
ATOM   1113  OE1 GLU S 593      52.553  74.805   4.772  1.00 99.56           O  
ATOM   1114  OE2 GLU S 593      50.520  75.291   5.457  1.00 80.82           O  
ATOM   1115  C   GLU S 593      47.174  72.838   5.495  1.00 62.63           C  
ATOM   1116  O   GLU S 593      46.620  73.936   5.400  1.00 65.12           O  
ATOM   1117  N   THR S 594      46.504  71.684   5.502  1.00 56.52           N  
ATOM   1118  CA  THR S 594      45.058  71.617   5.298  1.00 55.71           C  
ATOM   1119  CB  THR S 594      44.708  70.634   4.160  1.00 55.25           C  
ATOM   1120  OG1 THR S 594      44.893  69.299   4.630  1.00 51.50           O  
ATOM   1121  CG2 THR S 594      45.505  70.885   2.865  1.00 52.24           C  
ATOM   1122  C   THR S 594      44.252  71.224   6.535  1.00 60.65           C  
ATOM   1123  O   THR S 594      43.051  71.513   6.588  1.00 62.90           O  
ATOM   1124  N   THR S 595      44.868  70.530   7.500  1.00 53.96           N  
ATOM   1125  CA  THR S 595      44.115  70.014   8.638  1.00 51.56           C  
ATOM   1126  CB  THR S 595      44.105  68.477   8.504  1.00 61.21           C  
ATOM   1127  OG1 THR S 595      43.617  68.122   7.199  1.00 63.24           O  
ATOM   1128  CG2 THR S 595      43.285  67.783   9.567  1.00 58.03           C  
ATOM   1129  C   THR S 595      44.612  70.495  10.026  1.00 52.09           C  
ATOM   1130  O   THR S 595      43.811  70.527  10.956  1.00 51.81           O  
ATOM   1131  N   MET S 596      45.886  70.894  10.181  1.00 46.17           N  
ATOM   1132  CA  MET S 596      46.396  71.288  11.510  1.00 44.46           C  
ATOM   1133  CB  MET S 596      47.558  70.367  11.912  1.00 46.57           C  
ATOM   1134  CG  MET S 596      47.299  68.897  11.610  1.00 49.12           C  
ATOM   1135  SD  MET S 596      48.382  67.780  12.486  1.00 52.80           S  
ATOM   1136  CE  MET S 596      47.931  68.139  14.175  1.00 49.55           C  
ATOM   1137  C   MET S 596      46.829  72.762  11.666  1.00 48.36           C  
ATOM   1138  O   MET S 596      46.911  73.253  12.793  1.00 46.90           O  
ATOM   1139  N   ASN S 597      47.166  73.437  10.550  1.00 46.16           N  
ATOM   1140  CA  ASN S 597      47.648  74.809  10.543  1.00 46.91           C  
ATOM   1141  CB  ASN S 597      48.249  75.170   9.179  1.00 50.30           C  
ATOM   1142  CG  ASN S 597      48.967  76.502   9.132  1.00 66.31           C  
ATOM   1143  OD1 ASN S 597      48.953  77.300  10.079  1.00 56.79           O  
ATOM   1144  ND2 ASN S 597      49.603  76.773   8.009  1.00 60.21           N  
ATOM   1145  C   ASN S 597      46.530  75.749  10.895  1.00 51.95           C  
ATOM   1146  O   ASN S 597      45.607  75.891  10.086  1.00 52.55           O  
ATOM   1147  N   PRO S 598      46.618  76.466  12.049  1.00 48.18           N  
ATOM   1148  CA  PRO S 598      45.512  77.368  12.430  1.00 47.82           C  
ATOM   1149  CB  PRO S 598      45.938  77.948  13.785  1.00 49.65           C  
ATOM   1150  CG  PRO S 598      47.304  77.474  14.042  1.00 53.58           C  
ATOM   1151  CD  PRO S 598      47.653  76.385  13.099  1.00 49.04           C  
ATOM   1152  C   PRO S 598      45.171  78.454  11.406  1.00 52.50           C  
ATOM   1153  O   PRO S 598      44.064  78.979  11.428  1.00 53.26           O  
ATOM   1154  N   GLU S 599      46.062  78.719  10.460  1.00 50.06           N  
ATOM   1155  CA  GLU S 599      45.809  79.720   9.429  1.00 51.26           C  
ATOM   1156  CB  GLU S 599      47.123  80.315   8.918  1.00 53.39           C  
ATOM   1157  CG  GLU S 599      46.972  81.762   8.489  1.00 69.18           C  
ATOM   1158  CD  GLU S 599      47.857  82.215   7.344  1.00 90.90           C  
ATOM   1159  OE1 GLU S 599      49.095  82.054   7.439  1.00 69.78           O  
ATOM   1160  OE2 GLU S 599      47.306  82.748   6.355  1.00 92.56           O  
ATOM   1161  C   GLU S 599      44.963  79.214   8.255  1.00 55.13           C  
ATOM   1162  O   GLU S 599      44.213  80.000   7.676  1.00 56.24           O  
ATOM   1163  N   HIS S 600      45.092  77.934   7.880  1.00 50.28           N  
ATOM   1164  CA  HIS S 600      44.385  77.435   6.698  1.00 50.65           C  
ATOM   1165  CB  HIS S 600      45.397  77.125   5.589  1.00 52.63           C  
ATOM   1166  CG  HIS S 600      46.298  78.269   5.294  1.00 57.26           C  
ATOM   1167  ND1 HIS S 600      47.671  78.131   5.352  1.00 59.34           N  
ATOM   1168  CE1 HIS S 600      48.157  79.331   5.081  1.00 60.08           C  
ATOM   1169  NE2 HIS S 600      47.179  80.224   4.871  1.00 60.93           N  
ATOM   1170  CD2 HIS S 600      45.991  79.558   5.015  1.00 60.18           C  
ATOM   1171  C   HIS S 600      43.492  76.232   6.903  1.00 53.14           C  
ATOM   1172  O   HIS S 600      42.865  75.759   5.951  1.00 52.57           O  
ATOM   1173  N   ARG S 601      43.399  75.756   8.129  1.00 50.23           N  
ATOM   1174  CA  ARG S 601      42.626  74.555   8.407  1.00 49.00           C  
ATOM   1175  CB  ARG S 601      43.061  73.899   9.719  1.00 44.85           C  
ATOM   1176  CG  ARG S 601      42.742  74.686  10.962  1.00 45.07           C  
ATOM   1177  CD  ARG S 601      43.508  74.114  12.125  1.00 47.38           C  
ATOM   1178  NE  ARG S 601      43.236  74.861  13.349  1.00 44.50           N  
ATOM   1179  CZ  ARG S 601      43.814  74.620  14.516  1.00 48.30           C  
ATOM   1180  NH1 ARG S 601      44.716  73.655  14.629  1.00 32.14           N  
ATOM   1181  NH2 ARG S 601      43.492  75.336  15.580  1.00 37.48           N  
ATOM   1182  C   ARG S 601      41.125  74.777   8.354  1.00 54.61           C  
ATOM   1183  O   ARG S 601      40.648  75.916   8.292  1.00 54.69           O  
ATOM   1184  N   ALA S 602      40.390  73.659   8.341  1.00 51.77           N  
ATOM   1185  CA  ALA S 602      38.936  73.652   8.297  1.00 51.60           C  
ATOM   1186  CB  ALA S 602      38.441  73.150   6.942  1.00 52.30           C  
ATOM   1187  C   ALA S 602      38.394  72.798   9.449  1.00 56.25           C  
ATOM   1188  O   ALA S 602      38.077  71.626   9.271  1.00 57.00           O  
ATOM   1189  N   LEU S 603      38.344  73.385  10.646  1.00 52.57           N  
ATOM   1190  CA  LEU S 603      37.802  72.727  11.830  1.00 51.26           C  
ATOM   1191  CB  LEU S 603      38.571  73.072  13.122  1.00 50.38           C  
ATOM   1192  CG  LEU S 603      40.054  72.792  13.207  1.00 54.40           C  
ATOM   1193  CD1 LEU S 603      40.569  73.116  14.591  1.00 54.95           C  
ATOM   1194  CD2 LEU S 603      40.382  71.353  12.887  1.00 55.47           C  
ATOM   1195  C   LEU S 603      36.355  73.156  12.005  1.00 57.91           C  
ATOM   1196  O   LEU S 603      36.034  74.348  11.869  1.00 58.67           O  
ATOM   1197  N   LEU S 604      35.490  72.186  12.345  1.00 54.53           N  
ATOM   1198  CA  LEU S 604      34.089  72.447  12.626  1.00 54.93           C  
ATOM   1199  CB  LEU S 604      33.182  71.444  11.911  1.00 55.66           C  
ATOM   1200  CG  LEU S 604      32.634  71.829  10.537  1.00 62.61           C  
ATOM   1201  CD1 LEU S 604      31.671  70.762  10.053  1.00 62.87           C  
ATOM   1202  CD2 LEU S 604      31.943  73.218  10.554  1.00 67.78           C  
ATOM   1203  C   LEU S 604      33.871  72.363  14.127  1.00 55.51           C  
ATOM   1204  O   LEU S 604      34.120  71.318  14.722  1.00 53.80           O  
ATOM   1205  N   GLN S 605      33.452  73.471  14.748  1.00 51.72           N  
ATOM   1206  CA  GLN S 605      33.183  73.515  16.180  1.00 51.72           C  
ATOM   1207  CB  GLN S 605      33.165  74.955  16.688  1.00 54.08           C  
ATOM   1208  CG  GLN S 605      33.170  75.062  18.208  1.00 55.79           C  
ATOM   1209  CD  GLN S 605      33.141  76.493  18.673  1.00 64.98           C  
ATOM   1210  OE1 GLN S 605      32.423  77.335  18.137  1.00 63.69           O  
ATOM   1211  NE2 GLN S 605      33.864  76.793  19.729  1.00 52.98           N  
ATOM   1212  C   GLN S 605      31.837  72.850  16.446  1.00 57.42           C  
ATOM   1213  O   GLN S 605      30.825  73.221  15.834  1.00 57.62           O  
ATOM   1214  N   VAL S 606      31.831  71.862  17.350  1.00 53.85           N  
ATOM   1215  CA  VAL S 606      30.613  71.148  17.706  1.00 54.15           C  
ATOM   1216  CB  VAL S 606      30.915  69.736  18.271  1.00 57.14           C  
ATOM   1217  CG1 VAL S 606      29.633  69.026  18.688  1.00 57.16           C  
ATOM   1218  CG2 VAL S 606      31.677  68.903  17.250  1.00 55.47           C  
ATOM   1219  C   VAL S 606      29.803  72.023  18.656  1.00 59.37           C  
ATOM   1220  O   VAL S 606      30.324  72.455  19.695  1.00 59.23           O  
ATOM   1221  N   LYS S 607      28.552  72.323  18.262  1.00 56.70           N  
ATOM   1222  CA  LYS S 607      27.646  73.171  19.034  1.00 58.90           C  
ATOM   1223  CB  LYS S 607      27.261  74.445  18.254  1.00 62.21           C  
ATOM   1224  C   LYS S 607      26.404  72.424  19.500  1.00 64.30           C  
ATOM   1225  O   LYS S 607      25.816  71.648  18.742  1.00 62.75           O  
ATOM   1226  N   LEU S 608      26.022  72.664  20.765  1.00 62.98           N  
ATOM   1227  CA  LEU S 608      24.850  72.093  21.415  1.00 64.25           C  
ATOM   1228  CB  LEU S 608      25.220  71.591  22.829  1.00 64.92           C  
ATOM   1229  CG  LEU S 608      24.120  70.977  23.716  1.00 72.28           C  
ATOM   1230  CD1 LEU S 608      23.294  69.914  22.985  1.00 71.34           C  
ATOM   1231  CD2 LEU S 608      24.731  70.357  24.953  1.00 77.37           C  
ATOM   1232  C   LEU S 608      23.783  73.181  21.440  1.00 71.57           C  
ATOM   1233  O   LEU S 608      23.891  74.140  22.214  1.00 73.14           O  
ATOM   1234  N   GLU S 609      22.792  73.068  20.531  1.00 66.88           N  
ATOM   1235  CA  GLU S 609      21.723  74.059  20.392  1.00 68.47           C  
ATOM   1236  CB  GLU S 609      21.334  74.246  18.916  1.00 69.19           C  
ATOM   1237  C   GLU S 609      20.512  73.733  21.253  1.00 73.51           C  
ATOM   1238  O   GLU S 609      20.092  74.564  22.049  1.00 75.90           O  
ATOM   1239  N   ASP S 610      19.963  72.528  21.104  1.00 68.85           N  
ATOM   1240  CA  ASP S 610      18.792  72.067  21.838  1.00 69.28           C  
ATOM   1241  CB  ASP S 610      17.616  71.848  20.863  1.00 70.71           C  
ATOM   1242  CG  ASP S 610      16.260  71.555  21.486  1.00 84.51           C  
ATOM   1243  OD1 ASP S 610      16.116  71.734  22.720  1.00 88.91           O  
ATOM   1244  OD2 ASP S 610      15.329  71.205  20.735  1.00 87.53           O  
ATOM   1245  C   ASP S 610      19.148  70.785  22.589  1.00 72.33           C  
ATOM   1246  O   ASP S 610      19.446  69.757  21.960  1.00 70.39           O  
ATOM   1247  N   ALA S 611      19.157  70.871  23.938  1.00 69.90           N  
ATOM   1248  CA  ALA S 611      19.490  69.768  24.848  1.00 69.42           C  
ATOM   1249  CB  ALA S 611      19.568  70.275  26.279  1.00 72.60           C  
ATOM   1250  C   ALA S 611      18.509  68.589  24.750  1.00 71.78           C  
ATOM   1251  O   ALA S 611      18.952  67.435  24.767  1.00 70.82           O  
ATOM   1252  N   ILE S 612      17.191  68.877  24.645  1.00 67.30           N  
ATOM   1253  CA  ILE S 612      16.144  67.861  24.527  1.00 66.34           C  
ATOM   1254  CB  ILE S 612      14.708  68.441  24.759  1.00 70.50           C  
ATOM   1255  CG1 ILE S 612      14.549  69.103  26.168  1.00 73.60           C  
ATOM   1256  CD1 ILE S 612      14.823  68.187  27.455  1.00 81.56           C  
ATOM   1257  CG2 ILE S 612      13.604  67.398  24.489  1.00 69.28           C  
ATOM   1258  C   ILE S 612      16.287  67.082  23.205  1.00 67.90           C  
ATOM   1259  O   ILE S 612      16.283  65.851  23.230  1.00 66.19           O  
ATOM   1260  N   GLU S 613      16.451  67.803  22.075  1.00 64.18           N  
ATOM   1261  CA  GLU S 613      16.623  67.237  20.731  1.00 62.54           C  
ATOM   1262  CB  GLU S 613      16.658  68.361  19.681  1.00 64.30           C  
ATOM   1263  CG  GLU S 613      16.479  67.904  18.239  1.00 74.71           C  
ATOM   1264  CD  GLU S 613      16.357  68.999  17.190  1.00101.79           C  
ATOM   1265  OE1 GLU S 613      16.387  70.200  17.550  1.00 90.81           O  
ATOM   1266  OE2 GLU S 613      16.217  68.646  15.996  1.00100.51           O  
ATOM   1267  C   GLU S 613      17.890  66.363  20.640  1.00 65.16           C  
ATOM   1268  O   GLU S 613      17.851  65.297  20.011  1.00 61.40           O  
ATOM   1269  N   ALA S 614      18.998  66.805  21.286  1.00 63.41           N  
ATOM   1270  CA  ALA S 614      20.261  66.058  21.306  1.00 62.40           C  
ATOM   1271  CB  ALA S 614      21.382  66.912  21.870  1.00 64.07           C  
ATOM   1272  C   ALA S 614      20.110  64.765  22.107  1.00 65.67           C  
ATOM   1273  O   ALA S 614      20.480  63.711  21.594  1.00 62.99           O  
ATOM   1274  N   ASP S 615      19.510  64.839  23.330  1.00 64.30           N  
ATOM   1275  CA  ASP S 615      19.234  63.687  24.203  1.00 64.31           C  
ATOM   1276  CB  ASP S 615      18.427  64.120  25.443  1.00 68.65           C  
ATOM   1277  CG  ASP S 615      19.235  64.583  26.639  1.00 86.15           C  
ATOM   1278  OD1 ASP S 615      20.401  64.974  26.453  1.00 87.07           O  
ATOM   1279  OD2 ASP S 615      18.682  64.595  27.758  1.00 96.99           O  
ATOM   1280  C   ASP S 615      18.453  62.616  23.439  1.00 64.92           C  
ATOM   1281  O   ASP S 615      18.758  61.433  23.558  1.00 64.45           O  
ATOM   1282  N   GLN S 616      17.469  63.055  22.636  1.00 59.55           N  
ATOM   1283  CA  GLN S 616      16.606  62.214  21.810  1.00 57.91           C  
ATOM   1284  CB  GLN S 616      15.370  63.001  21.310  1.00 59.63           C  
ATOM   1285  CG  GLN S 616      14.344  63.294  22.423  1.00 86.15           C  
ATOM   1286  CD  GLN S 616      13.093  64.034  21.980  1.00113.51           C  
ATOM   1287  OE1 GLN S 616      13.109  64.895  21.088  1.00111.41           O  
ATOM   1288  NE2 GLN S 616      11.979  63.751  22.647  1.00102.78           N  
ATOM   1289  C   GLN S 616      17.391  61.590  20.652  1.00 58.41           C  
ATOM   1290  O   GLN S 616      17.237  60.396  20.401  1.00 57.61           O  
ATOM   1291  N   THR S 617      18.256  62.387  19.985  1.00 53.00           N  
ATOM   1292  CA  THR S 617      19.116  61.975  18.872  1.00 50.43           C  
ATOM   1293  CB  THR S 617      19.791  63.214  18.237  1.00 52.22           C  
ATOM   1294  OG1 THR S 617      18.778  64.087  17.746  1.00 53.54           O  
ATOM   1295  CG2 THR S 617      20.741  62.866  17.097  1.00 46.23           C  
ATOM   1296  C   THR S 617      20.109  60.879  19.310  1.00 53.05           C  
ATOM   1297  O   THR S 617      20.220  59.856  18.628  1.00 52.64           O  
ATOM   1298  N   PHE S 618      20.805  61.086  20.447  1.00 47.89           N  
ATOM   1299  CA  PHE S 618      21.773  60.127  20.984  1.00 46.36           C  
ATOM   1300  CB  PHE S 618      22.631  60.751  22.098  1.00 48.35           C  
ATOM   1301  CG  PHE S 618      23.751  61.642  21.601  1.00 48.63           C  
ATOM   1302  CD1 PHE S 618      24.961  61.099  21.173  1.00 49.25           C  
ATOM   1303  CE1 PHE S 618      25.991  61.925  20.706  1.00 48.57           C  
ATOM   1304  CZ  PHE S 618      25.823  63.296  20.679  1.00 48.07           C  
ATOM   1305  CE2 PHE S 618      24.629  63.850  21.085  1.00 52.08           C  
ATOM   1306  CD2 PHE S 618      23.594  63.025  21.551  1.00 50.79           C  
ATOM   1307  C   PHE S 618      21.110  58.826  21.441  1.00 52.71           C  
ATOM   1308  O   PHE S 618      21.689  57.757  21.242  1.00 51.89           O  
ATOM   1309  N   GLU S 619      19.884  58.909  22.007  1.00 51.12           N  
ATOM   1310  CA  GLU S 619      19.134  57.734  22.452  1.00 52.06           C  
ATOM   1311  CB  GLU S 619      17.981  58.130  23.399  1.00 55.32           C  
ATOM   1312  CG  GLU S 619      17.318  56.958  24.128  1.00 71.05           C  
ATOM   1313  CD  GLU S 619      18.215  56.024  24.932  1.00101.97           C  
ATOM   1314  OE1 GLU S 619      18.964  56.516  25.808  1.00 97.95           O  
ATOM   1315  OE2 GLU S 619      18.146  54.793  24.702  1.00 99.18           O  
ATOM   1316  C   GLU S 619      18.619  56.926  21.252  1.00 55.14           C  
ATOM   1317  O   GLU S 619      18.684  55.694  21.269  1.00 53.94           O  
ATOM   1318  N   MET S 620      18.121  57.624  20.220  1.00 52.10           N  
ATOM   1319  CA  MET S 620      17.591  57.013  19.011  1.00 52.12           C  
ATOM   1320  CB  MET S 620      16.856  58.061  18.160  1.00 55.61           C  
ATOM   1321  CG  MET S 620      16.474  57.570  16.785  1.00 60.60           C  
ATOM   1322  SD  MET S 620      15.803  58.865  15.730  1.00 67.17           S  
ATOM   1323  CE  MET S 620      17.294  59.881  15.426  1.00 63.73           C  
ATOM   1324  C   MET S 620      18.674  56.308  18.199  1.00 53.14           C  
ATOM   1325  O   MET S 620      18.505  55.149  17.816  1.00 51.86           O  
ATOM   1326  N   LEU S 621      19.777  57.011  17.930  1.00 48.82           N  
ATOM   1327  CA  LEU S 621      20.869  56.506  17.107  1.00 46.97           C  
ATOM   1328  CB  LEU S 621      21.686  57.670  16.524  1.00 46.58           C  
ATOM   1329  CG  LEU S 621      20.964  58.686  15.636  1.00 51.63           C  
ATOM   1330  CD1 LEU S 621      21.882  59.796  15.257  1.00 51.50           C  
ATOM   1331  CD2 LEU S 621      20.457  58.053  14.389  1.00 53.10           C  
ATOM   1332  C   LEU S 621      21.801  55.524  17.792  1.00 49.84           C  
ATOM   1333  O   LEU S 621      22.201  54.537  17.162  1.00 49.17           O  
ATOM   1334  N   MET S 622      22.168  55.793  19.070  1.00 44.67           N  
ATOM   1335  CA  MET S 622      23.162  54.990  19.785  1.00 42.08           C  
ATOM   1336  CB  MET S 622      24.252  55.907  20.366  1.00 43.30           C  
ATOM   1337  CG  MET S 622      24.762  56.976  19.399  1.00 43.98           C  
ATOM   1338  SD  MET S 622      25.338  56.333  17.805  1.00 44.48           S  
ATOM   1339  CE  MET S 622      26.929  55.634  18.298  1.00 39.26           C  
ATOM   1340  C   MET S 622      22.622  54.058  20.880  1.00 48.15           C  
ATOM   1341  O   MET S 622      23.393  53.228  21.368  1.00 46.67           O  
ATOM   1342  N   GLY S 623      21.335  54.187  21.236  1.00 46.93           N  
ATOM   1343  CA  GLY S 623      20.680  53.396  22.276  1.00 48.39           C  
ATOM   1344  C   GLY S 623      20.386  51.945  21.944  1.00 53.70           C  
ATOM   1345  O   GLY S 623      20.635  51.481  20.827  1.00 50.93           O  
ATOM   1346  N   ASP S 624      19.843  51.225  22.932  1.00 53.99           N  
ATOM   1347  CA  ASP S 624      19.510  49.795  22.877  1.00 55.05           C  
ATOM   1348  CB  ASP S 624      19.301  49.238  24.306  1.00 60.14           C  
ATOM   1349  CG  ASP S 624      18.386  50.046  25.232  1.00 82.60           C  
ATOM   1350  OD1 ASP S 624      17.591  50.872  24.717  1.00 84.20           O  
ATOM   1351  OD2 ASP S 624      18.464  49.844  26.480  1.00 92.58           O  
ATOM   1352  C   ASP S 624      18.306  49.422  21.966  1.00 58.10           C  
ATOM   1353  O   ASP S 624      18.248  48.288  21.488  1.00 58.21           O  
ATOM   1354  N   VAL S 625      17.358  50.349  21.736  1.00 53.38           N  
ATOM   1355  CA  VAL S 625      16.160  50.077  20.932  1.00 52.59           C  
ATOM   1356  CB  VAL S 625      14.917  50.899  21.391  1.00 56.75           C  
ATOM   1357  CG1 VAL S 625      13.650  50.450  20.668  1.00 55.91           C  
ATOM   1358  CG2 VAL S 625      14.723  50.830  22.900  1.00 58.21           C  
ATOM   1359  C   VAL S 625      16.441  50.215  19.413  1.00 55.10           C  
ATOM   1360  O   VAL S 625      16.451  51.319  18.864  1.00 52.90           O  
ATOM   1361  N   VAL S 626      16.633  49.064  18.747  1.00 52.94           N  
ATOM   1362  CA  VAL S 626      16.929  48.937  17.315  1.00 52.19           C  
ATOM   1363  CB  VAL S 626      17.207  47.446  16.917  1.00 56.04           C  
ATOM   1364  CG1 VAL S 626      17.452  47.292  15.418  1.00 55.22           C  
ATOM   1365  CG2 VAL S 626      18.398  46.880  17.689  1.00 55.49           C  
ATOM   1366  C   VAL S 626      15.849  49.602  16.436  1.00 56.75           C  
ATOM   1367  O   VAL S 626      16.196  50.298  15.485  1.00 56.19           O  
ATOM   1368  N   GLU S 627      14.559  49.402  16.767  1.00 54.34           N  
ATOM   1369  CA  GLU S 627      13.420  49.927  16.005  1.00 53.94           C  
ATOM   1370  CB  GLU S 627      12.087  49.508  16.652  1.00 55.94           C  
ATOM   1371  CG  GLU S 627      10.843  49.776  15.812  1.00 61.18           C  
ATOM   1372  CD  GLU S 627      10.838  49.329  14.361  1.00 74.84           C  
ATOM   1373  OE1 GLU S 627      11.406  48.257  14.057  1.00 76.35           O  
ATOM   1374  OE2 GLU S 627      10.225  50.036  13.530  1.00 71.88           O  
ATOM   1375  C   GLU S 627      13.459  51.461  15.740  1.00 57.23           C  
ATOM   1376  O   GLU S 627      13.137  51.883  14.629  1.00 56.62           O  
ATOM   1377  N   ASN S 628      13.861  52.274  16.733  1.00 53.63           N  
ATOM   1378  CA  ASN S 628      13.936  53.738  16.592  1.00 52.85           C  
ATOM   1379  CB  ASN S 628      14.280  54.397  17.930  1.00 53.61           C  
ATOM   1380  CG  ASN S 628      13.307  54.093  19.036  1.00 77.12           C  
ATOM   1381  OD1 ASN S 628      12.097  53.953  18.819  1.00 74.17           O  
ATOM   1382  ND2 ASN S 628      13.816  54.007  20.253  1.00 68.51           N  
ATOM   1383  C   ASN S 628      14.970  54.114  15.548  1.00 55.10           C  
ATOM   1384  O   ASN S 628      14.748  55.016  14.741  1.00 56.29           O  
ATOM   1385  N   ARG S 629      16.092  53.386  15.562  1.00 48.40           N  
ATOM   1386  CA  ARG S 629      17.221  53.503  14.646  1.00 46.15           C  
ATOM   1387  CB  ARG S 629      18.372  52.695  15.248  1.00 43.62           C  
ATOM   1388  CG  ARG S 629      19.592  52.427  14.401  1.00 42.43           C  
ATOM   1389  CD  ARG S 629      20.793  52.170  15.298  1.00 44.88           C  
ATOM   1390  NE  ARG S 629      20.661  50.998  16.165  1.00 45.01           N  
ATOM   1391  CZ  ARG S 629      20.546  51.043  17.491  1.00 59.60           C  
ATOM   1392  NH1 ARG S 629      20.526  52.210  18.128  1.00 42.25           N  
ATOM   1393  NH2 ARG S 629      20.442  49.920  18.189  1.00 48.84           N  
ATOM   1394  C   ARG S 629      16.806  53.018  13.237  1.00 48.70           C  
ATOM   1395  O   ARG S 629      17.062  53.717  12.255  1.00 47.98           O  
ATOM   1396  N   ARG S 630      16.109  51.868  13.156  1.00 45.44           N  
ATOM   1397  CA  ARG S 630      15.589  51.313  11.905  1.00 45.77           C  
ATOM   1398  CB  ARG S 630      14.892  49.974  12.153  1.00 43.00           C  
ATOM   1399  CG  ARG S 630      14.545  49.216  10.870  1.00 45.95           C  
ATOM   1400  CD  ARG S 630      13.317  48.340  11.038  1.00 54.54           C  
ATOM   1401  NE  ARG S 630      12.108  49.130  11.313  1.00 67.83           N  
ATOM   1402  CZ  ARG S 630      11.261  49.580  10.391  1.00 87.14           C  
ATOM   1403  NH1 ARG S 630      11.478  49.333   9.102  1.00 76.40           N  
ATOM   1404  NH2 ARG S 630      10.201  50.288  10.747  1.00 79.26           N  
ATOM   1405  C   ARG S 630      14.618  52.300  11.243  1.00 53.08           C  
ATOM   1406  O   ARG S 630      14.702  52.520  10.032  1.00 54.91           O  
ATOM   1407  N   GLN S 631      13.731  52.916  12.045  1.00 49.46           N  
ATOM   1408  CA  GLN S 631      12.765  53.901  11.574  1.00 49.88           C  
ATOM   1409  CB  GLN S 631      11.715  54.225  12.656  1.00 51.49           C  
ATOM   1410  CG  GLN S 631      10.531  55.092  12.200  1.00 59.02           C  
ATOM   1411  CD  GLN S 631       9.512  54.307  11.413  1.00 80.01           C  
ATOM   1412  OE1 GLN S 631       8.812  53.436  11.952  1.00 80.86           O  
ATOM   1413  NE2 GLN S 631       9.457  54.548  10.104  1.00 65.83           N  
ATOM   1414  C   GLN S 631      13.469  55.147  11.076  1.00 53.09           C  
ATOM   1415  O   GLN S 631      13.113  55.640  10.011  1.00 52.76           O  
ATOM   1416  N   PHE S 632      14.504  55.609  11.792  1.00 49.81           N  
ATOM   1417  CA  PHE S 632      15.290  56.767  11.355  1.00 50.06           C  
ATOM   1418  CB  PHE S 632      16.348  57.139  12.399  1.00 50.47           C  
ATOM   1419  CG  PHE S 632      17.351  58.142  11.897  1.00 51.04           C  
ATOM   1420  CD1 PHE S 632      17.051  59.500  11.876  1.00 53.78           C  
ATOM   1421  CE1 PHE S 632      17.974  60.429  11.387  1.00 54.47           C  
ATOM   1422  CZ  PHE S 632      19.204  60.008  10.930  1.00 53.18           C  
ATOM   1423  CE2 PHE S 632      19.521  58.664  10.948  1.00 54.83           C  
ATOM   1424  CD2 PHE S 632      18.593  57.730  11.428  1.00 52.06           C  
ATOM   1425  C   PHE S 632      15.933  56.512   9.975  1.00 56.03           C  
ATOM   1426  O   PHE S 632      15.898  57.393   9.112  1.00 57.12           O  
ATOM   1427  N   ILE S 633      16.517  55.308   9.784  1.00 52.13           N  
ATOM   1428  CA  ILE S 633      17.149  54.875   8.537  1.00 51.75           C  
ATOM   1429  CB  ILE S 633      17.890  53.518   8.726  1.00 53.65           C  
ATOM   1430  CG1 ILE S 633      19.157  53.682   9.603  1.00 51.82           C  
ATOM   1431  CD1 ILE S 633      19.576  52.441  10.425  1.00 53.63           C  
ATOM   1432  CG2 ILE S 633      18.205  52.828   7.379  1.00 54.82           C  
ATOM   1433  C   ILE S 633      16.093  54.847   7.422  1.00 58.10           C  
ATOM   1434  O   ILE S 633      16.329  55.419   6.360  1.00 58.64           O  
ATOM   1435  N   GLU S 634      14.919  54.236   7.698  1.00 56.16           N  
ATOM   1436  CA  GLU S 634      13.768  54.127   6.779  1.00 57.70           C  
ATOM   1437  CB  GLU S 634      12.635  53.310   7.428  1.00 58.71           C  
ATOM   1438  CG  GLU S 634      11.445  53.032   6.522  1.00 68.05           C  
ATOM   1439  CD  GLU S 634      10.179  52.594   7.237  1.00 90.11           C  
ATOM   1440  OE1 GLU S 634      10.204  51.509   7.860  1.00 75.54           O  
ATOM   1441  OE2 GLU S 634       9.152  53.310   7.141  1.00 88.42           O  
ATOM   1442  C   GLU S 634      13.259  55.509   6.358  1.00 63.63           C  
ATOM   1443  O   GLU S 634      13.016  55.730   5.172  1.00 65.08           O  
ATOM   1444  N   ASP S 635      13.123  56.431   7.328  1.00 60.30           N  
ATOM   1445  CA  ASP S 635      12.648  57.803   7.118  1.00 61.15           C  
ATOM   1446  CB  ASP S 635      12.234  58.464   8.458  1.00 61.30           C  
ATOM   1447  CG  ASP S 635      11.000  57.901   9.164  1.00 63.00           C  
ATOM   1448  OD1 ASP S 635      10.185  57.219   8.503  1.00 63.49           O  
ATOM   1449  OD2 ASP S 635      10.845  58.149  10.378  1.00 62.87           O  
ATOM   1450  C   ASP S 635      13.638  58.712   6.385  1.00 68.27           C  
ATOM   1451  O   ASP S 635      13.198  59.619   5.678  1.00 68.52           O  
ATOM   1452  N   ASN S 636      14.959  58.503   6.571  1.00 67.27           N  
ATOM   1453  CA  ASN S 636      15.986  59.381   5.994  1.00 68.90           C  
ATOM   1454  CB  ASN S 636      16.831  60.003   7.101  1.00 65.64           C  
ATOM   1455  CG  ASN S 636      16.021  60.859   8.044  1.00 84.42           C  
ATOM   1456  OD1 ASN S 636      15.797  62.052   7.816  1.00 85.72           O  
ATOM   1457  ND2 ASN S 636      15.544  60.257   9.120  1.00 70.27           N  
ATOM   1458  C   ASN S 636      16.880  58.732   4.910  1.00 77.89           C  
ATOM   1459  O   ASN S 636      17.861  59.341   4.484  1.00 76.89           O  
ATOM   1460  N   ALA S 637      16.485  57.554   4.402  1.00 78.84           N  
ATOM   1461  CA  ALA S 637      17.173  56.826   3.330  1.00 80.43           C  
ATOM   1462  CB  ALA S 637      16.512  55.462   3.143  1.00 81.32           C  
ATOM   1463  C   ALA S 637      17.140  57.646   2.002  1.00 87.41           C  
ATOM   1464  O   ALA S 637      16.081  57.723   1.352  1.00 88.11           O  
ATOM   1465  N  AVAL S 638      18.281  58.272   1.634  0.70 85.01           N  
ATOM   1466  CA AVAL S 638      18.405  59.151   0.458  0.70 85.26           C  
ATOM   1467  CB AVAL S 638      19.243  60.436   0.736  0.70 89.44           C  
ATOM   1468  CG1AVAL S 638      18.378  61.536   1.343  0.70 89.21           C  
ATOM   1469  CG2AVAL S 638      20.467  60.152   1.617  0.70 89.35           C  
ATOM   1470  C  AVAL S 638      18.895  58.431  -0.824  0.70 88.90           C  
ATOM   1471  O  AVAL S 638      18.224  58.553  -1.852  0.70 89.28           O  
ATOM   1472  N  BVAL S 638      18.276  58.312   1.658  0.30 83.77           N  
ATOM   1473  CA BVAL S 638      18.498  59.132   0.444  0.30 83.45           C  
ATOM   1474  CB BVAL S 638      17.362  60.164   0.109  0.30 87.26           C  
ATOM   1475  CG1BVAL S 638      17.156  61.200   1.213  0.30 87.07           C  
ATOM   1476  CG2BVAL S 638      17.567  60.830  -1.251  0.30 87.04           C  
ATOM   1477  C  BVAL S 638      19.915  59.780   0.458  0.30 86.89           C  
ATOM   1478  O  BVAL S 638      20.610  59.724  -0.560  0.30 86.57           O  
ATOM   1479  N  ATYR S 639      20.052  57.717  -0.773  0.70 84.13           N  
ATOM   1480  CA ATYR S 639      20.682  56.984  -1.896  0.70 96.54           C  
ATOM   1481  CB ATYR S 639      19.920  55.690  -2.257  0.70 97.24           C  
ATOM   1482  CG ATYR S 639      19.479  54.880  -1.061  0.70 98.35           C  
ATOM   1483  CD1ATYR S 639      20.381  54.082  -0.361  0.70100.22           C  
ATOM   1484  CE1ATYR S 639      19.982  53.344   0.751  0.70100.86           C  
ATOM   1485  CZ ATYR S 639      18.659  53.380   1.160  0.70106.52           C  
ATOM   1486  OH ATYR S 639      18.250  52.655   2.256  0.70106.34           O  
ATOM   1487  CE2ATYR S 639      17.747  54.165   0.475  0.70 99.60           C  
ATOM   1488  CD2ATYR S 639      18.158  54.903  -0.630  0.70 98.84           C  
ATOM   1489  C  ATYR S 639      20.909  57.844  -3.146  0.70123.97           C  
ATOM   1490  O  ATYR S 639      21.442  57.364  -4.147  0.70 84.38           O  
ATOM   1491  N  BTYR S 639      20.336  60.367   1.601  0.30 82.73           N  
ATOM   1492  CA BTYR S 639      21.633  61.038   1.742  0.30 97.82           C  
ATOM   1493  CB BTYR S 639      21.612  62.063   2.894  0.30 98.66           C  
ATOM   1494  CG BTYR S 639      20.464  63.048   2.827  0.30 99.90           C  
ATOM   1495  CD1BTYR S 639      20.506  64.142   1.965  0.30101.67           C  
ATOM   1496  CE1BTYR S 639      19.452  65.051   1.898  0.30102.15           C  
ATOM   1497  CZ BTYR S 639      18.343  64.879   2.711  0.30108.21           C  
ATOM   1498  OH BTYR S 639      17.303  65.775   2.656  0.30108.42           O  
ATOM   1499  CE2BTYR S 639      18.287  63.807   3.587  0.30101.34           C  
ATOM   1500  CD2BTYR S 639      19.347  62.902   3.642  0.30100.53           C  
ATOM   1501  C  BTYR S 639      22.777  60.048   1.926  0.30115.86           C  
ATOM   1502  O  BTYR S 639      23.317  59.536   0.947  0.30 72.29           O  
HETATM 1503  O   HOH S 640      17.130  53.771  19.531  1.00 40.20           O  
HETATM 1504  O   HOH S 641      30.646  56.139  22.835  1.00 44.26           O  
HETATM 1505  O   HOH S 642      43.509  75.726  22.492  1.00 46.16           O  
HETATM 1506  O   HOH S 643      55.029  72.532  11.710  1.00 46.68           O  
HETATM 1507  O   HOH S 644      50.603  79.330   7.323  1.00 46.69           O  
HETATM 1508  O   HOH S 645      32.363  71.944  21.472  1.00 47.10           O  
HETATM 1509  O   HOH S 646      13.861  48.768   6.888  1.00 48.95           O  
HETATM 1510  O   HOH S 647      42.060  59.186  11.902  1.00 49.43           O  
HETATM 1511  O   HOH S 648      45.500  56.418  31.371  1.00 49.60           O  
HETATM 1512  O   HOH S 649      54.224  60.860   7.089  1.00 51.41           O  
HETATM 1513  O   HOH S 650      49.038  60.708   6.690  1.00 51.43           O  
HETATM 1514  O   HOH S 651      56.500  69.549  11.600  1.00 51.43           O  
HETATM 1515  O   HOH S 652      43.606  56.960   6.550  1.00 52.21           O  
HETATM 1516  O   HOH S 653      40.101  53.447  20.389  1.00 53.01           O  
HETATM 1517  O   HOH S 654      45.065  60.000  -2.792  1.00 53.26           O  
HETATM 1518  O   HOH S 655      36.375  77.464  23.121  1.00 53.37           O  
HETATM 1519  O   HOH S 656      48.460  70.301   0.179  1.00 55.17           O  
HETATM 1520  O   HOH S 657      47.500  57.320   8.566  1.00 55.32           O  
HETATM 1521  O   HOH S 658      55.440  60.491   9.511  1.00 55.90           O  
HETATM 1522  O   HOH S 659      19.132  67.685  28.775  1.00 56.10           O  
HETATM 1523  O   HOH S 660      42.618  82.558   8.091  1.00 56.26           O  
HETATM 1524  O   HOH S 661      45.030  56.025   9.562  1.00 56.99           O  
HETATM 1525  O   HOH S 662      38.719  76.877  21.801  1.00 58.67           O  
HETATM 1526  O   HOH S 663      13.830  46.306   8.020  1.00 59.23           O  
HETATM 1527  O   HOH S 664      49.998  70.052  27.758  1.00 60.69           O  
HETATM 1528  O   HOH S 665      46.476  59.721  28.139  1.00 61.02           O  
HETATM 1529  O   HOH S 666      17.360  53.091  22.065  1.00 64.01           O  
HETATM 1530  O   HOH S 667      25.588  46.791  18.992  1.00 64.79           O  
HETATM 1531  O   HOH S 668      36.096  63.769  12.370  1.00 66.01           O  
HETATM 1532  O   HOH S 669      46.143  51.685  10.994  1.00 66.87           O  
HETATM 1533  O   HOH S 670      38.192  69.062   8.222  1.00 67.79           O  
HETATM 1534  O   HOH S 671      48.417  63.265  30.470  1.00 73.06           O  
HETATM 1535  O   HOH S 672      38.517  49.134  18.432  1.00 93.41           O  
ATOM   1536  N   ASN R  10      32.556  76.926   9.878  1.00 76.99           N  
ATOM   1537  CA  ASN R  10      33.125  77.273  11.183  1.00 76.65           C  
ATOM   1538  CB  ASN R  10      33.062  78.786  11.424  1.00 77.41           C  
ATOM   1539  C   ASN R  10      32.491  76.509  12.354  1.00 79.28           C  
ATOM   1540  O   ASN R  10      33.209  76.114  13.274  1.00 78.73           O  
ATOM   1541  N   GLU R  11      31.151  76.328  12.330  1.00 74.95           N  
ATOM   1542  CA  GLU R  11      30.396  75.626  13.380  1.00 74.31           C  
ATOM   1543  CB  GLU R  11      29.615  76.615  14.271  1.00 75.46           C  
ATOM   1544  C   GLU R  11      29.457  74.560  12.805  1.00 76.84           C  
ATOM   1545  O   GLU R  11      29.065  74.645  11.635  1.00 77.33           O  
ATOM   1546  N   ARG R  12      29.102  73.557  13.639  1.00 70.56           N  
ATOM   1547  CA  ARG R  12      28.200  72.460  13.283  1.00 69.04           C  
ATOM   1548  CB  ARG R  12      28.992  71.242  12.745  1.00 71.07           C  
ATOM   1549  CG  ARG R  12      28.141  70.149  12.085  1.00 83.96           C  
ATOM   1550  CD  ARG R  12      27.985  70.332  10.578  1.00 98.06           C  
ATOM   1551  NE  ARG R  12      27.270  69.211   9.959  1.00109.34           N  
ATOM   1552  CZ  ARG R  12      25.995  69.246   9.575  1.00125.75           C  
ATOM   1553  NH1 ARG R  12      25.279  70.354   9.723  1.00117.93           N  
ATOM   1554  NH2 ARG R  12      25.435  68.179   9.022  1.00109.27           N  
ATOM   1555  C   ARG R  12      27.363  72.058  14.495  1.00 68.28           C  
ATOM   1556  O   ARG R  12      27.907  71.886  15.589  1.00 68.05           O  
ATOM   1557  N   ASN R  13      26.040  71.901  14.289  1.00 61.10           N  
ATOM   1558  CA  ASN R  13      25.101  71.454  15.317  1.00 59.05           C  
ATOM   1559  CB  ASN R  13      23.664  71.693  14.838  1.00 59.84           C  
ATOM   1560  CG  ASN R  13      22.583  71.208  15.771  1.00 88.58           C  
ATOM   1561  OD1 ASN R  13      22.672  71.330  16.996  1.00 84.53           O  
ATOM   1562  ND2 ASN R  13      21.510  70.686  15.195  1.00 81.92           N  
ATOM   1563  C   ASN R  13      25.360  69.959  15.591  1.00 58.98           C  
ATOM   1564  O   ASN R  13      25.424  69.170  14.646  1.00 58.43           O  
ATOM   1565  N   ILE R  14      25.537  69.586  16.872  1.00 53.16           N  
ATOM   1566  CA  ILE R  14      25.825  68.215  17.310  1.00 52.56           C  
ATOM   1567  CB  ILE R  14      26.055  68.111  18.851  1.00 55.48           C  
ATOM   1568  CG1 ILE R  14      26.563  66.702  19.256  1.00 55.71           C  
ATOM   1569  CD1 ILE R  14      27.469  66.631  20.467  1.00 59.35           C  
ATOM   1570  CG2 ILE R  14      24.837  68.555  19.671  1.00 56.16           C  
ATOM   1571  C   ILE R  14      24.777  67.213  16.777  1.00 57.73           C  
ATOM   1572  O   ILE R  14      25.154  66.131  16.332  1.00 58.90           O  
ATOM   1573  N   THR R  15      23.486  67.606  16.776  1.00 53.22           N  
ATOM   1574  CA  THR R  15      22.348  66.831  16.274  1.00 52.26           C  
ATOM   1575  CB  THR R  15      21.036  67.528  16.699  1.00 61.62           C  
ATOM   1576  OG1 THR R  15      20.823  67.238  18.077  1.00 66.61           O  
ATOM   1577  CG2 THR R  15      19.809  67.089  15.887  1.00 58.17           C  
ATOM   1578  C   THR R  15      22.478  66.578  14.760  1.00 54.23           C  
ATOM   1579  O   THR R  15      22.331  65.440  14.324  1.00 52.14           O  
ATOM   1580  N   SER R  16      22.747  67.643  13.977  1.00 51.64           N  
ATOM   1581  CA  SER R  16      22.921  67.584  12.522  1.00 51.33           C  
ATOM   1582  CB  SER R  16      23.202  68.977  11.956  1.00 54.92           C  
ATOM   1583  OG  SER R  16      22.105  69.855  12.133  1.00 67.59           O  
ATOM   1584  C   SER R  16      24.075  66.660  12.183  1.00 54.48           C  
ATOM   1585  O   SER R  16      23.923  65.799  11.313  1.00 55.19           O  
ATOM   1586  N   GLU R  17      25.219  66.821  12.891  1.00 48.70           N  
ATOM   1587  CA  GLU R  17      26.412  66.012  12.674  1.00 47.72           C  
ATOM   1588  CB  GLU R  17      27.617  66.554  13.471  1.00 48.70           C  
ATOM   1589  CG  GLU R  17      28.934  65.873  13.144  1.00 59.48           C  
ATOM   1590  CD  GLU R  17      29.376  65.912  11.693  1.00 76.82           C  
ATOM   1591  OE1 GLU R  17      29.081  66.909  10.995  1.00 69.09           O  
ATOM   1592  OE2 GLU R  17      30.012  64.930  11.250  1.00 71.59           O  
ATOM   1593  C   GLU R  17      26.156  64.535  12.982  1.00 50.05           C  
ATOM   1594  O   GLU R  17      26.504  63.690  12.163  1.00 49.61           O  
ATOM   1595  N   MET R  18      25.543  64.243  14.145  1.00 44.63           N  
ATOM   1596  CA  MET R  18      25.235  62.889  14.579  1.00 44.58           C  
ATOM   1597  CB  MET R  18      24.550  62.885  15.960  1.00 46.49           C  
ATOM   1598  CG  MET R  18      25.507  62.932  17.118  1.00 49.12           C  
ATOM   1599  SD  MET R  18      26.620  61.527  17.203  1.00 53.01           S  
ATOM   1600  CE  MET R  18      25.467  60.179  17.576  1.00 49.54           C  
ATOM   1601  C   MET R  18      24.382  62.156  13.561  1.00 50.12           C  
ATOM   1602  O   MET R  18      24.747  61.052  13.160  1.00 47.82           O  
ATOM   1603  N   ARG R  19      23.269  62.796  13.122  1.00 49.12           N  
ATOM   1604  CA  ARG R  19      22.324  62.262  12.146  1.00 49.89           C  
ATOM   1605  CB  ARG R  19      21.110  63.197  11.980  1.00 50.79           C  
ATOM   1606  CG  ARG R  19      20.151  63.230  13.176  1.00 63.08           C  
ATOM   1607  CD  ARG R  19      18.990  64.187  12.982  1.00 76.40           C  
ATOM   1608  NE  ARG R  19      17.860  63.578  12.288  1.00 95.29           N  
ATOM   1609  CZ  ARG R  19      16.858  64.265  11.748  1.00117.81           C  
ATOM   1610  NH1 ARG R  19      16.849  65.592  11.801  1.00110.13           N  
ATOM   1611  NH2 ARG R  19      15.869  63.631  11.132  1.00106.09           N  
ATOM   1612  C   ARG R  19      23.014  62.008  10.804  1.00 57.23           C  
ATOM   1613  O   ARG R  19      22.868  60.920  10.253  1.00 58.29           O  
ATOM   1614  N   GLU R  20      23.810  62.984  10.315  1.00 54.03           N  
ATOM   1615  CA  GLU R  20      24.535  62.882   9.050  1.00 53.54           C  
ATOM   1616  CB  GLU R  20      25.185  64.231   8.677  1.00 54.92           C  
ATOM   1617  CG  GLU R  20      25.579  64.339   7.211  1.00 67.43           C  
ATOM   1618  CD  GLU R  20      26.628  65.379   6.849  1.00 98.39           C  
ATOM   1619  OE1 GLU R  20      27.417  65.787   7.732  1.00 99.88           O  
ATOM   1620  OE2 GLU R  20      26.690  65.746   5.654  1.00 95.34           O  
ATOM   1621  C   GLU R  20      25.579  61.761   9.067  1.00 55.79           C  
ATOM   1622  O   GLU R  20      25.639  60.989   8.113  1.00 56.27           O  
ATOM   1623  N   SER R  21      26.407  61.692  10.123  1.00 49.95           N  
ATOM   1624  CA  SER R  21      27.478  60.693  10.226  1.00 48.40           C  
ATOM   1625  CB  SER R  21      28.502  61.090  11.283  1.00 49.93           C  
ATOM   1626  OG  SER R  21      28.973  62.408  11.066  1.00 53.14           O  
ATOM   1627  C   SER R  21      26.949  59.282  10.477  1.00 49.44           C  
ATOM   1628  O   SER R  21      27.475  58.328   9.916  1.00 48.15           O  
ATOM   1629  N   PHE R  22      25.892  59.153  11.288  1.00 45.33           N  
ATOM   1630  CA  PHE R  22      25.300  57.852  11.566  1.00 44.31           C  
ATOM   1631  CB  PHE R  22      24.336  57.884  12.763  1.00 46.30           C  
ATOM   1632  CG  PHE R  22      24.099  56.496  13.297  1.00 48.45           C  
ATOM   1633  CD1 PHE R  22      25.020  55.897  14.149  1.00 52.91           C  
ATOM   1634  CE1 PHE R  22      24.825  54.590  14.603  1.00 54.50           C  
ATOM   1635  CZ  PHE R  22      23.709  53.884  14.207  1.00 53.00           C  
ATOM   1636  CE2 PHE R  22      22.794  54.455  13.346  1.00 53.79           C  
ATOM   1637  CD2 PHE R  22      22.994  55.753  12.885  1.00 50.69           C  
ATOM   1638  C   PHE R  22      24.626  57.278  10.344  1.00 45.87           C  
ATOM   1639  O   PHE R  22      24.707  56.081  10.113  1.00 43.99           O  
ATOM   1640  N   LEU R  23      24.000  58.136   9.546  1.00 44.32           N  
ATOM   1641  CA  LEU R  23      23.326  57.762   8.307  1.00 45.24           C  
ATOM   1642  CB  LEU R  23      22.483  58.943   7.786  1.00 45.95           C  
ATOM   1643  CG  LEU R  23      21.341  58.629   6.814  1.00 52.20           C  
ATOM   1644  CD1 LEU R  23      20.231  57.780   7.477  1.00 52.19           C  
ATOM   1645  CD2 LEU R  23      20.740  59.915   6.275  1.00 55.50           C  
ATOM   1646  C   LEU R  23      24.336  57.299   7.263  1.00 48.82           C  
ATOM   1647  O   LEU R  23      24.111  56.257   6.662  1.00 49.01           O  
ATOM   1648  N   ASP R  24      25.465  58.032   7.093  1.00 44.90           N  
ATOM   1649  CA  ASP R  24      26.544  57.695   6.153  1.00 45.17           C  
ATOM   1650  CB  ASP R  24      27.652  58.769   6.160  1.00 47.12           C  
ATOM   1651  CG  ASP R  24      27.245  60.129   5.594  1.00 62.03           C  
ATOM   1652  OD1 ASP R  24      26.175  60.209   4.928  1.00 65.05           O  
ATOM   1653  OD2 ASP R  24      27.979  61.129   5.848  1.00 63.25           O  
ATOM   1654  C   ASP R  24      27.123  56.306   6.423  1.00 48.89           C  
ATOM   1655  O   ASP R  24      27.286  55.509   5.486  1.00 48.59           O  
ATOM   1656  N   TYR R  25      27.389  56.021   7.715  1.00 44.34           N  
ATOM   1657  CA  TYR R  25      27.895  54.752   8.214  1.00 43.49           C  
ATOM   1658  CB  TYR R  25      28.279  54.896   9.708  1.00 44.01           C  
ATOM   1659  CG  TYR R  25      28.207  53.611  10.510  1.00 45.28           C  
ATOM   1660  CD1 TYR R  25      29.112  52.574  10.293  1.00 46.58           C  
ATOM   1661  CE1 TYR R  25      29.049  51.394  11.022  1.00 46.54           C  
ATOM   1662  CZ  TYR R  25      28.068  51.234  11.984  1.00 54.90           C  
ATOM   1663  OH  TYR R  25      28.003  50.064  12.697  1.00 57.70           O  
ATOM   1664  CE2 TYR R  25      27.149  52.245  12.212  1.00 48.26           C  
ATOM   1665  CD2 TYR R  25      27.232  53.430  11.485  1.00 46.97           C  
ATOM   1666  C   TYR R  25      26.862  53.622   7.998  1.00 48.33           C  
ATOM   1667  O   TYR R  25      27.186  52.597   7.391  1.00 48.13           O  
ATOM   1668  N   ALA R  26      25.632  53.819   8.516  1.00 45.09           N  
ATOM   1669  CA  ALA R  26      24.550  52.850   8.452  1.00 45.63           C  
ATOM   1670  CB  ALA R  26      23.310  53.386   9.151  1.00 46.09           C  
ATOM   1671  C   ALA R  26      24.221  52.421   7.022  1.00 52.76           C  
ATOM   1672  O   ALA R  26      24.139  51.215   6.776  1.00 53.17           O  
ATOM   1673  N  AMET R  27      24.072  53.387   6.088  0.70 50.22           N  
ATOM   1674  CA AMET R  27      23.762  53.119   4.684  0.70 50.52           C  
ATOM   1675  CB AMET R  27      23.566  54.424   3.891  0.70 53.72           C  
ATOM   1676  CG AMET R  27      22.121  54.885   3.764  0.70 58.77           C  
ATOM   1677  SD AMET R  27      20.839  53.727   4.317  0.70 64.43           S  
ATOM   1678  CE AMET R  27      20.606  54.371   5.950  0.70 61.45           C  
ATOM   1679  C  AMET R  27      24.806  52.268   4.027  0.70 51.81           C  
ATOM   1680  O  AMET R  27      24.458  51.309   3.335  0.70 50.73           O  
ATOM   1681  N  BMET R  27      24.056  53.396   6.091  0.30 48.91           N  
ATOM   1682  CA BMET R  27      23.749  53.175   4.671  0.30 48.53           C  
ATOM   1683  CB BMET R  27      23.674  54.512   3.909  0.30 51.01           C  
ATOM   1684  CG BMET R  27      22.333  55.212   4.006  0.30 54.93           C  
ATOM   1685  SD BMET R  27      22.327  56.838   3.197  0.30 59.37           S  
ATOM   1686  CE BMET R  27      22.206  56.345   1.478  0.30 55.95           C  
ATOM   1687  C  BMET R  27      24.798  52.296   4.015  0.30 51.29           C  
ATOM   1688  O  BMET R  27      24.445  51.350   3.306  0.30 50.55           O  
ATOM   1689  N   SER R  28      26.084  52.613   4.264  1.00 47.50           N  
ATOM   1690  CA  SER R  28      27.251  51.930   3.715  1.00 47.23           C  
ATOM   1691  CB  SER R  28      28.509  52.697   4.085  1.00 53.60           C  
ATOM   1692  OG  SER R  28      29.317  52.929   2.941  1.00 69.38           O  
ATOM   1693  C   SER R  28      27.345  50.466   4.146  1.00 49.02           C  
ATOM   1694  O   SER R  28      27.607  49.610   3.308  1.00 48.28           O  
ATOM   1695  N   VAL R  29      27.070  50.174   5.434  1.00 44.37           N  
ATOM   1696  CA  VAL R  29      27.040  48.806   5.963  1.00 43.13           C  
ATOM   1697  CB  VAL R  29      26.970  48.797   7.510  1.00 45.93           C  
ATOM   1698  CG1 VAL R  29      26.831  47.370   8.053  1.00 45.74           C  
ATOM   1699  CG2 VAL R  29      28.199  49.482   8.114  1.00 45.26           C  
ATOM   1700  C   VAL R  29      25.869  48.021   5.319  1.00 46.31           C  
ATOM   1701  O   VAL R  29      26.034  46.863   4.929  1.00 43.85           O  
ATOM   1702  N   ILE R  30      24.705  48.684   5.194  1.00 42.39           N  
ATOM   1703  CA  ILE R  30      23.490  48.116   4.633  1.00 42.77           C  
ATOM   1704  CB  ILE R  30      22.262  49.035   4.903  1.00 46.94           C  
ATOM   1705  CG1 ILE R  30      21.846  48.997   6.393  1.00 47.56           C  
ATOM   1706  CD1 ILE R  30      21.068  50.227   6.874  1.00 52.35           C  
ATOM   1707  CG2 ILE R  30      21.067  48.681   3.987  1.00 46.87           C  
ATOM   1708  C   ILE R  30      23.634  47.761   3.150  1.00 48.04           C  
ATOM   1709  O   ILE R  30      23.447  46.589   2.804  1.00 49.19           O  
ATOM   1710  N   VAL R  31      23.952  48.757   2.283  1.00 43.24           N  
ATOM   1711  CA  VAL R  31      24.004  48.598   0.830  1.00 42.37           C  
ATOM   1712  CB  VAL R  31      23.607  49.904   0.069  1.00 46.96           C  
ATOM   1713  CG1 VAL R  31      22.399  50.587   0.706  1.00 47.38           C  
ATOM   1714  CG2 VAL R  31      24.765  50.881  -0.038  1.00 47.10           C  
ATOM   1715  C   VAL R  31      25.330  48.038   0.314  1.00 46.99           C  
ATOM   1716  O   VAL R  31      25.330  47.401  -0.748  1.00 48.00           O  
ATOM   1717  N   ALA R  32      26.453  48.282   1.029  1.00 42.84           N  
ATOM   1718  CA  ALA R  32      27.774  47.892   0.523  1.00 41.08           C  
ATOM   1719  CB  ALA R  32      28.541  49.144   0.121  1.00 41.40           C  
ATOM   1720  C   ALA R  32      28.624  47.024   1.461  1.00 45.47           C  
ATOM   1721  O   ALA R  32      29.845  47.089   1.382  1.00 44.64           O  
ATOM   1722  N   ARG R  33      28.004  46.160   2.293  1.00 43.46           N  
ATOM   1723  CA  ARG R  33      28.776  45.300   3.199  1.00 42.16           C  
ATOM   1724  CB  ARG R  33      29.320  46.121   4.400  1.00 39.39           C  
ATOM   1725  CG  ARG R  33      30.241  45.326   5.323  1.00 42.31           C  
ATOM   1726  CD  ARG R  33      30.683  46.127   6.514  1.00 44.66           C  
ATOM   1727  NE  ARG R  33      31.689  47.131   6.156  1.00 59.49           N  
ATOM   1728  CZ  ARG R  33      32.277  47.957   7.021  1.00 66.68           C  
ATOM   1729  NH1 ARG R  33      31.971  47.909   8.313  1.00 38.84           N  
ATOM   1730  NH2 ARG R  33      33.174  48.837   6.600  1.00 60.53           N  
ATOM   1731  C   ARG R  33      28.049  44.047   3.715  1.00 46.74           C  
ATOM   1732  O   ARG R  33      28.445  42.927   3.383  1.00 46.65           O  
ATOM   1733  N   ALA R  34      27.042  44.248   4.581  1.00 45.42           N  
ATOM   1734  CA  ALA R  34      26.348  43.228   5.373  1.00 44.94           C  
ATOM   1735  CB  ALA R  34      25.881  43.843   6.672  1.00 45.78           C  
ATOM   1736  C   ALA R  34      25.184  42.503   4.742  1.00 50.21           C  
ATOM   1737  O   ALA R  34      24.907  41.364   5.153  1.00 50.93           O  
ATOM   1738  N   LEU R  35      24.471  43.132   3.807  1.00 47.29           N  
ATOM   1739  CA  LEU R  35      23.270  42.486   3.281  1.00 47.40           C  
ATOM   1740  CB  LEU R  35      22.052  43.418   3.435  1.00 48.12           C  
ATOM   1741  CG  LEU R  35      21.733  43.955   4.839  1.00 53.30           C  
ATOM   1742  CD1 LEU R  35      20.615  44.988   4.782  1.00 54.92           C  
ATOM   1743  CD2 LEU R  35      21.380  42.841   5.805  1.00 52.28           C  
ATOM   1744  C   LEU R  35      23.377  41.982   1.837  1.00 50.36           C  
ATOM   1745  O   LEU R  35      24.082  42.595   1.022  1.00 49.96           O  
ATOM   1746  N   PRO R  36      22.640  40.895   1.491  1.00 45.79           N  
ATOM   1747  CA  PRO R  36      22.661  40.415   0.102  1.00 45.46           C  
ATOM   1748  CB  PRO R  36      22.314  38.934   0.248  1.00 46.76           C  
ATOM   1749  CG  PRO R  36      21.431  38.877   1.449  1.00 51.26           C  
ATOM   1750  CD  PRO R  36      21.758  40.051   2.330  1.00 47.36           C  
ATOM   1751  C   PRO R  36      21.620  41.105  -0.784  1.00 49.65           C  
ATOM   1752  O   PRO R  36      20.604  41.617  -0.291  1.00 50.99           O  
ATOM   1753  N   ASP R  37      21.861  41.080  -2.103  1.00 43.83           N  
ATOM   1754  CA  ASP R  37      20.936  41.606  -3.096  1.00 43.27           C  
ATOM   1755  CB  ASP R  37      21.692  41.941  -4.391  1.00 44.50           C  
ATOM   1756  CG  ASP R  37      20.872  42.682  -5.415  1.00 51.90           C  
ATOM   1757  OD1 ASP R  37      21.082  43.901  -5.565  1.00 50.54           O  
ATOM   1758  OD2 ASP R  37      20.061  42.028  -6.111  1.00 59.60           O  
ATOM   1759  C   ASP R  37      19.895  40.493  -3.346  1.00 47.53           C  
ATOM   1760  O   ASP R  37      20.273  39.324  -3.430  1.00 47.04           O  
ATOM   1761  N   VAL R  38      18.601  40.845  -3.454  1.00 43.71           N  
ATOM   1762  CA  VAL R  38      17.518  39.876  -3.681  1.00 42.89           C  
ATOM   1763  CB  VAL R  38      16.137  40.581  -3.613  1.00 46.38           C  
ATOM   1764  CG1 VAL R  38      15.915  41.546  -4.779  1.00 45.78           C  
ATOM   1765  CG2 VAL R  38      15.001  39.579  -3.478  1.00 46.35           C  
ATOM   1766  C   VAL R  38      17.684  39.045  -4.993  1.00 47.34           C  
ATOM   1767  O   VAL R  38      17.350  37.852  -5.015  1.00 45.67           O  
ATOM   1768  N   ARG R  39      18.210  39.689  -6.060  1.00 44.07           N  
ATOM   1769  CA  ARG R  39      18.372  39.128  -7.402  1.00 42.58           C  
ATOM   1770  CB  ARG R  39      18.712  40.234  -8.418  1.00 39.38           C  
ATOM   1771  CG  ARG R  39      17.657  41.336  -8.539  1.00 32.86           C  
ATOM   1772  CD  ARG R  39      18.190  42.523  -9.322  1.00 35.02           C  
ATOM   1773  NE  ARG R  39      19.173  43.279  -8.535  1.00 49.15           N  
ATOM   1774  CZ  ARG R  39      19.953  44.251  -9.003  1.00 56.03           C  
ATOM   1775  NH1 ARG R  39      19.865  44.631 -10.270  1.00 42.45           N  
ATOM   1776  NH2 ARG R  39      20.828  44.849  -8.207  1.00 45.19           N  
ATOM   1777  C   ARG R  39      19.378  37.986  -7.480  1.00 45.48           C  
ATOM   1778  O   ARG R  39      19.019  36.941  -8.022  1.00 45.25           O  
ATOM   1779  N   ASP R  40      20.624  38.171  -6.964  1.00 42.38           N  
ATOM   1780  CA  ASP R  40      21.677  37.133  -6.999  1.00 42.12           C  
ATOM   1781  CB  ASP R  40      22.966  37.636  -7.676  1.00 43.64           C  
ATOM   1782  CG  ASP R  40      23.723  38.761  -7.000  1.00 52.85           C  
ATOM   1783  OD1 ASP R  40      23.298  39.196  -5.904  1.00 54.74           O  
ATOM   1784  OD2 ASP R  40      24.730  39.215  -7.573  1.00 55.61           O  
ATOM   1785  C   ASP R  40      21.998  36.489  -5.631  1.00 45.49           C  
ATOM   1786  O   ASP R  40      22.680  35.477  -5.595  1.00 44.86           O  
ATOM   1787  N   GLY R  41      21.516  37.088  -4.548  1.00 42.61           N  
ATOM   1788  CA  GLY R  41      21.701  36.585  -3.193  1.00 42.31           C  
ATOM   1789  C   GLY R  41      23.079  36.779  -2.625  1.00 45.75           C  
ATOM   1790  O   GLY R  41      23.420  36.148  -1.628  1.00 45.80           O  
ATOM   1791  N   LEU R  42      23.854  37.699  -3.225  1.00 41.78           N  
ATOM   1792  CA  LEU R  42      25.241  37.954  -2.850  1.00 39.66           C  
ATOM   1793  CB  LEU R  42      26.146  37.799  -4.078  1.00 38.90           C  
ATOM   1794  CG  LEU R  42      26.080  36.460  -4.831  1.00 42.24           C  
ATOM   1795  CD1 LEU R  42      26.611  36.605  -6.212  1.00 42.46           C  
ATOM   1796  CD2 LEU R  42      26.810  35.361  -4.102  1.00 42.73           C  
ATOM   1797  C   LEU R  42      25.509  39.289  -2.185  1.00 42.92           C  
ATOM   1798  O   LEU R  42      24.873  40.293  -2.494  1.00 43.47           O  
ATOM   1799  N   LYS R  43      26.490  39.282  -1.273  1.00 39.02           N  
ATOM   1800  CA  LYS R  43      27.003  40.450  -0.549  1.00 38.56           C  
ATOM   1801  CB  LYS R  43      27.515  40.059   0.840  1.00 39.09           C  
ATOM   1802  CG  LYS R  43      26.502  39.400   1.764  1.00 34.63           C  
ATOM   1803  CD  LYS R  43      27.172  39.256   3.113  1.00 36.33           C  
ATOM   1804  CE  LYS R  43      26.341  38.571   4.136  1.00 46.20           C  
ATOM   1805  NZ  LYS R  43      27.024  38.585   5.455  1.00 58.52           N  
ATOM   1806  C   LYS R  43      28.185  40.943  -1.392  1.00 43.14           C  
ATOM   1807  O   LYS R  43      28.726  40.124  -2.148  1.00 43.48           O  
ATOM   1808  N   PRO R  44      28.636  42.224  -1.303  1.00 38.97           N  
ATOM   1809  CA  PRO R  44      29.755  42.655  -2.161  1.00 39.03           C  
ATOM   1810  CB  PRO R  44      30.094  44.037  -1.617  1.00 40.32           C  
ATOM   1811  CG  PRO R  44      28.766  44.569  -1.168  1.00 45.00           C  
ATOM   1812  CD  PRO R  44      28.125  43.363  -0.510  1.00 40.34           C  
ATOM   1813  C   PRO R  44      30.992  41.744  -2.213  1.00 44.88           C  
ATOM   1814  O   PRO R  44      31.440  41.451  -3.327  1.00 46.48           O  
ATOM   1815  N   VAL R  45      31.511  41.270  -1.055  1.00 40.89           N  
ATOM   1816  CA  VAL R  45      32.714  40.433  -0.999  1.00 41.52           C  
ATOM   1817  CB  VAL R  45      33.269  40.224   0.448  1.00 46.04           C  
ATOM   1818  CG1 VAL R  45      32.294  39.462   1.352  1.00 46.38           C  
ATOM   1819  CG2 VAL R  45      34.657  39.573   0.440  1.00 45.55           C  
ATOM   1820  C   VAL R  45      32.523  39.106  -1.778  1.00 47.42           C  
ATOM   1821  O   VAL R  45      33.442  38.701  -2.509  1.00 47.68           O  
ATOM   1822  N   HIS R  46      31.331  38.471  -1.661  1.00 43.44           N  
ATOM   1823  CA  HIS R  46      31.019  37.207  -2.324  1.00 43.32           C  
ATOM   1824  CB  HIS R  46      29.746  36.564  -1.754  1.00 44.32           C  
ATOM   1825  CG  HIS R  46      29.714  36.435  -0.259  1.00 48.06           C  
ATOM   1826  ND1 HIS R  46      30.859  36.494   0.517  1.00 50.08           N  
ATOM   1827  CE1 HIS R  46      30.455  36.378   1.770  1.00 49.11           C  
ATOM   1828  NE2 HIS R  46      29.142  36.209   1.838  1.00 49.42           N  
ATOM   1829  CD2 HIS R  46      28.651  36.287   0.557  1.00 49.88           C  
ATOM   1830  C   HIS R  46      30.905  37.375  -3.829  1.00 46.68           C  
ATOM   1831  O   HIS R  46      31.404  36.531  -4.574  1.00 46.79           O  
ATOM   1832  N   ARG R  47      30.284  38.485  -4.275  1.00 41.50           N  
ATOM   1833  CA  ARG R  47      30.114  38.784  -5.690  1.00 39.99           C  
ATOM   1834  CB  ARG R  47      29.248  40.017  -5.879  1.00 37.37           C  
ATOM   1835  CG  ARG R  47      28.715  40.164  -7.310  1.00 42.90           C  
ATOM   1836  CD  ARG R  47      27.812  41.375  -7.462  1.00 52.90           C  
ATOM   1837  NE  ARG R  47      26.514  41.173  -6.818  1.00 49.93           N  
ATOM   1838  CZ  ARG R  47      26.153  41.729  -5.673  1.00 60.65           C  
ATOM   1839  NH1 ARG R  47      26.983  42.550  -5.033  1.00 44.45           N  
ATOM   1840  NH2 ARG R  47      24.964  41.472  -5.154  1.00 51.89           N  
ATOM   1841  C   ARG R  47      31.472  38.975  -6.335  1.00 43.70           C  
ATOM   1842  O   ARG R  47      31.693  38.472  -7.440  1.00 44.77           O  
ATOM   1843  N   ARG R  48      32.396  39.634  -5.607  1.00 37.82           N  
ATOM   1844  CA  ARG R  48      33.767  39.903  -6.037  1.00 36.07           C  
ATOM   1845  CB  ARG R  48      34.427  40.910  -5.096  1.00 32.48           C  
ATOM   1846  CG  ARG R  48      33.914  42.309  -5.374  1.00 34.72           C  
ATOM   1847  CD  ARG R  48      34.091  43.258  -4.225  1.00 32.49           C  
ATOM   1848  NE  ARG R  48      33.573  44.571  -4.597  1.00 26.98           N  
ATOM   1849  CZ  ARG R  48      33.332  45.553  -3.744  1.00 41.24           C  
ATOM   1850  NH1 ARG R  48      33.545  45.380  -2.439  1.00 24.92           N  
ATOM   1851  NH2 ARG R  48      32.834  46.700  -4.177  1.00 32.32           N  
ATOM   1852  C   ARG R  48      34.583  38.641  -6.196  1.00 39.12           C  
ATOM   1853  O   ARG R  48      35.290  38.509  -7.185  1.00 40.42           O  
ATOM   1854  N   ILE R  49      34.459  37.694  -5.255  1.00 34.93           N  
ATOM   1855  CA  ILE R  49      35.148  36.407  -5.319  1.00 33.73           C  
ATOM   1856  CB  ILE R  49      34.888  35.564  -4.035  1.00 35.80           C  
ATOM   1857  CG1 ILE R  49      35.594  36.198  -2.812  1.00 35.85           C  
ATOM   1858  CD1 ILE R  49      35.134  35.762  -1.431  1.00 32.74           C  
ATOM   1859  CG2 ILE R  49      35.370  34.117  -4.231  1.00 37.06           C  
ATOM   1860  C   ILE R  49      34.735  35.670  -6.617  1.00 39.68           C  
ATOM   1861  O   ILE R  49      35.598  35.268  -7.406  1.00 39.27           O  
ATOM   1862  N   LEU R  50      33.425  35.539  -6.858  1.00 36.81           N  
ATOM   1863  CA  LEU R  50      32.914  34.832  -8.035  1.00 37.11           C  
ATOM   1864  CB  LEU R  50      31.421  34.514  -7.893  1.00 37.16           C  
ATOM   1865  CG  LEU R  50      30.997  33.931  -6.531  1.00 39.31           C  
ATOM   1866  CD1 LEU R  50      29.561  34.211  -6.282  1.00 39.94           C  
ATOM   1867  CD2 LEU R  50      31.286  32.460  -6.429  1.00 36.00           C  
ATOM   1868  C   LEU R  50      33.231  35.551  -9.343  1.00 40.85           C  
ATOM   1869  O   LEU R  50      33.625  34.896 -10.318  1.00 40.77           O  
ATOM   1870  N   TYR R  51      33.157  36.895  -9.343  1.00 36.74           N  
ATOM   1871  CA  TYR R  51      33.536  37.666 -10.522  1.00 36.63           C  
ATOM   1872  CB  TYR R  51      33.235  39.152 -10.355  1.00 36.91           C  
ATOM   1873  CG  TYR R  51      33.587  39.958 -11.589  1.00 37.99           C  
ATOM   1874  CD1 TYR R  51      33.048  39.637 -12.837  1.00 39.66           C  
ATOM   1875  CE1 TYR R  51      33.343  40.394 -13.968  1.00 40.98           C  
ATOM   1876  CZ  TYR R  51      34.180  41.497 -13.861  1.00 49.32           C  
ATOM   1877  OH  TYR R  51      34.480  42.248 -14.982  1.00 50.18           O  
ATOM   1878  CE2 TYR R  51      34.734  41.827 -12.630  1.00 40.36           C  
ATOM   1879  CD2 TYR R  51      34.444  41.050 -11.508  1.00 38.55           C  
ATOM   1880  C   TYR R  51      35.029  37.466 -10.814  1.00 43.08           C  
ATOM   1881  O   TYR R  51      35.408  37.271 -11.980  1.00 44.64           O  
ATOM   1882  N   GLY R  52      35.847  37.489  -9.750  1.00 37.67           N  
ATOM   1883  CA  GLY R  52      37.278  37.243  -9.822  1.00 36.64           C  
ATOM   1884  C   GLY R  52      37.584  35.885 -10.440  1.00 41.68           C  
ATOM   1885  O   GLY R  52      38.441  35.776 -11.314  1.00 41.68           O  
ATOM   1886  N   LEU R  53      36.846  34.841 -10.026  1.00 39.66           N  
ATOM   1887  CA  LEU R  53      37.000  33.486 -10.557  1.00 39.75           C  
ATOM   1888  CB  LEU R  53      36.133  32.487  -9.775  1.00 39.25           C  
ATOM   1889  CG  LEU R  53      36.582  32.150  -8.370  1.00 43.35           C  
ATOM   1890  CD1 LEU R  53      35.447  31.514  -7.578  1.00 43.05           C  
ATOM   1891  CD2 LEU R  53      37.803  31.251  -8.385  1.00 45.87           C  
ATOM   1892  C   LEU R  53      36.633  33.437 -12.037  1.00 44.54           C  
ATOM   1893  O   LEU R  53      37.239  32.679 -12.798  1.00 44.27           O  
ATOM   1894  N   ASN R  54      35.653  34.251 -12.437  1.00 41.69           N  
ATOM   1895  CA  ASN R  54      35.197  34.324 -13.819  1.00 42.18           C  
ATOM   1896  CB  ASN R  54      33.854  35.051 -13.900  1.00 41.56           C  
ATOM   1897  CG  ASN R  54      33.209  35.001 -15.257  1.00 56.81           C  
ATOM   1898  OD1 ASN R  54      32.869  33.937 -15.783  1.00 49.65           O  
ATOM   1899  ND2 ASN R  54      33.053  36.168 -15.864  1.00 48.54           N  
ATOM   1900  C   ASN R  54      36.247  34.963 -14.710  1.00 46.24           C  
ATOM   1901  O   ASN R  54      36.615  34.375 -15.727  1.00 46.68           O  
ATOM   1902  N   GLU R  55      36.756  36.139 -14.303  1.00 42.07           N  
ATOM   1903  CA  GLU R  55      37.781  36.897 -15.027  1.00 43.13           C  
ATOM   1904  CB  GLU R  55      37.986  38.290 -14.403  1.00 44.66           C  
ATOM   1905  CG  GLU R  55      36.748  39.159 -14.461  1.00 54.72           C  
ATOM   1906  CD  GLU R  55      36.178  39.429 -15.846  1.00 78.51           C  
ATOM   1907  OE1 GLU R  55      36.659  40.380 -16.508  1.00 79.63           O  
ATOM   1908  OE2 GLU R  55      35.227  38.719 -16.252  1.00 67.80           O  
ATOM   1909  C   GLU R  55      39.110  36.164 -15.145  1.00 46.46           C  
ATOM   1910  O   GLU R  55      39.811  36.306 -16.153  1.00 46.10           O  
ATOM   1911  N   GLN R  56      39.447  35.377 -14.126  1.00 42.06           N  
ATOM   1912  CA  GLN R  56      40.668  34.580 -14.116  1.00 41.91           C  
ATOM   1913  CB  GLN R  56      41.192  34.466 -12.697  1.00 42.54           C  
ATOM   1914  CG  GLN R  56      41.758  35.780 -12.177  1.00 49.87           C  
ATOM   1915  CD  GLN R  56      42.812  35.454 -11.185  1.00 70.30           C  
ATOM   1916  OE1 GLN R  56      43.975  35.260 -11.530  1.00 63.97           O  
ATOM   1917  NE2 GLN R  56      42.399  35.265  -9.948  1.00 69.45           N  
ATOM   1918  C   GLN R  56      40.497  33.189 -14.784  1.00 46.61           C  
ATOM   1919  O   GLN R  56      41.423  32.370 -14.750  1.00 47.44           O  
ATOM   1920  N   GLY R  57      39.328  32.961 -15.397  1.00 41.33           N  
ATOM   1921  CA  GLY R  57      38.967  31.736 -16.100  1.00 41.68           C  
ATOM   1922  C   GLY R  57      39.066  30.471 -15.281  1.00 46.68           C  
ATOM   1923  O   GLY R  57      39.444  29.420 -15.807  1.00 48.02           O  
ATOM   1924  N   MET R  58      38.736  30.568 -13.980  1.00 42.93           N  
ATOM   1925  CA  MET R  58      38.818  29.449 -13.038  1.00 42.04           C  
ATOM   1926  CB  MET R  58      39.238  29.953 -11.651  1.00 43.70           C  
ATOM   1927  CG  MET R  58      40.654  30.515 -11.654  1.00 46.72           C  
ATOM   1928  SD  MET R  58      41.102  31.332 -10.121  1.00 50.11           S  
ATOM   1929  CE  MET R  58      42.739  31.878 -10.526  1.00 47.34           C  
ATOM   1930  C   MET R  58      37.527  28.636 -13.047  1.00 44.17           C  
ATOM   1931  O   MET R  58      36.866  28.437 -12.018  1.00 43.54           O  
ATOM   1932  N   THR R  59      37.204  28.140 -14.247  1.00 38.71           N  
ATOM   1933  CA  THR R  59      35.989  27.413 -14.572  1.00 38.17           C  
ATOM   1934  CB  THR R  59      35.607  27.666 -16.061  1.00 45.36           C  
ATOM   1935  OG1 THR R  59      36.701  27.352 -16.910  1.00 40.90           O  
ATOM   1936  CG2 THR R  59      35.172  29.102 -16.326  1.00 43.84           C  
ATOM   1937  C   THR R  59      36.099  25.931 -14.192  1.00 42.82           C  
ATOM   1938  O   THR R  59      37.206  25.441 -13.994  1.00 43.31           O  
ATOM   1939  N   PRO R  60      34.973  25.196 -14.057  1.00 40.11           N  
ATOM   1940  CA  PRO R  60      35.062  23.772 -13.670  1.00 40.61           C  
ATOM   1941  CB  PRO R  60      33.612  23.303 -13.695  1.00 42.09           C  
ATOM   1942  CG  PRO R  60      32.814  24.536 -13.576  1.00 46.23           C  
ATOM   1943  CD  PRO R  60      33.570  25.624 -14.217  1.00 41.39           C  
ATOM   1944  C   PRO R  60      35.886  22.867 -14.581  1.00 48.34           C  
ATOM   1945  O   PRO R  60      36.413  21.879 -14.093  1.00 50.42           O  
ATOM   1946  N   ASP R  61      35.951  23.167 -15.897  1.00 45.17           N  
ATOM   1947  CA  ASP R  61      36.653  22.381 -16.936  1.00 44.88           C  
ATOM   1948  CB  ASP R  61      36.084  22.714 -18.330  1.00 46.55           C  
ATOM   1949  CG  ASP R  61      36.283  24.169 -18.716  1.00 58.57           C  
ATOM   1950  OD1 ASP R  61      35.817  25.051 -17.963  1.00 57.92           O  
ATOM   1951  OD2 ASP R  61      36.943  24.424 -19.751  1.00 67.35           O  
ATOM   1952  C   ASP R  61      38.184  22.533 -16.935  1.00 48.68           C  
ATOM   1953  O   ASP R  61      38.867  21.730 -17.568  1.00 47.88           O  
ATOM   1954  N   LYS R  62      38.713  23.581 -16.267  1.00 45.02           N  
ATOM   1955  CA  LYS R  62      40.156  23.848 -16.167  1.00 43.64           C  
ATOM   1956  CB  LYS R  62      40.467  25.349 -16.364  1.00 45.08           C  
ATOM   1957  CG  LYS R  62      39.893  25.963 -17.630  1.00 52.92           C  
ATOM   1958  CD  LYS R  62      40.703  25.691 -18.888  1.00 63.37           C  
ATOM   1959  CE  LYS R  62      40.266  26.588 -20.025  1.00 83.98           C  
ATOM   1960  NZ  LYS R  62      40.382  28.042 -19.678  1.00 95.71           N  
ATOM   1961  C   LYS R  62      40.642  23.363 -14.789  1.00 45.79           C  
ATOM   1962  O   LYS R  62      39.824  23.155 -13.888  1.00 44.98           O  
ATOM   1963  N   SER R  63      41.963  23.183 -14.625  1.00 40.67           N  
ATOM   1964  CA  SER R  63      42.525  22.706 -13.364  1.00 39.02           C  
ATOM   1965  CB  SER R  63      43.987  22.290 -13.537  1.00 40.14           C  
ATOM   1966  OG  SER R  63      44.812  23.349 -13.993  1.00 42.07           O  
ATOM   1967  C   SER R  63      42.388  23.717 -12.241  1.00 42.05           C  
ATOM   1968  O   SER R  63      42.225  24.896 -12.506  1.00 43.14           O  
ATOM   1969  N   TYR R  64      42.457  23.253 -10.989  1.00 37.08           N  
ATOM   1970  CA  TYR R  64      42.431  24.087  -9.795  1.00 35.93           C  
ATOM   1971  CB  TYR R  64      42.640  23.212  -8.553  1.00 36.03           C  
ATOM   1972  CG  TYR R  64      41.478  22.312  -8.213  1.00 35.65           C  
ATOM   1973  CD1 TYR R  64      40.401  22.786  -7.474  1.00 36.54           C  
ATOM   1974  CE1 TYR R  64      39.338  21.956  -7.135  1.00 38.23           C  
ATOM   1975  CZ  TYR R  64      39.373  20.616  -7.482  1.00 46.10           C  
ATOM   1976  OH  TYR R  64      38.337  19.786  -7.127  1.00 50.25           O  
ATOM   1977  CE2 TYR R  64      40.463  20.108  -8.169  1.00 36.48           C  
ATOM   1978  CD2 TYR R  64      41.509  20.957  -8.527  1.00 35.85           C  
ATOM   1979  C   TYR R  64      43.565  25.108  -9.815  1.00 41.55           C  
ATOM   1980  O   TYR R  64      44.647  24.821 -10.340  1.00 44.14           O  
ATOM   1981  N   LYS R  65      43.321  26.286  -9.234  1.00 36.22           N  
ATOM   1982  CA  LYS R  65      44.335  27.333  -9.092  1.00 35.61           C  
ATOM   1983  CB  LYS R  65      44.001  28.570  -9.938  1.00 37.13           C  
ATOM   1984  CG  LYS R  65      43.524  28.246 -11.355  1.00 36.51           C  
ATOM   1985  CD  LYS R  65      44.636  28.169 -12.401  1.00 48.40           C  
ATOM   1986  CE  LYS R  65      44.370  27.145 -13.501  1.00 61.67           C  
ATOM   1987  NZ  LYS R  65      43.078  27.367 -14.237  1.00 64.69           N  
ATOM   1988  C   LYS R  65      44.497  27.648  -7.587  1.00 39.38           C  
ATOM   1989  O   LYS R  65      43.570  27.419  -6.809  1.00 37.46           O  
ATOM   1990  N   LYS R  66      45.706  28.045  -7.159  1.00 37.01           N  
ATOM   1991  CA  LYS R  66      45.994  28.309  -5.743  1.00 35.93           C  
ATOM   1992  CB  LYS R  66      47.480  28.667  -5.525  1.00 38.01           C  
ATOM   1993  CG  LYS R  66      48.489  27.579  -5.904  1.00 40.33           C  
ATOM   1994  CD  LYS R  66      48.486  26.425  -4.899  1.00 46.52           C  
ATOM   1995  CE  LYS R  66      49.333  25.245  -5.314  1.00 53.03           C  
ATOM   1996  NZ  LYS R  66      48.928  24.005  -4.586  1.00 61.74           N  
ATOM   1997  C   LYS R  66      45.100  29.409  -5.222  1.00 40.46           C  
ATOM   1998  O   LYS R  66      44.795  30.341  -5.969  1.00 40.65           O  
ATOM   1999  N   SER R  67      44.649  29.294  -3.962  1.00 37.68           N  
ATOM   2000  CA  SER R  67      43.758  30.290  -3.351  1.00 37.36           C  
ATOM   2001  CB  SER R  67      43.320  29.839  -1.970  1.00 40.61           C  
ATOM   2002  OG  SER R  67      42.526  28.671  -2.073  1.00 50.82           O  
ATOM   2003  C   SER R  67      44.376  31.691  -3.288  1.00 39.65           C  
ATOM   2004  O   SER R  67      43.661  32.683  -3.433  1.00 40.82           O  
ATOM   2005  N   ALA R  68      45.704  31.758  -3.094  1.00 33.10           N  
ATOM   2006  CA  ALA R  68      46.466  32.993  -3.049  1.00 32.18           C  
ATOM   2007  CB  ALA R  68      47.933  32.689  -2.789  1.00 32.84           C  
ATOM   2008  C   ALA R  68      46.297  33.748  -4.366  1.00 37.25           C  
ATOM   2009  O   ALA R  68      46.072  34.957  -4.345  1.00 38.28           O  
ATOM   2010  N   ARG R  69      46.310  33.010  -5.503  1.00 33.76           N  
ATOM   2011  CA  ARG R  69      46.121  33.567  -6.844  1.00 34.18           C  
ATOM   2012  CB  ARG R  69      46.357  32.511  -7.926  1.00 33.85           C  
ATOM   2013  CG  ARG R  69      46.392  33.114  -9.317  1.00 36.07           C  
ATOM   2014  CD  ARG R  69      46.495  32.077 -10.395  1.00 42.82           C  
ATOM   2015  NE  ARG R  69      46.378  32.694 -11.713  1.00 48.06           N  
ATOM   2016  CZ  ARG R  69      47.384  33.254 -12.380  1.00 60.31           C  
ATOM   2017  NH1 ARG R  69      48.607  33.280 -11.859  1.00 41.55           N  
ATOM   2018  NH2 ARG R  69      47.176  33.792 -13.574  1.00 41.72           N  
ATOM   2019  C   ARG R  69      44.759  34.242  -6.993  1.00 39.12           C  
ATOM   2020  O   ARG R  69      44.675  35.321  -7.570  1.00 40.82           O  
ATOM   2021  N   ILE R  70      43.714  33.627  -6.452  1.00 35.57           N  
ATOM   2022  CA  ILE R  70      42.345  34.153  -6.442  1.00 35.55           C  
ATOM   2023  CB  ILE R  70      41.374  33.020  -6.029  1.00 38.61           C  
ATOM   2024  CG1 ILE R  70      41.517  31.817  -6.997  1.00 39.94           C  
ATOM   2025  CD1 ILE R  70      41.376  30.391  -6.426  1.00 44.35           C  
ATOM   2026  CG2 ILE R  70      39.933  33.531  -5.991  1.00 39.97           C  
ATOM   2027  C   ILE R  70      42.231  35.385  -5.496  1.00 39.77           C  
ATOM   2028  O   ILE R  70      41.895  36.479  -5.953  1.00 38.83           O  
ATOM   2029  N   VAL R  71      42.532  35.185  -4.190  1.00 35.56           N  
ATOM   2030  CA  VAL R  71      42.429  36.180  -3.120  1.00 34.83           C  
ATOM   2031  CB  VAL R  71      42.871  35.599  -1.756  1.00 37.51           C  
ATOM   2032  CG1 VAL R  71      42.950  36.691  -0.674  1.00 36.53           C  
ATOM   2033  CG2 VAL R  71      41.927  34.458  -1.334  1.00 36.33           C  
ATOM   2034  C   VAL R  71      43.145  37.481  -3.468  1.00 40.48           C  
ATOM   2035  O   VAL R  71      42.518  38.536  -3.448  1.00 40.27           O  
ATOM   2036  N   GLY R  72      44.415  37.378  -3.848  1.00 38.21           N  
ATOM   2037  CA  GLY R  72      45.240  38.505  -4.260  1.00 38.02           C  
ATOM   2038  C   GLY R  72      44.627  39.321  -5.387  1.00 42.17           C  
ATOM   2039  O   GLY R  72      44.681  40.558  -5.355  1.00 41.99           O  
ATOM   2040  N   ASP R  73      44.004  38.636  -6.371  1.00 38.06           N  
ATOM   2041  CA  ASP R  73      43.337  39.273  -7.502  1.00 37.51           C  
ATOM   2042  CB  ASP R  73      42.952  38.238  -8.559  1.00 38.82           C  
ATOM   2043  CG  ASP R  73      42.417  38.834  -9.844  1.00 44.68           C  
ATOM   2044  OD1 ASP R  73      43.225  39.105 -10.746  1.00 44.53           O  
ATOM   2045  OD2 ASP R  73      41.185  38.998  -9.956  1.00 49.68           O  
ATOM   2046  C   ASP R  73      42.098  40.035  -7.037  1.00 41.93           C  
ATOM   2047  O   ASP R  73      41.916  41.184  -7.449  1.00 42.44           O  
ATOM   2048  N   VAL R  74      41.254  39.424  -6.178  1.00 38.38           N  
ATOM   2049  CA  VAL R  74      40.021  40.108  -5.743  1.00 38.43           C  
ATOM   2050  CB  VAL R  74      38.783  39.240  -5.261  1.00 40.08           C  
ATOM   2051  CG1 VAL R  74      38.835  37.792  -5.727  1.00 39.01           C  
ATOM   2052  CG2 VAL R  74      38.503  39.339  -3.769  1.00 39.04           C  
ATOM   2053  C   VAL R  74      40.393  41.244  -4.779  1.00 44.93           C  
ATOM   2054  O   VAL R  74      39.818  42.314  -4.886  1.00 46.40           O  
ATOM   2055  N   MET R  75      41.410  41.058  -3.945  1.00 42.10           N  
ATOM   2056  CA  MET R  75      41.881  42.081  -3.020  1.00 42.16           C  
ATOM   2057  CB  MET R  75      42.958  41.497  -2.118  1.00 44.95           C  
ATOM   2058  CG  MET R  75      43.071  42.215  -0.818  1.00 49.62           C  
ATOM   2059  SD  MET R  75      44.667  42.950  -0.589  1.00 56.45           S  
ATOM   2060  CE  MET R  75      45.652  41.506  -0.369  1.00 53.09           C  
ATOM   2061  C   MET R  75      42.400  43.336  -3.707  1.00 44.47           C  
ATOM   2062  O   MET R  75      42.014  44.441  -3.348  1.00 43.88           O  
ATOM   2063  N   GLY R  76      43.270  43.148  -4.683  1.00 41.37           N  
ATOM   2064  CA  GLY R  76      43.879  44.234  -5.429  1.00 41.83           C  
ATOM   2065  C   GLY R  76      42.950  44.905  -6.420  1.00 45.98           C  
ATOM   2066  O   GLY R  76      43.000  46.131  -6.583  1.00 47.00           O  
ATOM   2067  N   LYS R  77      42.118  44.114  -7.110  1.00 40.15           N  
ATOM   2068  CA  LYS R  77      41.223  44.661  -8.125  1.00 39.38           C  
ATOM   2069  CB  LYS R  77      41.008  43.652  -9.263  1.00 40.74           C  
ATOM   2070  CG  LYS R  77      42.162  43.552 -10.216  1.00 45.83           C  
ATOM   2071  CD  LYS R  77      41.932  42.449 -11.222  1.00 47.40           C  
ATOM   2072  CE  LYS R  77      43.134  42.313 -12.118  1.00 46.40           C  
ATOM   2073  NZ  LYS R  77      42.930  41.273 -13.155  1.00 64.42           N  
ATOM   2074  C   LYS R  77      39.867  45.149  -7.611  1.00 41.56           C  
ATOM   2075  O   LYS R  77      39.329  46.084  -8.198  1.00 42.36           O  
ATOM   2076  N   TYR R  78      39.281  44.501  -6.581  1.00 36.33           N  
ATOM   2077  CA  TYR R  78      37.916  44.831  -6.164  1.00 36.49           C  
ATOM   2078  CB  TYR R  78      36.956  43.701  -6.620  1.00 37.16           C  
ATOM   2079  CG  TYR R  78      37.202  43.167  -8.023  1.00 38.83           C  
ATOM   2080  CD1 TYR R  78      37.025  43.977  -9.143  1.00 41.42           C  
ATOM   2081  CE1 TYR R  78      37.290  43.504 -10.429  1.00 42.31           C  
ATOM   2082  CZ  TYR R  78      37.708  42.197 -10.609  1.00 46.41           C  
ATOM   2083  OH  TYR R  78      37.961  41.743 -11.880  1.00 49.20           O  
ATOM   2084  CE2 TYR R  78      37.866  41.364  -9.512  1.00 39.36           C  
ATOM   2085  CD2 TYR R  78      37.606  41.849  -8.229  1.00 38.67           C  
ATOM   2086  C   TYR R  78      37.674  45.107  -4.677  1.00 42.93           C  
ATOM   2087  O   TYR R  78      36.822  45.927  -4.360  1.00 45.20           O  
ATOM   2088  N   HIS R  79      38.351  44.402  -3.776  1.00 40.00           N  
ATOM   2089  CA  HIS R  79      38.099  44.446  -2.328  1.00 39.25           C  
ATOM   2090  CB  HIS R  79      37.567  43.071  -1.881  1.00 38.58           C  
ATOM   2091  CG  HIS R  79      36.558  43.143  -0.783  1.00 42.04           C  
ATOM   2092  ND1 HIS R  79      35.260  43.602  -1.018  1.00 44.23           N  
ATOM   2093  CE1 HIS R  79      34.641  43.544   0.146  1.00 43.05           C  
ATOM   2094  NE2 HIS R  79      35.445  43.056   1.101  1.00 43.16           N  
ATOM   2095  CD2 HIS R  79      36.668  42.791   0.520  1.00 43.15           C  
ATOM   2096  C   HIS R  79      39.354  44.866  -1.510  1.00 45.38           C  
ATOM   2097  O   HIS R  79      40.069  44.015  -0.966  1.00 42.94           O  
ATOM   2098  N   PRO R  80      39.626  46.180  -1.390  1.00 44.98           N  
ATOM   2099  CA  PRO R  80      40.836  46.614  -0.666  1.00 45.94           C  
ATOM   2100  CB  PRO R  80      41.078  48.018  -1.217  1.00 47.33           C  
ATOM   2101  CG  PRO R  80      39.706  48.511  -1.506  1.00 51.57           C  
ATOM   2102  CD  PRO R  80      38.887  47.333  -1.945  1.00 46.58           C  
ATOM   2103  C   PRO R  80      40.710  46.568   0.864  1.00 53.86           C  
ATOM   2104  O   PRO R  80      40.714  47.602   1.546  1.00 54.59           O  
ATOM   2105  N   HIS R  81      40.579  45.350   1.400  1.00 50.89           N  
ATOM   2106  CA  HIS R  81      40.430  45.066   2.833  1.00 50.83           C  
ATOM   2107  CB  HIS R  81      38.948  44.803   3.149  1.00 50.10           C  
ATOM   2108  CG  HIS R  81      38.063  45.921   2.679  1.00 53.38           C  
ATOM   2109  ND1 HIS R  81      38.076  47.162   3.296  1.00 55.44           N  
ATOM   2110  CE1 HIS R  81      37.228  47.913   2.618  1.00 55.01           C  
ATOM   2111  NE2 HIS R  81      36.696  47.244   1.594  1.00 55.08           N  
ATOM   2112  CD2 HIS R  81      37.246  45.982   1.604  1.00 54.98           C  
ATOM   2113  C   HIS R  81      41.349  43.878   3.154  1.00 59.70           C  
ATOM   2114  O   HIS R  81      42.098  43.465   2.272  1.00 60.07           O  
ATOM   2115  N   GLY R  82      41.356  43.382   4.381  1.00 59.88           N  
ATOM   2116  CA  GLY R  82      42.219  42.255   4.729  1.00 61.42           C  
ATOM   2117  C   GLY R  82      41.967  41.024   3.869  1.00 67.55           C  
ATOM   2118  O   GLY R  82      40.815  40.633   3.679  1.00 68.23           O  
ATOM   2119  N   ASP R  83      43.042  40.429   3.321  1.00 63.91           N  
ATOM   2120  CA  ASP R  83      43.034  39.229   2.477  1.00 63.45           C  
ATOM   2121  CB  ASP R  83      44.473  38.882   2.052  1.00 66.23           C  
ATOM   2122  CG  ASP R  83      45.420  38.494   3.184  1.00 85.77           C  
ATOM   2123  OD1 ASP R  83      45.218  38.973   4.329  1.00 88.13           O  
ATOM   2124  OD2 ASP R  83      46.380  37.735   2.921  1.00 95.38           O  
ATOM   2125  C   ASP R  83      42.376  38.018   3.156  1.00 65.84           C  
ATOM   2126  O   ASP R  83      41.926  37.103   2.464  1.00 64.40           O  
ATOM   2127  N   SER R  84      42.326  38.013   4.507  1.00 62.20           N  
ATOM   2128  CA  SER R  84      41.696  36.956   5.297  1.00 61.64           C  
ATOM   2129  CB  SER R  84      42.126  37.041   6.755  1.00 66.83           C  
ATOM   2130  OG  SER R  84      43.492  36.664   6.868  1.00 79.35           O  
ATOM   2131  C   SER R  84      40.167  37.013   5.164  1.00 63.72           C  
ATOM   2132  O   SER R  84      39.528  35.963   5.066  1.00 63.65           O  
ATOM   2133  N   SER R  85      39.590  38.231   5.100  1.00 57.08           N  
ATOM   2134  CA  SER R  85      38.157  38.408   4.904  1.00 55.75           C  
ATOM   2135  CB  SER R  85      37.796  39.896   4.834  1.00 63.79           C  
ATOM   2136  OG  SER R  85      37.791  40.500   6.117  1.00 84.83           O  
ATOM   2137  C   SER R  85      37.723  37.721   3.606  1.00 53.59           C  
ATOM   2138  O   SER R  85      36.684  37.050   3.592  1.00 53.68           O  
ATOM   2139  N   ILE R  86      38.526  37.886   2.520  1.00 44.36           N  
ATOM   2140  CA  ILE R  86      38.250  37.301   1.205  1.00 41.57           C  
ATOM   2141  CB  ILE R  86      39.104  37.968   0.102  1.00 43.22           C  
ATOM   2142  CG1 ILE R  86      38.807  39.490   0.017  1.00 42.78           C  
ATOM   2143  CD1 ILE R  86      40.015  40.309  -0.233  1.00 46.49           C  
ATOM   2144  CG2 ILE R  86      38.909  37.260  -1.256  1.00 41.99           C  
ATOM   2145  C   ILE R  86      38.408  35.769   1.244  1.00 43.17           C  
ATOM   2146  O   ILE R  86      37.510  35.029   0.827  1.00 42.19           O  
ATOM   2147  N   TYR R  87      39.528  35.311   1.788  1.00 38.09           N  
ATOM   2148  CA  TYR R  87      39.828  33.896   1.888  1.00 37.59           C  
ATOM   2149  CB  TYR R  87      41.286  33.665   2.365  1.00 37.91           C  
ATOM   2150  CG  TYR R  87      41.695  32.213   2.336  1.00 36.94           C  
ATOM   2151  CD1 TYR R  87      41.538  31.446   1.185  1.00 37.76           C  
ATOM   2152  CE1 TYR R  87      41.884  30.097   1.163  1.00 38.63           C  
ATOM   2153  CZ  TYR R  87      42.413  29.506   2.294  1.00 43.27           C  
ATOM   2154  OH  TYR R  87      42.729  28.181   2.269  1.00 43.92           O  
ATOM   2155  CE2 TYR R  87      42.585  30.247   3.451  1.00 37.79           C  
ATOM   2156  CD2 TYR R  87      42.210  31.590   3.470  1.00 37.36           C  
ATOM   2157  C   TYR R  87      38.794  33.148   2.732  1.00 41.35           C  
ATOM   2158  O   TYR R  87      38.267  32.136   2.279  1.00 40.03           O  
ATOM   2159  N   GLU R  88      38.458  33.681   3.916  1.00 39.86           N  
ATOM   2160  CA  GLU R  88      37.461  33.076   4.808  1.00 39.39           C  
ATOM   2161  CB  GLU R  88      37.372  33.839   6.127  1.00 40.57           C  
ATOM   2162  CG  GLU R  88      38.525  33.538   7.074  1.00 49.78           C  
ATOM   2163  CD  GLU R  88      38.769  34.563   8.172  1.00 74.56           C  
ATOM   2164  OE1 GLU R  88      39.830  34.476   8.831  1.00 75.01           O  
ATOM   2165  OE2 GLU R  88      37.900  35.437   8.395  1.00 68.57           O  
ATOM   2166  C   GLU R  88      36.083  32.938   4.140  1.00 42.56           C  
ATOM   2167  O   GLU R  88      35.466  31.879   4.243  1.00 42.76           O  
ATOM   2168  N   ALA R  89      35.642  33.981   3.401  1.00 37.80           N  
ATOM   2169  CA  ALA R  89      34.361  33.982   2.695  1.00 37.22           C  
ATOM   2170  CB  ALA R  89      34.037  35.368   2.177  1.00 38.24           C  
ATOM   2171  C   ALA R  89      34.353  32.958   1.538  1.00 40.00           C  
ATOM   2172  O   ALA R  89      33.307  32.350   1.286  1.00 41.66           O  
ATOM   2173  N   MET R  90      35.512  32.746   0.885  1.00 32.60           N  
ATOM   2174  CA  MET R  90      35.696  31.812  -0.207  1.00 32.20           C  
ATOM   2175  CB  MET R  90      37.004  32.114  -0.941  1.00 34.90           C  
ATOM   2176  CG  MET R  90      37.071  31.450  -2.313  1.00 38.98           C  
ATOM   2177  SD  MET R  90      38.750  31.330  -2.929  1.00 43.37           S  
ATOM   2178  CE  MET R  90      39.315  29.889  -2.049  1.00 39.77           C  
ATOM   2179  C   MET R  90      35.667  30.359   0.275  1.00 38.72           C  
ATOM   2180  O   MET R  90      35.113  29.476  -0.402  1.00 37.16           O  
ATOM   2181  N   VAL R  91      36.268  30.126   1.454  1.00 37.61           N  
ATOM   2182  CA  VAL R  91      36.345  28.832   2.117  1.00 38.75           C  
ATOM   2183  CB  VAL R  91      37.334  28.891   3.312  1.00 43.62           C  
ATOM   2184  CG1 VAL R  91      37.144  27.722   4.271  1.00 43.05           C  
ATOM   2185  CG2 VAL R  91      38.775  28.936   2.796  1.00 43.85           C  
ATOM   2186  C   VAL R  91      34.951  28.343   2.485  1.00 43.67           C  
ATOM   2187  O   VAL R  91      34.622  27.197   2.204  1.00 44.61           O  
ATOM   2188  N   ARG R  92      34.110  29.227   3.037  1.00 39.76           N  
ATOM   2189  CA  ARG R  92      32.735  28.881   3.375  1.00 38.14           C  
ATOM   2190  CB  ARG R  92      32.043  30.023   4.115  1.00 37.78           C  
ATOM   2191  CG  ARG R  92      32.311  29.989   5.627  1.00 50.47           C  
ATOM   2192  CD  ARG R  92      31.558  31.081   6.399  1.00 58.51           C  
ATOM   2193  NE  ARG R  92      31.886  32.449   5.955  1.00 59.88           N  
ATOM   2194  CZ  ARG R  92      32.843  33.206   6.484  1.00 67.22           C  
ATOM   2195  NH1 ARG R  92      33.518  32.794   7.548  1.00 47.11           N  
ATOM   2196  NH2 ARG R  92      33.079  34.415   6.005  1.00 54.56           N  
ATOM   2197  C   ARG R  92      31.960  28.445   2.147  1.00 39.37           C  
ATOM   2198  O   ARG R  92      31.292  27.418   2.202  1.00 39.59           O  
ATOM   2199  N   MET R  93      32.165  29.139   1.004  1.00 34.08           N  
ATOM   2200  CA  MET R  93      31.526  28.844  -0.287  1.00 32.50           C  
ATOM   2201  CB  MET R  93      31.884  29.906  -1.331  1.00 33.63           C  
ATOM   2202  CG  MET R  93      31.249  31.237  -1.068  1.00 37.32           C  
ATOM   2203  SD  MET R  93      31.386  32.425  -2.418  1.00 41.92           S  
ATOM   2204  CE  MET R  93      32.899  32.929  -2.192  1.00 38.42           C  
ATOM   2205  C   MET R  93      31.851  27.452  -0.808  1.00 38.90           C  
ATOM   2206  O   MET R  93      31.106  26.932  -1.622  1.00 39.39           O  
ATOM   2207  N   ALA R  94      32.971  26.865  -0.341  1.00 37.71           N  
ATOM   2208  CA  ALA R  94      33.487  25.552  -0.708  1.00 38.39           C  
ATOM   2209  CB  ALA R  94      35.001  25.609  -0.834  1.00 38.69           C  
ATOM   2210  C   ALA R  94      33.089  24.455   0.294  1.00 46.75           C  
ATOM   2211  O   ALA R  94      33.333  23.274   0.031  1.00 49.18           O  
ATOM   2212  N   GLN R  95      32.466  24.832   1.424  1.00 42.34           N  
ATOM   2213  CA  GLN R  95      32.047  23.883   2.462  1.00 41.62           C  
ATOM   2214  CB  GLN R  95      32.140  24.523   3.851  1.00 42.28           C  
ATOM   2215  CG  GLN R  95      33.554  24.872   4.269  1.00 38.44           C  
ATOM   2216  CD  GLN R  95      33.589  25.742   5.506  1.00 46.31           C  
ATOM   2217  OE1 GLN R  95      32.611  26.411   5.883  1.00 36.92           O  
ATOM   2218  NE2 GLN R  95      34.744  25.773   6.147  1.00 30.09           N  
ATOM   2219  C   GLN R  95      30.644  23.315   2.213  1.00 44.30           C  
ATOM   2220  O   GLN R  95      29.666  24.062   2.178  1.00 42.82           O  
ATOM   2221  N   ASP R  96      30.554  21.979   2.075  1.00 41.20           N  
ATOM   2222  CA  ASP R  96      29.285  21.292   1.811  1.00 40.96           C  
ATOM   2223  CB  ASP R  96      29.500  19.890   1.206  1.00 42.45           C  
ATOM   2224  CG  ASP R  96      30.109  18.850   2.124  1.00 52.36           C  
ATOM   2225  OD1 ASP R  96      30.772  19.243   3.118  1.00 55.29           O  
ATOM   2226  OD2 ASP R  96      29.988  17.644   1.811  1.00 54.19           O  
ATOM   2227  C   ASP R  96      28.368  21.252   3.034  1.00 44.16           C  
ATOM   2228  O   ASP R  96      27.206  20.903   2.895  1.00 43.15           O  
ATOM   2229  N   PHE R  97      28.882  21.616   4.218  1.00 39.82           N  
ATOM   2230  CA  PHE R  97      28.111  21.694   5.458  1.00 37.93           C  
ATOM   2231  CB  PHE R  97      28.923  21.160   6.657  1.00 38.19           C  
ATOM   2232  CG  PHE R  97      30.315  21.738   6.812  1.00 37.80           C  
ATOM   2233  CD1 PHE R  97      30.527  22.905   7.547  1.00 39.12           C  
ATOM   2234  CE1 PHE R  97      31.818  23.429   7.699  1.00 39.35           C  
ATOM   2235  CZ  PHE R  97      32.899  22.783   7.129  1.00 38.67           C  
ATOM   2236  CE2 PHE R  97      32.707  21.623   6.396  1.00 40.49           C  
ATOM   2237  CD2 PHE R  97      31.417  21.104   6.239  1.00 37.91           C  
ATOM   2238  C   PHE R  97      27.631  23.136   5.695  1.00 41.71           C  
ATOM   2239  O   PHE R  97      26.823  23.361   6.594  1.00 42.71           O  
ATOM   2240  N   SER R  98      28.120  24.101   4.892  1.00 36.57           N  
ATOM   2241  CA  SER R  98      27.748  25.528   4.999  1.00 35.92           C  
ATOM   2242  CB  SER R  98      28.994  26.409   4.997  1.00 37.12           C  
ATOM   2243  OG  SER R  98      29.923  26.060   6.012  1.00 41.78           O  
ATOM   2244  C   SER R  98      26.848  25.953   3.831  1.00 40.24           C  
ATOM   2245  O   SER R  98      25.870  26.670   4.042  1.00 40.15           O  
ATOM   2246  N   TYR R  99      27.193  25.522   2.601  1.00 36.13           N  
ATOM   2247  CA  TYR R  99      26.458  25.858   1.389  1.00 35.35           C  
ATOM   2248  CB  TYR R  99      27.413  26.384   0.312  1.00 36.31           C  
ATOM   2249  CG  TYR R  99      27.671  27.871   0.426  1.00 37.90           C  
ATOM   2250  CD1 TYR R  99      28.287  28.409   1.556  1.00 39.45           C  
ATOM   2251  CE1 TYR R  99      28.524  29.773   1.669  1.00 37.73           C  
ATOM   2252  CZ  TYR R  99      28.151  30.621   0.642  1.00 46.37           C  
ATOM   2253  OH  TYR R  99      28.379  31.969   0.774  1.00 49.07           O  
ATOM   2254  CE2 TYR R  99      27.556  30.111  -0.499  1.00 38.90           C  
ATOM   2255  CD2 TYR R  99      27.331  28.740  -0.606  1.00 38.49           C  
ATOM   2256  C   TYR R  99      25.677  24.685   0.880  1.00 38.85           C  
ATOM   2257  O   TYR R  99      26.261  23.629   0.627  1.00 38.39           O  
ATOM   2258  N   ARG R 100      24.340  24.861   0.761  1.00 34.59           N  
ATOM   2259  CA  ARG R 100      23.394  23.870   0.255  1.00 35.13           C  
ATOM   2260  CB  ARG R 100      21.951  24.390   0.431  1.00 35.36           C  
ATOM   2261  CG  ARG R 100      20.827  23.416   0.098  1.00 38.61           C  
ATOM   2262  CD  ARG R 100      20.876  22.115   0.890  1.00 41.76           C  
ATOM   2263  NE  ARG R 100      19.944  21.138   0.335  1.00 46.99           N  
ATOM   2264  CZ  ARG R 100      20.217  20.352  -0.699  1.00 53.61           C  
ATOM   2265  NH1 ARG R 100      21.408  20.401  -1.283  1.00 41.23           N  
ATOM   2266  NH2 ARG R 100      19.306  19.513  -1.156  1.00 35.00           N  
ATOM   2267  C   ARG R 100      23.725  23.514  -1.215  1.00 42.26           C  
ATOM   2268  O   ARG R 100      23.529  22.370  -1.645  1.00 43.36           O  
ATOM   2269  N   TYR R 101      24.236  24.502  -1.972  1.00 38.58           N  
ATOM   2270  CA  TYR R 101      24.737  24.363  -3.337  1.00 38.17           C  
ATOM   2271  CB  TYR R 101      23.733  24.873  -4.401  1.00 38.86           C  
ATOM   2272  CG  TYR R 101      22.419  24.135  -4.300  1.00 40.65           C  
ATOM   2273  CD1 TYR R 101      22.273  22.852  -4.832  1.00 43.68           C  
ATOM   2274  CE1 TYR R 101      21.102  22.118  -4.643  1.00 45.55           C  
ATOM   2275  CZ  TYR R 101      20.077  22.653  -3.881  1.00 50.19           C  
ATOM   2276  OH  TYR R 101      18.922  21.951  -3.675  1.00 46.70           O  
ATOM   2277  CE2 TYR R 101      20.202  23.922  -3.338  1.00 42.47           C  
ATOM   2278  CD2 TYR R 101      21.372  24.646  -3.536  1.00 40.68           C  
ATOM   2279  C   TYR R 101      26.090  25.074  -3.356  1.00 42.37           C  
ATOM   2280  O   TYR R 101      26.126  26.290  -3.581  1.00 43.02           O  
ATOM   2281  N   PRO R 102      27.194  24.363  -2.971  1.00 38.07           N  
ATOM   2282  CA  PRO R 102      28.513  25.029  -2.892  1.00 37.03           C  
ATOM   2283  CB  PRO R 102      29.475  23.903  -2.508  1.00 38.38           C  
ATOM   2284  CG  PRO R 102      28.608  22.846  -1.873  1.00 42.54           C  
ATOM   2285  CD  PRO R 102      27.297  22.931  -2.602  1.00 39.08           C  
ATOM   2286  C   PRO R 102      28.913  25.752  -4.171  1.00 40.30           C  
ATOM   2287  O   PRO R 102      28.658  25.264  -5.281  1.00 39.27           O  
ATOM   2288  N   LEU R 103      29.454  26.968  -3.996  1.00 36.20           N  
ATOM   2289  CA  LEU R 103      29.825  27.855  -5.087  1.00 35.84           C  
ATOM   2290  CB  LEU R 103      29.433  29.306  -4.756  1.00 35.43           C  
ATOM   2291  CG  LEU R 103      27.945  29.574  -4.431  1.00 39.24           C  
ATOM   2292  CD1 LEU R 103      27.715  31.028  -4.068  1.00 37.97           C  
ATOM   2293  CD2 LEU R 103      27.038  29.189  -5.613  1.00 43.01           C  
ATOM   2294  C   LEU R 103      31.291  27.744  -5.466  1.00 41.41           C  
ATOM   2295  O   LEU R 103      31.673  28.110  -6.582  1.00 42.04           O  
ATOM   2296  N   VAL R 104      32.114  27.219  -4.547  1.00 36.86           N  
ATOM   2297  CA  VAL R 104      33.545  27.051  -4.781  1.00 35.02           C  
ATOM   2298  CB  VAL R 104      34.416  27.942  -3.831  1.00 36.30           C  
ATOM   2299  CG1 VAL R 104      35.901  27.577  -3.920  1.00 36.32           C  
ATOM   2300  CG2 VAL R 104      34.222  29.425  -4.124  1.00 34.65           C  
ATOM   2301  C   VAL R 104      33.889  25.563  -4.710  1.00 40.38           C  
ATOM   2302  O   VAL R 104      33.377  24.849  -3.854  1.00 41.83           O  
ATOM   2303  N   ASP R 105      34.696  25.088  -5.666  1.00 37.39           N  
ATOM   2304  CA  ASP R 105      35.176  23.714  -5.731  1.00 37.31           C  
ATOM   2305  CB  ASP R 105      35.108  23.156  -7.181  1.00 39.20           C  
ATOM   2306  CG  ASP R 105      35.736  21.785  -7.383  1.00 44.93           C  
ATOM   2307  OD1 ASP R 105      36.158  21.174  -6.388  1.00 44.26           O  
ATOM   2308  OD2 ASP R 105      35.821  21.336  -8.538  1.00 52.77           O  
ATOM   2309  C   ASP R 105      36.595  23.764  -5.209  1.00 39.97           C  
ATOM   2310  O   ASP R 105      37.507  24.168  -5.931  1.00 38.91           O  
ATOM   2311  N   GLY R 106      36.755  23.393  -3.946  1.00 36.82           N  
ATOM   2312  CA  GLY R 106      38.041  23.423  -3.266  1.00 36.68           C  
ATOM   2313  C   GLY R 106      38.761  22.090  -3.205  1.00 41.86           C  
ATOM   2314  O   GLY R 106      38.132  21.037  -3.081  1.00 41.44           O  
ATOM   2315  N   GLN R 107      40.096  22.138  -3.318  1.00 38.65           N  
ATOM   2316  CA  GLN R 107      40.976  20.992  -3.188  1.00 38.67           C  
ATOM   2317  CB  GLN R 107      41.737  20.704  -4.476  1.00 40.12           C  
ATOM   2318  CG  GLN R 107      42.715  19.558  -4.313  1.00 48.55           C  
ATOM   2319  CD  GLN R 107      43.206  19.090  -5.639  1.00 73.63           C  
ATOM   2320  OE1 GLN R 107      42.632  18.191  -6.247  1.00 73.65           O  
ATOM   2321  NE2 GLN R 107      44.258  19.708  -6.144  1.00 65.88           N  
ATOM   2322  C   GLN R 107      41.929  21.292  -2.047  1.00 41.65           C  
ATOM   2323  O   GLN R 107      42.623  22.304  -2.058  1.00 41.65           O  
ATOM   2324  N   GLY R 108      41.920  20.428  -1.055  1.00 36.81           N  
ATOM   2325  CA  GLY R 108      42.749  20.602   0.119  1.00 36.68           C  
ATOM   2326  C   GLY R 108      41.912  20.811   1.353  1.00 41.03           C  
ATOM   2327  O   GLY R 108      40.713  20.534   1.340  1.00 43.20           O  
ATOM   2328  N   ASN R 109      42.529  21.303   2.422  1.00 34.89           N  
ATOM   2329  CA  ASN R 109      41.834  21.501   3.673  1.00 34.14           C  
ATOM   2330  CB  ASN R 109      42.813  21.422   4.841  1.00 34.67           C  
ATOM   2331  CG  ASN R 109      42.266  21.670   6.225  1.00 47.45           C  
ATOM   2332  OD1 ASN R 109      41.106  22.002   6.448  1.00 45.12           O  
ATOM   2333  ND2 ASN R 109      43.131  21.565   7.188  1.00 41.82           N  
ATOM   2334  C   ASN R 109      41.058  22.801   3.639  1.00 40.33           C  
ATOM   2335  O   ASN R 109      41.650  23.878   3.711  1.00 41.73           O  
ATOM   2336  N   PHE R 110      39.717  22.694   3.556  1.00 36.27           N  
ATOM   2337  CA  PHE R 110      38.807  23.836   3.531  1.00 34.18           C  
ATOM   2338  CB  PHE R 110      37.905  23.782   2.284  1.00 34.66           C  
ATOM   2339  CG  PHE R 110      38.587  24.423   1.101  1.00 35.46           C  
ATOM   2340  CD1 PHE R 110      39.552  23.732   0.373  1.00 38.01           C  
ATOM   2341  CE1 PHE R 110      40.241  24.351  -0.671  1.00 38.58           C  
ATOM   2342  CZ  PHE R 110      39.975  25.669  -0.990  1.00 37.03           C  
ATOM   2343  CE2 PHE R 110      39.041  26.374  -0.271  1.00 38.80           C  
ATOM   2344  CD2 PHE R 110      38.348  25.756   0.778  1.00 36.85           C  
ATOM   2345  C   PHE R 110      38.013  23.988   4.831  1.00 40.60           C  
ATOM   2346  O   PHE R 110      36.921  24.551   4.820  1.00 40.32           O  
ATOM   2347  N   GLY R 111      38.584  23.522   5.939  1.00 39.96           N  
ATOM   2348  CA  GLY R 111      37.945  23.602   7.247  1.00 41.62           C  
ATOM   2349  C   GLY R 111      36.985  22.465   7.556  1.00 48.81           C  
ATOM   2350  O   GLY R 111      36.644  21.658   6.678  1.00 47.13           O  
ATOM   2351  N   SER R 112      36.522  22.420   8.817  1.00 48.97           N  
ATOM   2352  CA  SER R 112      35.629  21.367   9.301  1.00 50.08           C  
ATOM   2353  CB  SER R 112      36.415  20.401  10.185  1.00 53.05           C  
ATOM   2354  OG  SER R 112      36.781  21.002  11.417  1.00 59.18           O  
ATOM   2355  C   SER R 112      34.387  21.873  10.043  1.00 55.37           C  
ATOM   2356  O   SER R 112      34.314  23.052  10.399  1.00 53.85           O  
ATOM   2357  N   MET R 113      33.436  20.943  10.310  1.00 54.89           N  
ATOM   2358  CA  MET R 113      32.202  21.159  11.074  1.00 56.18           C  
ATOM   2359  CB  MET R 113      31.382  19.870  11.084  1.00 59.99           C  
ATOM   2360  CG  MET R 113      30.444  19.721   9.937  1.00 65.29           C  
ATOM   2361  SD  MET R 113      29.601  18.143  10.117  1.00 71.78           S  
ATOM   2362  CE  MET R 113      28.361  18.257   8.798  1.00 68.46           C  
ATOM   2363  C   MET R 113      32.488  21.563  12.536  1.00 59.00           C  
ATOM   2364  O   MET R 113      31.584  22.058  13.216  1.00 59.63           O  
ATOM   2365  N   ASP R 114      33.722  21.301  13.026  1.00 53.79           N  
ATOM   2366  CA  ASP R 114      34.152  21.602  14.392  1.00 53.98           C  
ATOM   2367  CB  ASP R 114      35.051  20.473  14.941  1.00 56.20           C  
ATOM   2368  CG  ASP R 114      34.376  19.129  15.146  1.00 68.14           C  
ATOM   2369  OD1 ASP R 114      33.142  19.060  15.033  1.00 68.35           O  
ATOM   2370  OD2 ASP R 114      35.087  18.144  15.424  1.00 78.31           O  
ATOM   2371  C   ASP R 114      34.834  22.988  14.504  1.00 57.68           C  
ATOM   2372  O   ASP R 114      35.471  23.296  15.515  1.00 56.97           O  
ATOM   2373  N   GLY R 115      34.673  23.804  13.467  1.00 54.49           N  
ATOM   2374  CA  GLY R 115      35.224  25.151  13.402  1.00 54.50           C  
ATOM   2375  C   GLY R 115      36.720  25.257  13.173  1.00 60.33           C  
ATOM   2376  O   GLY R 115      37.306  26.305  13.440  1.00 59.33           O  
ATOM   2377  N   ASP R 116      37.355  24.184  12.673  1.00 58.69           N  
ATOM   2378  CA  ASP R 116      38.786  24.182  12.381  1.00 58.44           C  
ATOM   2379  CB  ASP R 116      39.313  22.752  12.246  1.00 61.61           C  
ATOM   2380  CG  ASP R 116      39.197  21.927  13.519  1.00 77.16           C  
ATOM   2381  OD1 ASP R 116      39.685  22.396  14.587  1.00 77.88           O  
ATOM   2382  OD2 ASP R 116      38.634  20.808  13.449  1.00 82.47           O  
ATOM   2383  C   ASP R 116      38.983  24.935  11.097  1.00 61.12           C  
ATOM   2384  O   ASP R 116      38.154  24.825  10.192  1.00 62.65           O  
ATOM   2385  N   GLY R 117      40.036  25.738  11.046  1.00 55.09           N  
ATOM   2386  CA  GLY R 117      40.327  26.572   9.891  1.00 53.33           C  
ATOM   2387  C   GLY R 117      40.824  25.840   8.663  1.00 55.06           C  
ATOM   2388  O   GLY R 117      41.262  24.686   8.740  1.00 54.89           O  
ATOM   2389  N   ALA R 118      40.756  26.530   7.509  1.00 49.37           N  
ATOM   2390  CA  ALA R 118      41.267  26.016   6.247  1.00 47.62           C  
ATOM   2391  CB  ALA R 118      40.658  26.789   5.106  1.00 47.58           C  
ATOM   2392  C   ALA R 118      42.800  26.179   6.242  1.00 50.40           C  
ATOM   2393  O   ALA R 118      43.338  27.006   6.994  1.00 50.43           O  
ATOM   2394  N   ALA R 119      43.509  25.396   5.410  1.00 45.61           N  
ATOM   2395  CA  ALA R 119      44.967  25.499   5.301  1.00 45.26           C  
ATOM   2396  CB  ALA R 119      45.522  24.323   4.519  1.00 45.53           C  
ATOM   2397  C   ALA R 119      45.350  26.826   4.623  1.00 50.81           C  
ATOM   2398  O   ALA R 119      44.474  27.538   4.141  1.00 51.03           O  
ATOM   2399  N   ALA R 120      46.639  27.170   4.613  1.00 48.07           N  
ATOM   2400  CA  ALA R 120      47.131  28.403   4.024  1.00 48.67           C  
ATOM   2401  CB  ALA R 120      48.636  28.509   4.220  1.00 50.13           C  
ATOM   2402  C   ALA R 120      46.780  28.534   2.546  1.00 52.52           C  
ATOM   2403  O   ALA R 120      46.771  27.538   1.820  1.00 53.72           O  
ATOM   2404  N   MET R 121      46.527  29.775   2.118  1.00 46.61           N  
ATOM   2405  CA  MET R 121      46.194  30.228   0.774  1.00 45.86           C  
ATOM   2406  CB  MET R 121      46.308  31.749   0.755  1.00 48.30           C  
ATOM   2407  CG  MET R 121      45.017  32.452   0.724  1.00 52.38           C  
ATOM   2408  SD  MET R 121      45.268  34.135   1.307  1.00 58.24           S  
ATOM   2409  CE  MET R 121      46.183  34.740   0.078  1.00 55.39           C  
ATOM   2410  C   MET R 121      47.129  29.683  -0.316  1.00 49.59           C  
ATOM   2411  O   MET R 121      46.704  29.550  -1.472  1.00 49.92           O  
ATOM   2412  N   ARG R 122      48.407  29.438   0.034  1.00 45.29           N  
ATOM   2413  CA  ARG R 122      49.451  28.927  -0.873  1.00 45.64           C  
ATOM   2414  CB  ARG R 122      50.877  29.230  -0.354  1.00 48.74           C  
ATOM   2415  CG  ARG R 122      51.180  28.662   1.027  1.00 65.93           C  
ATOM   2416  CD  ARG R 122      52.490  29.159   1.580  1.00 76.99           C  
ATOM   2417  NE  ARG R 122      52.811  28.476   2.833  1.00 85.12           N  
ATOM   2418  CZ  ARG R 122      52.466  28.905   4.048  1.00 96.52           C  
ATOM   2419  NH1 ARG R 122      51.809  30.054   4.199  1.00 70.34           N  
ATOM   2420  NH2 ARG R 122      52.783  28.194   5.123  1.00 86.05           N  
ATOM   2421  C   ARG R 122      49.305  27.438  -1.142  1.00 49.03           C  
ATOM   2422  O   ARG R 122      49.822  26.964  -2.154  1.00 47.98           O  
ATOM   2423  N   TYR R 123      48.655  26.685  -0.219  1.00 45.42           N  
ATOM   2424  CA  TYR R 123      48.487  25.252  -0.393  1.00 45.55           C  
ATOM   2425  CB  TYR R 123      48.882  24.482   0.875  1.00 46.64           C  
ATOM   2426  CG  TYR R 123      50.393  24.360   0.961  1.00 48.75           C  
ATOM   2427  CD1 TYR R 123      51.163  24.100  -0.180  1.00 50.40           C  
ATOM   2428  CE1 TYR R 123      52.550  24.014  -0.113  1.00 51.29           C  
ATOM   2429  CZ  TYR R 123      53.187  24.124   1.112  1.00 60.74           C  
ATOM   2430  OH  TYR R 123      54.555  24.020   1.164  1.00 64.44           O  
ATOM   2431  CE2 TYR R 123      52.450  24.397   2.257  1.00 51.25           C  
ATOM   2432  CD2 TYR R 123      51.057  24.500   2.176  1.00 49.93           C  
ATOM   2433  C   TYR R 123      47.106  24.851  -0.921  1.00 48.80           C  
ATOM   2434  O   TYR R 123      47.048  23.986  -1.810  1.00 48.30           O  
ATOM   2435  N   THR R 124      46.016  25.499  -0.430  1.00 43.62           N  
ATOM   2436  CA  THR R 124      44.656  25.190  -0.892  1.00 42.37           C  
ATOM   2437  CB  THR R 124      43.582  25.765   0.023  1.00 39.79           C  
ATOM   2438  OG1 THR R 124      43.675  27.179   0.005  1.00 37.13           O  
ATOM   2439  CG2 THR R 124      43.665  25.242   1.437  1.00 34.02           C  
ATOM   2440  C   THR R 124      44.428  25.692  -2.301  1.00 47.92           C  
ATOM   2441  O   THR R 124      44.864  26.790  -2.668  1.00 48.22           O  
ATOM   2442  N   GLU R 125      43.727  24.888  -3.080  1.00 45.05           N  
ATOM   2443  CA  GLU R 125      43.390  25.215  -4.451  1.00 44.82           C  
ATOM   2444  CB  GLU R 125      43.928  24.146  -5.383  1.00 46.68           C  
ATOM   2445  CG  GLU R 125      45.412  24.285  -5.662  1.00 57.89           C  
ATOM   2446  CD  GLU R 125      45.983  23.104  -6.417  1.00 76.59           C  
ATOM   2447  OE1 GLU R 125      45.720  21.954  -6.001  1.00 54.86           O  
ATOM   2448  OE2 GLU R 125      46.689  23.329  -7.427  1.00 78.18           O  
ATOM   2449  C   GLU R 125      41.892  25.325  -4.608  1.00 48.73           C  
ATOM   2450  O   GLU R 125      41.137  24.663  -3.886  1.00 47.65           O  
ATOM   2451  N   ALA R 126      41.456  26.148  -5.578  1.00 45.35           N  
ATOM   2452  CA  ALA R 126      40.042  26.353  -5.878  1.00 44.62           C  
ATOM   2453  CB  ALA R 126      39.505  27.526  -5.064  1.00 44.99           C  
ATOM   2454  C   ALA R 126      39.752  26.571  -7.372  1.00 46.85           C  
ATOM   2455  O   ALA R 126      40.666  26.793  -8.166  1.00 45.95           O  
ATOM   2456  N   ARG R 127      38.462  26.471  -7.736  1.00 42.61           N  
ATOM   2457  CA  ARG R 127      37.847  26.755  -9.044  1.00 41.68           C  
ATOM   2458  CB  ARG R 127      38.157  25.695 -10.130  1.00 36.58           C  
ATOM   2459  CG  ARG R 127      37.587  24.312  -9.890  1.00 31.20           C  
ATOM   2460  CD  ARG R 127      38.189  23.320 -10.866  1.00 36.22           C  
ATOM   2461  NE  ARG R 127      37.937  21.941 -10.456  1.00 41.05           N  
ATOM   2462  CZ  ARG R 127      38.479  20.876 -11.033  1.00 48.12           C  
ATOM   2463  NH1 ARG R 127      39.283  21.018 -12.077  1.00 34.25           N  
ATOM   2464  NH2 ARG R 127      38.230  19.660 -10.561  1.00 30.16           N  
ATOM   2465  C   ARG R 127      36.353  26.885  -8.794  1.00 44.05           C  
ATOM   2466  O   ARG R 127      35.894  26.584  -7.679  1.00 41.55           O  
ATOM   2467  N   MET R 128      35.595  27.334  -9.813  1.00 39.62           N  
ATOM   2468  CA  MET R 128      34.147  27.424  -9.666  1.00 38.58           C  
ATOM   2469  CB  MET R 128      33.482  28.068 -10.905  1.00 41.33           C  
ATOM   2470  CG  MET R 128      33.854  29.468 -11.236  1.00 45.34           C  
ATOM   2471  SD  MET R 128      33.324  29.693 -12.959  1.00 50.50           S  
ATOM   2472  CE  MET R 128      34.056  31.183 -13.310  1.00 46.96           C  
ATOM   2473  C   MET R 128      33.598  25.992  -9.634  1.00 42.16           C  
ATOM   2474  O   MET R 128      34.215  25.038 -10.160  1.00 38.68           O  
ATOM   2475  N   THR R 129      32.371  25.887  -9.108  1.00 41.06           N  
ATOM   2476  CA  THR R 129      31.579  24.673  -9.189  1.00 41.47           C  
ATOM   2477  CB  THR R 129      30.663  24.512  -7.966  1.00 42.67           C  
ATOM   2478  OG1 THR R 129      29.859  25.691  -7.789  1.00 37.20           O  
ATOM   2479  CG2 THR R 129      31.436  24.163  -6.720  1.00 37.88           C  
ATOM   2480  C   THR R 129      30.777  24.844 -10.498  1.00 45.78           C  
ATOM   2481  O   THR R 129      30.694  25.966 -11.026  1.00 45.32           O  
ATOM   2482  N   LYS R 130      30.196  23.751 -11.013  1.00 42.98           N  
ATOM   2483  CA  LYS R 130      29.377  23.780 -12.222  1.00 43.56           C  
ATOM   2484  CB  LYS R 130      28.950  22.359 -12.623  1.00 46.68           C  
ATOM   2485  CG  LYS R 130      30.067  21.566 -13.283  1.00 55.38           C  
ATOM   2486  CD  LYS R 130      29.647  20.141 -13.571  1.00 59.31           C  
ATOM   2487  CE  LYS R 130      30.594  19.481 -14.527  1.00 71.47           C  
ATOM   2488  NZ  LYS R 130      31.809  18.943 -13.849  1.00 82.79           N  
ATOM   2489  C   LYS R 130      28.168  24.712 -12.048  1.00 46.88           C  
ATOM   2490  O   LYS R 130      27.814  25.425 -12.986  1.00 48.56           O  
ATOM   2491  N   ILE R 131      27.580  24.738 -10.842  1.00 40.76           N  
ATOM   2492  CA  ILE R 131      26.432  25.587 -10.523  1.00 40.44           C  
ATOM   2493  CB  ILE R 131      25.745  25.116  -9.202  1.00 43.10           C  
ATOM   2494  CG1 ILE R 131      24.227  25.426  -9.250  1.00 44.55           C  
ATOM   2495  CD1 ILE R 131      23.385  24.742  -8.190  1.00 50.72           C  
ATOM   2496  CG2 ILE R 131      26.438  25.673  -7.922  1.00 41.61           C  
ATOM   2497  C   ILE R 131      26.801  27.110 -10.525  1.00 44.19           C  
ATOM   2498  O   ILE R 131      25.927  27.941 -10.763  1.00 45.40           O  
ATOM   2499  N   THR R 132      28.087  27.453 -10.284  1.00 38.56           N  
ATOM   2500  CA  THR R 132      28.563  28.834 -10.254  1.00 37.50           C  
ATOM   2501  CB  THR R 132      29.867  28.939  -9.447  1.00 46.11           C  
ATOM   2502  OG1 THR R 132      29.513  28.765  -8.076  1.00 47.71           O  
ATOM   2503  CG2 THR R 132      30.568  30.297  -9.594  1.00 41.96           C  
ATOM   2504  C   THR R 132      28.607  29.374 -11.664  1.00 40.52           C  
ATOM   2505  O   THR R 132      28.397  30.573 -11.845  1.00 40.23           O  
ATOM   2506  N   LEU R 133      28.815  28.489 -12.671  1.00 36.27           N  
ATOM   2507  CA  LEU R 133      28.775  28.875 -14.087  1.00 35.28           C  
ATOM   2508  CB  LEU R 133      28.907  27.652 -14.998  1.00 34.97           C  
ATOM   2509  CG  LEU R 133      30.295  27.177 -15.332  1.00 38.81           C  
ATOM   2510  CD1 LEU R 133      30.245  25.845 -16.053  1.00 38.08           C  
ATOM   2511  CD2 LEU R 133      31.041  28.199 -16.175  1.00 41.47           C  
ATOM   2512  C   LEU R 133      27.422  29.531 -14.362  1.00 40.04           C  
ATOM   2513  O   LEU R 133      27.371  30.545 -15.054  1.00 39.35           O  
ATOM   2514  N   GLU R 134      26.333  28.965 -13.767  1.00 36.80           N  
ATOM   2515  CA  GLU R 134      24.961  29.459 -13.891  1.00 37.39           C  
ATOM   2516  CB  GLU R 134      23.935  28.430 -13.405  1.00 38.30           C  
ATOM   2517  CG  GLU R 134      24.043  27.069 -14.085  1.00 51.35           C  
ATOM   2518  CD  GLU R 134      24.057  27.026 -15.609  1.00 66.28           C  
ATOM   2519  OE1 GLU R 134      24.834  26.232 -16.188  1.00 55.92           O  
ATOM   2520  OE2 GLU R 134      23.316  27.822 -16.226  1.00 52.60           O  
ATOM   2521  C   GLU R 134      24.743  30.829 -13.231  1.00 42.90           C  
ATOM   2522  O   GLU R 134      23.867  31.559 -13.691  1.00 42.04           O  
ATOM   2523  N   LEU R 135      25.521  31.190 -12.174  1.00 39.79           N  
ATOM   2524  CA  LEU R 135      25.399  32.517 -11.558  1.00 40.05           C  
ATOM   2525  CB  LEU R 135      26.147  32.595 -10.220  1.00 39.74           C  
ATOM   2526  CG  LEU R 135      25.476  32.014  -8.988  1.00 43.96           C  
ATOM   2527  CD1 LEU R 135      26.299  32.333  -7.755  1.00 43.33           C  
ATOM   2528  CD2 LEU R 135      24.065  32.554  -8.804  1.00 45.14           C  
ATOM   2529  C   LEU R 135      25.961  33.583 -12.488  1.00 43.88           C  
ATOM   2530  O   LEU R 135      25.428  34.691 -12.564  1.00 43.81           O  
ATOM   2531  N   LEU R 136      27.025  33.221 -13.211  1.00 40.82           N  
ATOM   2532  CA  LEU R 136      27.772  34.080 -14.118  1.00 41.26           C  
ATOM   2533  CB  LEU R 136      29.278  33.751 -13.992  1.00 40.21           C  
ATOM   2534  CG  LEU R 136      29.906  34.048 -12.614  1.00 43.56           C  
ATOM   2535  CD1 LEU R 136      31.039  33.114 -12.330  1.00 42.80           C  
ATOM   2536  CD2 LEU R 136      30.337  35.530 -12.478  1.00 43.85           C  
ATOM   2537  C   LEU R 136      27.322  34.014 -15.574  1.00 49.84           C  
ATOM   2538  O   LEU R 136      27.735  34.863 -16.361  1.00 51.76           O  
ATOM   2539  N   ARG R 137      26.489  33.022 -15.941  1.00 47.12           N  
ATOM   2540  CA  ARG R 137      26.035  32.824 -17.322  1.00 47.04           C  
ATOM   2541  CB  ARG R 137      25.027  31.665 -17.407  1.00 46.48           C  
ATOM   2542  CG  ARG R 137      24.747  31.193 -18.821  1.00 58.40           C  
ATOM   2543  CD  ARG R 137      23.942  29.906 -18.841  1.00 69.45           C  
ATOM   2544  NE  ARG R 137      22.675  30.070 -19.561  1.00 84.48           N  
ATOM   2545  CZ  ARG R 137      21.694  29.172 -19.572  1.00100.93           C  
ATOM   2546  NH1 ARG R 137      21.817  28.032 -18.904  1.00 90.06           N  
ATOM   2547  NH2 ARG R 137      20.579  29.408 -20.252  1.00 86.30           N  
ATOM   2548  C   ARG R 137      25.457  34.106 -17.912  1.00 50.19           C  
ATOM   2549  O   ARG R 137      24.587  34.709 -17.301  1.00 48.96           O  
ATOM   2550  N   ASP R 138      25.956  34.505 -19.103  1.00 48.06           N  
ATOM   2551  CA  ASP R 138      25.547  35.673 -19.910  1.00 48.65           C  
ATOM   2552  CB  ASP R 138      24.013  35.681 -20.186  1.00 51.06           C  
ATOM   2553  CG  ASP R 138      23.380  34.346 -20.559  1.00 59.92           C  
ATOM   2554  OD1 ASP R 138      23.989  33.605 -21.368  1.00 61.51           O  
ATOM   2555  OD2 ASP R 138      22.234  34.082 -20.110  1.00 60.93           O  
ATOM   2556  C   ASP R 138      26.014  37.041 -19.334  1.00 51.82           C  
ATOM   2557  O   ASP R 138      25.525  38.080 -19.780  1.00 51.11           O  
ATOM   2558  N   ILE R 139      26.988  37.049 -18.395  1.00 47.70           N  
ATOM   2559  CA  ILE R 139      27.498  38.293 -17.789  1.00 47.07           C  
ATOM   2560  CB  ILE R 139      28.450  38.009 -16.589  1.00 48.33           C  
ATOM   2561  CG1 ILE R 139      28.595  39.257 -15.674  1.00 48.25           C  
ATOM   2562  CD1 ILE R 139      29.045  38.986 -14.273  1.00 53.31           C  
ATOM   2563  CG2 ILE R 139      29.802  37.439 -17.043  1.00 46.76           C  
ATOM   2564  C   ILE R 139      28.125  39.262 -18.830  1.00 50.72           C  
ATOM   2565  O   ILE R 139      28.087  40.472 -18.610  1.00 50.89           O  
ATOM   2566  N   ASN R 140      28.677  38.737 -19.946  1.00 46.47           N  
ATOM   2567  CA  ASN R 140      29.302  39.565 -20.985  1.00 46.99           C  
ATOM   2568  CB  ASN R 140      30.740  39.094 -21.321  1.00 48.92           C  
ATOM   2569  CG  ASN R 140      31.629  38.792 -20.118  1.00 74.50           C  
ATOM   2570  OD1 ASN R 140      31.959  37.629 -19.851  1.00 72.42           O  
ATOM   2571  ND2 ASN R 140      32.036  39.810 -19.347  1.00 59.81           N  
ATOM   2572  C   ASN R 140      28.404  39.685 -22.229  1.00 52.38           C  
ATOM   2573  O   ASN R 140      28.879  39.778 -23.366  1.00 54.11           O  
ATOM   2574  N   LYS R 141      27.091  39.714 -21.990  1.00 46.55           N  
ATOM   2575  CA  LYS R 141      26.061  39.840 -23.010  1.00 45.77           C  
ATOM   2576  CB  LYS R 141      25.307  38.509 -23.196  1.00 47.16           C  
ATOM   2577  CG  LYS R 141      26.079  37.465 -23.983  1.00 58.39           C  
ATOM   2578  CD  LYS R 141      25.359  36.133 -23.977  1.00 69.53           C  
ATOM   2579  CE  LYS R 141      26.229  35.007 -24.466  1.00 78.87           C  
ATOM   2580  NZ  LYS R 141      25.853  33.716 -23.829  1.00 84.75           N  
ATOM   2581  C   LYS R 141      25.114  40.965 -22.597  1.00 49.95           C  
ATOM   2582  O   LYS R 141      23.914  40.911 -22.864  1.00 50.42           O  
ATOM   2583  N   ASP R 142      25.676  41.999 -21.932  1.00 46.01           N  
ATOM   2584  CA  ASP R 142      24.987  43.196 -21.459  1.00 46.29           C  
ATOM   2585  CB  ASP R 142      24.794  44.196 -22.625  1.00 49.40           C  
ATOM   2586  CG  ASP R 142      24.250  45.553 -22.224  1.00 58.50           C  
ATOM   2587  OD1 ASP R 142      24.672  46.075 -21.160  1.00 59.61           O  
ATOM   2588  OD2 ASP R 142      23.371  46.076 -22.949  1.00 61.80           O  
ATOM   2589  C   ASP R 142      23.680  42.854 -20.716  1.00 51.43           C  
ATOM   2590  O   ASP R 142      22.633  43.451 -20.957  1.00 52.64           O  
ATOM   2591  N   THR R 143      23.753  41.877 -19.811  1.00 47.76           N  
ATOM   2592  CA  THR R 143      22.590  41.430 -19.033  1.00 47.43           C  
ATOM   2593  CB  THR R 143      22.651  39.926 -18.815  1.00 49.87           C  
ATOM   2594  OG1 THR R 143      23.920  39.608 -18.250  1.00 46.12           O  
ATOM   2595  CG2 THR R 143      22.441  39.152 -20.105  1.00 48.87           C  
ATOM   2596  C   THR R 143      22.496  42.165 -17.706  1.00 50.18           C  
ATOM   2597  O   THR R 143      21.402  42.328 -17.159  1.00 49.23           O  
ATOM   2598  N   ILE R 144      23.659  42.563 -17.169  1.00 45.65           N  
ATOM   2599  CA  ILE R 144      23.753  43.274 -15.901  1.00 45.28           C  
ATOM   2600  CB  ILE R 144      24.260  42.352 -14.754  1.00 46.57           C  
ATOM   2601  CG1 ILE R 144      25.668  41.777 -15.046  1.00 45.83           C  
ATOM   2602  CD1 ILE R 144      26.819  42.632 -14.611  1.00 42.34           C  
ATOM   2603  CG2 ILE R 144      23.254  41.234 -14.453  1.00 46.51           C  
ATOM   2604  C   ILE R 144      24.569  44.562 -16.040  1.00 50.34           C  
ATOM   2605  O   ILE R 144      25.426  44.659 -16.935  1.00 49.60           O  
ATOM   2606  N   ASP R 145      24.332  45.524 -15.123  1.00 46.34           N  
ATOM   2607  CA  ASP R 145      25.051  46.791 -15.119  1.00 46.09           C  
ATOM   2608  CB  ASP R 145      24.210  47.914 -14.491  1.00 47.87           C  
ATOM   2609  CG  ASP R 145      22.994  48.302 -15.299  1.00 55.80           C  
ATOM   2610  OD1 ASP R 145      23.011  48.103 -16.540  1.00 57.26           O  
ATOM   2611  OD2 ASP R 145      22.031  48.821 -14.698  1.00 62.14           O  
ATOM   2612  C   ASP R 145      26.401  46.695 -14.429  1.00 49.17           C  
ATOM   2613  O   ASP R 145      26.486  46.218 -13.299  1.00 49.01           O  
ATOM   2614  N   PHE R 146      27.453  47.155 -15.117  1.00 43.87           N  
ATOM   2615  CA  PHE R 146      28.793  47.207 -14.566  1.00 42.36           C  
ATOM   2616  CB  PHE R 146      29.859  46.921 -15.636  1.00 43.58           C  
ATOM   2617  CG  PHE R 146      30.120  45.450 -15.869  1.00 43.83           C  
ATOM   2618  CD1 PHE R 146      30.989  44.746 -15.056  1.00 45.30           C  
ATOM   2619  CE1 PHE R 146      31.210  43.381 -15.257  1.00 46.31           C  
ATOM   2620  CZ  PHE R 146      30.583  42.719 -16.290  1.00 46.15           C  
ATOM   2621  CE2 PHE R 146      29.728  43.407 -17.120  1.00 48.66           C  
ATOM   2622  CD2 PHE R 146      29.493  44.770 -16.907  1.00 46.33           C  
ATOM   2623  C   PHE R 146      29.008  48.582 -13.949  1.00 47.36           C  
ATOM   2624  O   PHE R 146      28.458  49.577 -14.430  1.00 47.48           O  
ATOM   2625  N   ILE R 147      29.787  48.627 -12.859  1.00 43.11           N  
ATOM   2626  CA  ILE R 147      30.146  49.859 -12.146  1.00 42.46           C  
ATOM   2627  CB  ILE R 147      29.413  50.004 -10.775  1.00 44.46           C  
ATOM   2628  CG1 ILE R 147      29.649  48.800  -9.833  1.00 43.47           C  
ATOM   2629  CD1 ILE R 147      29.692  49.149  -8.366  1.00 40.10           C  
ATOM   2630  CG2 ILE R 147      27.923  50.248 -10.976  1.00 44.41           C  
ATOM   2631  C   ILE R 147      31.668  49.917 -12.011  1.00 47.17           C  
ATOM   2632  O   ILE R 147      32.324  48.874 -12.109  1.00 47.13           O  
ATOM   2633  N   ASP R 148      32.235  51.117 -11.800  1.00 43.12           N  
ATOM   2634  CA  ASP R 148      33.681  51.264 -11.594  1.00 42.07           C  
ATOM   2635  CB  ASP R 148      34.072  52.739 -11.568  1.00 44.20           C  
ATOM   2636  CG  ASP R 148      34.194  53.413 -12.917  1.00 54.32           C  
ATOM   2637  OD1 ASP R 148      34.516  52.718 -13.904  1.00 56.07           O  
ATOM   2638  OD2 ASP R 148      34.060  54.649 -12.971  1.00 59.38           O  
ATOM   2639  C   ASP R 148      34.075  50.641 -10.258  1.00 47.49           C  
ATOM   2640  O   ASP R 148      33.280  50.645  -9.307  1.00 47.03           O  
ATOM   2641  N   ASN R 149      35.317  50.147 -10.164  1.00 45.32           N  
ATOM   2642  CA  ASN R 149      35.812  49.567  -8.917  1.00 44.44           C  
ATOM   2643  CB  ASN R 149      36.970  48.598  -9.199  1.00 43.99           C  
ATOM   2644  CG  ASN R 149      38.267  49.280  -9.535  1.00 54.70           C  
ATOM   2645  OD1 ASN R 149      38.286  50.367 -10.116  1.00 44.78           O  
ATOM   2646  ND2 ASN R 149      39.380  48.641  -9.196  1.00 39.09           N  
ATOM   2647  C   ASN R 149      36.207  50.709  -7.943  1.00 47.66           C  
ATOM   2648  O   ASN R 149      36.020  51.884  -8.279  1.00 48.72           O  
ATOM   2649  N   TYR R 150      36.770  50.373  -6.770  1.00 42.06           N  
ATOM   2650  CA  TYR R 150      37.179  51.345  -5.748  1.00 41.26           C  
ATOM   2651  CB  TYR R 150      37.737  50.637  -4.502  1.00 40.81           C  
ATOM   2652  CG  TYR R 150      39.113  50.039  -4.683  1.00 40.98           C  
ATOM   2653  CD1 TYR R 150      39.276  48.758  -5.213  1.00 41.25           C  
ATOM   2654  CE1 TYR R 150      40.540  48.187  -5.348  1.00 39.61           C  
ATOM   2655  CZ  TYR R 150      41.666  48.908  -4.968  1.00 46.05           C  
ATOM   2656  OH  TYR R 150      42.926  48.375  -5.104  1.00 45.32           O  
ATOM   2657  CE2 TYR R 150      41.527  50.180  -4.431  1.00 42.25           C  
ATOM   2658  CD2 TYR R 150      40.252  50.730  -4.276  1.00 41.80           C  
ATOM   2659  C   TYR R 150      38.167  52.425  -6.222  1.00 47.36           C  
ATOM   2660  O   TYR R 150      38.155  53.512  -5.652  1.00 48.10           O  
ATOM   2661  N   ASP R 151      39.027  52.128  -7.227  1.00 43.19           N  
ATOM   2662  CA  ASP R 151      40.020  53.086  -7.703  1.00 42.80           C  
ATOM   2663  CB  ASP R 151      41.447  52.514  -7.515  1.00 44.32           C  
ATOM   2664  CG  ASP R 151      41.777  51.268  -8.319  1.00 47.86           C  
ATOM   2665  OD1 ASP R 151      40.976  50.892  -9.181  1.00 49.05           O  
ATOM   2666  OD2 ASP R 151      42.853  50.695  -8.106  1.00 48.47           O  
ATOM   2667  C   ASP R 151      39.802  53.574  -9.153  1.00 46.78           C  
ATOM   2668  O   ASP R 151      40.584  54.398  -9.638  1.00 47.64           O  
ATOM   2669  N   GLY R 152      38.767  53.070  -9.824  1.00 42.33           N  
ATOM   2670  CA  GLY R 152      38.439  53.455 -11.193  1.00 41.85           C  
ATOM   2671  C   GLY R 152      39.261  52.768 -12.262  1.00 47.11           C  
ATOM   2672  O   GLY R 152      39.123  53.092 -13.440  1.00 48.82           O  
ATOM   2673  N   ASN R 153      40.126  51.820 -11.872  1.00 43.47           N  
ATOM   2674  CA  ASN R 153      40.995  51.089 -12.796  1.00 43.20           C  
ATOM   2675  CB  ASN R 153      42.359  50.799 -12.161  1.00 40.66           C  
ATOM   2676  CG  ASN R 153      43.211  52.030 -11.996  1.00 55.50           C  
ATOM   2677  OD1 ASN R 153      43.403  52.817 -12.935  1.00 48.29           O  
ATOM   2678  ND2 ASN R 153      43.767  52.204 -10.805  1.00 45.64           N  
ATOM   2679  C   ASN R 153      40.367  49.811 -13.322  1.00 47.95           C  
ATOM   2680  O   ASN R 153      40.852  49.253 -14.309  1.00 48.09           O  
ATOM   2681  N   GLU R 154      39.312  49.334 -12.658  1.00 44.40           N  
ATOM   2682  CA  GLU R 154      38.599  48.125 -13.054  1.00 43.71           C  
ATOM   2683  CB  GLU R 154      38.917  46.931 -12.109  1.00 44.48           C  
ATOM   2684  CG  GLU R 154      40.391  46.583 -11.922  1.00 56.32           C  
ATOM   2685  CD  GLU R 154      41.171  46.040 -13.110  1.00 76.83           C  
ATOM   2686  OE1 GLU R 154      40.561  45.511 -14.068  1.00 56.34           O  
ATOM   2687  OE2 GLU R 154      42.420  46.103 -13.052  1.00 75.16           O  
ATOM   2688  C   GLU R 154      37.093  48.380 -13.115  1.00 48.40           C  
ATOM   2689  O   GLU R 154      36.609  49.419 -12.650  1.00 49.39           O  
ATOM   2690  N   ARG R 155      36.356  47.432 -13.714  1.00 44.20           N  
ATOM   2691  CA  ARG R 155      34.895  47.448 -13.822  1.00 43.52           C  
ATOM   2692  CB  ARG R 155      34.427  47.457 -15.293  1.00 42.81           C  
ATOM   2693  CG  ARG R 155      34.848  48.683 -16.117  1.00 48.99           C  
ATOM   2694  CD  ARG R 155      34.034  49.944 -15.844  1.00 58.03           C  
ATOM   2695  NE  ARG R 155      32.640  49.827 -16.281  1.00 60.86           N  
ATOM   2696  CZ  ARG R 155      31.700  50.733 -16.033  1.00 73.70           C  
ATOM   2697  NH1 ARG R 155      31.991  51.835 -15.349  1.00 61.83           N  
ATOM   2698  NH2 ARG R 155      30.457  50.544 -16.459  1.00 58.66           N  
ATOM   2699  C   ARG R 155      34.411  46.188 -13.127  1.00 46.19           C  
ATOM   2700  O   ARG R 155      34.992  45.106 -13.317  1.00 48.31           O  
ATOM   2701  N   GLU R 156      33.379  46.323 -12.300  1.00 37.16           N  
ATOM   2702  CA  GLU R 156      32.848  45.189 -11.568  1.00 33.34           C  
ATOM   2703  CB  GLU R 156      33.332  45.190 -10.101  1.00 32.72           C  
ATOM   2704  CG  GLU R 156      32.832  46.338  -9.233  1.00 28.81           C  
ATOM   2705  CD  GLU R 156      33.017  46.115  -7.749  1.00 41.49           C  
ATOM   2706  OE1 GLU R 156      33.086  47.119  -7.004  1.00 35.69           O  
ATOM   2707  OE2 GLU R 156      33.137  44.939  -7.332  1.00 36.18           O  
ATOM   2708  C   GLU R 156      31.326  45.131 -11.684  1.00 39.28           C  
ATOM   2709  O   GLU R 156      30.686  46.183 -11.822  1.00 40.73           O  
ATOM   2710  N   PRO R 157      30.727  43.917 -11.649  1.00 34.02           N  
ATOM   2711  CA  PRO R 157      29.281  43.824 -11.749  1.00 34.82           C  
ATOM   2712  CB  PRO R 157      29.048  42.301 -11.904  1.00 36.03           C  
ATOM   2713  CG  PRO R 157      30.181  41.668 -11.288  1.00 38.35           C  
ATOM   2714  CD  PRO R 157      31.333  42.575 -11.534  1.00 34.19           C  
ATOM   2715  C   PRO R 157      28.569  44.376 -10.511  1.00 40.11           C  
ATOM   2716  O   PRO R 157      29.050  44.195  -9.382  1.00 37.90           O  
ATOM   2717  N   SER R 158      27.403  45.022 -10.730  1.00 38.55           N  
ATOM   2718  CA  SER R 158      26.563  45.527  -9.641  1.00 38.87           C  
ATOM   2719  CB  SER R 158      25.632  46.621 -10.146  1.00 39.94           C  
ATOM   2720  OG  SER R 158      24.810  46.148 -11.198  1.00 43.64           O  
ATOM   2721  C   SER R 158      25.746  44.363  -9.046  1.00 45.62           C  
ATOM   2722  O   SER R 158      25.376  44.408  -7.871  1.00 46.26           O  
ATOM   2723  N   VAL R 159      25.460  43.344  -9.887  1.00 41.43           N  
ATOM   2724  CA  VAL R 159      24.688  42.130  -9.610  1.00 40.62           C  
ATOM   2725  CB  VAL R 159      23.149  42.413  -9.661  1.00 44.13           C  
ATOM   2726  CG1 VAL R 159      22.678  42.797 -11.060  1.00 44.69           C  
ATOM   2727  CG2 VAL R 159      22.333  41.239  -9.124  1.00 43.34           C  
ATOM   2728  C   VAL R 159      25.112  41.073 -10.655  1.00 44.24           C  
ATOM   2729  O   VAL R 159      25.603  41.449 -11.719  1.00 44.56           O  
ATOM   2730  N   LEU R 160      24.928  39.776 -10.357  1.00 38.41           N  
ATOM   2731  CA  LEU R 160      25.236  38.713 -11.305  1.00 37.74           C  
ATOM   2732  CB  LEU R 160      25.849  37.482 -10.610  1.00 37.07           C  
ATOM   2733  CG  LEU R 160      27.195  37.615  -9.876  1.00 40.85           C  
ATOM   2734  CD1 LEU R 160      27.773  36.257  -9.624  1.00 39.64           C  
ATOM   2735  CD2 LEU R 160      28.209  38.479 -10.648  1.00 40.65           C  
ATOM   2736  C   LEU R 160      23.952  38.291 -12.006  1.00 43.44           C  
ATOM   2737  O   LEU R 160      22.891  38.379 -11.380  1.00 42.02           O  
ATOM   2738  N   PRO R 161      24.022  37.758 -13.263  1.00 42.02           N  
ATOM   2739  CA  PRO R 161      22.796  37.291 -13.943  1.00 42.15           C  
ATOM   2740  CB  PRO R 161      23.332  36.684 -15.238  1.00 44.17           C  
ATOM   2741  CG  PRO R 161      24.611  37.420 -15.493  1.00 48.57           C  
ATOM   2742  CD  PRO R 161      25.206  37.579 -14.134  1.00 43.71           C  
ATOM   2743  C   PRO R 161      21.956  36.296 -13.121  1.00 46.91           C  
ATOM   2744  O   PRO R 161      20.720  36.372 -13.147  1.00 48.82           O  
ATOM   2745  N   ALA R 162      22.623  35.408 -12.355  1.00 40.94           N  
ATOM   2746  CA  ALA R 162      22.048  34.439 -11.415  1.00 39.69           C  
ATOM   2747  CB  ALA R 162      21.625  35.139 -10.123  1.00 39.87           C  
ATOM   2748  C   ALA R 162      20.910  33.618 -11.980  1.00 43.88           C  
ATOM   2749  O   ALA R 162      19.763  33.754 -11.563  1.00 44.96           O  
ATOM   2750  N   ARG R 163      21.239  32.704 -12.881  1.00 41.13           N  
ATOM   2751  CA  ARG R 163      20.255  31.887 -13.586  1.00 41.87           C  
ATOM   2752  CB  ARG R 163      20.854  31.325 -14.884  1.00 40.41           C  
ATOM   2753  CG  ARG R 163      21.569  32.394 -15.775  1.00 49.24           C  
ATOM   2754  CD  ARG R 163      20.717  33.607 -16.207  1.00 45.84           C  
ATOM   2755  NE  ARG R 163      19.364  33.203 -16.594  1.00 51.08           N  
ATOM   2756  CZ  ARG R 163      19.049  32.651 -17.760  1.00 67.94           C  
ATOM   2757  NH1 ARG R 163      19.977  32.477 -18.692  1.00 59.43           N  
ATOM   2758  NH2 ARG R 163      17.804  32.274 -18.006  1.00 60.23           N  
ATOM   2759  C   ARG R 163      19.590  30.796 -12.703  1.00 49.05           C  
ATOM   2760  O   ARG R 163      18.796  29.992 -13.198  1.00 50.88           O  
ATOM   2761  N   PHE R 164      19.829  30.847 -11.385  1.00 45.74           N  
ATOM   2762  CA  PHE R 164      19.174  30.022 -10.365  1.00 45.35           C  
ATOM   2763  CB  PHE R 164      19.906  28.701 -10.056  1.00 46.60           C  
ATOM   2764  CG  PHE R 164      21.118  28.792  -9.160  1.00 47.29           C  
ATOM   2765  CD1 PHE R 164      22.386  28.932  -9.698  1.00 49.28           C  
ATOM   2766  CE1 PHE R 164      23.501  28.977  -8.875  1.00 49.37           C  
ATOM   2767  CZ  PHE R 164      23.362  28.886  -7.507  1.00 47.18           C  
ATOM   2768  CE2 PHE R 164      22.125  28.731  -6.955  1.00 49.94           C  
ATOM   2769  CD2 PHE R 164      20.998  28.671  -7.779  1.00 48.81           C  
ATOM   2770  C   PHE R 164      18.928  30.910  -9.137  1.00 47.76           C  
ATOM   2771  O   PHE R 164      19.711  31.844  -8.918  1.00 46.04           O  
ATOM   2772  N   PRO R 165      17.801  30.711  -8.398  1.00 45.06           N  
ATOM   2773  CA  PRO R 165      17.499  31.598  -7.250  1.00 43.82           C  
ATOM   2774  CB  PRO R 165      16.020  31.330  -6.982  1.00 46.26           C  
ATOM   2775  CG  PRO R 165      15.808  29.922  -7.438  1.00 51.69           C  
ATOM   2776  CD  PRO R 165      16.751  29.684  -8.584  1.00 47.25           C  
ATOM   2777  C   PRO R 165      18.397  31.371  -6.026  1.00 46.05           C  
ATOM   2778  O   PRO R 165      17.969  30.801  -5.022  1.00 47.17           O  
ATOM   2779  N   ASN R 166      19.643  31.850  -6.114  1.00 40.17           N  
ATOM   2780  CA  ASN R 166      20.689  31.691  -5.113  1.00 39.40           C  
ATOM   2781  CB  ASN R 166      21.993  32.311  -5.601  1.00 36.84           C  
ATOM   2782  CG  ASN R 166      23.191  31.964  -4.761  1.00 53.67           C  
ATOM   2783  OD1 ASN R 166      23.436  30.794  -4.422  1.00 46.54           O  
ATOM   2784  ND2 ASN R 166      23.961  32.980  -4.397  1.00 47.66           N  
ATOM   2785  C   ASN R 166      20.355  32.214  -3.704  1.00 45.33           C  
ATOM   2786  O   ASN R 166      20.724  31.544  -2.728  1.00 45.13           O  
ATOM   2787  N   LEU R 167      19.681  33.388  -3.584  1.00 41.41           N  
ATOM   2788  CA  LEU R 167      19.328  33.955  -2.274  1.00 40.97           C  
ATOM   2789  CB  LEU R 167      18.440  35.207  -2.404  1.00 41.37           C  
ATOM   2790  CG  LEU R 167      17.953  35.837  -1.095  1.00 44.78           C  
ATOM   2791  CD1 LEU R 167      19.070  36.524  -0.376  1.00 44.01           C  
ATOM   2792  CD2 LEU R 167      16.815  36.806  -1.343  1.00 47.50           C  
ATOM   2793  C   LEU R 167      18.636  32.929  -1.383  1.00 45.42           C  
ATOM   2794  O   LEU R 167      19.066  32.682  -0.259  1.00 44.17           O  
ATOM   2795  N   LEU R 168      17.580  32.320  -1.908  1.00 42.70           N  
ATOM   2796  CA  LEU R 168      16.830  31.324  -1.188  1.00 42.58           C  
ATOM   2797  CB  LEU R 168      15.422  31.203  -1.772  1.00 43.53           C  
ATOM   2798  CG  LEU R 168      14.481  32.392  -1.552  1.00 48.69           C  
ATOM   2799  CD1 LEU R 168      13.210  32.188  -2.290  1.00 49.03           C  
ATOM   2800  CD2 LEU R 168      14.150  32.594  -0.073  1.00 52.25           C  
ATOM   2801  C   LEU R 168      17.544  29.993  -1.187  1.00 46.25           C  
ATOM   2802  O   LEU R 168      17.534  29.328  -0.158  1.00 44.75           O  
ATOM   2803  N   ALA R 169      18.196  29.614  -2.313  1.00 43.98           N  
ATOM   2804  CA  ALA R 169      18.915  28.332  -2.422  1.00 43.18           C  
ATOM   2805  CB  ALA R 169      19.474  28.131  -3.827  1.00 43.50           C  
ATOM   2806  C   ALA R 169      20.010  28.164  -1.377  1.00 45.64           C  
ATOM   2807  O   ALA R 169      20.010  27.163  -0.660  1.00 45.02           O  
ATOM   2808  N   ASN R 170      20.924  29.143  -1.265  1.00 41.63           N  
ATOM   2809  CA  ASN R 170      22.050  29.025  -0.331  1.00 40.78           C  
ATOM   2810  CB  ASN R 170      23.363  29.420  -1.004  1.00 34.33           C  
ATOM   2811  CG  ASN R 170      23.985  28.250  -1.701  1.00 48.87           C  
ATOM   2812  OD1 ASN R 170      24.085  27.151  -1.140  1.00 43.51           O  
ATOM   2813  ND2 ASN R 170      24.369  28.440  -2.954  1.00 39.22           N  
ATOM   2814  C   ASN R 170      21.841  29.767   0.988  1.00 45.36           C  
ATOM   2815  O   ASN R 170      22.617  29.589   1.939  1.00 45.12           O  
ATOM   2816  N   GLY R 171      20.773  30.547   1.051  1.00 42.12           N  
ATOM   2817  CA  GLY R 171      20.455  31.333   2.227  1.00 42.02           C  
ATOM   2818  C   GLY R 171      21.432  32.470   2.430  1.00 45.01           C  
ATOM   2819  O   GLY R 171      22.326  32.694   1.609  1.00 44.14           O  
ATOM   2820  N   ALA R 172      21.258  33.207   3.518  1.00 41.99           N  
ATOM   2821  CA  ALA R 172      22.097  34.357   3.860  1.00 40.22           C  
ATOM   2822  CB  ALA R 172      21.695  35.560   3.022  1.00 41.03           C  
ATOM   2823  C   ALA R 172      21.947  34.691   5.331  1.00 42.53           C  
ATOM   2824  O   ALA R 172      20.980  34.292   5.973  1.00 42.77           O  
ATOM   2825  N   SER R 173      22.925  35.394   5.863  1.00 39.19           N  
ATOM   2826  CA  SER R 173      22.966  35.915   7.226  1.00 39.48           C  
ATOM   2827  CB  SER R 173      23.444  34.861   8.222  1.00 43.92           C  
ATOM   2828  OG  SER R 173      24.862  34.814   8.289  1.00 58.24           O  
ATOM   2829  C   SER R 173      23.917  37.112   7.194  1.00 42.00           C  
ATOM   2830  O   SER R 173      24.944  37.060   6.514  1.00 40.49           O  
ATOM   2831  N   GLY R 174      23.562  38.170   7.906  1.00 38.00           N  
ATOM   2832  CA  GLY R 174      24.378  39.372   7.969  1.00 37.04           C  
ATOM   2833  C   GLY R 174      23.878  40.317   9.026  1.00 40.69           C  
ATOM   2834  O   GLY R 174      22.668  40.463   9.190  1.00 42.14           O  
ATOM   2835  N   ILE R 175      24.802  40.924   9.784  1.00 34.50           N  
ATOM   2836  CA  ILE R 175      24.455  41.890  10.817  1.00 33.23           C  
ATOM   2837  CB  ILE R 175      25.206  41.638  12.167  1.00 35.29           C  
ATOM   2838  CG1 ILE R 175      24.931  40.215  12.703  1.00 35.00           C  
ATOM   2839  CD1 ILE R 175      26.092  39.550  13.378  1.00 40.41           C  
ATOM   2840  CG2 ILE R 175      24.881  42.709  13.223  1.00 33.80           C  
ATOM   2841  C   ILE R 175      24.770  43.229  10.214  1.00 38.07           C  
ATOM   2842  O   ILE R 175      25.910  43.463   9.837  1.00 36.94           O  
ATOM   2843  N   ALA R 176      23.753  44.088  10.059  1.00 37.25           N  
ATOM   2844  CA  ALA R 176      23.930  45.439   9.529  1.00 37.83           C  
ATOM   2845  CB  ALA R 176      22.993  45.673   8.349  1.00 38.61           C  
ATOM   2846  C   ALA R 176      23.687  46.454  10.650  1.00 44.51           C  
ATOM   2847  O   ALA R 176      24.007  46.166  11.800  1.00 45.15           O  
ATOM   2848  N   VAL R 177      23.167  47.642  10.316  1.00 42.06           N  
ATOM   2849  CA  VAL R 177      22.850  48.709  11.262  1.00 42.16           C  
ATOM   2850  CB  VAL R 177      23.623  50.016  10.947  1.00 44.70           C  
ATOM   2851  CG1 VAL R 177      23.497  51.007  12.096  1.00 45.46           C  
ATOM   2852  CG2 VAL R 177      25.086  49.733  10.650  1.00 42.99           C  
ATOM   2853  C   VAL R 177      21.334  48.905  11.163  1.00 49.32           C  
ATOM   2854  O   VAL R 177      20.808  49.056  10.055  1.00 49.46           O  
ATOM   2855  N   GLY R 178      20.649  48.847  12.310  1.00 46.95           N  
ATOM   2856  CA  GLY R 178      19.197  48.983  12.379  1.00 46.99           C  
ATOM   2857  C   GLY R 178      18.453  47.741  11.929  1.00 50.00           C  
ATOM   2858  O   GLY R 178      17.226  47.678  12.059  1.00 50.99           O  
ATOM   2859  N   MET R 179      19.183  46.733  11.418  1.00 44.17           N  
ATOM   2860  CA  MET R 179      18.616  45.494  10.897  1.00 43.42           C  
ATOM   2861  CB  MET R 179      17.971  45.758   9.530  1.00 46.14           C  
ATOM   2862  CG  MET R 179      18.952  46.273   8.491  1.00 49.70           C  
ATOM   2863  SD  MET R 179      18.160  47.388   7.343  1.00 55.48           S  
ATOM   2864  CE  MET R 179      17.904  48.828   8.352  1.00 52.83           C  
ATOM   2865  C   MET R 179      19.652  44.391  10.735  1.00 47.89           C  
ATOM   2866  O   MET R 179      20.851  44.644  10.715  1.00 47.75           O  
ATOM   2867  N   ALA R 180      19.174  43.173  10.556  1.00 45.78           N  
ATOM   2868  CA  ALA R 180      20.009  41.998  10.312  1.00 45.09           C  
ATOM   2869  CB  ALA R 180      20.283  41.273  11.627  1.00 45.38           C  
ATOM   2870  C   ALA R 180      19.254  41.085   9.344  1.00 49.82           C  
ATOM   2871  O   ALA R 180      18.053  41.288   9.145  1.00 51.90           O  
ATOM   2872  N   THR R 181      19.932  40.111   8.729  1.00 43.84           N  
ATOM   2873  CA  THR R 181      19.258  39.148   7.856  1.00 43.22           C  
ATOM   2874  CB  THR R 181      19.500  39.399   6.352  1.00 44.68           C  
ATOM   2875  OG1 THR R 181      18.670  38.496   5.630  1.00 46.50           O  
ATOM   2876  CG2 THR R 181      20.934  39.167   5.920  1.00 37.96           C  
ATOM   2877  C   THR R 181      19.565  37.717   8.303  1.00 47.00           C  
ATOM   2878  O   THR R 181      20.597  37.479   8.925  1.00 47.62           O  
ATOM   2879  N   ASN R 182      18.648  36.784   8.018  1.00 42.78           N  
ATOM   2880  CA  ASN R 182      18.786  35.366   8.339  1.00 42.34           C  
ATOM   2881  CB  ASN R 182      18.620  35.077   9.856  1.00 41.62           C  
ATOM   2882  CG  ASN R 182      19.367  33.856  10.329  1.00 54.81           C  
ATOM   2883  OD1 ASN R 182      20.493  33.590   9.928  1.00 52.00           O  
ATOM   2884  ND2 ASN R 182      18.790  33.120  11.245  1.00 47.08           N  
ATOM   2885  C   ASN R 182      17.818  34.566   7.478  1.00 46.92           C  
ATOM   2886  O   ASN R 182      16.684  34.293   7.872  1.00 48.76           O  
ATOM   2887  N   ILE R 183      18.252  34.271   6.266  1.00 41.95           N  
ATOM   2888  CA  ILE R 183      17.495  33.509   5.275  1.00 41.80           C  
ATOM   2889  CB  ILE R 183      17.615  34.149   3.863  1.00 43.54           C  
ATOM   2890  CG1 ILE R 183      16.934  35.527   3.838  1.00 42.50           C  
ATOM   2891  CD1 ILE R 183      17.560  36.515   3.000  1.00 35.53           C  
ATOM   2892  CG2 ILE R 183      17.040  33.229   2.792  1.00 43.99           C  
ATOM   2893  C   ILE R 183      18.024  32.074   5.294  1.00 46.59           C  
ATOM   2894  O   ILE R 183      19.241  31.884   5.154  1.00 46.31           O  
ATOM   2895  N   PRO R 184      17.168  31.053   5.494  1.00 42.31           N  
ATOM   2896  CA  PRO R 184      17.695  29.688   5.481  1.00 41.87           C  
ATOM   2897  CB  PRO R 184      16.610  28.892   6.221  1.00 44.06           C  
ATOM   2898  CG  PRO R 184      15.341  29.620   5.925  1.00 48.69           C  
ATOM   2899  CD  PRO R 184      15.699  31.068   5.681  1.00 44.42           C  
ATOM   2900  C   PRO R 184      17.896  29.184   4.045  1.00 46.54           C  
ATOM   2901  O   PRO R 184      17.298  29.732   3.103  1.00 44.38           O  
ATOM   2902  N   PRO R 185      18.719  28.125   3.855  1.00 45.74           N  
ATOM   2903  CA  PRO R 185      18.849  27.534   2.512  1.00 45.90           C  
ATOM   2904  CB  PRO R 185      20.133  26.710   2.615  1.00 47.66           C  
ATOM   2905  CG  PRO R 185      20.244  26.340   4.046  1.00 52.12           C  
ATOM   2906  CD  PRO R 185      19.526  27.386   4.851  1.00 47.73           C  
ATOM   2907  C   PRO R 185      17.615  26.673   2.171  1.00 48.51           C  
ATOM   2908  O   PRO R 185      16.887  26.272   3.071  1.00 49.19           O  
ATOM   2909  N   HIS R 186      17.342  26.438   0.881  1.00 44.37           N  
ATOM   2910  CA  HIS R 186      16.179  25.669   0.406  1.00 44.28           C  
ATOM   2911  CB  HIS R 186      15.107  26.624  -0.146  1.00 45.71           C  
ATOM   2912  CG  HIS R 186      14.550  27.587   0.855  1.00 49.64           C  
ATOM   2913  ND1 HIS R 186      15.211  28.755   1.188  1.00 51.16           N  
ATOM   2914  CE1 HIS R 186      14.444  29.366   2.074  1.00 50.96           C  
ATOM   2915  NE2 HIS R 186      13.335  28.672   2.318  1.00 52.02           N  
ATOM   2916  CD2 HIS R 186      13.386  27.540   1.536  1.00 52.27           C  
ATOM   2917  C   HIS R 186      16.589  24.703  -0.710  1.00 46.99           C  
ATOM   2918  O   HIS R 186      17.699  24.805  -1.249  1.00 45.07           O  
ATOM   2919  N   ASN R 187      15.670  23.791  -1.088  1.00 43.33           N  
ATOM   2920  CA  ASN R 187      15.890  22.828  -2.161  1.00 41.97           C  
ATOM   2921  CB  ASN R 187      14.961  21.651  -1.995  1.00 37.95           C  
ATOM   2922  CG  ASN R 187      15.289  20.503  -2.889  1.00 53.78           C  
ATOM   2923  OD1 ASN R 187      14.958  20.501  -4.074  1.00 44.90           O  
ATOM   2924  ND2 ASN R 187      15.970  19.507  -2.343  1.00 47.56           N  
ATOM   2925  C   ASN R 187      15.684  23.517  -3.514  1.00 48.52           C  
ATOM   2926  O   ASN R 187      14.678  24.191  -3.714  1.00 48.08           O  
ATOM   2927  N   LEU R 188      16.659  23.370  -4.430  1.00 47.56           N  
ATOM   2928  CA  LEU R 188      16.661  23.981  -5.763  1.00 47.92           C  
ATOM   2929  CB  LEU R 188      18.003  23.749  -6.468  1.00 47.88           C  
ATOM   2930  CG  LEU R 188      18.294  24.569  -7.729  1.00 53.17           C  
ATOM   2931  CD1 LEU R 188      18.328  26.073  -7.423  1.00 53.21           C  
ATOM   2932  CD2 LEU R 188      19.599  24.124  -8.363  1.00 53.92           C  
ATOM   2933  C   LEU R 188      15.511  23.533  -6.648  1.00 52.31           C  
ATOM   2934  O   LEU R 188      14.974  24.357  -7.399  1.00 53.63           O  
ATOM   2935  N   THR R 189      15.144  22.240  -6.576  1.00 47.04           N  
ATOM   2936  CA  THR R 189      14.049  21.675  -7.367  1.00 47.08           C  
ATOM   2937  CB  THR R 189      13.989  20.147  -7.198  1.00 51.35           C  
ATOM   2938  OG1 THR R 189      15.288  19.601  -7.403  1.00 46.81           O  
ATOM   2939  CG2 THR R 189      12.985  19.482  -8.132  1.00 47.76           C  
ATOM   2940  C   THR R 189      12.744  22.350  -6.968  1.00 51.45           C  
ATOM   2941  O   THR R 189      12.023  22.847  -7.837  1.00 51.62           O  
ATOM   2942  N   GLU R 190      12.473  22.397  -5.641  1.00 47.83           N  
ATOM   2943  CA  GLU R 190      11.301  23.014  -5.022  1.00 47.28           C  
ATOM   2944  CB  GLU R 190      11.364  22.835  -3.500  1.00 47.95           C  
ATOM   2945  CG  GLU R 190      11.248  21.388  -3.050  1.00 53.29           C  
ATOM   2946  CD  GLU R 190      11.159  21.138  -1.556  1.00 60.95           C  
ATOM   2947  OE1 GLU R 190      11.167  22.118  -0.782  1.00 60.36           O  
ATOM   2948  OE2 GLU R 190      11.113  19.953  -1.153  1.00 51.95           O  
ATOM   2949  C   GLU R 190      11.207  24.506  -5.384  1.00 51.05           C  
ATOM   2950  O   GLU R 190      10.128  24.982  -5.740  1.00 52.55           O  
ATOM   2951  N   LEU R 191      12.339  25.219  -5.332  1.00 45.70           N  
ATOM   2952  CA  LEU R 191      12.425  26.646  -5.644  1.00 46.17           C  
ATOM   2953  CB  LEU R 191      13.816  27.233  -5.317  1.00 44.91           C  
ATOM   2954  CG  LEU R 191      14.198  27.353  -3.851  1.00 47.06           C  
ATOM   2955  CD1 LEU R 191      15.626  27.697  -3.738  1.00 46.57           C  
ATOM   2956  CD2 LEU R 191      13.364  28.379  -3.134  1.00 45.60           C  
ATOM   2957  C   LEU R 191      12.082  26.945  -7.083  1.00 51.37           C  
ATOM   2958  O   LEU R 191      11.227  27.799  -7.318  1.00 50.89           O  
ATOM   2959  N   ILE R 192      12.741  26.251  -8.049  1.00 48.40           N  
ATOM   2960  CA  ILE R 192      12.490  26.464  -9.478  1.00 48.28           C  
ATOM   2961  CB  ILE R 192      13.540  25.774 -10.395  1.00 50.43           C  
ATOM   2962  CG1 ILE R 192      14.927  26.446 -10.205  1.00 48.68           C  
ATOM   2963  CD1 ILE R 192      16.115  25.723 -10.794  1.00 54.76           C  
ATOM   2964  CG2 ILE R 192      13.103  25.800 -11.884  1.00 51.61           C  
ATOM   2965  C   ILE R 192      11.030  26.125  -9.798  1.00 53.51           C  
ATOM   2966  O   ILE R 192      10.388  26.883 -10.520  1.00 54.81           O  
ATOM   2967  N   ASN R 193      10.482  25.069  -9.164  1.00 49.21           N  
ATOM   2968  CA  ASN R 193       9.077  24.682  -9.310  1.00 49.36           C  
ATOM   2969  CB  ASN R 193       8.779  23.362  -8.589  1.00 47.11           C  
ATOM   2970  CG  ASN R 193       9.203  22.127  -9.348  1.00 57.72           C  
ATOM   2971  OD1 ASN R 193       9.342  22.120 -10.585  1.00 44.37           O  
ATOM   2972  ND2 ASN R 193       9.356  21.027  -8.622  1.00 48.42           N  
ATOM   2973  C   ASN R 193       8.149  25.795  -8.822  1.00 52.27           C  
ATOM   2974  O   ASN R 193       7.122  26.059  -9.457  1.00 54.01           O  
ATOM   2975  N   GLY R 194       8.549  26.456  -7.736  1.00 45.41           N  
ATOM   2976  CA  GLY R 194       7.842  27.592  -7.156  1.00 45.10           C  
ATOM   2977  C   GLY R 194       7.843  28.782  -8.088  1.00 49.15           C  
ATOM   2978  O   GLY R 194       6.792  29.383  -8.314  1.00 50.27           O  
ATOM   2979  N   VAL R 195       9.014  29.091  -8.687  1.00 46.55           N  
ATOM   2980  CA  VAL R 195       9.184  30.174  -9.672  1.00 47.39           C  
ATOM   2981  CB  VAL R 195      10.664  30.431 -10.064  1.00 50.86           C  
ATOM   2982  CG1 VAL R 195      10.777  31.600 -11.048  1.00 51.59           C  
ATOM   2983  CG2 VAL R 195      11.531  30.693  -8.838  1.00 49.35           C  
ATOM   2984  C   VAL R 195       8.310  29.892 -10.903  1.00 53.09           C  
ATOM   2985  O   VAL R 195       7.619  30.796 -11.378  1.00 54.12           O  
ATOM   2986  N   LEU R 196       8.310  28.630 -11.381  1.00 49.65           N  
ATOM   2987  CA  LEU R 196       7.517  28.199 -12.532  1.00 51.07           C  
ATOM   2988  CB  LEU R 196       7.912  26.777 -13.008  1.00 50.94           C  
ATOM   2989  CG  LEU R 196       9.367  26.574 -13.485  1.00 53.77           C  
ATOM   2990  CD1 LEU R 196       9.704  25.113 -13.603  1.00 53.11           C  
ATOM   2991  CD2 LEU R 196       9.661  27.310 -14.775  1.00 54.71           C  
ATOM   2992  C   LEU R 196       6.012  28.292 -12.256  1.00 57.45           C  
ATOM   2993  O   LEU R 196       5.240  28.603 -13.172  1.00 59.62           O  
ATOM   2994  N   SER R 197       5.593  28.033 -11.000  1.00 51.88           N  
ATOM   2995  CA  SER R 197       4.187  28.126 -10.613  1.00 51.42           C  
ATOM   2996  CB  SER R 197       3.947  27.424  -9.285  1.00 53.33           C  
ATOM   2997  OG  SER R 197       4.213  26.038  -9.413  1.00 60.89           O  
ATOM   2998  C   SER R 197       3.762  29.589 -10.558  1.00 55.23           C  
ATOM   2999  O   SER R 197       2.673  29.927 -11.021  1.00 57.69           O  
ATOM   3000  N   LEU R 198       4.647  30.458 -10.047  1.00 49.40           N  
ATOM   3001  CA  LEU R 198       4.453  31.903  -9.972  1.00 48.79           C  
ATOM   3002  CB  LEU R 198       5.593  32.538  -9.139  1.00 47.09           C  
ATOM   3003  CG  LEU R 198       5.775  34.063  -9.234  1.00 50.62           C  
ATOM   3004  CD1 LEU R 198       4.605  34.813  -8.588  1.00 51.52           C  
ATOM   3005  CD2 LEU R 198       7.092  34.484  -8.653  1.00 50.00           C  
ATOM   3006  C   LEU R 198       4.397  32.528 -11.385  1.00 54.17           C  
ATOM   3007  O   LEU R 198       3.617  33.451 -11.612  1.00 55.59           O  
ATOM   3008  N   SER R 199       5.237  32.026 -12.316  1.00 50.60           N  
ATOM   3009  CA  SER R 199       5.316  32.514 -13.693  1.00 51.32           C  
ATOM   3010  CB  SER R 199       6.492  31.874 -14.426  1.00 53.14           C  
ATOM   3011  OG  SER R 199       6.257  30.515 -14.749  1.00 57.22           O  
ATOM   3012  C   SER R 199       4.014  32.284 -14.457  1.00 57.71           C  
ATOM   3013  O   SER R 199       3.706  33.035 -15.381  1.00 59.01           O  
ATOM   3014  N   LYS R 200       3.260  31.246 -14.060  1.00 54.37           N  
ATOM   3015  CA  LYS R 200       1.990  30.854 -14.676  1.00 55.74           C  
ATOM   3016  CB  LYS R 200       1.840  29.323 -14.667  1.00 58.02           C  
ATOM   3017  CG  LYS R 200       2.790  28.596 -15.620  1.00 68.35           C  
ATOM   3018  CD  LYS R 200       2.906  27.134 -15.253  1.00 77.10           C  
ATOM   3019  CE  LYS R 200       4.126  26.485 -15.843  1.00 86.42           C  
ATOM   3020  NZ  LYS R 200       4.448  25.218 -15.131  1.00 91.95           N  
ATOM   3021  C   LYS R 200       0.769  31.522 -14.006  1.00 61.28           C  
ATOM   3022  O   LYS R 200      -0.286  31.625 -14.636  1.00 62.02           O  
ATOM   3023  N   ASN R 201       0.912  31.969 -12.735  1.00 56.50           N  
ATOM   3024  CA  ASN R 201      -0.140  32.637 -11.972  1.00 55.96           C  
ATOM   3025  CB  ASN R 201      -0.976  31.617 -11.183  1.00 56.46           C  
ATOM   3026  CG  ASN R 201      -1.962  32.158 -10.146  1.00 80.68           C  
ATOM   3027  OD1 ASN R 201      -2.101  31.583  -9.074  1.00 77.87           O  
ATOM   3028  ND2 ASN R 201      -2.719  33.223 -10.445  1.00 70.92           N  
ATOM   3029  C   ASN R 201       0.437  33.744 -11.073  1.00 57.91           C  
ATOM   3030  O   ASN R 201       0.866  33.465  -9.951  1.00 55.56           O  
ATOM   3031  N   PRO R 202       0.421  35.018 -11.541  1.00 55.53           N  
ATOM   3032  CA  PRO R 202       0.947  36.125 -10.711  1.00 54.69           C  
ATOM   3033  CB  PRO R 202       0.789  37.355 -11.613  1.00 56.71           C  
ATOM   3034  CG  PRO R 202       0.680  36.810 -12.995  1.00 61.74           C  
ATOM   3035  CD  PRO R 202      -0.048  35.513 -12.849  1.00 58.04           C  
ATOM   3036  C   PRO R 202       0.224  36.328  -9.378  1.00 59.90           C  
ATOM   3037  O   PRO R 202       0.805  36.869  -8.438  1.00 57.06           O  
ATOM   3038  N   ASP R 203      -1.032  35.882  -9.297  1.00 61.46           N  
ATOM   3039  CA  ASP R 203      -1.858  36.014  -8.093  1.00 63.21           C  
ATOM   3040  CB  ASP R 203      -3.311  36.335  -8.478  1.00 67.15           C  
ATOM   3041  CG  ASP R 203      -3.479  37.699  -9.125  1.00 84.61           C  
ATOM   3042  OD1 ASP R 203      -2.973  38.696  -8.553  1.00 86.37           O  
ATOM   3043  OD2 ASP R 203      -4.140  37.776 -10.186  1.00 92.08           O  
ATOM   3044  C   ASP R 203      -1.766  34.799  -7.148  1.00 66.94           C  
ATOM   3045  O   ASP R 203      -2.622  34.645  -6.270  1.00 67.30           O  
ATOM   3046  N   ILE R 204      -0.708  33.969  -7.310  1.00 61.43           N  
ATOM   3047  CA  ILE R 204      -0.462  32.779  -6.490  1.00 60.17           C  
ATOM   3048  CB  ILE R 204       0.726  31.947  -7.041  1.00 61.38           C  
ATOM   3049  CG1 ILE R 204       0.724  30.513  -6.475  1.00 61.01           C  
ATOM   3050  CD1 ILE R 204       1.489  29.486  -7.278  1.00 59.09           C  
ATOM   3051  CG2 ILE R 204       2.076  32.659  -6.845  1.00 60.34           C  
ATOM   3052  C   ILE R 204      -0.319  33.132  -4.989  1.00 64.47           C  
ATOM   3053  O   ILE R 204       0.252  34.166  -4.635  1.00 61.87           O  
ATOM   3054  N   SER R 205      -0.908  32.300  -4.126  1.00 62.62           N  
ATOM   3055  CA  SER R 205      -0.835  32.516  -2.687  1.00 62.07           C  
ATOM   3056  CB  SER R 205      -2.098  31.999  -2.004  1.00 65.25           C  
ATOM   3057  OG  SER R 205      -2.207  30.594  -2.145  1.00 73.69           O  
ATOM   3058  C   SER R 205       0.406  31.814  -2.140  1.00 65.06           C  
ATOM   3059  O   SER R 205       0.952  30.937  -2.819  1.00 65.45           O  
ATOM   3060  N   ILE R 206       0.846  32.200  -0.921  1.00 59.46           N  
ATOM   3061  CA  ILE R 206       1.988  31.599  -0.224  1.00 58.20           C  
ATOM   3062  CB  ILE R 206       2.317  32.360   1.090  1.00 60.98           C  
ATOM   3063  CG1 ILE R 206       2.500  33.886   0.851  1.00 61.43           C  
ATOM   3064  CD1 ILE R 206       3.863  34.412   0.517  1.00 62.41           C  
ATOM   3065  CG2 ILE R 206       3.501  31.739   1.843  1.00 60.64           C  
ATOM   3066  C   ILE R 206       1.677  30.118   0.051  1.00 62.83           C  
ATOM   3067  O   ILE R 206       2.556  29.269  -0.112  1.00 62.76           O  
ATOM   3068  N   ALA R 207       0.424  29.821   0.455  1.00 58.92           N  
ATOM   3069  CA  ALA R 207      -0.063  28.473   0.732  1.00 58.83           C  
ATOM   3070  CB  ALA R 207      -1.508  28.534   1.189  1.00 60.77           C  
ATOM   3071  C   ALA R 207       0.071  27.570  -0.503  1.00 63.56           C  
ATOM   3072  O   ALA R 207       0.466  26.407  -0.366  1.00 64.12           O  
ATOM   3073  N   GLU R 208      -0.219  28.124  -1.708  1.00 59.30           N  
ATOM   3074  CA  GLU R 208      -0.095  27.438  -2.993  1.00 58.57           C  
ATOM   3075  CB  GLU R 208      -0.747  28.255  -4.113  1.00 61.18           C  
ATOM   3076  CG  GLU R 208      -2.230  27.982  -4.329  1.00 76.27           C  
ATOM   3077  CD  GLU R 208      -2.857  28.834  -5.419  1.00 97.11           C  
ATOM   3078  OE1 GLU R 208      -3.137  28.278  -6.504  1.00 98.78           O  
ATOM   3079  OE2 GLU R 208      -2.999  30.065  -5.224  1.00 84.88           O  
ATOM   3080  C   GLU R 208       1.373  27.221  -3.315  1.00 59.17           C  
ATOM   3081  O   GLU R 208       1.731  26.146  -3.794  1.00 58.81           O  
ATOM   3082  N   LEU R 209       2.228  28.240  -3.055  1.00 53.11           N  
ATOM   3083  CA  LEU R 209       3.677  28.175  -3.292  1.00 50.55           C  
ATOM   3084  CB  LEU R 209       4.367  29.528  -3.014  1.00 49.65           C  
ATOM   3085  CG  LEU R 209       4.164  30.652  -4.039  1.00 54.35           C  
ATOM   3086  CD1 LEU R 209       4.728  31.962  -3.521  1.00 54.17           C  
ATOM   3087  CD2 LEU R 209       4.807  30.324  -5.388  1.00 55.48           C  
ATOM   3088  C   LEU R 209       4.313  27.095  -2.434  1.00 52.48           C  
ATOM   3089  O   LEU R 209       5.230  26.419  -2.897  1.00 51.26           O  
ATOM   3090  N   MET R 210       3.788  26.906  -1.198  1.00 48.38           N  
ATOM   3091  CA  MET R 210       4.243  25.918  -0.219  1.00 46.60           C  
ATOM   3092  CB  MET R 210       3.661  26.205   1.169  1.00 48.66           C  
ATOM   3093  CG  MET R 210       4.388  27.303   1.900  1.00 50.76           C  
ATOM   3094  SD  MET R 210       3.810  27.599   3.593  1.00 54.59           S  
ATOM   3095  CE  MET R 210       4.347  26.082   4.381  1.00 50.77           C  
ATOM   3096  C   MET R 210       3.985  24.477  -0.661  1.00 51.53           C  
ATOM   3097  O   MET R 210       4.487  23.544  -0.035  1.00 52.05           O  
ATOM   3098  N   GLU R 211       3.226  24.295  -1.754  1.00 49.04           N  
ATOM   3099  CA  GLU R 211       2.962  22.988  -2.361  1.00 49.33           C  
ATOM   3100  CB  GLU R 211       1.706  23.014  -3.252  1.00 51.49           C  
ATOM   3101  CG  GLU R 211       0.414  23.179  -2.470  1.00 60.80           C  
ATOM   3102  CD  GLU R 211      -0.862  23.430  -3.251  1.00 86.16           C  
ATOM   3103  OE1 GLU R 211      -1.921  23.572  -2.599  1.00 90.35           O  
ATOM   3104  OE2 GLU R 211      -0.819  23.482  -4.502  1.00 79.28           O  
ATOM   3105  C   GLU R 211       4.203  22.592  -3.159  1.00 53.70           C  
ATOM   3106  O   GLU R 211       4.451  21.401  -3.348  1.00 54.95           O  
ATOM   3107  N   ASP R 212       5.007  23.599  -3.578  1.00 48.97           N  
ATOM   3108  CA  ASP R 212       6.281  23.418  -4.274  1.00 47.66           C  
ATOM   3109  CB  ASP R 212       6.466  24.457  -5.406  1.00 49.40           C  
ATOM   3110  CG  ASP R 212       5.373  24.415  -6.468  1.00 64.64           C  
ATOM   3111  OD1 ASP R 212       5.217  23.354  -7.125  1.00 65.24           O  
ATOM   3112  OD2 ASP R 212       4.668  25.438  -6.637  1.00 71.94           O  
ATOM   3113  C   ASP R 212       7.406  23.491  -3.245  1.00 50.07           C  
ATOM   3114  O   ASP R 212       8.095  22.502  -3.026  1.00 50.34           O  
ATOM   3115  N   ILE R 213       7.521  24.630  -2.554  1.00 46.43           N  
ATOM   3116  CA  ILE R 213       8.526  24.916  -1.520  1.00 45.20           C  
ATOM   3117  CB  ILE R 213       8.981  26.430  -1.586  1.00 47.07           C  
ATOM   3118  CG1 ILE R 213       9.438  26.828  -3.022  1.00 46.16           C  
ATOM   3119  CD1 ILE R 213       9.154  28.237  -3.419  1.00 42.88           C  
ATOM   3120  CG2 ILE R 213      10.074  26.754  -0.554  1.00 45.95           C  
ATOM   3121  C   ILE R 213       7.969  24.498  -0.145  1.00 48.30           C  
ATOM   3122  O   ILE R 213       7.339  25.296   0.533  1.00 48.72           O  
ATOM   3123  N   GLU R 214       8.198  23.241   0.240  1.00 44.99           N  
ATOM   3124  CA  GLU R 214       7.766  22.644   1.509  1.00 45.16           C  
ATOM   3125  CB  GLU R 214       8.244  21.186   1.574  1.00 46.70           C  
ATOM   3126  CG  GLU R 214       7.346  20.189   0.865  1.00 61.49           C  
ATOM   3127  CD  GLU R 214       7.976  18.815   0.752  1.00 92.42           C  
ATOM   3128  OE1 GLU R 214       8.421  18.474  -0.366  1.00 89.11           O  
ATOM   3129  OE2 GLU R 214       8.069  18.098   1.776  1.00 89.41           O  
ATOM   3130  C   GLU R 214       8.292  23.405   2.745  1.00 48.18           C  
ATOM   3131  O   GLU R 214       7.582  23.566   3.736  1.00 46.58           O  
ATOM   3132  N   GLY R 215       9.546  23.831   2.667  1.00 44.76           N  
ATOM   3133  CA  GLY R 215      10.236  24.551   3.728  1.00 43.69           C  
ATOM   3134  C   GLY R 215      11.726  24.609   3.474  1.00 45.66           C  
ATOM   3135  O   GLY R 215      12.176  24.194   2.398  1.00 44.12           O  
ATOM   3136  N   PRO R 216      12.531  25.129   4.440  1.00 42.04           N  
ATOM   3137  CA  PRO R 216      14.001  25.162   4.244  1.00 40.88           C  
ATOM   3138  CB  PRO R 216      14.534  25.789   5.544  1.00 41.98           C  
ATOM   3139  CG  PRO R 216      13.371  26.445   6.160  1.00 46.64           C  
ATOM   3140  CD  PRO R 216      12.154  25.682   5.755  1.00 43.49           C  
ATOM   3141  C   PRO R 216      14.603  23.771   4.036  1.00 43.61           C  
ATOM   3142  O   PRO R 216      14.003  22.756   4.412  1.00 42.79           O  
ATOM   3143  N   ASP R 217      15.780  23.729   3.416  1.00 39.02           N  
ATOM   3144  CA  ASP R 217      16.471  22.481   3.171  1.00 39.26           C  
ATOM   3145  CB  ASP R 217      16.249  21.996   1.723  1.00 41.16           C  
ATOM   3146  CG  ASP R 217      16.501  20.509   1.496  1.00 46.43           C  
ATOM   3147  OD1 ASP R 217      16.480  19.732   2.497  1.00 43.48           O  
ATOM   3148  OD2 ASP R 217      16.742  20.125   0.331  1.00 50.25           O  
ATOM   3149  C   ASP R 217      17.944  22.705   3.507  1.00 44.51           C  
ATOM   3150  O   ASP R 217      18.657  23.393   2.770  1.00 45.42           O  
ATOM   3151  N   PHE R 218      18.374  22.190   4.665  1.00 39.36           N  
ATOM   3152  CA  PHE R 218      19.727  22.391   5.153  1.00 38.05           C  
ATOM   3153  CB  PHE R 218      19.765  22.382   6.703  1.00 39.19           C  
ATOM   3154  CG  PHE R 218      18.759  23.314   7.336  1.00 40.29           C  
ATOM   3155  CD1 PHE R 218      18.888  24.697   7.211  1.00 41.66           C  
ATOM   3156  CE1 PHE R 218      17.957  25.557   7.788  1.00 42.17           C  
ATOM   3157  CZ  PHE R 218      16.889  25.044   8.490  1.00 42.21           C  
ATOM   3158  CE2 PHE R 218      16.730  23.676   8.606  1.00 44.96           C  
ATOM   3159  CD2 PHE R 218      17.657  22.812   8.021  1.00 42.46           C  
ATOM   3160  C   PHE R 218      20.722  21.412   4.561  1.00 42.23           C  
ATOM   3161  O   PHE R 218      20.407  20.220   4.445  1.00 41.31           O  
ATOM   3162  N   PRO R 219      21.957  21.885   4.229  1.00 39.76           N  
ATOM   3163  CA  PRO R 219      22.984  20.957   3.713  1.00 38.94           C  
ATOM   3164  CB  PRO R 219      24.185  21.872   3.462  1.00 39.30           C  
ATOM   3165  CG  PRO R 219      23.965  23.067   4.312  1.00 43.24           C  
ATOM   3166  CD  PRO R 219      22.489  23.267   4.318  1.00 40.11           C  
ATOM   3167  C   PRO R 219      23.322  19.841   4.714  1.00 41.82           C  
ATOM   3168  O   PRO R 219      23.636  18.721   4.306  1.00 40.70           O  
ATOM   3169  N   THR R 220      23.184  20.158   6.025  1.00 37.35           N  
ATOM   3170  CA  THR R 220      23.442  19.300   7.194  1.00 37.77           C  
ATOM   3171  CB  THR R 220      23.705  20.194   8.419  1.00 35.09           C  
ATOM   3172  OG1 THR R 220      22.624  21.129   8.537  1.00 33.28           O  
ATOM   3173  CG2 THR R 220      25.033  20.936   8.328  1.00 25.38           C  
ATOM   3174  C   THR R 220      22.269  18.369   7.512  1.00 46.51           C  
ATOM   3175  O   THR R 220      22.293  17.708   8.552  1.00 47.05           O  
ATOM   3176  N   ALA R 221      21.232  18.340   6.633  1.00 44.58           N  
ATOM   3177  CA  ALA R 221      20.016  17.531   6.726  1.00 45.01           C  
ATOM   3178  CB  ALA R 221      20.317  16.038   6.536  1.00 46.07           C  
ATOM   3179  C   ALA R 221      19.241  17.807   8.022  1.00 49.52           C  
ATOM   3180  O   ALA R 221      18.747  18.930   8.180  1.00 49.56           O  
ATOM   3181  N   GLY R 222      19.130  16.803   8.911  1.00 44.26           N  
ATOM   3182  CA  GLY R 222      18.391  16.914  10.160  1.00 43.57           C  
ATOM   3183  C   GLY R 222      16.893  17.000   9.945  1.00 48.21           C  
ATOM   3184  O   GLY R 222      16.404  16.716   8.853  1.00 48.74           O  
ATOM   3185  N   LEU R 223      16.153  17.414  10.978  1.00 45.97           N  
ATOM   3186  CA  LEU R 223      14.689  17.534  10.939  1.00 46.91           C  
ATOM   3187  CB  LEU R 223      14.036  16.530  11.907  1.00 48.18           C  
ATOM   3188  CG  LEU R 223      14.398  15.048  11.701  1.00 54.24           C  
ATOM   3189  CD1 LEU R 223      15.247  14.540  12.841  1.00 54.76           C  
ATOM   3190  CD2 LEU R 223      13.155  14.194  11.563  1.00 58.68           C  
ATOM   3191  C   LEU R 223      14.174  18.948  11.234  1.00 50.71           C  
ATOM   3192  O   LEU R 223      14.929  19.803  11.706  1.00 51.07           O  
ATOM   3193  N   ILE R 224      12.893  19.193  10.902  1.00 46.41           N  
ATOM   3194  CA  ILE R 224      12.155  20.436  11.168  1.00 45.74           C  
ATOM   3195  CB  ILE R 224      11.916  21.349   9.924  1.00 47.80           C  
ATOM   3196  CG1 ILE R 224      13.202  22.095   9.536  1.00 46.63           C  
ATOM   3197  CD1 ILE R 224      13.122  22.904   8.200  1.00 48.52           C  
ATOM   3198  CG2 ILE R 224      10.787  22.359  10.197  1.00 47.41           C  
ATOM   3199  C   ILE R 224      10.855  20.030  11.854  1.00 50.36           C  
ATOM   3200  O   ILE R 224      10.111  19.173  11.339  1.00 50.00           O  
ATOM   3201  N   LEU R 225      10.595  20.639  13.024  1.00 46.43           N  
ATOM   3202  CA  LEU R 225       9.406  20.336  13.809  1.00 47.44           C  
ATOM   3203  CB  LEU R 225       9.690  20.438  15.320  1.00 47.54           C  
ATOM   3204  CG  LEU R 225      10.922  19.711  15.849  1.00 51.31           C  
ATOM   3205  CD1 LEU R 225      11.078  19.955  17.325  1.00 51.06           C  
ATOM   3206  CD2 LEU R 225      10.867  18.220  15.548  1.00 55.46           C  
ATOM   3207  C   LEU R 225       8.197  21.177  13.402  1.00 52.95           C  
ATOM   3208  O   LEU R 225       8.093  22.349  13.786  1.00 53.46           O  
ATOM   3209  N   GLY R 226       7.299  20.559  12.626  1.00 49.43           N  
ATOM   3210  CA  GLY R 226       6.066  21.170  12.140  1.00 49.21           C  
ATOM   3211  C   GLY R 226       6.239  22.145  10.991  1.00 51.98           C  
ATOM   3212  O   GLY R 226       7.369  22.452  10.585  1.00 49.61           O  
ATOM   3213  N   LYS R 227       5.090  22.641  10.460  1.00 48.97           N  
ATOM   3214  CA  LYS R 227       5.031  23.605   9.356  1.00 48.44           C  
ATOM   3215  CB  LYS R 227       4.204  23.045   8.189  1.00 51.36           C  
ATOM   3216  C   LYS R 227       4.535  24.991   9.789  1.00 54.63           C  
ATOM   3217  O   LYS R 227       4.484  25.907   8.958  1.00 55.12           O  
ATOM   3218  N   SER R 228       4.199  25.154  11.092  1.00 51.72           N  
ATOM   3219  CA  SER R 228       3.708  26.405  11.680  1.00 51.47           C  
ATOM   3220  CB  SER R 228       3.320  26.184  13.136  1.00 57.08           C  
ATOM   3221  OG  SER R 228       4.456  25.734  13.857  1.00 72.34           O  
ATOM   3222  C   SER R 228       4.742  27.531  11.583  1.00 53.91           C  
ATOM   3223  O   SER R 228       4.387  28.639  11.165  1.00 53.82           O  
ATOM   3224  N   GLY R 229       5.996  27.226  11.973  1.00 48.89           N  
ATOM   3225  CA  GLY R 229       7.130  28.152  11.937  1.00 47.12           C  
ATOM   3226  C   GLY R 229       7.466  28.541  10.516  1.00 49.36           C  
ATOM   3227  O   GLY R 229       7.659  29.730  10.222  1.00 49.94           O  
ATOM   3228  N   ILE R 230       7.490  27.516   9.620  1.00 44.29           N  
ATOM   3229  CA  ILE R 230       7.751  27.640   8.182  1.00 43.27           C  
ATOM   3230  CB  ILE R 230       7.722  26.256   7.460  1.00 45.31           C  
ATOM   3231  CG1 ILE R 230       8.838  25.321   7.940  1.00 44.66           C  
ATOM   3232  CD1 ILE R 230       8.626  23.835   7.549  1.00 49.26           C  
ATOM   3233  CG2 ILE R 230       7.781  26.419   5.949  1.00 44.83           C  
ATOM   3234  C   ILE R 230       6.751  28.626   7.571  1.00 49.53           C  
ATOM   3235  O   ILE R 230       7.175  29.623   6.979  1.00 49.71           O  
ATOM   3236  N   ARG R 231       5.427  28.347   7.753  1.00 46.77           N  
ATOM   3237  CA  ARG R 231       4.312  29.151   7.244  1.00 46.77           C  
ATOM   3238  CB  ARG R 231       2.967  28.542   7.661  1.00 45.16           C  
ATOM   3239  CG  ARG R 231       1.729  29.285   7.159  1.00 48.44           C  
ATOM   3240  CD  ARG R 231       1.083  28.567   6.011  1.00 55.96           C  
ATOM   3241  NE  ARG R 231       0.108  29.414   5.342  1.00 55.06           N  
ATOM   3242  CZ  ARG R 231      -1.150  29.056   5.151  1.00 71.56           C  
ATOM   3243  NH1 ARG R 231      -1.580  27.873   5.572  1.00 63.56           N  
ATOM   3244  NH2 ARG R 231      -1.992  29.874   4.537  1.00 62.32           N  
ATOM   3245  C   ARG R 231       4.427  30.609   7.682  1.00 52.15           C  
ATOM   3246  O   ARG R 231       4.380  31.490   6.826  1.00 51.71           O  
ATOM   3247  N   ARG R 232       4.612  30.854   8.999  1.00 49.78           N  
ATOM   3248  CA  ARG R 232       4.773  32.186   9.593  1.00 50.09           C  
ATOM   3249  CB  ARG R 232       5.037  32.053  11.102  1.00 49.56           C  
ATOM   3250  CG  ARG R 232       4.965  33.364  11.909  1.00 56.58           C  
ATOM   3251  CD  ARG R 232       5.329  33.165  13.377  1.00 68.40           C  
ATOM   3252  NE  ARG R 232       4.765  31.923  13.927  1.00 86.66           N  
ATOM   3253  CZ  ARG R 232       5.464  30.982  14.560  1.00102.49           C  
ATOM   3254  NH1 ARG R 232       6.775  31.130  14.751  1.00 86.86           N  
ATOM   3255  NH2 ARG R 232       4.862  29.885  15.002  1.00 89.32           N  
ATOM   3256  C   ARG R 232       5.912  32.964   8.909  1.00 54.57           C  
ATOM   3257  O   ARG R 232       5.715  34.131   8.563  1.00 55.10           O  
ATOM   3258  N   ALA R 233       7.073  32.298   8.684  1.00 49.57           N  
ATOM   3259  CA  ALA R 233       8.250  32.878   8.036  1.00 48.71           C  
ATOM   3260  CB  ALA R 233       9.432  31.939   8.182  1.00 48.59           C  
ATOM   3261  C   ALA R 233       8.003  33.190   6.556  1.00 53.71           C  
ATOM   3262  O   ALA R 233       8.458  34.218   6.064  1.00 53.78           O  
ATOM   3263  N   TYR R 234       7.281  32.313   5.850  1.00 50.37           N  
ATOM   3264  CA  TYR R 234       6.974  32.524   4.441  1.00 50.52           C  
ATOM   3265  CB  TYR R 234       6.552  31.208   3.779  1.00 50.73           C  
ATOM   3266  CG  TYR R 234       7.675  30.220   3.555  1.00 49.92           C  
ATOM   3267  CD1 TYR R 234       9.009  30.616   3.642  1.00 50.93           C  
ATOM   3268  CE1 TYR R 234      10.045  29.712   3.437  1.00 49.82           C  
ATOM   3269  CZ  TYR R 234       9.753  28.399   3.109  1.00 52.82           C  
ATOM   3270  OH  TYR R 234      10.781  27.517   2.901  1.00 46.77           O  
ATOM   3271  CE2 TYR R 234       8.434  27.989   2.991  1.00 49.63           C  
ATOM   3272  CD2 TYR R 234       7.407  28.895   3.231  1.00 49.79           C  
ATOM   3273  C   TYR R 234       5.895  33.580   4.242  1.00 58.43           C  
ATOM   3274  O   TYR R 234       5.897  34.251   3.213  1.00 58.96           O  
ATOM   3275  N   GLU R 235       4.959  33.708   5.209  1.00 55.78           N  
ATOM   3276  CA  GLU R 235       3.876  34.680   5.147  1.00 56.70           C  
ATOM   3277  CB  GLU R 235       2.734  34.307   6.114  1.00 59.27           C  
ATOM   3278  CG  GLU R 235       1.838  33.156   5.676  1.00 74.23           C  
ATOM   3279  CD  GLU R 235       0.882  33.378   4.517  1.00 91.11           C  
ATOM   3280  OE1 GLU R 235       0.611  34.552   4.162  1.00 76.68           O  
ATOM   3281  OE2 GLU R 235       0.381  32.364   3.978  1.00 83.99           O  
ATOM   3282  C   GLU R 235       4.349  36.103   5.470  1.00 60.19           C  
ATOM   3283  O   GLU R 235       3.943  37.055   4.797  1.00 59.78           O  
ATOM   3284  N   THR R 236       5.180  36.243   6.521  1.00 55.32           N  
ATOM   3285  CA  THR R 236       5.614  37.531   7.057  1.00 54.64           C  
ATOM   3286  CB  THR R 236       5.334  37.576   8.575  1.00 56.46           C  
ATOM   3287  OG1 THR R 236       6.197  36.664   9.251  1.00 49.87           O  
ATOM   3288  CG2 THR R 236       3.892  37.265   8.921  1.00 56.28           C  
ATOM   3289  C   THR R 236       7.071  37.919   6.797  1.00 57.74           C  
ATOM   3290  O   THR R 236       7.396  39.114   6.858  1.00 57.73           O  
ATOM   3291  N   GLY R 237       7.926  36.919   6.571  1.00 52.13           N  
ATOM   3292  CA  GLY R 237       9.360  37.104   6.402  1.00 50.63           C  
ATOM   3293  C   GLY R 237      10.095  36.849   7.705  1.00 54.42           C  
ATOM   3294  O   GLY R 237      11.325  36.865   7.734  1.00 54.82           O  
ATOM   3295  N   ARG R 238       9.336  36.613   8.797  1.00 49.77           N  
ATOM   3296  CA  ARG R 238       9.846  36.365  10.152  1.00 48.28           C  
ATOM   3297  CB  ARG R 238       9.644  37.591  11.047  1.00 47.13           C  
ATOM   3298  CG  ARG R 238      10.255  38.888  10.517  1.00 51.16           C  
ATOM   3299  CD  ARG R 238      10.774  39.729  11.647  1.00 61.66           C  
ATOM   3300  NE  ARG R 238      12.016  39.195  12.206  1.00 70.42           N  
ATOM   3301  CZ  ARG R 238      12.516  39.525  13.391  1.00 87.63           C  
ATOM   3302  NH1 ARG R 238      11.882  40.396  14.170  1.00 83.35           N  
ATOM   3303  NH2 ARG R 238      13.660  39.000  13.801  1.00 70.91           N  
ATOM   3304  C   ARG R 238       9.141  35.160  10.780  1.00 51.95           C  
ATOM   3305  O   ARG R 238       7.930  34.984  10.612  1.00 51.99           O  
ATOM   3306  N   GLY R 239       9.903  34.356  11.503  1.00 47.83           N  
ATOM   3307  CA  GLY R 239       9.384  33.161  12.143  1.00 49.13           C  
ATOM   3308  C   GLY R 239      10.460  32.223  12.641  1.00 54.68           C  
ATOM   3309  O   GLY R 239      11.493  32.058  11.998  1.00 54.60           O  
ATOM   3310  N   SER R 240      10.235  31.616  13.800  1.00 52.35           N  
ATOM   3311  CA  SER R 240      11.178  30.672  14.375  1.00 51.23           C  
ATOM   3312  CB  SER R 240      11.071  30.684  15.896  1.00 55.64           C  
ATOM   3313  OG  SER R 240      12.023  29.811  16.481  1.00 68.53           O  
ATOM   3314  C   SER R 240      10.912  29.267  13.817  1.00 52.46           C  
ATOM   3315  O   SER R 240       9.764  28.796  13.843  1.00 52.56           O  
ATOM   3316  N   ILE R 241      11.965  28.619  13.298  1.00 46.85           N  
ATOM   3317  CA  ILE R 241      11.897  27.253  12.753  1.00 46.34           C  
ATOM   3318  CB  ILE R 241      12.303  27.178  11.247  1.00 47.97           C  
ATOM   3319  CG1 ILE R 241      11.341  28.037  10.386  1.00 48.23           C  
ATOM   3320  CD1 ILE R 241      11.663  28.157   8.906  1.00 54.49           C  
ATOM   3321  CG2 ILE R 241      12.345  25.719  10.764  1.00 48.13           C  
ATOM   3322  C   ILE R 241      12.731  26.341  13.654  1.00 49.77           C  
ATOM   3323  O   ILE R 241      13.927  26.566  13.810  1.00 49.48           O  
ATOM   3324  N   GLN R 242      12.098  25.347  14.273  1.00 45.91           N  
ATOM   3325  CA  GLN R 242      12.800  24.428  15.160  1.00 45.08           C  
ATOM   3326  CB  GLN R 242      11.855  23.840  16.227  1.00 47.00           C  
ATOM   3327  CG  GLN R 242      11.398  24.846  17.290  1.00 55.54           C  
ATOM   3328  CD  GLN R 242      12.496  25.399  18.175  1.00 71.66           C  
ATOM   3329  OE1 GLN R 242      12.360  26.453  18.803  1.00 69.41           O  
ATOM   3330  NE2 GLN R 242      13.630  24.726  18.247  1.00 67.47           N  
ATOM   3331  C   GLN R 242      13.503  23.328  14.374  1.00 47.47           C  
ATOM   3332  O   GLN R 242      12.855  22.569  13.655  1.00 48.68           O  
ATOM   3333  N   MET R 243      14.832  23.263  14.508  1.00 41.82           N  
ATOM   3334  CA  MET R 243      15.702  22.286  13.870  1.00 40.99           C  
ATOM   3335  CB  MET R 243      16.977  22.939  13.333  1.00 42.03           C  
ATOM   3336  CG  MET R 243      16.755  24.133  12.442  1.00 45.00           C  
ATOM   3337  SD  MET R 243      18.342  24.726  11.813  1.00 48.52           S  
ATOM   3338  CE  MET R 243      19.061  25.413  13.309  1.00 44.76           C  
ATOM   3339  C   MET R 243      16.090  21.246  14.902  1.00 48.14           C  
ATOM   3340  O   MET R 243      16.617  21.594  15.964  1.00 48.52           O  
ATOM   3341  N   ARG R 244      15.836  19.974  14.593  1.00 45.55           N  
ATOM   3342  CA  ARG R 244      16.150  18.868  15.478  1.00 46.74           C  
ATOM   3343  CB  ARG R 244      14.851  18.120  15.836  1.00 49.82           C  
ATOM   3344  CG  ARG R 244      15.005  17.049  16.886  1.00 59.10           C  
ATOM   3345  CD  ARG R 244      14.186  17.446  18.088  1.00 69.40           C  
ATOM   3346  NE  ARG R 244      12.896  16.784  18.071  1.00 70.79           N  
ATOM   3347  CZ  ARG R 244      12.014  16.762  19.066  1.00 77.21           C  
ATOM   3348  NH1 ARG R 244      12.249  17.427  20.191  1.00 54.64           N  
ATOM   3349  NH2 ARG R 244      10.880  16.088  18.936  1.00 66.57           N  
ATOM   3350  C   ARG R 244      17.159  17.923  14.830  1.00 52.45           C  
ATOM   3351  O   ARG R 244      17.056  17.630  13.635  1.00 50.22           O  
ATOM   3352  N   SER R 245      18.117  17.424  15.640  1.00 46.37           N  
ATOM   3353  CA  SER R 245      19.130  16.446  15.221  1.00 45.97           C  
ATOM   3354  CB  SER R 245      20.150  16.225  16.336  1.00 48.87           C  
ATOM   3355  OG  SER R 245      20.971  17.356  16.548  1.00 56.49           O  
ATOM   3356  C   SER R 245      18.465  15.110  14.925  1.00 50.76           C  
ATOM   3357  O   SER R 245      17.405  14.817  15.490  1.00 51.30           O  
ATOM   3358  N   ARG R 246      19.093  14.287  14.073  1.00 48.05           N  
ATOM   3359  CA  ARG R 246      18.577  12.944  13.807  1.00 48.64           C  
ATOM   3360  CB  ARG R 246      18.781  12.509  12.344  1.00 46.60           C  
ATOM   3361  CG  ARG R 246      18.194  11.124  12.051  1.00 44.57           C  
ATOM   3362  CD  ARG R 246      18.201  10.755  10.577  1.00 47.09           C  
ATOM   3363  NE  ARG R 246      17.278  11.573   9.773  1.00 53.30           N  
ATOM   3364  CZ  ARG R 246      15.958  11.392   9.694  1.00 62.66           C  
ATOM   3365  NH1 ARG R 246      15.372  10.419  10.377  1.00 44.67           N  
ATOM   3366  NH2 ARG R 246      15.217  12.183   8.927  1.00 51.13           N  
ATOM   3367  C   ARG R 246      19.240  11.987  14.797  1.00 53.15           C  
ATOM   3368  O   ARG R 246      20.438  11.705  14.692  1.00 51.99           O  
ATOM   3369  N   ALA R 247      18.463  11.538  15.786  1.00 52.42           N  
ATOM   3370  CA  ALA R 247      18.950  10.631  16.824  1.00 53.93           C  
ATOM   3371  CB  ALA R 247      19.113  11.382  18.134  1.00 54.75           C  
ATOM   3372  C   ALA R 247      18.048   9.420  17.010  1.00 61.13           C  
ATOM   3373  O   ALA R 247      16.824   9.549  17.049  1.00 62.19           O  
ATOM   3374  N   VAL R 248      18.661   8.244  17.118  1.00 59.42           N  
ATOM   3375  CA  VAL R 248      17.971   6.961  17.307  1.00 61.44           C  
ATOM   3376  CB  VAL R 248      17.953   6.071  16.023  1.00 65.02           C  
ATOM   3377  CG1 VAL R 248      19.340   5.927  15.396  1.00 64.07           C  
ATOM   3378  CG2 VAL R 248      17.293   4.716  16.262  1.00 67.32           C  
ATOM   3379  C   VAL R 248      18.520   6.244  18.551  1.00 68.75           C  
ATOM   3380  O   VAL R 248      19.698   6.385  18.874  1.00 68.56           O  
ATOM   3381  N   ILE R 249      17.652   5.508  19.254  1.00 67.58           N  
ATOM   3382  CA  ILE R 249      18.019   4.761  20.444  1.00 69.91           C  
ATOM   3383  CB  ILE R 249      16.925   4.921  21.541  1.00 74.94           C  
ATOM   3384  CG1 ILE R 249      16.838   6.392  22.024  1.00 74.30           C  
ATOM   3385  CD1 ILE R 249      15.418   6.865  22.381  1.00 83.00           C  
ATOM   3386  CG2 ILE R 249      17.152   3.950  22.716  1.00 78.24           C  
ATOM   3387  C   ILE R 249      18.266   3.306  20.041  1.00 75.96           C  
ATOM   3388  O   ILE R 249      17.335   2.612  19.620  1.00 77.27           O  
ATOM   3389  N   GLU R 250      19.520   2.853  20.145  1.00 72.98           N  
ATOM   3390  CA  GLU R 250      19.853   1.472  19.793  1.00 75.35           C  
ATOM   3391  CB  GLU R 250      20.752   1.393  18.541  1.00 75.79           C  
ATOM   3392  CG  GLU R 250      22.081   2.116  18.618  1.00 83.48           C  
ATOM   3393  CD  GLU R 250      22.864   2.100  17.322  1.00100.32           C  
ATOM   3394  OE1 GLU R 250      22.319   2.560  16.292  1.00 94.90           O  
ATOM   3395  OE2 GLU R 250      24.052   1.706  17.351  1.00 93.30           O  
ATOM   3396  C   GLU R 250      20.430   0.671  20.974  1.00 82.49           C  
ATOM   3397  O   GLU R 250      20.973   1.251  21.917  1.00 81.99           O  
ATOM   3398  N   GLU R 251      20.323  -0.664  20.899  1.00 82.42           N  
ATOM   3399  CA  GLU R 251      20.816  -1.581  21.937  1.00 85.76           C  
ATOM   3400  CB  GLU R 251      20.101  -2.945  21.862  1.00 89.73           C  
ATOM   3401  CG  GLU R 251      18.586  -2.889  22.009  1.00 97.54           C  
ATOM   3402  CD  GLU R 251      18.051  -2.364  23.327  1.00113.68           C  
ATOM   3403  OE1 GLU R 251      18.361  -2.967  24.381  1.00111.09           O  
ATOM   3404  OE2 GLU R 251      17.295  -1.366  23.301  1.00 99.64           O  
ATOM   3405  C   GLU R 251      22.335  -1.765  21.821  1.00 92.32           C  
ATOM   3406  O   GLU R 251      22.833  -2.037  20.725  1.00 92.34           O  
ATOM   3407  N   ARG R 252      23.070  -1.597  22.939  1.00 90.15           N  
ATOM   3408  CA  ARG R 252      24.532  -1.748  22.933  1.00 90.71           C  
ATOM   3409  CB  ARG R 252      25.255  -0.478  23.441  1.00 89.27           C  
ATOM   3410  CG  ARG R 252      25.009  -0.103  24.904  1.00 97.81           C  
ATOM   3411  CD  ARG R 252      25.634   1.239  25.228  1.00100.03           C  
ATOM   3412  NE  ARG R 252      25.277   1.705  26.568  1.00104.10           N  
ATOM   3413  CZ  ARG R 252      26.060   1.589  27.638  1.00117.53           C  
ATOM   3414  NH1 ARG R 252      25.653   2.041  28.817  1.00103.79           N  
ATOM   3415  NH2 ARG R 252      27.258   1.027  27.536  1.00104.85           N  
ATOM   3416  C   ARG R 252      25.000  -3.030  23.661  1.00 97.51           C  
ATOM   3417  O   ARG R 252      26.208  -3.228  23.825  1.00 99.33           O  
ATOM   3418  N   GLY R 253      24.048  -3.888  24.043  1.00 94.22           N  
ATOM   3419  CA  GLY R 253      24.325  -5.173  24.676  1.00 97.87           C  
ATOM   3420  C   GLY R 253      24.257  -5.165  26.187  1.00101.76           C  
ATOM   3421  O   GLY R 253      24.578  -4.158  26.819  1.00 98.72           O  
ATOM   3422  N   GLY R 254      23.849  -6.297  26.757  1.00101.89           N  
ATOM   3423  CA  GLY R 254      23.701  -6.477  28.199  1.00104.18           C  
ATOM   3424  C   GLY R 254      22.568  -5.667  28.802  1.00105.16           C  
ATOM   3425  O   GLY R 254      22.685  -5.191  29.936  1.00105.44           O  
ATOM   3426  N   GLY R 255      21.487  -5.496  28.032  1.00 98.89           N  
ATOM   3427  CA  GLY R 255      20.302  -4.735  28.423  1.00 96.88           C  
ATOM   3428  C   GLY R 255      20.447  -3.225  28.297  1.00 97.28           C  
ATOM   3429  O   GLY R 255      19.465  -2.486  28.432  1.00 96.15           O  
ATOM   3430  N   ARG R 256      21.678  -2.756  28.027  1.00 91.19           N  
ATOM   3431  CA  ARG R 256      22.028  -1.343  27.909  1.00 86.87           C  
ATOM   3432  CB  ARG R 256      23.532  -1.138  28.179  1.00 86.91           C  
ATOM   3433  CG  ARG R 256      24.032  -1.706  29.512  1.00 96.69           C  
ATOM   3434  CD  ARG R 256      25.545  -1.669  29.653  1.00106.21           C  
ATOM   3435  NE  ARG R 256      26.257  -2.164  28.471  1.00116.19           N  
ATOM   3436  CZ  ARG R 256      27.068  -3.218  28.461  1.00137.24           C  
ATOM   3437  NH1 ARG R 256      27.276  -3.918  29.571  1.00130.98           N  
ATOM   3438  NH2 ARG R 256      27.668  -3.588  27.336  1.00123.75           N  
ATOM   3439  C   ARG R 256      21.622  -0.737  26.556  1.00 85.53           C  
ATOM   3440  O   ARG R 256      21.531  -1.446  25.550  1.00 84.71           O  
ATOM   3441  N   GLN R 257      21.387   0.583  26.546  1.00 78.75           N  
ATOM   3442  CA  GLN R 257      20.997   1.358  25.360  1.00 74.32           C  
ATOM   3443  CB  GLN R 257      19.580   1.936  25.528  1.00 74.80           C  
ATOM   3444  CG  GLN R 257      18.458   0.907  25.577  1.00 83.67           C  
ATOM   3445  CD  GLN R 257      17.108   1.568  25.734  1.00 94.07           C  
ATOM   3446  OE1 GLN R 257      16.858   2.327  26.688  1.00 87.69           O  
ATOM   3447  NE2 GLN R 257      16.202   1.282  24.801  1.00 79.90           N  
ATOM   3448  C   GLN R 257      21.968   2.517  25.098  1.00 73.93           C  
ATOM   3449  O   GLN R 257      22.680   2.964  26.004  1.00 74.82           O  
ATOM   3450  N   ARG R 258      21.970   3.015  23.859  1.00 65.55           N  
ATOM   3451  CA  ARG R 258      22.778   4.158  23.459  1.00 62.35           C  
ATOM   3452  CB  ARG R 258      24.155   3.737  22.905  1.00 64.28           C  
ATOM   3453  CG  ARG R 258      24.110   2.899  21.636  1.00 73.60           C  
ATOM   3454  CD  ARG R 258      25.487   2.578  21.109  1.00 86.46           C  
ATOM   3455  NE  ARG R 258      25.428   1.520  20.102  1.00105.93           N  
ATOM   3456  CZ  ARG R 258      26.484   1.022  19.468  1.00125.75           C  
ATOM   3457  NH1 ARG R 258      27.702   1.490  19.721  1.00118.96           N  
ATOM   3458  NH2 ARG R 258      26.332   0.056  18.570  1.00109.84           N  
ATOM   3459  C   ARG R 258      22.026   5.030  22.470  1.00 60.95           C  
ATOM   3460  O   ARG R 258      21.215   4.529  21.690  1.00 60.01           O  
ATOM   3461  N   ILE R 259      22.280   6.336  22.523  1.00 54.64           N  
ATOM   3462  CA  ILE R 259      21.692   7.291  21.597  1.00 51.32           C  
ATOM   3463  CB  ILE R 259      21.233   8.613  22.283  1.00 52.79           C  
ATOM   3464  CG1 ILE R 259      20.192   8.351  23.399  1.00 53.61           C  
ATOM   3465  CD1 ILE R 259      20.053   9.464  24.433  1.00 56.10           C  
ATOM   3466  CG2 ILE R 259      20.702   9.631  21.229  1.00 51.03           C  
ATOM   3467  C   ILE R 259      22.743   7.535  20.521  1.00 55.33           C  
ATOM   3468  O   ILE R 259      23.900   7.804  20.848  1.00 53.88           O  
ATOM   3469  N   VAL R 260      22.353   7.406  19.245  1.00 54.31           N  
ATOM   3470  CA  VAL R 260      23.271   7.650  18.125  1.00 53.77           C  
ATOM   3471  CB  VAL R 260      23.594   6.382  17.277  1.00 58.78           C  
ATOM   3472  CG1 VAL R 260      24.616   6.695  16.191  1.00 57.93           C  
ATOM   3473  CG2 VAL R 260      24.099   5.242  18.157  1.00 61.00           C  
ATOM   3474  C   VAL R 260      22.754   8.832  17.297  1.00 56.18           C  
ATOM   3475  O   VAL R 260      21.668   8.739  16.709  1.00 56.97           O  
ATOM   3476  N   VAL R 261      23.534   9.947  17.288  1.00 49.36           N  
ATOM   3477  CA  VAL R 261      23.243  11.192  16.557  1.00 46.57           C  
ATOM   3478  CB  VAL R 261      23.689  12.438  17.372  1.00 49.23           C  
ATOM   3479  CG1 VAL R 261      23.347  13.737  16.647  1.00 46.82           C  
ATOM   3480  CG2 VAL R 261      23.093  12.425  18.778  1.00 50.15           C  
ATOM   3481  C   VAL R 261      23.947  11.118  15.195  1.00 49.27           C  
ATOM   3482  O   VAL R 261      25.169  10.987  15.165  1.00 49.75           O  
ATOM   3483  N   THR R 262      23.189  11.178  14.080  1.00 44.29           N  
ATOM   3484  CA  THR R 262      23.759  11.065  12.723  1.00 43.80           C  
ATOM   3485  CB  THR R 262      23.175   9.851  11.964  1.00 49.31           C  
ATOM   3486  OG1 THR R 262      21.757  10.003  11.799  1.00 51.47           O  
ATOM   3487  CG2 THR R 262      23.498   8.528  12.646  1.00 47.18           C  
ATOM   3488  C   THR R 262      23.642  12.335  11.887  1.00 47.72           C  
ATOM   3489  O   THR R 262      24.291  12.445  10.849  1.00 49.84           O  
ATOM   3490  N   GLU R 263      22.813  13.276  12.319  1.00 43.00           N  
ATOM   3491  CA  GLU R 263      22.586  14.563  11.654  1.00 42.23           C  
ATOM   3492  CB  GLU R 263      21.327  14.507  10.741  1.00 43.48           C  
ATOM   3493  CG  GLU R 263      21.461  13.650   9.489  1.00 39.63           C  
ATOM   3494  CD  GLU R 263      20.162  13.235   8.828  1.00 57.85           C  
ATOM   3495  OE1 GLU R 263      20.205  12.289   8.007  1.00 54.55           O  
ATOM   3496  OE2 GLU R 263      19.101  13.828   9.135  1.00 51.65           O  
ATOM   3497  C   GLU R 263      22.384  15.599  12.748  1.00 45.69           C  
ATOM   3498  O   GLU R 263      21.655  15.346  13.696  1.00 45.11           O  
ATOM   3499  N   ILE R 264      23.047  16.744  12.637  1.00 43.71           N  
ATOM   3500  CA  ILE R 264      22.961  17.836  13.622  1.00 43.12           C  
ATOM   3501  CB  ILE R 264      24.326  18.115  14.342  1.00 46.09           C  
ATOM   3502  CG1 ILE R 264      25.422  18.580  13.367  1.00 46.80           C  
ATOM   3503  CD1 ILE R 264      26.559  19.387  13.992  1.00 58.21           C  
ATOM   3504  CG2 ILE R 264      24.777  16.907  15.170  1.00 46.19           C  
ATOM   3505  C   ILE R 264      22.334  19.080  12.964  1.00 44.80           C  
ATOM   3506  O   ILE R 264      22.315  19.138  11.729  1.00 42.82           O  
ATOM   3507  N   PRO R 265      21.772  20.063  13.729  1.00 41.76           N  
ATOM   3508  CA  PRO R 265      21.174  21.236  13.067  1.00 40.80           C  
ATOM   3509  CB  PRO R 265      20.530  22.013  14.219  1.00 43.82           C  
ATOM   3510  CG  PRO R 265      20.512  21.085  15.382  1.00 48.87           C  
ATOM   3511  CD  PRO R 265      21.665  20.177  15.199  1.00 43.71           C  
ATOM   3512  C   PRO R 265      22.206  22.085  12.321  1.00 42.88           C  
ATOM   3513  O   PRO R 265      23.405  21.988  12.583  1.00 42.36           O  
ATOM   3514  N   PHE R 266      21.730  22.893  11.367  1.00 38.38           N  
ATOM   3515  CA  PHE R 266      22.524  23.799  10.547  1.00 37.64           C  
ATOM   3516  CB  PHE R 266      21.619  24.450   9.491  1.00 39.22           C  
ATOM   3517  CG  PHE R 266      22.283  25.339   8.470  1.00 40.34           C  
ATOM   3518  CD1 PHE R 266      23.315  24.859   7.673  1.00 42.63           C  
ATOM   3519  CE1 PHE R 266      23.928  25.686   6.725  1.00 43.81           C  
ATOM   3520  CZ  PHE R 266      23.480  26.980   6.538  1.00 42.63           C  
ATOM   3521  CE2 PHE R 266      22.426  27.455   7.284  1.00 45.30           C  
ATOM   3522  CD2 PHE R 266      21.831  26.637   8.255  1.00 42.52           C  
ATOM   3523  C   PHE R 266      23.233  24.867  11.390  1.00 46.05           C  
ATOM   3524  O   PHE R 266      22.623  25.439  12.292  1.00 47.81           O  
ATOM   3525  N   GLN R 267      24.530  25.113  11.094  1.00 42.98           N  
ATOM   3526  CA  GLN R 267      25.405  26.109  11.736  1.00 43.60           C  
ATOM   3527  CB  GLN R 267      24.879  27.536  11.567  1.00 45.91           C  
ATOM   3528  CG  GLN R 267      24.789  27.977  10.105  1.00 51.79           C  
ATOM   3529  CD  GLN R 267      23.893  29.166   9.946  1.00 59.09           C  
ATOM   3530  OE1 GLN R 267      22.800  29.234  10.502  1.00 58.04           O  
ATOM   3531  NE2 GLN R 267      24.294  30.088   9.100  1.00 44.18           N  
ATOM   3532  C   GLN R 267      25.716  25.793  13.206  1.00 50.61           C  
ATOM   3533  O   GLN R 267      26.210  26.661  13.948  1.00 51.38           O  
ATOM   3534  N   VAL R 268      25.500  24.530  13.603  1.00 47.10           N  
ATOM   3535  CA  VAL R 268      25.822  24.073  14.952  1.00 47.34           C  
ATOM   3536  CB  VAL R 268      24.742  23.100  15.516  1.00 51.27           C  
ATOM   3537  CG1 VAL R 268      25.211  22.402  16.786  1.00 51.15           C  
ATOM   3538  CG2 VAL R 268      23.436  23.834  15.781  1.00 52.53           C  
ATOM   3539  C   VAL R 268      27.226  23.458  14.908  1.00 49.79           C  
ATOM   3540  O   VAL R 268      27.494  22.596  14.069  1.00 49.45           O  
ATOM   3541  N   ASN R 269      28.125  23.934  15.788  1.00 45.46           N  
ATOM   3542  CA  ASN R 269      29.479  23.401  15.915  1.00 44.94           C  
ATOM   3543  CB  ASN R 269      30.391  24.413  16.619  1.00 44.15           C  
ATOM   3544  CG  ASN R 269      31.846  24.028  16.699  1.00 57.16           C  
ATOM   3545  OD1 ASN R 269      32.215  22.916  17.089  1.00 53.61           O  
ATOM   3546  ND2 ASN R 269      32.712  24.979  16.421  1.00 48.13           N  
ATOM   3547  C   ASN R 269      29.359  22.098  16.721  1.00 49.05           C  
ATOM   3548  O   ASN R 269      28.984  22.137  17.900  1.00 50.21           O  
ATOM   3549  N   LYS R 270      29.636  20.955  16.068  1.00 44.26           N  
ATOM   3550  CA  LYS R 270      29.570  19.601  16.625  1.00 43.61           C  
ATOM   3551  CB  LYS R 270      29.928  18.566  15.543  1.00 43.94           C  
ATOM   3552  CG  LYS R 270      30.025  17.120  16.021  1.00 49.04           C  
ATOM   3553  CD  LYS R 270      30.136  16.077  14.883  1.00 50.40           C  
ATOM   3554  CE  LYS R 270      31.298  16.247  13.915  1.00 52.70           C  
ATOM   3555  NZ  LYS R 270      32.632  16.148  14.554  1.00 63.64           N  
ATOM   3556  C   LYS R 270      30.427  19.454  17.890  1.00 51.93           C  
ATOM   3557  O   LYS R 270      29.934  18.931  18.893  1.00 52.49           O  
ATOM   3558  N   ALA R 271      31.680  19.964  17.860  1.00 51.16           N  
ATOM   3559  CA  ALA R 271      32.618  19.928  18.997  1.00 53.24           C  
ATOM   3560  CB  ALA R 271      33.976  20.463  18.577  1.00 54.64           C  
ATOM   3561  C   ALA R 271      32.083  20.712  20.201  1.00 61.06           C  
ATOM   3562  O   ALA R 271      32.148  20.215  21.330  1.00 64.44           O  
ATOM   3563  N   ARG R 272      31.520  21.910  19.955  1.00 56.94           N  
ATOM   3564  CA  ARG R 272      30.932  22.760  20.988  1.00 58.02           C  
ATOM   3565  CB  ARG R 272      30.684  24.181  20.455  1.00 58.86           C  
ATOM   3566  CG  ARG R 272      30.602  25.217  21.566  1.00 76.69           C  
ATOM   3567  CD  ARG R 272      30.477  26.695  21.161  1.00 97.54           C  
ATOM   3568  NE  ARG R 272      30.518  27.023  19.736  1.00107.57           N  
ATOM   3569  CZ  ARG R 272      31.427  27.814  19.165  1.00125.59           C  
ATOM   3570  NH1 ARG R 272      32.375  28.389  19.900  1.00118.31           N  
ATOM   3571  NH2 ARG R 272      31.385  28.048  17.860  1.00110.31           N  
ATOM   3572  C   ARG R 272      29.646  22.129  21.545  1.00 62.04           C  
ATOM   3573  O   ARG R 272      29.400  22.226  22.749  1.00 62.54           O  
ATOM   3574  N   MET R 273      28.858  21.442  20.684  1.00 57.81           N  
ATOM   3575  CA  MET R 273      27.631  20.740  21.087  1.00 58.04           C  
ATOM   3576  CB  MET R 273      26.871  20.213  19.859  1.00 59.01           C  
ATOM   3577  CG  MET R 273      25.508  19.623  20.185  1.00 63.70           C  
ATOM   3578  SD  MET R 273      24.800  18.659  18.808  1.00 67.71           S  
ATOM   3579  CE  MET R 273      25.775  17.156  18.906  1.00 64.43           C  
ATOM   3580  C   MET R 273      27.985  19.592  22.037  1.00 63.22           C  
ATOM   3581  O   MET R 273      27.335  19.444  23.076  1.00 64.40           O  
ATOM   3582  N   ILE R 274      29.040  18.810  21.689  1.00 59.22           N  
ATOM   3583  CA  ILE R 274      29.557  17.687  22.475  1.00 59.76           C  
ATOM   3584  CB  ILE R 274      30.579  16.832  21.665  1.00 62.37           C  
ATOM   3585  CG1 ILE R 274      29.872  16.076  20.518  1.00 60.96           C  
ATOM   3586  CD1 ILE R 274      30.748  15.663  19.393  1.00 63.02           C  
ATOM   3587  CG2 ILE R 274      31.342  15.833  22.559  1.00 64.75           C  
ATOM   3588  C   ILE R 274      30.097  18.198  23.812  1.00 65.97           C  
ATOM   3589  O   ILE R 274      29.821  17.590  24.846  1.00 67.00           O  
ATOM   3590  N   GLU R 275      30.809  19.343  23.795  1.00 63.77           N  
ATOM   3591  CA  GLU R 275      31.353  19.975  25.003  1.00 66.53           C  
ATOM   3592  CB  GLU R 275      32.341  21.107  24.644  1.00 68.54           C  
ATOM   3593  CG  GLU R 275      33.073  21.744  25.823  1.00 86.51           C  
ATOM   3594  CD  GLU R 275      33.819  20.822  26.777  1.00117.09           C  
ATOM   3595  OE1 GLU R 275      34.768  20.141  26.323  1.00126.29           O  
ATOM   3596  OE2 GLU R 275      33.482  20.809  27.985  1.00103.22           O  
ATOM   3597  C   GLU R 275      30.218  20.448  25.933  1.00 71.17           C  
ATOM   3598  O   GLU R 275      30.367  20.368  27.154  1.00 73.71           O  
ATOM   3599  N   LYS R 276      29.073  20.881  25.357  1.00 65.30           N  
ATOM   3600  CA  LYS R 276      27.898  21.307  26.122  1.00 65.68           C  
ATOM   3601  CB  LYS R 276      26.895  22.054  25.238  1.00 66.61           C  
ATOM   3602  C   LYS R 276      27.242  20.110  26.808  1.00 69.62           C  
ATOM   3603  O   LYS R 276      26.888  20.220  27.980  1.00 71.70           O  
ATOM   3604  N   ILE R 277      27.123  18.959  26.099  1.00 63.48           N  
ATOM   3605  CA  ILE R 277      26.576  17.713  26.654  1.00 63.45           C  
ATOM   3606  CB  ILE R 277      26.357  16.598  25.569  1.00 63.57           C  
ATOM   3607  CG1 ILE R 277      25.355  17.050  24.491  1.00 61.20           C  
ATOM   3608  CD1 ILE R 277      25.485  16.372  23.133  1.00 61.20           C  
ATOM   3609  CG2 ILE R 277      25.873  15.284  26.204  1.00 64.74           C  
ATOM   3610  C   ILE R 277      27.492  17.261  27.801  1.00 72.04           C  
ATOM   3611  O   ILE R 277      27.000  16.943  28.892  1.00 75.17           O  
ATOM   3612  N   ALA R 278      28.824  17.289  27.566  1.00 68.42           N  
ATOM   3613  CA  ALA R 278      29.849  16.904  28.540  1.00 70.68           C  
ATOM   3614  CB  ALA R 278      31.233  16.994  27.910  1.00 71.01           C  
ATOM   3615  C   ALA R 278      29.785  17.754  29.812  1.00 77.16           C  
ATOM   3616  O   ALA R 278      29.907  17.210  30.909  1.00 79.23           O  
ATOM   3617  N   GLU R 279      29.586  19.084  29.651  1.00 73.49           N  
ATOM   3618  CA  GLU R 279      29.479  20.060  30.742  1.00 75.91           C  
ATOM   3619  CB  GLU R 279      29.382  21.493  30.187  1.00 76.46           C  
ATOM   3620  CG  GLU R 279      30.721  22.192  30.002  1.00 88.35           C  
ATOM   3621  CD  GLU R 279      30.704  23.501  29.231  1.00107.40           C  
ATOM   3622  OE1 GLU R 279      29.707  24.253  29.340  1.00102.04           O  
ATOM   3623  OE2 GLU R 279      31.731  23.808  28.582  1.00 95.54           O  
ATOM   3624  C   GLU R 279      28.260  19.756  31.609  1.00 81.20           C  
ATOM   3625  O   GLU R 279      28.366  19.807  32.835  1.00 82.70           O  
ATOM   3626  N   LEU R 280      27.118  19.399  30.959  1.00 76.67           N  
ATOM   3627  CA  LEU R 280      25.839  19.064  31.595  1.00 78.41           C  
ATOM   3628  CB  LEU R 280      24.730  18.861  30.545  1.00 75.86           C  
ATOM   3629  CG  LEU R 280      24.048  20.072  29.898  1.00 78.87           C  
ATOM   3630  CD1 LEU R 280      22.703  19.677  29.368  1.00 76.50           C  
ATOM   3631  CD2 LEU R 280      23.828  21.213  30.886  1.00 85.81           C  
ATOM   3632  C   LEU R 280      25.928  17.829  32.480  1.00 85.90           C  
ATOM   3633  O   LEU R 280      25.382  17.829  33.585  1.00 88.16           O  
ATOM   3634  N   VAL R 281      26.594  16.771  31.983  1.00 83.05           N  
ATOM   3635  CA  VAL R 281      26.781  15.509  32.702  1.00 85.70           C  
ATOM   3636  CB  VAL R 281      27.170  14.311  31.779  1.00 87.95           C  
ATOM   3637  CG1 VAL R 281      26.053  14.003  30.795  1.00 84.65           C  
ATOM   3638  CG2 VAL R 281      28.471  14.532  31.028  1.00 87.09           C  
ATOM   3639  C   VAL R 281      27.734  15.706  33.896  1.00 93.65           C  
ATOM   3640  O   VAL R 281      27.500  15.145  34.971  1.00 96.69           O  
ATOM   3641  N   ARG R 282      28.767  16.557  33.704  1.00 89.83           N  
ATOM   3642  CA  ARG R 282      29.772  16.904  34.706  1.00 93.22           C  
ATOM   3643  CB  ARG R 282      30.897  17.718  34.051  1.00 92.74           C  
ATOM   3644  CG  ARG R 282      32.240  17.626  34.774  1.00108.69           C  
ATOM   3645  CD  ARG R 282      33.310  18.471  34.107  1.00120.15           C  
ATOM   3646  NE  ARG R 282      32.986  19.900  34.108  1.00129.62           N  
ATOM   3647  CZ  ARG R 282      32.736  20.618  33.016  1.00141.20           C  
ATOM   3648  NH1 ARG R 282      32.766  20.050  31.816  1.00124.64           N  
ATOM   3649  NH2 ARG R 282      32.456  21.911  33.116  1.00128.01           N  
ATOM   3650  C   ARG R 282      29.141  17.693  35.861  1.00 99.25           C  
ATOM   3651  O   ARG R 282      29.331  17.328  37.017  1.00102.32           O  
ATOM   3652  N   ASP R 283      28.362  18.743  35.534  1.00 94.67           N  
ATOM   3653  CA  ASP R 283      27.674  19.611  36.492  1.00 97.54           C  
ATOM   3654  CB  ASP R 283      27.371  20.987  35.854  1.00 98.11           C  
ATOM   3655  CG  ASP R 283      28.580  21.754  35.323  1.00109.60           C  
ATOM   3656  OD1 ASP R 283      29.717  21.469  35.772  1.00111.47           O  
ATOM   3657  OD2 ASP R 283      28.388  22.637  34.461  1.00114.51           O  
ATOM   3658  C   ASP R 283      26.396  18.974  37.076  1.00102.20           C  
ATOM   3659  O   ASP R 283      25.707  19.615  37.877  1.00104.53           O  
ATOM   3660  N   LYS R 284      26.093  17.712  36.678  1.00 96.27           N  
ATOM   3661  CA  LYS R 284      24.946  16.907  37.123  1.00 96.80           C  
ATOM   3662  CB  LYS R 284      25.026  16.600  38.639  1.00103.79           C  
ATOM   3663  CG  LYS R 284      26.289  15.847  39.042  1.00114.91           C  
ATOM   3664  CD  LYS R 284      26.593  16.023  40.512  1.00129.54           C  
ATOM   3665  C   LYS R 284      23.579  17.520  36.724  1.00 99.31           C  
ATOM   3666  O   LYS R 284      22.549  17.168  37.305  1.00100.69           O  
ATOM   3667  N   LYS R 285      23.572  18.395  35.695  1.00 93.05           N  
ATOM   3668  CA  LYS R 285      22.365  19.055  35.176  1.00 91.79           C  
ATOM   3669  CB  LYS R 285      22.719  20.339  34.412  1.00 92.61           C  
ATOM   3670  CG  LYS R 285      23.211  21.471  35.311  1.00109.00           C  
ATOM   3671  C   LYS R 285      21.490  18.109  34.330  1.00 92.66           C  
ATOM   3672  O   LYS R 285      20.315  18.402  34.094  1.00 92.31           O  
ATOM   3673  N   ILE R 286      22.065  16.967  33.901  1.00 86.89           N  
ATOM   3674  CA  ILE R 286      21.409  15.892  33.146  1.00 84.06           C  
ATOM   3675  CB  ILE R 286      21.546  16.069  31.601  1.00 82.87           C  
ATOM   3676  CG1 ILE R 286      20.434  15.319  30.844  1.00 82.31           C  
ATOM   3677  CD1 ILE R 286      20.203  15.789  29.395  1.00 88.96           C  
ATOM   3678  CG2 ILE R 286      22.940  15.720  31.076  1.00 80.88           C  
ATOM   3679  C   ILE R 286      21.893  14.530  33.689  1.00 88.06           C  
ATOM   3680  O   ILE R 286      23.077  14.376  34.004  1.00 87.67           O  
ATOM   3681  N   ASP R 287      20.970  13.570  33.842  1.00 86.07           N  
ATOM   3682  CA  ASP R 287      21.299  12.256  34.397  1.00 88.43           C  
ATOM   3683  CB  ASP R 287      20.563  12.051  35.735  1.00 94.90           C  
ATOM   3684  CG  ASP R 287      21.137  10.979  36.647  1.00112.13           C  
ATOM   3685  OD1 ASP R 287      22.282  10.523  36.395  1.00111.96           O  
ATOM   3686  OD2 ASP R 287      20.445  10.596  37.620  1.00123.92           O  
ATOM   3687  C   ASP R 287      21.042  11.089  33.448  1.00 90.41           C  
ATOM   3688  O   ASP R 287      20.212  11.202  32.550  1.00 88.26           O  
ATOM   3689  N   GLY R 288      21.746   9.977  33.687  1.00 87.44           N  
ATOM   3690  CA  GLY R 288      21.609   8.741  32.924  1.00 85.74           C  
ATOM   3691  C   GLY R 288      22.580   8.541  31.778  1.00 85.40           C  
ATOM   3692  O   GLY R 288      22.395   7.616  30.989  1.00 84.16           O  
ATOM   3693  N   ILE R 289      23.619   9.390  31.671  1.00 79.63           N  
ATOM   3694  CA  ILE R 289      24.634   9.289  30.615  1.00 76.35           C  
ATOM   3695  CB  ILE R 289      24.792  10.623  29.823  1.00 75.94           C  
ATOM   3696  CG1 ILE R 289      23.488  10.991  29.088  1.00 73.90           C  
ATOM   3697  CD1 ILE R 289      23.384  12.434  28.584  1.00 77.83           C  
ATOM   3698  CG2 ILE R 289      25.996  10.583  28.865  1.00 74.71           C  
ATOM   3699  C   ILE R 289      25.953   8.777  31.212  1.00 82.12           C  
ATOM   3700  O   ILE R 289      26.516   9.420  32.102  1.00 82.63           O  
ATOM   3701  N   THR R 290      26.429   7.614  30.729  1.00 79.63           N  
ATOM   3702  CA  THR R 290      27.666   6.986  31.206  1.00 82.19           C  
ATOM   3703  CB  THR R 290      27.536   5.455  31.290  1.00 91.10           C  
ATOM   3704  OG1 THR R 290      27.066   4.929  30.054  1.00 85.60           O  
ATOM   3705  CG2 THR R 290      26.622   5.009  32.414  1.00 94.76           C  
ATOM   3706  C   THR R 290      28.886   7.429  30.401  1.00 85.54           C  
ATOM   3707  O   THR R 290      29.947   7.657  30.984  1.00 87.52           O  
ATOM   3708  N   ASP R 291      28.734   7.556  29.068  1.00 79.26           N  
ATOM   3709  CA  ASP R 291      29.810   7.984  28.169  1.00 77.73           C  
ATOM   3710  CB  ASP R 291      30.652   6.777  27.680  1.00 81.78           C  
ATOM   3711  CG  ASP R 291      31.994   7.118  27.030  1.00 92.70           C  
ATOM   3712  OD1 ASP R 291      32.506   8.244  27.263  1.00 93.65           O  
ATOM   3713  OD2 ASP R 291      32.534   6.258  26.296  1.00 97.73           O  
ATOM   3714  C   ASP R 291      29.274   8.814  26.997  1.00 75.31           C  
ATOM   3715  O   ASP R 291      28.075   8.791  26.712  1.00 73.54           O  
ATOM   3716  N   LEU R 292      30.169   9.568  26.349  1.00 68.63           N  
ATOM   3717  CA  LEU R 292      29.872  10.444  25.222  1.00 64.53           C  
ATOM   3718  CB  LEU R 292      29.488  11.840  25.762  1.00 63.60           C  
ATOM   3719  CG  LEU R 292      29.494  13.034  24.815  1.00 65.05           C  
ATOM   3720  CD1 LEU R 292      28.275  13.036  23.912  1.00 62.56           C  
ATOM   3721  CD2 LEU R 292      29.565  14.327  25.602  1.00 67.04           C  
ATOM   3722  C   LEU R 292      31.105  10.481  24.313  1.00 66.88           C  
ATOM   3723  O   LEU R 292      32.196  10.847  24.762  1.00 67.78           O  
ATOM   3724  N   ARG R 293      30.939  10.038  23.053  1.00 61.18           N  
ATOM   3725  CA  ARG R 293      32.033   9.967  22.081  1.00 60.65           C  
ATOM   3726  CB  ARG R 293      32.483   8.514  21.866  1.00 62.77           C  
ATOM   3727  CG  ARG R 293      32.814   7.733  23.118  1.00 74.22           C  
ATOM   3728  CD  ARG R 293      33.301   6.340  22.780  1.00 82.90           C  
ATOM   3729  NE  ARG R 293      32.326   5.549  22.023  1.00 84.84           N  
ATOM   3730  CZ  ARG R 293      31.312   4.881  22.565  1.00 98.28           C  
ATOM   3731  NH1 ARG R 293      31.100   4.929  23.874  1.00 85.76           N  
ATOM   3732  NH2 ARG R 293      30.495   4.171  21.800  1.00 87.01           N  
ATOM   3733  C   ARG R 293      31.650  10.501  20.723  1.00 60.81           C  
ATOM   3734  O   ARG R 293      30.524  10.288  20.261  1.00 58.27           O  
ATOM   3735  N   ASP R 294      32.625  11.113  20.040  1.00 56.50           N  
ATOM   3736  CA  ASP R 294      32.447  11.568  18.669  1.00 53.31           C  
ATOM   3737  CB  ASP R 294      33.069  12.948  18.452  1.00 53.64           C  
ATOM   3738  CG  ASP R 294      32.711  13.588  17.122  1.00 60.16           C  
ATOM   3739  OD1 ASP R 294      31.768  13.105  16.466  1.00 58.85           O  
ATOM   3740  OD2 ASP R 294      33.334  14.612  16.768  1.00 64.92           O  
ATOM   3741  C   ASP R 294      33.075  10.521  17.756  1.00 59.06           C  
ATOM   3742  O   ASP R 294      34.296  10.477  17.586  1.00 61.00           O  
ATOM   3743  N   GLU R 295      32.234   9.641  17.216  1.00 55.44           N  
ATOM   3744  CA  GLU R 295      32.640   8.556  16.317  1.00 56.29           C  
ATOM   3745  CB  GLU R 295      31.843   7.269  16.614  1.00 58.31           C  
ATOM   3746  CG  GLU R 295      32.016   6.726  18.022  1.00 67.60           C  
ATOM   3747  CD  GLU R 295      31.611   5.282  18.248  1.00 94.41           C  
ATOM   3748  OE1 GLU R 295      31.023   4.658  17.333  1.00 89.96           O  
ATOM   3749  OE2 GLU R 295      31.886   4.772  19.358  1.00 95.23           O  
ATOM   3750  C   GLU R 295      32.514   8.970  14.834  1.00 58.23           C  
ATOM   3751  O   GLU R 295      32.421   8.108  13.949  1.00 58.34           O  
ATOM   3752  N   THR R 296      32.518  10.296  14.572  1.00 53.60           N  
ATOM   3753  CA  THR R 296      32.457  10.870  13.227  1.00 52.16           C  
ATOM   3754  CB  THR R 296      32.306  12.404  13.300  1.00 52.67           C  
ATOM   3755  OG1 THR R 296      31.085  12.698  13.978  1.00 50.47           O  
ATOM   3756  CG2 THR R 296      32.281  13.072  11.925  1.00 45.84           C  
ATOM   3757  C   THR R 296      33.692  10.413  12.457  1.00 59.07           C  
ATOM   3758  O   THR R 296      34.800  10.409  13.006  1.00 60.10           O  
ATOM   3759  N   SER R 297      33.470   9.948  11.220  1.00 55.96           N  
ATOM   3760  CA  SER R 297      34.507   9.465  10.313  1.00 57.49           C  
ATOM   3761  CB  SER R 297      34.696   7.958  10.477  1.00 62.75           C  
ATOM   3762  OG  SER R 297      33.660   7.222   9.847  1.00 69.09           O  
ATOM   3763  C   SER R 297      34.125   9.808   8.868  1.00 60.25           C  
ATOM   3764  O   SER R 297      32.961  10.061   8.579  1.00 55.74           O  
ATOM   3765  N   LEU R 298      35.104   9.782   7.964  1.00 61.47           N  
ATOM   3766  CA  LEU R 298      34.911  10.072   6.542  1.00 62.51           C  
ATOM   3767  CB  LEU R 298      36.244   9.902   5.784  1.00 65.34           C  
ATOM   3768  CG  LEU R 298      37.373  10.854   6.137  1.00 69.96           C  
ATOM   3769  CD1 LEU R 298      38.656  10.411   5.485  1.00 73.88           C  
ATOM   3770  CD2 LEU R 298      37.018  12.304   5.802  1.00 68.22           C  
ATOM   3771  C   LEU R 298      33.877   9.138   5.922  1.00 69.78           C  
ATOM   3772  O   LEU R 298      33.056   9.563   5.111  1.00 68.19           O  
ATOM   3773  N   ARG R 299      33.929   7.871   6.341  1.00 69.94           N  
ATOM   3774  CA  ARG R 299      33.125   6.743   5.896  1.00 71.96           C  
ATOM   3775  CB  ARG R 299      33.870   5.412   6.174  1.00 77.92           C  
ATOM   3776  CG  ARG R 299      34.994   5.484   7.247  1.00 92.72           C  
ATOM   3777  CD  ARG R 299      36.370   5.854   6.680  1.00105.34           C  
ATOM   3778  NE  ARG R 299      37.322   6.264   7.719  1.00110.27           N  
ATOM   3779  CZ  ARG R 299      38.531   6.769   7.477  1.00118.50           C  
ATOM   3780  NH1 ARG R 299      39.330   7.105   8.481  1.00 97.97           N  
ATOM   3781  NH2 ARG R 299      38.947   6.942   6.227  1.00102.69           N  
ATOM   3782  C   ARG R 299      31.712   6.724   6.475  1.00 74.01           C  
ATOM   3783  O   ARG R 299      30.750   6.547   5.721  1.00 74.16           O  
ATOM   3784  N   THR R 300      31.577   6.904   7.797  1.00 68.24           N  
ATOM   3785  CA  THR R 300      30.260   6.867   8.436  1.00 65.69           C  
ATOM   3786  CB  THR R 300      30.356   6.452   9.929  1.00 70.29           C  
ATOM   3787  OG1 THR R 300      31.063   7.437  10.694  1.00 64.25           O  
ATOM   3788  CG2 THR R 300      30.947   5.065  10.131  1.00 71.73           C  
ATOM   3789  C   THR R 300      29.524   8.190   8.336  1.00 67.30           C  
ATOM   3790  O   THR R 300      28.290   8.217   8.349  1.00 68.06           O  
ATOM   3791  N   GLY R 301      30.277   9.279   8.307  1.00 60.57           N  
ATOM   3792  CA  GLY R 301      29.721  10.619   8.370  1.00 56.87           C  
ATOM   3793  C   GLY R 301      29.612  10.973   9.838  1.00 58.24           C  
ATOM   3794  O   GLY R 301      30.315  10.382  10.668  1.00 59.00           O  
ATOM   3795  N   VAL R 302      28.714  11.908  10.180  1.00 52.13           N  
ATOM   3796  CA  VAL R 302      28.476  12.348  11.568  1.00 49.79           C  
ATOM   3797  CB  VAL R 302      27.570  13.600  11.634  1.00 50.37           C  
ATOM   3798  CG1 VAL R 302      27.239  13.987  13.072  1.00 48.71           C  
ATOM   3799  CG2 VAL R 302      28.220  14.769  10.906  1.00 49.64           C  
ATOM   3800  C   VAL R 302      27.924  11.193  12.397  1.00 54.38           C  
ATOM   3801  O   VAL R 302      26.977  10.531  11.978  1.00 54.84           O  
ATOM   3802  N   ARG R 303      28.569  10.915  13.530  1.00 50.87           N  
ATOM   3803  CA  ARG R 303      28.156   9.871  14.467  1.00 50.90           C  
ATOM   3804  CB  ARG R 303      28.699   8.475  14.078  1.00 52.02           C  
ATOM   3805  CG  ARG R 303      28.272   7.346  15.033  1.00 59.35           C  
ATOM   3806  CD  ARG R 303      28.888   6.004  14.662  1.00 65.57           C  
ATOM   3807  NE  ARG R 303      27.880   4.953  14.536  1.00 71.98           N  
ATOM   3808  CZ  ARG R 303      27.541   4.117  15.506  1.00 86.64           C  
ATOM   3809  NH1 ARG R 303      28.198   4.126  16.654  1.00 74.11           N  
ATOM   3810  NH2 ARG R 303      26.614   3.194  15.300  1.00 83.89           N  
ATOM   3811  C   ARG R 303      28.581  10.260  15.874  1.00 52.61           C  
ATOM   3812  O   ARG R 303      29.765  10.228  16.197  1.00 51.90           O  
ATOM   3813  N   VAL R 304      27.619  10.677  16.689  1.00 47.89           N  
ATOM   3814  CA  VAL R 304      27.873  11.026  18.081  1.00 47.94           C  
ATOM   3815  CB  VAL R 304      27.499  12.482  18.430  1.00 48.82           C  
ATOM   3816  CG1 VAL R 304      27.804  12.776  19.892  1.00 49.54           C  
ATOM   3817  CG2 VAL R 304      28.229  13.462  17.518  1.00 47.56           C  
ATOM   3818  C   VAL R 304      27.122   9.994  18.918  1.00 54.27           C  
ATOM   3819  O   VAL R 304      25.895   9.857  18.790  1.00 53.04           O  
ATOM   3820  N   VAL R 305      27.874   9.228  19.722  1.00 53.32           N  
ATOM   3821  CA  VAL R 305      27.322   8.177  20.575  1.00 54.81           C  
ATOM   3822  CB  VAL R 305      28.048   6.820  20.395  1.00 60.67           C  
ATOM   3823  CG1 VAL R 305      27.467   5.744  21.311  1.00 62.59           C  
ATOM   3824  CG2 VAL R 305      28.000   6.362  18.940  1.00 59.72           C  
ATOM   3825  C   VAL R 305      27.255   8.640  22.028  1.00 61.47           C  
ATOM   3826  O   VAL R 305      28.249   9.104  22.596  1.00 62.30           O  
ATOM   3827  N   ILE R 306      26.050   8.550  22.597  1.00 59.07           N  
ATOM   3828  CA  ILE R 306      25.749   8.900  23.982  1.00 60.53           C  
ATOM   3829  CB  ILE R 306      24.663  10.008  24.055  1.00 62.38           C  
ATOM   3830  CG1 ILE R 306      25.081  11.276  23.270  1.00 60.25           C  
ATOM   3831  CD1 ILE R 306      23.983  11.950  22.520  1.00 63.85           C  
ATOM   3832  CG2 ILE R 306      24.329  10.338  25.508  1.00 65.50           C  
ATOM   3833  C   ILE R 306      25.320   7.610  24.684  1.00 66.27           C  
ATOM   3834  O   ILE R 306      24.221   7.098  24.438  1.00 63.61           O  
ATOM   3835  N   ASP R 307      26.219   7.058  25.516  1.00 67.44           N  
ATOM   3836  CA  ASP R 307      25.960   5.835  26.282  1.00 70.14           C  
ATOM   3837  CB  ASP R 307      27.267   5.215  26.789  1.00 75.06           C  
ATOM   3838  CG  ASP R 307      28.054   4.421  25.757  1.00 89.12           C  
ATOM   3839  OD1 ASP R 307      27.475   4.071  24.702  1.00 89.21           O  
ATOM   3840  OD2 ASP R 307      29.232   4.101  26.030  1.00 98.50           O  
ATOM   3841  C   ASP R 307      25.003   6.138  27.432  1.00 74.24           C  
ATOM   3842  O   ASP R 307      25.228   7.083  28.194  1.00 73.64           O  
ATOM   3843  N   VAL R 308      23.910   5.366  27.510  1.00 71.71           N  
ATOM   3844  CA  VAL R 308      22.858   5.515  28.514  1.00 73.33           C  
ATOM   3845  CB  VAL R 308      21.461   5.564  27.833  1.00 75.89           C  
ATOM   3846  CG1 VAL R 308      20.321   5.304  28.820  1.00 77.88           C  
ATOM   3847  CG2 VAL R 308      21.252   6.892  27.103  1.00 72.56           C  
ATOM   3848  C   VAL R 308      22.975   4.448  29.610  1.00 82.15           C  
ATOM   3849  O   VAL R 308      23.126   3.271  29.294  1.00 83.07           O  
ATOM   3850  N   ARG R 309      22.924   4.877  30.896  1.00 82.23           N  
ATOM   3851  CA  ARG R 309      22.992   4.029  32.096  1.00 86.62           C  
ATOM   3852  CB  ARG R 309      22.897   4.901  33.368  1.00 87.70           C  
ATOM   3853  CG  ARG R 309      23.026   4.134  34.685  1.00 98.30           C  
ATOM   3854  CD  ARG R 309      22.778   5.001  35.908  1.00109.66           C  
ATOM   3855  NE  ARG R 309      23.139   4.293  37.137  1.00126.29           N  
ATOM   3856  CZ  ARG R 309      22.306   3.553  37.866  1.00142.42           C  
ATOM   3857  NH1 ARG R 309      22.740   2.944  38.961  1.00129.31           N  
ATOM   3858  NH2 ARG R 309      21.038   3.408  37.500  1.00128.19           N  
ATOM   3859  C   ARG R 309      21.870   2.999  32.079  1.00 94.18           C  
ATOM   3860  O   ARG R 309      20.755   3.322  31.662  1.00 92.78           O  
ATOM   3861  N   LYS R 310      22.168   1.764  32.520  1.00 95.33           N  
ATOM   3862  CA  LYS R 310      21.201   0.667  32.588  1.00 97.84           C  
ATOM   3863  CB  LYS R 310      21.867  -0.612  33.118  1.00104.52           C  
ATOM   3864  C   LYS R 310      19.987   1.045  33.448  1.00105.12           C  
ATOM   3865  O   LYS R 310      20.147   1.692  34.488  1.00106.48           O  
ATOM   3866  N   ASP R 311      18.776   0.689  32.963  1.00102.79           N  
ATOM   3867  CA  ASP R 311      17.444   0.905  33.567  1.00104.82           C  
ATOM   3868  CB  ASP R 311      17.368   0.429  35.035  1.00111.36           C  
ATOM   3869  C   ASP R 311      16.912   2.354  33.410  1.00107.32           C  
ATOM   3870  O   ASP R 311      15.749   2.606  33.735  1.00108.51           O  
ATOM   3871  N   ALA R 312      17.732   3.281  32.882  1.00100.85           N  
ATOM   3872  CA  ALA R 312      17.313   4.662  32.625  1.00 98.55           C  
ATOM   3873  CB  ALA R 312      18.512   5.593  32.709  1.00 97.95           C  
ATOM   3874  C   ALA R 312      16.688   4.717  31.219  1.00 99.71           C  
ATOM   3875  O   ALA R 312      17.240   4.114  30.292  1.00 98.12           O  
ATOM   3876  N   ASN R 313      15.518   5.368  31.054  1.00 95.36           N  
ATOM   3877  CA  ASN R 313      14.921   5.385  29.718  1.00 92.29           C  
ATOM   3878  CB  ASN R 313      13.384   5.365  29.708  1.00 96.23           C  
ATOM   3879  CG  ASN R 313      12.660   6.602  30.166  1.00121.43           C  
ATOM   3880  OD1 ASN R 313      13.050   7.278  31.128  1.00123.33           O  
ATOM   3881  ND2 ASN R 313      11.511   6.843  29.554  1.00108.07           N  
ATOM   3882  C   ASN R 313      15.511   6.497  28.867  1.00 91.07           C  
ATOM   3883  O   ASN R 313      15.510   7.673  29.236  1.00 90.45           O  
ATOM   3884  N   ALA R 314      16.081   6.070  27.747  1.00 84.06           N  
ATOM   3885  CA  ALA R 314      16.773   6.869  26.755  1.00 79.87           C  
ATOM   3886  CB  ALA R 314      17.417   5.951  25.734  1.00 79.36           C  
ATOM   3887  C   ALA R 314      15.891   7.917  26.067  1.00 80.25           C  
ATOM   3888  O   ALA R 314      16.417   8.951  25.654  1.00 77.28           O  
ATOM   3889  N   SER R 315      14.561   7.661  25.956  1.00 76.68           N  
ATOM   3890  CA  SER R 315      13.588   8.577  25.346  1.00 74.68           C  
ATOM   3891  CB  SER R 315      12.214   7.923  25.274  1.00 79.51           C  
ATOM   3892  OG  SER R 315      11.738   7.656  26.581  1.00 90.18           O  
ATOM   3893  C   SER R 315      13.500   9.884  26.144  1.00 77.92           C  
ATOM   3894  O   SER R 315      13.464  10.963  25.546  1.00 76.18           O  
ATOM   3895  N   VAL R 316      13.491   9.772  27.496  1.00 75.56           N  
ATOM   3896  CA  VAL R 316      13.452  10.888  28.445  1.00 76.04           C  
ATOM   3897  CB  VAL R 316      13.072  10.392  29.869  1.00 83.29           C  
ATOM   3898  CG1 VAL R 316      13.460  11.386  30.965  1.00 84.72           C  
ATOM   3899  CG2 VAL R 316      11.581  10.082  29.941  1.00 85.20           C  
ATOM   3900  C   VAL R 316      14.775  11.679  28.380  1.00 78.03           C  
ATOM   3901  O   VAL R 316      14.747  12.911  28.303  1.00 77.83           O  
ATOM   3902  N   ILE R 317      15.922  10.963  28.359  1.00 72.71           N  
ATOM   3903  CA  ILE R 317      17.267  11.547  28.253  1.00 70.52           C  
ATOM   3904  CB  ILE R 317      18.369  10.453  28.422  1.00 73.67           C  
ATOM   3905  CG1 ILE R 317      18.394   9.920  29.876  1.00 77.85           C  
ATOM   3906  CD1 ILE R 317      19.024   8.554  30.078  1.00 84.72           C  
ATOM   3907  CG2 ILE R 317      19.763  10.955  27.987  1.00 71.71           C  
ATOM   3908  C   ILE R 317      17.400  12.337  26.945  1.00 71.70           C  
ATOM   3909  O   ILE R 317      17.888  13.470  26.963  1.00 71.19           O  
ATOM   3910  N   LEU R 318      16.939  11.745  25.823  1.00 66.02           N  
ATOM   3911  CA  LEU R 318      16.985  12.361  24.502  1.00 63.08           C  
ATOM   3912  CB  LEU R 318      16.604  11.349  23.410  1.00 62.21           C  
ATOM   3913  CG  LEU R 318      16.713  11.785  21.941  1.00 64.37           C  
ATOM   3914  CD1 LEU R 318      18.091  12.360  21.613  1.00 62.39           C  
ATOM   3915  CD2 LEU R 318      16.387  10.630  21.025  1.00 65.91           C  
ATOM   3916  C   LEU R 318      16.125  13.620  24.432  1.00 67.57           C  
ATOM   3917  O   LEU R 318      16.580  14.621  23.881  1.00 66.49           O  
ATOM   3918  N   ASN R 319      14.912  13.588  25.020  1.00 65.88           N  
ATOM   3919  CA  ASN R 319      14.008  14.740  25.055  1.00 66.58           C  
ATOM   3920  CB  ASN R 319      12.623  14.349  25.581  1.00 69.29           C  
ATOM   3921  CG  ASN R 319      11.756  13.641  24.564  1.00 91.97           C  
ATOM   3922  OD1 ASN R 319      11.604  14.075  23.412  1.00 88.37           O  
ATOM   3923  ND2 ASN R 319      11.129  12.557  24.984  1.00 84.41           N  
ATOM   3924  C   ASN R 319      14.611  15.889  25.866  1.00 70.95           C  
ATOM   3925  O   ASN R 319      14.458  17.054  25.481  1.00 70.77           O  
ATOM   3926  N   ASN R 320      15.336  15.555  26.956  1.00 67.07           N  
ATOM   3927  CA  ASN R 320      16.023  16.535  27.795  1.00 67.32           C  
ATOM   3928  CB  ASN R 320      16.496  15.911  29.112  1.00 66.64           C  
ATOM   3929  CG  ASN R 320      15.402  15.547  30.087  1.00 85.61           C  
ATOM   3930  OD1 ASN R 320      14.307  16.131  30.111  1.00 75.93           O  
ATOM   3931  ND2 ASN R 320      15.693  14.582  30.943  1.00 81.55           N  
ATOM   3932  C   ASN R 320      17.197  17.164  27.028  1.00 68.39           C  
ATOM   3933  O   ASN R 320      17.412  18.376  27.142  1.00 68.67           O  
ATOM   3934  N   LEU R 321      17.928  16.351  26.224  1.00 61.87           N  
ATOM   3935  CA  LEU R 321      19.055  16.822  25.412  1.00 59.82           C  
ATOM   3936  CB  LEU R 321      19.818  15.674  24.742  1.00 58.44           C  
ATOM   3937  CG  LEU R 321      20.744  14.838  25.635  1.00 64.08           C  
ATOM   3938  CD1 LEU R 321      21.062  13.511  24.981  1.00 62.61           C  
ATOM   3939  CD2 LEU R 321      22.036  15.586  25.980  1.00 65.38           C  
ATOM   3940  C   LEU R 321      18.595  17.833  24.367  1.00 62.60           C  
ATOM   3941  O   LEU R 321      19.311  18.808  24.122  1.00 62.05           O  
ATOM   3942  N   TYR R 322      17.387  17.630  23.787  1.00 57.73           N  
ATOM   3943  CA  TYR R 322      16.800  18.555  22.815  1.00 55.91           C  
ATOM   3944  CB  TYR R 322      15.483  18.000  22.242  1.00 56.75           C  
ATOM   3945  CG  TYR R 322      15.600  16.773  21.363  1.00 55.94           C  
ATOM   3946  CD1 TYR R 322      16.600  16.668  20.403  1.00 54.85           C  
ATOM   3947  CE1 TYR R 322      16.705  15.544  19.590  1.00 54.42           C  
ATOM   3948  CZ  TYR R 322      15.744  14.546  19.666  1.00 63.03           C  
ATOM   3949  OH  TYR R 322      15.816  13.441  18.852  1.00 64.41           O  
ATOM   3950  CE2 TYR R 322      14.720  14.645  20.590  1.00 58.06           C  
ATOM   3951  CD2 TYR R 322      14.647  15.758  21.423  1.00 58.24           C  
ATOM   3952  C   TYR R 322      16.530  19.908  23.480  1.00 61.46           C  
ATOM   3953  O   TYR R 322      16.804  20.954  22.891  1.00 60.29           O  
ATOM   3954  N   LYS R 323      16.026  19.877  24.721  1.00 60.56           N  
ATOM   3955  CA  LYS R 323      15.686  21.061  25.493  1.00 63.02           C  
ATOM   3956  CB  LYS R 323      14.753  20.678  26.653  1.00 68.40           C  
ATOM   3957  C   LYS R 323      16.903  21.815  26.027  1.00 68.05           C  
ATOM   3958  O   LYS R 323      16.955  23.040  25.927  1.00 68.86           O  
ATOM   3959  N   GLN R 324      17.877  21.084  26.583  1.00 64.45           N  
ATOM   3960  CA  GLN R 324      19.040  21.632  27.277  1.00 64.66           C  
ATOM   3961  CB  GLN R 324      19.358  20.740  28.485  1.00 67.78           C  
ATOM   3962  CG  GLN R 324      18.304  20.797  29.589  1.00 84.06           C  
ATOM   3963  CD  GLN R 324      18.499  19.718  30.622  1.00103.79           C  
ATOM   3964  OE1 GLN R 324      19.499  19.684  31.342  1.00103.53           O  
ATOM   3965  NE2 GLN R 324      17.535  18.820  30.721  1.00 93.86           N  
ATOM   3966  C   GLN R 324      20.321  21.846  26.449  1.00 64.71           C  
ATOM   3967  O   GLN R 324      21.236  22.520  26.933  1.00 65.65           O  
ATOM   3968  N   THR R 325      20.423  21.265  25.249  1.00 57.62           N  
ATOM   3969  CA  THR R 325      21.643  21.411  24.435  1.00 54.93           C  
ATOM   3970  CB  THR R 325      22.440  20.077  24.379  1.00 58.65           C  
ATOM   3971  OG1 THR R 325      21.864  19.214  23.405  1.00 56.81           O  
ATOM   3972  CG2 THR R 325      22.552  19.370  25.719  1.00 59.40           C  
ATOM   3973  C   THR R 325      21.324  21.903  23.005  1.00 56.48           C  
ATOM   3974  O   THR R 325      20.153  21.853  22.612  1.00 55.29           O  
ATOM   3975  N   PRO R 326      22.336  22.287  22.174  1.00 51.89           N  
ATOM   3976  CA  PRO R 326      22.044  22.664  20.781  1.00 50.00           C  
ATOM   3977  CB  PRO R 326      23.355  23.316  20.303  1.00 50.91           C  
ATOM   3978  CG  PRO R 326      24.175  23.510  21.517  1.00 56.84           C  
ATOM   3979  CD  PRO R 326      23.780  22.422  22.443  1.00 53.47           C  
ATOM   3980  C   PRO R 326      21.644  21.476  19.888  1.00 52.30           C  
ATOM   3981  O   PRO R 326      21.612  21.625  18.668  1.00 51.38           O  
ATOM   3982  N   LEU R 327      21.308  20.308  20.488  1.00 49.13           N  
ATOM   3983  CA  LEU R 327      20.841  19.123  19.753  1.00 48.05           C  
ATOM   3984  CB  LEU R 327      20.680  17.929  20.701  1.00 48.98           C  
ATOM   3985  CG  LEU R 327      20.750  16.538  20.077  1.00 52.56           C  
ATOM   3986  CD1 LEU R 327      22.163  16.153  19.710  1.00 51.41           C  
ATOM   3987  CD2 LEU R 327      20.195  15.517  21.022  1.00 58.00           C  
ATOM   3988  C   LEU R 327      19.526  19.454  19.027  1.00 51.59           C  
ATOM   3989  O   LEU R 327      19.204  18.830  18.015  1.00 51.17           O  
ATOM   3990  N   GLN R 328      18.781  20.445  19.563  1.00 50.29           N  
ATOM   3991  CA  GLN R 328      17.601  21.075  18.983  1.00 48.55           C  
ATOM   3992  CB  GLN R 328      16.293  20.669  19.662  1.00 49.93           C  
ATOM   3993  CG  GLN R 328      15.105  21.325  18.975  1.00 53.37           C  
ATOM   3994  CD  GLN R 328      13.761  21.013  19.559  1.00 60.23           C  
ATOM   3995  OE1 GLN R 328      13.472  19.892  19.958  1.00 60.66           O  
ATOM   3996  NE2 GLN R 328      12.872  21.988  19.523  1.00 45.57           N  
ATOM   3997  C   GLN R 328      17.858  22.593  19.062  1.00 51.74           C  
ATOM   3998  O   GLN R 328      18.025  23.149  20.149  1.00 50.90           O  
ATOM   3999  N   THR R 329      17.946  23.234  17.900  1.00 47.83           N  
ATOM   4000  CA  THR R 329      18.270  24.647  17.760  1.00 47.24           C  
ATOM   4001  CB  THR R 329      19.720  24.791  17.192  1.00 52.97           C  
ATOM   4002  OG1 THR R 329      20.631  24.180  18.099  1.00 56.30           O  
ATOM   4003  CG2 THR R 329      20.159  26.227  16.989  1.00 48.00           C  
ATOM   4004  C   THR R 329      17.235  25.340  16.895  1.00 52.64           C  
ATOM   4005  O   THR R 329      16.710  24.755  15.959  1.00 53.44           O  
ATOM   4006  N   SER R 330      16.974  26.606  17.193  1.00 49.61           N  
ATOM   4007  CA  SER R 330      16.044  27.406  16.427  1.00 48.89           C  
ATOM   4008  CB  SER R 330      15.345  28.409  17.344  1.00 52.36           C  
ATOM   4009  OG  SER R 330      14.822  29.522  16.640  1.00 60.97           O  
ATOM   4010  C   SER R 330      16.754  28.130  15.298  1.00 49.73           C  
ATOM   4011  O   SER R 330      17.888  28.577  15.459  1.00 50.02           O  
ATOM   4012  N   PHE R 331      16.070  28.266  14.163  1.00 43.79           N  
ATOM   4013  CA  PHE R 331      16.522  29.086  13.057  1.00 42.25           C  
ATOM   4014  CB  PHE R 331      16.523  28.341  11.715  1.00 42.81           C  
ATOM   4015  CG  PHE R 331      17.261  29.143  10.663  1.00 42.91           C  
ATOM   4016  CD1 PHE R 331      16.641  30.201  10.005  1.00 44.81           C  
ATOM   4017  CE1 PHE R 331      17.338  30.975   9.086  1.00 44.13           C  
ATOM   4018  CZ  PHE R 331      18.649  30.690   8.808  1.00 42.19           C  
ATOM   4019  CE2 PHE R 331      19.278  29.646   9.438  1.00 43.76           C  
ATOM   4020  CD2 PHE R 331      18.592  28.882  10.374  1.00 42.58           C  
ATOM   4021  C   PHE R 331      15.534  30.261  13.039  1.00 47.84           C  
ATOM   4022  O   PHE R 331      14.349  30.078  12.723  1.00 48.95           O  
ATOM   4023  N   GLY R 332      16.009  31.425  13.466  1.00 42.22           N  
ATOM   4024  CA  GLY R 332      15.197  32.628  13.519  1.00 41.35           C  
ATOM   4025  C   GLY R 332      15.178  33.265  12.155  1.00 44.18           C  
ATOM   4026  O   GLY R 332      16.153  33.908  11.762  1.00 43.76           O  
ATOM   4027  N   VAL R 333      14.100  33.037  11.396  1.00 40.44           N  
ATOM   4028  CA  VAL R 333      14.000  33.576  10.041  1.00 40.30           C  
ATOM   4029  CB  VAL R 333      13.008  32.801   9.152  1.00 44.92           C  
ATOM   4030  CG1 VAL R 333      13.006  33.339   7.726  1.00 44.74           C  
ATOM   4031  CG2 VAL R 333      13.323  31.312   9.161  1.00 44.55           C  
ATOM   4032  C   VAL R 333      13.718  35.058  10.092  1.00 44.65           C  
ATOM   4033  O   VAL R 333      12.907  35.502  10.908  1.00 46.29           O  
ATOM   4034  N   ASN R 334      14.461  35.826   9.286  1.00 39.27           N  
ATOM   4035  CA  ASN R 334      14.366  37.274   9.178  1.00 38.66           C  
ATOM   4036  CB  ASN R 334      15.226  37.922  10.262  1.00 36.59           C  
ATOM   4037  CG  ASN R 334      15.204  39.415  10.275  1.00 54.91           C  
ATOM   4038  OD1 ASN R 334      14.259  40.065   9.820  1.00 53.64           O  
ATOM   4039  ND2 ASN R 334      16.230  39.983  10.864  1.00 44.78           N  
ATOM   4040  C   ASN R 334      14.841  37.596   7.762  1.00 42.76           C  
ATOM   4041  O   ASN R 334      16.026  37.827   7.539  1.00 42.82           O  
ATOM   4042  N   MET R 335      13.933  37.497   6.786  1.00 39.30           N  
ATOM   4043  CA  MET R 335      14.265  37.658   5.372  1.00 39.14           C  
ATOM   4044  CB  MET R 335      13.300  36.885   4.459  1.00 41.92           C  
ATOM   4045  CG  MET R 335      13.254  35.391   4.778  1.00 46.18           C  
ATOM   4046  SD  MET R 335      12.672  34.337   3.415  1.00 51.15           S  
ATOM   4047  CE  MET R 335      10.899  34.558   3.561  1.00 48.96           C  
ATOM   4048  C   MET R 335      14.408  39.118   4.936  1.00 44.77           C  
ATOM   4049  O   MET R 335      13.466  39.751   4.443  1.00 45.49           O  
ATOM   4050  N   ILE R 336      15.631  39.633   5.098  1.00 40.81           N  
ATOM   4051  CA  ILE R 336      15.978  40.986   4.677  1.00 40.54           C  
ATOM   4052  CB  ILE R 336      16.402  41.946   5.828  1.00 42.79           C  
ATOM   4053  CG1 ILE R 336      15.199  42.212   6.760  1.00 43.10           C  
ATOM   4054  CD1 ILE R 336      15.462  42.964   7.997  1.00 48.01           C  
ATOM   4055  CG2 ILE R 336      16.937  43.268   5.254  1.00 43.68           C  
ATOM   4056  C   ILE R 336      16.968  40.906   3.536  1.00 44.62           C  
ATOM   4057  O   ILE R 336      17.921  40.137   3.592  1.00 45.01           O  
ATOM   4058  N   ALA R 337      16.698  41.656   2.466  1.00 40.55           N  
ATOM   4059  CA  ALA R 337      17.544  41.686   1.279  1.00 38.30           C  
ATOM   4060  CB  ALA R 337      17.118  40.593   0.298  1.00 38.10           C  
ATOM   4061  C   ALA R 337      17.425  43.069   0.639  1.00 41.55           C  
ATOM   4062  O   ALA R 337      16.504  43.830   0.936  1.00 39.18           O  
ATOM   4063  N   LEU R 338      18.383  43.402  -0.207  1.00 39.32           N  
ATOM   4064  CA  LEU R 338      18.369  44.678  -0.891  1.00 39.46           C  
ATOM   4065  CB  LEU R 338      19.795  45.174  -1.197  1.00 39.08           C  
ATOM   4066  CG  LEU R 338      20.648  45.464   0.045  1.00 43.66           C  
ATOM   4067  CD1 LEU R 338      22.119  45.325  -0.266  1.00 43.94           C  
ATOM   4068  CD2 LEU R 338      20.320  46.820   0.655  1.00 44.01           C  
ATOM   4069  C   LEU R 338      17.526  44.551  -2.134  1.00 42.23           C  
ATOM   4070  O   LEU R 338      17.751  43.654  -2.963  1.00 40.71           O  
ATOM   4071  N   VAL R 339      16.468  45.366  -2.173  1.00 39.40           N  
ATOM   4072  CA  VAL R 339      15.512  45.469  -3.278  1.00 40.46           C  
ATOM   4073  CB  VAL R 339      14.049  45.216  -2.840  1.00 44.16           C  
ATOM   4074  CG1 VAL R 339      13.119  45.177  -4.043  1.00 44.80           C  
ATOM   4075  CG2 VAL R 339      13.908  43.954  -2.006  1.00 43.31           C  
ATOM   4076  C   VAL R 339      15.694  46.899  -3.786  1.00 47.57           C  
ATOM   4077  O   VAL R 339      15.607  47.838  -2.983  1.00 48.21           O  
ATOM   4078  N   ASN R 340      16.007  47.060  -5.075  1.00 45.17           N  
ATOM   4079  CA  ASN R 340      16.263  48.363  -5.682  1.00 47.45           C  
ATOM   4080  CB  ASN R 340      14.942  49.104  -5.994  1.00 52.65           C  
ATOM   4081  CG  ASN R 340      14.938  49.856  -7.297  1.00 88.50           C  
ATOM   4082  OD1 ASN R 340      15.985  50.134  -7.917  1.00 80.40           O  
ATOM   4083  ND2 ASN R 340      13.749  50.239  -7.723  1.00 86.98           N  
ATOM   4084  C   ASN R 340      17.222  49.201  -4.799  1.00 52.63           C  
ATOM   4085  O   ASN R 340      16.958  50.372  -4.518  1.00 53.16           O  
ATOM   4086  N   GLY R 341      18.278  48.541  -4.318  1.00 48.91           N  
ATOM   4087  CA  GLY R 341      19.300  49.131  -3.465  1.00 48.83           C  
ATOM   4088  C   GLY R 341      18.851  49.599  -2.091  1.00 54.41           C  
ATOM   4089  O   GLY R 341      19.591  50.334  -1.430  1.00 55.45           O  
ATOM   4090  N   ARG R 342      17.645  49.170  -1.641  1.00 49.52           N  
ATOM   4091  CA  ARG R 342      17.073  49.504  -0.338  1.00 48.29           C  
ATOM   4092  CB  ARG R 342      15.742  50.232  -0.530  1.00 52.83           C  
ATOM   4093  CG  ARG R 342      15.873  51.727  -0.650  1.00 72.07           C  
ATOM   4094  CD  ARG R 342      14.809  52.314  -1.547  1.00 89.31           C  
ATOM   4095  NE  ARG R 342      15.338  53.422  -2.348  1.00108.01           N  
ATOM   4096  CZ  ARG R 342      15.455  53.413  -3.675  1.00124.21           C  
ATOM   4097  NH1 ARG R 342      15.952  54.467  -4.310  1.00110.56           N  
ATOM   4098  NH2 ARG R 342      15.057  52.359  -4.378  1.00112.12           N  
ATOM   4099  C   ARG R 342      16.836  48.226   0.475  1.00 46.93           C  
ATOM   4100  O   ARG R 342      16.407  47.222  -0.098  1.00 45.41           O  
ATOM   4101  N   PRO R 343      17.078  48.224   1.802  1.00 41.49           N  
ATOM   4102  CA  PRO R 343      16.787  47.006   2.589  1.00 40.61           C  
ATOM   4103  CB  PRO R 343      17.455  47.282   3.933  1.00 41.14           C  
ATOM   4104  CG  PRO R 343      17.413  48.774   4.059  1.00 45.94           C  
ATOM   4105  CD  PRO R 343      17.570  49.323   2.663  1.00 42.11           C  
ATOM   4106  C   PRO R 343      15.278  46.813   2.741  1.00 48.51           C  
ATOM   4107  O   PRO R 343      14.525  47.783   2.935  1.00 48.66           O  
ATOM   4108  N   LYS R 344      14.830  45.561   2.628  1.00 47.42           N  
ATOM   4109  CA  LYS R 344      13.409  45.273   2.719  1.00 49.06           C  
ATOM   4110  CB  LYS R 344      12.769  45.331   1.317  1.00 52.05           C  
ATOM   4111  CG  LYS R 344      11.322  45.795   1.308  1.00 64.33           C  
ATOM   4112  CD  LYS R 344      10.820  46.025  -0.103  1.00 77.33           C  
ATOM   4113  CE  LYS R 344       9.319  46.194  -0.121  1.00 92.04           C  
ATOM   4114  NZ  LYS R 344       8.822  46.534  -1.477  1.00104.74           N  
ATOM   4115  C   LYS R 344      13.151  43.928   3.369  1.00 53.93           C  
ATOM   4116  O   LYS R 344      13.843  42.954   3.057  1.00 54.03           O  
ATOM   4117  N   LEU R 345      12.147  43.878   4.274  1.00 49.77           N  
ATOM   4118  CA  LEU R 345      11.719  42.633   4.889  1.00 48.56           C  
ATOM   4119  CB  LEU R 345      11.029  42.868   6.252  1.00 48.56           C  
ATOM   4120  CG  LEU R 345      10.432  41.629   6.959  1.00 52.09           C  
ATOM   4121  CD1 LEU R 345      11.468  40.508   7.177  1.00 50.91           C  
ATOM   4122  CD2 LEU R 345       9.778  42.017   8.240  1.00 53.65           C  
ATOM   4123  C   LEU R 345      10.768  42.037   3.860  1.00 54.08           C  
ATOM   4124  O   LEU R 345       9.788  42.682   3.485  1.00 55.27           O  
ATOM   4125  N   ILE R 346      11.116  40.871   3.326  1.00 50.32           N  
ATOM   4126  CA  ILE R 346      10.348  40.243   2.251  1.00 50.26           C  
ATOM   4127  CB  ILE R 346      11.179  40.200   0.923  1.00 52.91           C  
ATOM   4128  CG1 ILE R 346      12.577  39.529   1.134  1.00 51.90           C  
ATOM   4129  CD1 ILE R 346      13.293  39.010  -0.074  1.00 52.04           C  
ATOM   4130  CG2 ILE R 346      11.329  41.621   0.348  1.00 54.46           C  
ATOM   4131  C   ILE R 346       9.811  38.879   2.644  1.00 53.56           C  
ATOM   4132  O   ILE R 346      10.477  38.145   3.361  1.00 54.22           O  
ATOM   4133  N   ASN R 347       8.598  38.543   2.199  1.00 49.04           N  
ATOM   4134  CA  ASN R 347       8.020  37.229   2.449  1.00 47.76           C  
ATOM   4135  CB  ASN R 347       6.486  37.317   2.615  1.00 48.52           C  
ATOM   4136  CG  ASN R 347       5.682  37.720   1.399  1.00 70.07           C  
ATOM   4137  OD1 ASN R 347       5.944  37.323   0.255  1.00 63.21           O  
ATOM   4138  ND2 ASN R 347       4.628  38.470   1.641  1.00 64.24           N  
ATOM   4139  C   ASN R 347       8.458  36.292   1.296  1.00 49.08           C  
ATOM   4140  O   ASN R 347       9.170  36.747   0.389  1.00 46.84           O  
ATOM   4141  N   LEU R 348       8.028  35.010   1.313  1.00 45.53           N  
ATOM   4142  CA  LEU R 348       8.411  34.041   0.275  1.00 44.19           C  
ATOM   4143  CB  LEU R 348       7.890  32.626   0.599  1.00 43.63           C  
ATOM   4144  CG  LEU R 348       8.199  31.513  -0.419  1.00 46.25           C  
ATOM   4145  CD1 LEU R 348       9.706  31.222  -0.503  1.00 44.59           C  
ATOM   4146  CD2 LEU R 348       7.400  30.256  -0.106  1.00 44.36           C  
ATOM   4147  C   LEU R 348       8.018  34.474  -1.148  1.00 48.37           C  
ATOM   4148  O   LEU R 348       8.849  34.348  -2.051  1.00 47.23           O  
ATOM   4149  N   LYS R 349       6.780  34.993  -1.340  1.00 46.18           N  
ATOM   4150  CA  LYS R 349       6.299  35.433  -2.660  1.00 46.59           C  
ATOM   4151  CB  LYS R 349       4.793  35.755  -2.669  1.00 49.68           C  
ATOM   4152  CG  LYS R 349       4.207  35.920  -4.069  1.00 51.47           C  
ATOM   4153  CD  LYS R 349       2.744  36.324  -4.040  1.00 51.04           C  
ATOM   4154  CE  LYS R 349       2.217  36.661  -5.417  1.00 51.47           C  
ATOM   4155  NZ  LYS R 349       0.760  36.964  -5.394  1.00 51.25           N  
ATOM   4156  C   LYS R 349       7.119  36.583  -3.212  1.00 51.73           C  
ATOM   4157  O   LYS R 349       7.537  36.490  -4.366  1.00 53.00           O  
ATOM   4158  N  AGLU R 350       7.369  37.636  -2.393  0.50 47.94           N  
ATOM   4159  CA AGLU R 350       8.155  38.824  -2.754  0.50 47.40           C  
ATOM   4160  CB AGLU R 350       8.306  39.790  -1.554  0.50 48.60           C  
ATOM   4161  CG AGLU R 350       7.002  40.351  -1.001  0.50 59.38           C  
ATOM   4162  CD AGLU R 350       7.152  41.294   0.180  0.50 72.02           C  
ATOM   4163  OE1AGLU R 350       7.413  42.496  -0.057  0.50 73.53           O  
ATOM   4164  OE2AGLU R 350       6.975  40.846   1.336  0.50 51.07           O  
ATOM   4165  C  AGLU R 350       9.533  38.418  -3.276  0.50 51.28           C  
ATOM   4166  O  AGLU R 350       9.934  38.873  -4.346  0.50 51.66           O  
ATOM   4167  N  BGLU R 350       7.373  37.646  -2.410  0.50 47.76           N  
ATOM   4168  CA BGLU R 350       8.158  38.803  -2.852  0.50 47.13           C  
ATOM   4169  CB BGLU R 350       8.238  39.890  -1.772  0.50 48.34           C  
ATOM   4170  CG BGLU R 350       8.161  41.282  -2.368  0.50 57.71           C  
ATOM   4171  CD BGLU R 350       8.382  42.451  -1.430  0.50 77.78           C  
ATOM   4172  OE1BGLU R 350       7.639  42.563  -0.427  0.50 80.91           O  
ATOM   4173  OE2BGLU R 350       9.263  43.290  -1.728  0.50 64.19           O  
ATOM   4174  C  BGLU R 350       9.551  38.398  -3.313  0.50 51.14           C  
ATOM   4175  O  BGLU R 350       9.983  38.839  -4.377  0.50 51.51           O  
ATOM   4176  N   ALA R 351      10.228  37.517  -2.544  1.00 46.90           N  
ATOM   4177  CA  ALA R 351      11.570  37.002  -2.846  1.00 45.55           C  
ATOM   4178  CB  ALA R 351      12.012  36.029  -1.764  1.00 45.44           C  
ATOM   4179  C   ALA R 351      11.632  36.326  -4.217  1.00 50.15           C  
ATOM   4180  O   ALA R 351      12.610  36.536  -4.938  1.00 50.92           O  
ATOM   4181  N   LEU R 352      10.574  35.563  -4.583  1.00 44.72           N  
ATOM   4182  CA  LEU R 352      10.466  34.869  -5.869  1.00 44.28           C  
ATOM   4183  CB  LEU R 352       9.477  33.698  -5.769  1.00 44.59           C  
ATOM   4184  CG  LEU R 352       9.816  32.586  -4.767  1.00 47.95           C  
ATOM   4185  CD1 LEU R 352       8.614  31.711  -4.512  1.00 48.78           C  
ATOM   4186  CD2 LEU R 352      10.958  31.733  -5.265  1.00 49.70           C  
ATOM   4187  C   LEU R 352      10.062  35.813  -7.012  1.00 49.62           C  
ATOM   4188  O   LEU R 352      10.486  35.617  -8.161  1.00 48.97           O  
ATOM   4189  N   VAL R 353       9.228  36.825  -6.701  1.00 46.35           N  
ATOM   4190  CA  VAL R 353       8.776  37.825  -7.670  1.00 47.01           C  
ATOM   4191  CB  VAL R 353       7.607  38.681  -7.115  1.00 51.06           C  
ATOM   4192  CG1 VAL R 353       7.409  39.961  -7.924  1.00 51.03           C  
ATOM   4193  CG2 VAL R 353       6.317  37.867  -7.066  1.00 51.47           C  
ATOM   4194  C   VAL R 353       9.984  38.661  -8.158  1.00 51.77           C  
ATOM   4195  O   VAL R 353      10.214  38.762  -9.366  1.00 53.19           O  
ATOM   4196  N   HIS R 354      10.782  39.195  -7.221  1.00 46.01           N  
ATOM   4197  CA  HIS R 354      11.989  39.958  -7.542  1.00 44.57           C  
ATOM   4198  CB  HIS R 354      12.618  40.547  -6.280  1.00 44.28           C  
ATOM   4199  CG  HIS R 354      11.740  41.531  -5.571  1.00 48.17           C  
ATOM   4200  ND1 HIS R 354      11.105  42.565  -6.253  1.00 50.71           N  
ATOM   4201  CE1 HIS R 354      10.409  43.223  -5.341  1.00 50.67           C  
ATOM   4202  NE2 HIS R 354      10.575  42.693  -4.127  1.00 50.61           N  
ATOM   4203  CD2 HIS R 354      11.436  41.627  -4.256  1.00 49.72           C  
ATOM   4204  C   HIS R 354      12.992  39.109  -8.321  1.00 48.11           C  
ATOM   4205  O   HIS R 354      13.606  39.598  -9.269  1.00 49.08           O  
ATOM   4206  N   TYR R 355      13.117  37.829  -7.963  1.00 43.03           N  
ATOM   4207  CA  TYR R 355      14.007  36.937  -8.688  1.00 41.78           C  
ATOM   4208  CB  TYR R 355      14.226  35.614  -7.942  1.00 42.22           C  
ATOM   4209  CG  TYR R 355      15.087  34.686  -8.759  1.00 43.68           C  
ATOM   4210  CD1 TYR R 355      16.447  34.931  -8.919  1.00 44.98           C  
ATOM   4211  CE1 TYR R 355      17.225  34.152  -9.772  1.00 45.81           C  
ATOM   4212  CZ  TYR R 355      16.646  33.101 -10.460  1.00 48.36           C  
ATOM   4213  OH  TYR R 355      17.393  32.342 -11.310  1.00 47.63           O  
ATOM   4214  CE2 TYR R 355      15.293  32.849 -10.333  1.00 44.81           C  
ATOM   4215  CD2 TYR R 355      14.519  33.651  -9.498  1.00 44.58           C  
ATOM   4216  C   TYR R 355      13.521  36.685 -10.134  1.00 45.57           C  
ATOM   4217  O   TYR R 355      14.333  36.718 -11.067  1.00 45.04           O  
ATOM   4218  N   LEU R 356      12.209  36.410 -10.309  1.00 41.61           N  
ATOM   4219  CA  LEU R 356      11.623  36.144 -11.626  1.00 41.42           C  
ATOM   4220  CB  LEU R 356      10.190  35.604 -11.504  1.00 41.44           C  
ATOM   4221  CG  LEU R 356       9.396  35.381 -12.805  1.00 46.73           C  
ATOM   4222  CD1 LEU R 356      10.037  34.309 -13.707  1.00 46.02           C  
ATOM   4223  CD2 LEU R 356       7.936  35.057 -12.508  1.00 47.43           C  
ATOM   4224  C   LEU R 356      11.715  37.389 -12.523  1.00 47.67           C  
ATOM   4225  O   LEU R 356      12.059  37.280 -13.701  1.00 47.61           O  
ATOM   4226  N   GLU R 357      11.500  38.569 -11.933  1.00 46.21           N  
ATOM   4227  CA  GLU R 357      11.613  39.852 -12.620  1.00 47.61           C  
ATOM   4228  CB  GLU R 357      11.193  41.010 -11.682  1.00 50.04           C  
ATOM   4229  CG  GLU R 357       9.888  41.722 -12.048  1.00 70.92           C  
ATOM   4230  CD  GLU R 357       9.126  41.276 -13.286  1.00102.96           C  
ATOM   4231  OE1 GLU R 357       9.328  41.894 -14.356  1.00108.01           O  
ATOM   4232  OE2 GLU R 357       8.331  40.311 -13.190  1.00 96.63           O  
ATOM   4233  C   GLU R 357      13.041  40.046 -13.123  1.00 49.41           C  
ATOM   4234  O   GLU R 357      13.231  40.468 -14.273  1.00 50.43           O  
ATOM   4235  N   HIS R 358      14.041  39.697 -12.277  1.00 41.34           N  
ATOM   4236  CA  HIS R 358      15.465  39.780 -12.604  1.00 38.40           C  
ATOM   4237  CB  HIS R 358      16.316  39.382 -11.386  1.00 36.09           C  
ATOM   4238  CG  HIS R 358      17.790  39.362 -11.642  1.00 37.26           C  
ATOM   4239  ND1 HIS R 358      18.414  40.366 -12.358  1.00 38.57           N  
ATOM   4240  CE1 HIS R 358      19.703  40.049 -12.368  1.00 36.67           C  
ATOM   4241  NE2 HIS R 358      19.937  38.925 -11.695  1.00 36.12           N  
ATOM   4242  CD2 HIS R 358      18.721  38.466 -11.245  1.00 37.15           C  
ATOM   4243  C   HIS R 358      15.786  38.886 -13.806  1.00 45.42           C  
ATOM   4244  O   HIS R 358      16.446  39.345 -14.734  1.00 47.11           O  
ATOM   4245  N   GLN R 359      15.290  37.626 -13.797  1.00 41.56           N  
ATOM   4246  CA  GLN R 359      15.480  36.653 -14.875  1.00 41.40           C  
ATOM   4247  CB  GLN R 359      14.865  35.301 -14.501  1.00 41.92           C  
ATOM   4248  CG  GLN R 359      15.587  34.603 -13.380  1.00 44.21           C  
ATOM   4249  CD  GLN R 359      17.081  34.595 -13.557  1.00 58.15           C  
ATOM   4250  OE1 GLN R 359      17.621  33.866 -14.390  1.00 55.95           O  
ATOM   4251  NE2 GLN R 359      17.775  35.429 -12.793  1.00 46.78           N  
ATOM   4252  C   GLN R 359      14.922  37.124 -16.206  1.00 47.88           C  
ATOM   4253  O   GLN R 359      15.566  36.949 -17.237  1.00 47.75           O  
ATOM   4254  N   LYS R 360      13.725  37.726 -16.175  1.00 46.02           N  
ATOM   4255  CA  LYS R 360      13.057  38.282 -17.347  1.00 46.86           C  
ATOM   4256  CB  LYS R 360      11.674  38.841 -16.971  1.00 48.99           C  
ATOM   4257  CG  LYS R 360      10.625  37.755 -16.703  1.00 58.20           C  
ATOM   4258  CD  LYS R 360       9.432  38.295 -15.900  1.00 67.57           C  
ATOM   4259  CE  LYS R 360       8.348  38.889 -16.762  1.00 70.64           C  
ATOM   4260  NZ  LYS R 360       7.485  39.814 -15.997  1.00 82.23           N  
ATOM   4261  C   LYS R 360      13.933  39.372 -17.974  1.00 50.73           C  
ATOM   4262  O   LYS R 360      14.087  39.385 -19.195  1.00 51.88           O  
ATOM   4263  N   THR R 361      14.543  40.240 -17.131  1.00 45.37           N  
ATOM   4264  CA  THR R 361      15.418  41.350 -17.533  1.00 45.46           C  
ATOM   4265  CB  THR R 361      15.745  42.249 -16.310  1.00 47.29           C  
ATOM   4266  OG1 THR R 361      14.540  42.712 -15.726  1.00 49.90           O  
ATOM   4267  CG2 THR R 361      16.602  43.450 -16.667  1.00 40.93           C  
ATOM   4268  C   THR R 361      16.697  40.817 -18.195  1.00 49.58           C  
ATOM   4269  O   THR R 361      17.118  41.314 -19.240  1.00 49.49           O  
ATOM   4270  N   VAL R 362      17.316  39.827 -17.553  1.00 45.13           N  
ATOM   4271  CA  VAL R 362      18.542  39.178 -17.997  1.00 43.76           C  
ATOM   4272  CB  VAL R 362      19.000  38.138 -16.935  1.00 46.24           C  
ATOM   4273  CG1 VAL R 362      20.088  37.218 -17.473  1.00 45.85           C  
ATOM   4274  CG2 VAL R 362      19.483  38.838 -15.671  1.00 44.78           C  
ATOM   4275  C   VAL R 362      18.336  38.595 -19.406  1.00 48.81           C  
ATOM   4276  O   VAL R 362      19.089  38.937 -20.316  1.00 49.74           O  
ATOM   4277  N   VAL R 363      17.278  37.786 -19.595  1.00 44.94           N  
ATOM   4278  CA  VAL R 363      16.939  37.156 -20.876  1.00 44.82           C  
ATOM   4279  CB  VAL R 363      15.890  36.016 -20.724  1.00 47.49           C  
ATOM   4280  CG1 VAL R 363      15.559  35.374 -22.061  1.00 47.93           C  
ATOM   4281  CG2 VAL R 363      16.393  34.946 -19.759  1.00 46.06           C  
ATOM   4282  C   VAL R 363      16.565  38.218 -21.951  1.00 51.70           C  
ATOM   4283  O   VAL R 363      16.976  38.057 -23.096  1.00 52.12           O  
ATOM   4284  N  AARG R 364      15.824  39.289 -21.585  0.50 49.33           N  
ATOM   4285  CA AARG R 364      15.463  40.354 -22.531  0.50 50.56           C  
ATOM   4286  CB AARG R 364      14.423  41.318 -21.933  0.50 51.49           C  
ATOM   4287  CG AARG R 364      13.997  42.460 -22.869  0.50 60.23           C  
ATOM   4288  CD AARG R 364      12.716  43.148 -22.418  0.50 66.51           C  
ATOM   4289  NE AARG R 364      11.520  42.486 -22.946  0.50 72.90           N  
ATOM   4290  CZ AARG R 364      10.895  42.835 -24.069  0.50 83.53           C  
ATOM   4291  NH1AARG R 364      11.337  43.855 -24.795  0.50 70.05           N  
ATOM   4292  NH2AARG R 364       9.825  42.166 -24.474  0.50 67.38           N  
ATOM   4293  C  AARG R 364      16.715  41.099 -23.002  0.50 55.80           C  
ATOM   4294  O  AARG R 364      16.915  41.252 -24.209  0.50 56.88           O  
ATOM   4295  N  BARG R 364      15.834  39.289 -21.578  0.50 49.14           N  
ATOM   4296  CA BARG R 364      15.460  40.360 -22.507  0.50 50.27           C  
ATOM   4297  CB BARG R 364      14.484  41.337 -21.845  0.50 50.72           C  
ATOM   4298  CG BARG R 364      13.627  42.136 -22.834  0.50 57.86           C  
ATOM   4299  CD BARG R 364      12.637  43.071 -22.147  0.50 57.29           C  
ATOM   4300  NE BARG R 364      11.645  42.357 -21.337  0.50 55.95           N  
ATOM   4301  CZ BARG R 364      11.609  42.367 -20.007  0.50 66.83           C  
ATOM   4302  NH1BARG R 364      12.495  43.073 -19.316  0.50 46.71           N  
ATOM   4303  NH2BARG R 364      10.678  41.680 -19.358  0.50 61.31           N  
ATOM   4304  C  BARG R 364      16.707  41.100 -22.995  0.50 55.68           C  
ATOM   4305  O  BARG R 364      16.895  41.251 -24.204  0.50 56.77           O  
ATOM   4306  N   ARG R 365      17.575  41.510 -22.053  1.00 51.74           N  
ATOM   4307  CA  ARG R 365      18.829  42.221 -22.328  1.00 51.70           C  
ATOM   4308  CB  ARG R 365      19.450  42.722 -21.024  1.00 49.21           C  
ATOM   4309  CG  ARG R 365      18.739  43.943 -20.441  1.00 53.79           C  
ATOM   4310  CD  ARG R 365      19.401  44.435 -19.160  1.00 57.99           C  
ATOM   4311  NE  ARG R 365      20.801  44.819 -19.370  1.00 49.09           N  
ATOM   4312  CZ  ARG R 365      21.484  45.636 -18.581  1.00 51.11           C  
ATOM   4313  NH1 ARG R 365      20.904  46.182 -17.521  1.00 32.53           N  
ATOM   4314  NH2 ARG R 365      22.752  45.928 -18.855  1.00 29.64           N  
ATOM   4315  C   ARG R 365      19.835  41.387 -23.136  1.00 57.82           C  
ATOM   4316  O   ARG R 365      20.537  41.940 -23.988  1.00 57.64           O  
ATOM   4317  N   ARG R 366      19.881  40.060 -22.890  1.00 55.18           N  
ATOM   4318  CA  ARG R 366      20.753  39.136 -23.627  1.00 54.70           C  
ATOM   4319  CB  ARG R 366      20.681  37.733 -23.015  1.00 51.75           C  
ATOM   4320  CG  ARG R 366      21.654  36.751 -23.636  1.00 51.60           C  
ATOM   4321  CD  ARG R 366      21.419  35.360 -23.114  1.00 47.99           C  
ATOM   4322  NE  ARG R 366      20.229  34.744 -23.697  1.00 38.56           N  
ATOM   4323  CZ  ARG R 366      19.452  33.867 -23.073  1.00 52.03           C  
ATOM   4324  NH1 ARG R 366      19.720  33.500 -21.823  1.00 41.15           N  
ATOM   4325  NH2 ARG R 366      18.405  33.341 -23.693  1.00 43.80           N  
ATOM   4326  C   ARG R 366      20.330  39.078 -25.094  1.00 60.73           C  
ATOM   4327  O   ARG R 366      21.187  39.143 -25.984  1.00 61.57           O  
ATOM   4328  N   THR R 367      19.000  38.960 -25.328  1.00 57.57           N  
ATOM   4329  CA  THR R 367      18.373  38.888 -26.650  1.00 58.55           C  
ATOM   4330  CB  THR R 367      16.889  38.490 -26.513  1.00 66.38           C  
ATOM   4331  OG1 THR R 367      16.787  37.371 -25.626  1.00 63.53           O  
ATOM   4332  CG2 THR R 367      16.254  38.118 -27.850  1.00 65.29           C  
ATOM   4333  C   THR R 367      18.602  40.191 -27.418  1.00 62.15           C  
ATOM   4334  O   THR R 367      18.959  40.147 -28.600  1.00 62.65           O  
ATOM   4335  N   GLN R 368      18.427  41.342 -26.730  1.00 57.56           N  
ATOM   4336  CA  GLN R 368      18.642  42.679 -27.285  1.00 57.44           C  
ATOM   4337  CB  GLN R 368      18.182  43.762 -26.302  1.00 58.21           C  
ATOM   4338  CG  GLN R 368      16.670  43.936 -26.255  1.00 73.45           C  
ATOM   4339  CD  GLN R 368      16.155  44.667 -25.029  1.00 99.57           C  
ATOM   4340  OE1 GLN R 368      16.820  44.791 -23.989  1.00 94.65           O  
ATOM   4341  NE2 GLN R 368      14.919  45.133 -25.117  1.00 95.94           N  
ATOM   4342  C   GLN R 368      20.117  42.873 -27.682  1.00 60.60           C  
ATOM   4343  O   GLN R 368      20.387  43.417 -28.751  1.00 61.79           O  
ATOM   4344  N   TYR R 369      21.053  42.374 -26.854  1.00 55.14           N  
ATOM   4345  CA  TYR R 369      22.498  42.428 -27.100  1.00 54.58           C  
ATOM   4346  CB  TYR R 369      23.280  41.895 -25.877  1.00 53.13           C  
ATOM   4347  CG  TYR R 369      24.749  41.636 -26.136  1.00 52.56           C  
ATOM   4348  CD1 TYR R 369      25.191  40.391 -26.577  1.00 54.44           C  
ATOM   4349  CE1 TYR R 369      26.541  40.146 -26.825  1.00 54.46           C  
ATOM   4350  CZ  TYR R 369      27.474  41.140 -26.581  1.00 59.58           C  
ATOM   4351  OH  TYR R 369      28.809  40.903 -26.808  1.00 58.91           O  
ATOM   4352  CE2 TYR R 369      27.058  42.378 -26.121  1.00 52.78           C  
ATOM   4353  CD2 TYR R 369      25.702  42.619 -25.901  1.00 52.42           C  
ATOM   4354  C   TYR R 369      22.830  41.612 -28.333  1.00 61.36           C  
ATOM   4355  O   TYR R 369      23.488  42.117 -29.247  1.00 61.97           O  
ATOM   4356  N   ASN R 370      22.382  40.334 -28.339  1.00 56.68           N  
ATOM   4357  CA  ASN R 370      22.590  39.385 -29.432  1.00 56.31           C  
ATOM   4358  CB  ASN R 370      21.945  38.028 -29.110  1.00 54.55           C  
ATOM   4359  CG  ASN R 370      22.708  37.159 -28.127  1.00 67.70           C  
ATOM   4360  OD1 ASN R 370      23.934  37.223 -28.015  1.00 60.15           O  
ATOM   4361  ND2 ASN R 370      22.000  36.274 -27.429  1.00 61.78           N  
ATOM   4362  C   ASN R 370      22.080  39.945 -30.762  1.00 60.86           C  
ATOM   4363  O   ASN R 370      22.744  39.770 -31.781  1.00 61.24           O  
ATOM   4364  N   LEU R 371      20.938  40.663 -30.735  1.00 57.44           N  
ATOM   4365  CA  LEU R 371      20.346  41.292 -31.916  1.00 57.64           C  
ATOM   4366  CB  LEU R 371      18.891  41.724 -31.653  1.00 58.32           C  
ATOM   4367  CG  LEU R 371      18.098  42.254 -32.861  1.00 62.46           C  
ATOM   4368  CD1 LEU R 371      17.907  41.181 -33.929  1.00 62.56           C  
ATOM   4369  CD2 LEU R 371      16.766  42.788 -32.427  1.00 64.19           C  
ATOM   4370  C   LEU R 371      21.203  42.456 -32.451  1.00 61.75           C  
ATOM   4371  O   LEU R 371      21.414  42.533 -33.659  1.00 60.94           O  
ATOM   4372  N   ARG R 372      21.709  43.335 -31.559  1.00 58.69           N  
ATOM   4373  CA  ARG R 372      22.593  44.447 -31.937  1.00 58.57           C  
ATOM   4374  CB  ARG R 372      23.031  45.265 -30.700  1.00 57.93           C  
ATOM   4375  CG  ARG R 372      21.940  46.061 -30.008  1.00 64.01           C  
ATOM   4376  CD  ARG R 372      22.503  47.122 -29.061  1.00 69.31           C  
ATOM   4377  NE  ARG R 372      23.363  46.594 -27.989  1.00 66.07           N  
ATOM   4378  CZ  ARG R 372      22.925  46.122 -26.825  1.00 73.13           C  
ATOM   4379  NH1 ARG R 372      21.625  46.062 -26.570  1.00 61.67           N  
ATOM   4380  NH2 ARG R 372      23.783  45.693 -25.911  1.00 56.87           N  
ATOM   4381  C   ARG R 372      23.852  43.864 -32.589  1.00 62.74           C  
ATOM   4382  O   ARG R 372      24.237  44.282 -33.683  1.00 62.10           O  
ATOM   4383  N   LYS R 373      24.469  42.876 -31.901  1.00 59.44           N  
ATOM   4384  CA  LYS R 373      25.672  42.162 -32.308  1.00 58.96           C  
ATOM   4385  CB  LYS R 373      26.043  41.114 -31.244  1.00 61.18           C  
ATOM   4386  CG  LYS R 373      27.471  40.595 -31.346  1.00 80.64           C  
ATOM   4387  C   LYS R 373      25.486  41.525 -33.686  1.00 63.25           C  
ATOM   4388  O   LYS R 373      26.339  41.708 -34.554  1.00 64.39           O  
ATOM   4389  N   ALA R 374      24.348  40.844 -33.902  1.00 58.50           N  
ATOM   4390  CA  ALA R 374      24.025  40.182 -35.165  1.00 58.46           C  
ATOM   4391  CB  ALA R 374      22.830  39.255 -34.990  1.00 59.30           C  
ATOM   4392  C   ALA R 374      23.782  41.178 -36.312  1.00 62.28           C  
ATOM   4393  O   ALA R 374      24.369  41.029 -37.392  1.00 62.10           O  
ATOM   4394  N   LYS R 375      22.955  42.214 -36.063  1.00 58.66           N  
ATOM   4395  CA  LYS R 375      22.653  43.253 -37.048  1.00 58.58           C  
ATOM   4396  CB  LYS R 375      21.615  44.247 -36.504  1.00 60.78           C  
ATOM   4397  CG  LYS R 375      20.181  43.729 -36.560  1.00 69.67           C  
ATOM   4398  CD  LYS R 375      19.192  44.798 -36.138  1.00 83.31           C  
ATOM   4399  CE  LYS R 375      17.760  44.392 -36.374  1.00105.60           C  
ATOM   4400  NZ  LYS R 375      16.801  45.357 -35.768  1.00120.35           N  
ATOM   4401  C   LYS R 375      23.930  43.964 -37.503  1.00 64.91           C  
ATOM   4402  O   LYS R 375      24.097  44.193 -38.705  1.00 66.13           O  
ATOM   4403  N   ASP R 376      24.860  44.243 -36.550  1.00 62.01           N  
ATOM   4404  CA  ASP R 376      26.151  44.882 -36.824  1.00 62.50           C  
ATOM   4405  CB  ASP R 376      26.902  45.206 -35.516  1.00 64.20           C  
ATOM   4406  CG  ASP R 376      26.369  46.369 -34.681  1.00 72.16           C  
ATOM   4407  OD1 ASP R 376      25.498  47.121 -35.184  1.00 71.31           O  
ATOM   4408  OD2 ASP R 376      26.830  46.532 -33.523  1.00 76.59           O  
ATOM   4409  C   ASP R 376      27.028  44.006 -37.730  1.00 69.08           C  
ATOM   4410  O   ASP R 376      27.619  44.516 -38.693  1.00 70.01           O  
ATOM   4411  N   ARG R 377      27.100  42.689 -37.423  1.00 66.12           N  
ATOM   4412  CA  ARG R 377      27.882  41.727 -38.198  1.00 66.31           C  
ATOM   4413  CB  ARG R 377      28.016  40.381 -37.465  1.00 64.37           C  
ATOM   4414  CG  ARG R 377      28.879  39.316 -38.175  1.00 70.27           C  
ATOM   4415  CD  ARG R 377      30.321  39.728 -38.397  1.00 70.94           C  
ATOM   4416  NE  ARG R 377      31.082  38.679 -39.075  1.00 76.08           N  
ATOM   4417  CZ  ARG R 377      32.278  38.860 -39.629  1.00 88.46           C  
ATOM   4418  NH1 ARG R 377      32.851  40.059 -39.615  1.00 79.96           N  
ATOM   4419  NH2 ARG R 377      32.901  37.850 -40.219  1.00 68.37           N  
ATOM   4420  C   ARG R 377      27.326  41.554 -39.616  1.00 72.99           C  
ATOM   4421  O   ARG R 377      28.111  41.501 -40.568  1.00 73.15           O  
ATOM   4422  N   ALA R 378      25.979  41.509 -39.754  1.00 70.26           N  
ATOM   4423  CA  ALA R 378      25.302  41.374 -41.046  1.00 70.64           C  
ATOM   4424  CB  ALA R 378      23.801  41.274 -40.837  1.00 71.51           C  
ATOM   4425  C   ALA R 378      25.656  42.552 -41.978  1.00 75.66           C  
ATOM   4426  O   ALA R 378      25.889  42.352 -43.176  1.00 75.94           O  
ATOM   4427  N   HIS R 379      25.761  43.761 -41.395  1.00 72.33           N  
ATOM   4428  CA  HIS R 379      26.145  44.989 -42.087  1.00 72.71           C  
ATOM   4429  CB  HIS R 379      25.975  46.192 -41.136  1.00 73.25           C  
ATOM   4430  CG  HIS R 379      26.261  47.523 -41.770  1.00 76.94           C  
ATOM   4431  ND1 HIS R 379      25.388  48.096 -42.683  1.00 79.27           N  
ATOM   4432  CE1 HIS R 379      25.933  49.250 -43.027  1.00 78.68           C  
ATOM   4433  NE2 HIS R 379      27.093  49.449 -42.405  1.00 78.60           N  
ATOM   4434  CD2 HIS R 379      27.318  48.351 -41.605  1.00 78.43           C  
ATOM   4435  C   HIS R 379      27.598  44.878 -42.615  1.00 77.17           C  
ATOM   4436  O   HIS R 379      27.868  45.226 -43.773  1.00 76.06           O  
ATOM   4437  N   ILE R 380      28.515  44.356 -41.769  1.00 67.34           N  
ATOM   4438  CA  ILE R 380      29.926  44.154 -42.116  1.00 65.49           C  
ATOM   4439  CB  ILE R 380      30.778  43.788 -40.861  1.00 66.61           C  
ATOM   4440  CG1 ILE R 380      30.843  44.963 -39.835  1.00 66.54           C  
ATOM   4441  CD1 ILE R 380      31.336  46.396 -40.371  1.00 69.91           C  
ATOM   4442  CG2 ILE R 380      32.182  43.259 -41.224  1.00 65.90           C  
ATOM   4443  C   ILE R 380      30.051  43.140 -43.257  1.00 71.59           C  
ATOM   4444  O   ILE R 380      30.746  43.416 -44.245  1.00 71.69           O  
ATOM   4445  N   LEU R 381      29.334  41.996 -43.138  1.00 69.42           N  
ATOM   4446  CA  LEU R 381      29.314  40.929 -44.145  1.00 69.94           C  
ATOM   4447  CB  LEU R 381      28.499  39.707 -43.678  1.00 70.55           C  
ATOM   4448  CG  LEU R 381      29.088  38.890 -42.520  1.00 73.90           C  
ATOM   4449  CD1 LEU R 381      28.213  37.713 -42.190  1.00 75.29           C  
ATOM   4450  CD2 LEU R 381      30.506  38.398 -42.821  1.00 75.44           C  
ATOM   4451  C   LEU R 381      28.829  41.433 -45.498  1.00 76.13           C  
ATOM   4452  O   LEU R 381      29.373  41.015 -46.521  1.00 76.47           O  
ATOM   4453  N   GLU R 382      27.859  42.383 -45.496  1.00 73.56           N  
ATOM   4454  CA  GLU R 382      27.312  43.008 -46.704  1.00 74.92           C  
ATOM   4455  CB  GLU R 382      26.147  43.940 -46.350  1.00 77.56           C  
ATOM   4456  CG  GLU R 382      24.805  43.238 -46.263  1.00 84.07           C  
ATOM   4457  CD  GLU R 382      23.742  43.913 -45.418  1.00 96.62           C  
ATOM   4458  OE1 GLU R 382      23.828  45.144 -45.208  1.00 94.72           O  
ATOM   4459  OE2 GLU R 382      22.808  43.206 -44.976  1.00 83.26           O  
ATOM   4460  C   GLU R 382      28.421  43.758 -47.464  1.00 78.99           C  
ATOM   4461  O   GLU R 382      28.571  43.579 -48.680  1.00 80.32           O  
ATOM   4462  N   GLY R 383      29.220  44.524 -46.718  1.00 74.04           N  
ATOM   4463  CA  GLY R 383      30.359  45.281 -47.236  1.00 73.35           C  
ATOM   4464  C   GLY R 383      31.465  44.399 -47.776  1.00 76.12           C  
ATOM   4465  O   GLY R 383      32.047  44.701 -48.822  1.00 76.19           O  
ATOM   4466  N   LEU R 384      31.748  43.287 -47.075  1.00 71.70           N  
ATOM   4467  CA  LEU R 384      32.762  42.313 -47.477  1.00 70.72           C  
ATOM   4468  CB  LEU R 384      33.075  41.322 -46.348  1.00 69.34           C  
ATOM   4469  CG  LEU R 384      33.706  41.887 -45.068  1.00 72.06           C  
ATOM   4470  CD1 LEU R 384      33.754  40.833 -44.009  1.00 71.23           C  
ATOM   4471  CD2 LEU R 384      35.106  42.447 -45.308  1.00 74.84           C  
ATOM   4472  C   LEU R 384      32.339  41.574 -48.741  1.00 77.06           C  
ATOM   4473  O   LEU R 384      33.202  41.246 -49.562  1.00 77.71           O  
ATOM   4474  N   ARG R 385      31.006  41.331 -48.901  1.00 74.81           N  
ATOM   4475  CA  ARG R 385      30.404  40.677 -50.072  1.00 77.03           C  
ATOM   4476  CB  ARG R 385      28.906  40.343 -49.830  1.00 78.51           C  
ATOM   4477  CG  ARG R 385      28.677  39.060 -49.028  1.00 90.04           C  
ATOM   4478  CD  ARG R 385      27.368  39.047 -48.243  1.00 99.31           C  
ATOM   4479  NE  ARG R 385      26.292  38.365 -48.959  1.00103.92           N  
ATOM   4480  CZ  ARG R 385      25.247  38.978 -49.502  1.00112.94           C  
ATOM   4481  NH1 ARG R 385      25.121  40.295 -49.413  1.00 96.38           N  
ATOM   4482  NH2 ARG R 385      24.313  38.278 -50.130  1.00 98.08           N  
ATOM   4483  C   ARG R 385      30.595  41.564 -51.310  1.00 82.31           C  
ATOM   4484  O   ARG R 385      30.961  41.056 -52.371  1.00 83.10           O  
ATOM   4485  N   ILE R 386      30.384  42.894 -51.153  1.00 78.99           N  
ATOM   4486  CA  ILE R 386      30.557  43.893 -52.215  1.00 80.46           C  
ATOM   4487  CB  ILE R 386      29.993  45.280 -51.775  1.00 83.86           C  
ATOM   4488  CG1 ILE R 386      28.450  45.251 -51.636  1.00 86.08           C  
ATOM   4489  CD1 ILE R 386      27.855  46.241 -50.598  1.00 91.49           C  
ATOM   4490  CG2 ILE R 386      30.441  46.404 -52.735  1.00 86.05           C  
ATOM   4491  C   ILE R 386      32.047  43.948 -52.580  1.00 83.52           C  
ATOM   4492  O   ILE R 386      32.395  43.888 -53.764  1.00 85.14           O  
ATOM   4493  N   ALA R 387      32.917  44.005 -51.550  1.00 77.26           N  
ATOM   4494  CA  ALA R 387      34.370  44.039 -51.712  1.00 76.06           C  
ATOM   4495  CB  ALA R 387      35.054  44.114 -50.358  1.00 74.35           C  
ATOM   4496  C   ALA R 387      34.890  42.841 -52.487  1.00 81.11           C  
ATOM   4497  O   ALA R 387      35.660  43.025 -53.427  1.00 81.19           O  
ATOM   4498  N   LEU R 388      34.454  41.623 -52.115  1.00 78.28           N  
ATOM   4499  CA  LEU R 388      34.890  40.388 -52.766  1.00 79.60           C  
ATOM   4500  CB  LEU R 388      34.568  39.160 -51.908  1.00 79.48           C  
ATOM   4501  CG  LEU R 388      35.499  38.922 -50.718  1.00 82.21           C  
ATOM   4502  CD1 LEU R 388      34.780  38.182 -49.616  1.00 82.68           C  
ATOM   4503  CD2 LEU R 388      36.805  38.222 -51.131  1.00 84.12           C  
ATOM   4504  C   LEU R 388      34.359  40.223 -54.184  1.00 86.03           C  
ATOM   4505  O   LEU R 388      35.019  39.583 -55.006  1.00 88.10           O  
ATOM   4506  N   ASP R 389      33.183  40.812 -54.477  1.00 82.57           N  
ATOM   4507  CA  ASP R 389      32.577  40.771 -55.811  1.00 84.94           C  
ATOM   4508  CB  ASP R 389      31.080  41.156 -55.760  1.00 87.48           C  
ATOM   4509  CG  ASP R 389      30.141  40.123 -55.149  1.00 94.57           C  
ATOM   4510  OD1 ASP R 389      30.555  38.947 -55.003  1.00 94.13           O  
ATOM   4511  OD2 ASP R 389      28.998  40.491 -54.805  1.00100.19           O  
ATOM   4512  C   ASP R 389      33.324  41.702 -56.772  1.00 88.07           C  
ATOM   4513  O   ASP R 389      33.343  41.449 -57.976  1.00 90.21           O  
ATOM   4514  N   HIS R 390      33.925  42.783 -56.237  1.00 81.74           N  
ATOM   4515  CA  HIS R 390      34.641  43.794 -57.018  1.00 81.97           C  
ATOM   4516  CB  HIS R 390      33.835  45.113 -57.020  1.00 83.56           C  
ATOM   4517  CG  HIS R 390      32.373  44.936 -57.289  1.00 89.07           C  
ATOM   4518  ND1 HIS R 390      31.894  44.792 -58.583  1.00 94.51           N  
ATOM   4519  CE1 HIS R 390      30.583  44.648 -58.467  1.00 95.12           C  
ATOM   4520  NE2 HIS R 390      30.195  44.699 -57.191  1.00 92.82           N  
ATOM   4521  CD2 HIS R 390      31.330  44.882 -56.430  1.00 90.03           C  
ATOM   4522  C   HIS R 390      36.046  44.032 -56.462  1.00 82.13           C  
ATOM   4523  O   HIS R 390      36.497  45.179 -56.426  1.00 80.40           O  
ATOM   4524  N   ILE R 391      36.747  42.954 -56.060  1.00 77.92           N  
ATOM   4525  CA  ILE R 391      38.058  43.030 -55.407  1.00 76.36           C  
ATOM   4526  CB  ILE R 391      38.522  41.658 -54.837  1.00 79.49           C  
ATOM   4527  CG1 ILE R 391      39.617  41.837 -53.764  1.00 78.27           C  
ATOM   4528  CD1 ILE R 391      39.173  42.608 -52.454  1.00 83.27           C  
ATOM   4529  CG2 ILE R 391      38.919  40.644 -55.906  1.00 83.17           C  
ATOM   4530  C   ILE R 391      39.152  43.728 -56.259  1.00 80.80           C  
ATOM   4531  O   ILE R 391      39.913  44.514 -55.691  1.00 78.89           O  
ATOM   4532  N   ASP R 392      39.198  43.500 -57.585  1.00 80.02           N  
ATOM   4533  CA  ASP R 392      40.186  44.149 -58.463  1.00 81.33           C  
ATOM   4534  CB  ASP R 392      40.113  43.591 -59.894  1.00 86.79           C  
ATOM   4535  CG  ASP R 392      40.696  42.192 -60.066  1.00 99.98           C  
ATOM   4536  OD1 ASP R 392      41.288  41.660 -59.089  1.00 98.41           O  
ATOM   4537  OD2 ASP R 392      40.573  41.631 -61.181  1.00109.85           O  
ATOM   4538  C   ASP R 392      40.032  45.671 -58.449  1.00 83.13           C  
ATOM   4539  O   ASP R 392      41.033  46.396 -58.458  1.00 81.90           O  
ATOM   4540  N   GLU R 393      38.768  46.133 -58.356  1.00 79.30           N  
ATOM   4541  CA  GLU R 393      38.388  47.545 -58.265  1.00 79.10           C  
ATOM   4542  CB  GLU R 393      36.873  47.707 -58.438  1.00 81.44           C  
ATOM   4543  CG  GLU R 393      36.346  47.401 -59.826  1.00 94.13           C  
ATOM   4544  CD  GLU R 393      34.900  47.811 -59.995  1.00114.25           C  
ATOM   4545  OE1 GLU R 393      34.009  46.951 -59.797  1.00112.83           O  
ATOM   4546  OE2 GLU R 393      34.654  49.005 -60.279  1.00 99.25           O  
ATOM   4547  C   GLU R 393      38.790  48.103 -56.905  1.00 80.74           C  
ATOM   4548  O   GLU R 393      39.343  49.206 -56.841  1.00 81.54           O  
ATOM   4549  N   ILE R 394      38.493  47.340 -55.822  1.00 73.78           N  
ATOM   4550  CA  ILE R 394      38.773  47.668 -54.423  1.00 71.59           C  
ATOM   4551  CB  ILE R 394      38.247  46.524 -53.473  1.00 72.16           C  
ATOM   4552  CG1 ILE R 394      36.697  46.353 -53.525  1.00 72.28           C  
ATOM   4553  CD1 ILE R 394      35.795  47.407 -52.819  1.00 78.28           C  
ATOM   4554  CG2 ILE R 394      38.745  46.677 -52.037  1.00 70.51           C  
ATOM   4555  C   ILE R 394      40.279  47.951 -54.230  1.00 77.54           C  
ATOM   4556  O   ILE R 394      40.639  48.991 -53.672  1.00 77.01           O  
ATOM   4557  N   ILE R 395      41.140  47.030 -54.707  1.00 75.79           N  
ATOM   4558  CA  ILE R 395      42.605  47.106 -54.611  1.00 76.10           C  
ATOM   4559  CB  ILE R 395      43.264  45.783 -55.081  1.00 80.17           C  
ATOM   4560  CG1 ILE R 395      42.891  44.647 -54.099  1.00 79.10           C  
ATOM   4561  CD1 ILE R 395      42.854  43.361 -54.670  1.00 89.29           C  
ATOM   4562  CG2 ILE R 395      44.795  45.921 -55.232  1.00 81.89           C  
ATOM   4563  C   ILE R 395      43.150  48.351 -55.320  1.00 81.43           C  
ATOM   4564  O   ILE R 395      43.940  49.084 -54.727  1.00 81.28           O  
ATOM   4565  N   SER R 396      42.681  48.614 -56.547  1.00 79.52           N  
ATOM   4566  CA  SER R 396      43.053  49.796 -57.330  1.00 81.51           C  
ATOM   4567  CB  SER R 396      42.274  49.826 -58.645  1.00 87.97           C  
ATOM   4568  OG  SER R 396      42.450  48.607 -59.350  1.00 99.42           O  
ATOM   4569  C   SER R 396      42.794  51.084 -56.536  1.00 84.03           C  
ATOM   4570  O   SER R 396      43.689  51.924 -56.437  1.00 84.49           O  
ATOM   4571  N   THR R 397      41.595  51.193 -55.918  1.00 78.77           N  
ATOM   4572  CA  THR R 397      41.147  52.326 -55.094  1.00 78.00           C  
ATOM   4573  CB  THR R 397      39.680  52.112 -54.655  1.00 86.28           C  
ATOM   4574  OG1 THR R 397      38.866  51.836 -55.799  1.00 89.14           O  
ATOM   4575  CG2 THR R 397      39.107  53.303 -53.901  1.00 84.76           C  
ATOM   4576  C   THR R 397      42.100  52.582 -53.909  1.00 78.36           C  
ATOM   4577  O   THR R 397      42.458  53.734 -53.656  1.00 78.62           O  
ATOM   4578  N   ILE R 398      42.514  51.505 -53.209  1.00 71.93           N  
ATOM   4579  CA  ILE R 398      43.416  51.561 -52.054  1.00 70.19           C  
ATOM   4580  CB  ILE R 398      43.384  50.234 -51.219  1.00 70.47           C  
ATOM   4581  CG1 ILE R 398      41.954  49.912 -50.723  1.00 69.21           C  
ATOM   4582  CD1 ILE R 398      41.695  48.440 -50.353  1.00 73.46           C  
ATOM   4583  CG2 ILE R 398      44.359  50.301 -50.035  1.00 69.59           C  
ATOM   4584  C   ILE R 398      44.837  51.964 -52.493  1.00 75.66           C  
ATOM   4585  O   ILE R 398      45.443  52.836 -51.865  1.00 76.34           O  
ATOM   4586  N   ARG R 399      45.345  51.339 -53.573  1.00 73.13           N  
ATOM   4587  CA  ARG R 399      46.675  51.592 -54.149  1.00 75.47           C  
ATOM   4588  CB  ARG R 399      46.967  50.645 -55.314  1.00 76.53           C  
ATOM   4589  CG  ARG R 399      47.186  49.199 -54.881  1.00 87.45           C  
ATOM   4590  CD  ARG R 399      47.900  48.341 -55.893  1.00100.94           C  
ATOM   4591  NE  ARG R 399      47.425  48.478 -57.268  1.00112.05           N  
ATOM   4592  CZ  ARG R 399      48.128  48.113 -58.335  1.00130.54           C  
ATOM   4593  NH1 ARG R 399      49.357  47.634 -58.196  1.00114.73           N  
ATOM   4594  NH2 ARG R 399      47.619  48.254 -59.552  1.00124.98           N  
ATOM   4595  C   ARG R 399      46.852  53.040 -54.594  1.00 82.84           C  
ATOM   4596  O   ARG R 399      47.914  53.617 -54.358  1.00 83.81           O  
ATOM   4597  N   GLU R 400      45.794  53.632 -55.194  1.00 81.05           N  
ATOM   4598  CA  GLU R 400      45.731  55.023 -55.673  1.00 83.84           C  
ATOM   4599  CB  GLU R 400      44.434  55.254 -56.473  1.00 86.15           C  
ATOM   4600  CG  GLU R 400      44.415  54.725 -57.898  1.00101.41           C  
ATOM   4601  CD  GLU R 400      43.045  54.691 -58.562  1.00126.26           C  
ATOM   4602  OE1 GLU R 400      42.058  55.155 -57.945  1.00108.71           O  
ATOM   4603  OE2 GLU R 400      42.964  54.198 -59.709  1.00128.05           O  
ATOM   4604  C   GLU R 400      45.754  56.040 -54.522  1.00 87.73           C  
ATOM   4605  O   GLU R 400      46.179  57.180 -54.721  1.00 88.76           O  
ATOM   4606  N   SER R 401      45.251  55.641 -53.335  1.00 83.03           N  
ATOM   4607  CA  SER R 401      45.146  56.505 -52.159  1.00 83.67           C  
ATOM   4608  CB  SER R 401      44.021  56.033 -51.258  1.00 84.47           C  
ATOM   4609  OG  SER R 401      42.785  56.116 -51.947  1.00 92.76           O  
ATOM   4610  C   SER R 401      46.441  56.660 -51.371  1.00 89.65           C  
ATOM   4611  O   SER R 401      47.097  55.661 -51.059  1.00 86.78           O  
ATOM   4612  N  AASP R 402      46.810  57.915 -51.058  0.50 89.73           N  
ATOM   4613  CA AASP R 402      48.023  58.249 -50.307  0.50 91.28           C  
ATOM   4614  CB AASP R 402      48.441  59.710 -50.560  0.50 96.89           C  
ATOM   4615  CG AASP R 402      49.207  59.951 -51.855  0.50105.96           C  
ATOM   4616  OD1AASP R 402      49.260  59.026 -52.702  0.50103.65           O  
ATOM   4617  OD2AASP R 402      49.755  61.062 -52.020  0.50114.94           O  
ATOM   4618  C  AASP R 402      47.894  57.951 -48.812  0.50 94.83           C  
ATOM   4619  O  AASP R 402      48.855  57.473 -48.207  0.50 94.13           O  
ATOM   4620  N  BASP R 402      46.801  57.920 -51.060  0.50 90.35           N  
ATOM   4621  CA BASP R 402      48.007  58.306 -50.319  0.50 92.20           C  
ATOM   4622  CB BASP R 402      48.298  59.807 -50.529  0.50 98.29           C  
ATOM   4623  CG BASP R 402      49.649  60.273 -50.022  0.50112.46           C  
ATOM   4624  OD1BASP R 402      50.671  59.950 -50.670  0.50113.77           O  
ATOM   4625  OD2BASP R 402      49.684  61.003 -49.008  0.50120.27           O  
ATOM   4626  C  BASP R 402      47.893  57.971 -48.824  0.50 95.18           C  
ATOM   4627  O  BASP R 402      48.864  57.496 -48.234  0.50 94.41           O  
ATOM   4628  N   THR R 403      46.712  58.231 -48.219  1.00 91.71           N  
ATOM   4629  CA  THR R 403      46.424  57.974 -46.794  1.00 90.75           C  
ATOM   4630  CB  THR R 403      46.180  59.295 -46.017  1.00102.81           C  
ATOM   4631  OG1 THR R 403      44.998  59.931 -46.501  1.00104.33           O  
ATOM   4632  CG2 THR R 403      47.361  60.255 -46.073  1.00104.67           C  
ATOM   4633  C   THR R 403      45.233  57.011 -46.659  1.00 91.54           C  
ATOM   4634  O   THR R 403      44.562  56.715 -47.655  1.00 89.39           O  
ATOM   4635  N   ASP R 404      44.982  56.512 -45.426  1.00 88.07           N  
ATOM   4636  CA  ASP R 404      43.858  55.613 -45.134  1.00 85.75           C  
ATOM   4637  CB  ASP R 404      43.994  54.972 -43.733  1.00 86.99           C  
ATOM   4638  CG  ASP R 404      45.155  54.006 -43.521  1.00102.25           C  
ATOM   4639  OD1 ASP R 404      45.536  53.306 -44.488  1.00102.17           O  
ATOM   4640  OD2 ASP R 404      45.613  53.877 -42.363  1.00112.71           O  
ATOM   4641  C   ASP R 404      42.529  56.376 -45.241  1.00 90.00           C  
ATOM   4642  O   ASP R 404      41.536  55.802 -45.704  1.00 88.45           O  
ATOM   4643  N   LYS R 405      42.530  57.676 -44.825  1.00 87.93           N  
ATOM   4644  CA  LYS R 405      41.384  58.586 -44.861  1.00 88.81           C  
ATOM   4645  CB  LYS R 405      41.760  59.951 -44.261  1.00 94.87           C  
ATOM   4646  C   LYS R 405      40.880  58.740 -46.297  1.00 92.78           C  
ATOM   4647  O   LYS R 405      39.672  58.653 -46.527  1.00 92.52           O  
ATOM   4648  N   VAL R 406      41.814  58.925 -47.264  1.00 89.54           N  
ATOM   4649  CA  VAL R 406      41.520  59.051 -48.696  1.00 89.86           C  
ATOM   4650  CB  VAL R 406      42.756  59.523 -49.521  1.00 95.06           C  
ATOM   4651  CG1 VAL R 406      42.488  59.461 -51.025  1.00 95.25           C  
ATOM   4652  CG2 VAL R 406      43.179  60.932 -49.115  1.00 98.74           C  
ATOM   4653  C   VAL R 406      40.938  57.725 -49.196  1.00 92.04           C  
ATOM   4654  O   VAL R 406      39.872  57.728 -49.817  1.00 91.38           O  
ATOM   4655  N   ALA R 407      41.612  56.597 -48.864  1.00 88.11           N  
ATOM   4656  CA  ALA R 407      41.199  55.236 -49.224  1.00 85.87           C  
ATOM   4657  CB  ALA R 407      42.177  54.218 -48.643  1.00 84.77           C  
ATOM   4658  C   ALA R 407      39.780  54.934 -48.759  1.00 89.27           C  
ATOM   4659  O   ALA R 407      38.989  54.393 -49.530  1.00 88.43           O  
ATOM   4660  N   MET R 408      39.447  55.339 -47.523  1.00 86.14           N  
ATOM   4661  CA  MET R 408      38.131  55.126 -46.951  1.00 86.25           C  
ATOM   4662  CB  MET R 408      38.147  55.373 -45.446  1.00 89.49           C  
ATOM   4663  CG  MET R 408      37.032  54.663 -44.749  1.00 93.46           C  
ATOM   4664  SD  MET R 408      37.041  54.883 -42.971  1.00 98.80           S  
ATOM   4665  CE  MET R 408      36.850  56.688 -42.860  1.00 99.47           C  
ATOM   4666  C   MET R 408      37.049  55.951 -47.639  1.00 91.07           C  
ATOM   4667  O   MET R 408      36.032  55.383 -48.043  1.00 90.03           O  
ATOM   4668  N   GLU R 409      37.278  57.274 -47.793  1.00 89.42           N  
ATOM   4669  CA  GLU R 409      36.350  58.197 -48.450  1.00 91.81           C  
ATOM   4670  CB  GLU R 409      36.896  59.634 -48.420  1.00 96.82           C  
ATOM   4671  C   GLU R 409      36.046  57.753 -49.890  1.00 93.71           C  
ATOM   4672  O   GLU R 409      34.879  57.749 -50.292  1.00 94.47           O  
ATOM   4673  N   SER R 410      37.095  57.326 -50.631  1.00 87.33           N  
ATOM   4674  CA  SER R 410      36.986  56.840 -52.005  1.00 86.55           C  
ATOM   4675  CB  SER R 410      38.366  56.711 -52.645  1.00 88.34           C  
ATOM   4676  OG  SER R 410      39.038  57.958 -52.723  1.00 93.52           O  
ATOM   4677  C   SER R 410      36.213  55.517 -52.092  1.00 87.59           C  
ATOM   4678  O   SER R 410      35.466  55.320 -53.053  1.00 88.09           O  
ATOM   4679  N   LEU R 411      36.367  54.626 -51.087  1.00 81.40           N  
ATOM   4680  CA  LEU R 411      35.647  53.344 -51.060  1.00 79.54           C  
ATOM   4681  CB  LEU R 411      36.260  52.355 -50.061  1.00 76.53           C  
ATOM   4682  CG  LEU R 411      37.564  51.683 -50.476  1.00 79.48           C  
ATOM   4683  CD1 LEU R 411      38.224  51.022 -49.284  1.00 77.47           C  
ATOM   4684  CD2 LEU R 411      37.352  50.687 -51.613  1.00 80.69           C  
ATOM   4685  C   LEU R 411      34.160  53.534 -50.776  1.00 85.81           C  
ATOM   4686  O   LEU R 411      33.330  52.879 -51.412  1.00 86.10           O  
ATOM   4687  N   GLN R 412      33.830  54.449 -49.843  1.00 83.85           N  
ATOM   4688  CA  GLN R 412      32.453  54.786 -49.484  1.00 85.26           C  
ATOM   4689  CB  GLN R 412      32.429  55.772 -48.310  1.00 87.42           C  
ATOM   4690  CG  GLN R 412      32.832  55.184 -46.971  1.00 88.48           C  
ATOM   4691  CD  GLN R 412      32.949  56.279 -45.947  1.00 95.74           C  
ATOM   4692  OE1 GLN R 412      31.954  56.850 -45.491  1.00 89.75           O  
ATOM   4693  NE2 GLN R 412      34.175  56.619 -45.588  1.00 83.95           N  
ATOM   4694  C   GLN R 412      31.731  55.412 -50.683  1.00 93.23           C  
ATOM   4695  O   GLN R 412      30.584  55.062 -50.950  1.00 93.82           O  
ATOM   4696  N   GLN R 413      32.414  56.320 -51.407  1.00 92.41           N  
ATOM   4697  CA  GLN R 413      31.851  57.031 -52.550  1.00 96.30           C  
ATOM   4698  CB  GLN R 413      32.720  58.252 -52.903  1.00100.01           C  
ATOM   4699  C   GLN R 413      31.617  56.156 -53.785  1.00100.60           C  
ATOM   4700  O   GLN R 413      30.571  56.289 -54.424  1.00103.24           O  
ATOM   4701  N   ARG R 414      32.584  55.281 -54.131  1.00 94.32           N  
ATOM   4702  CA  ARG R 414      32.518  54.453 -55.340  1.00 94.13           C  
ATOM   4703  CB  ARG R 414      33.930  54.163 -55.873  1.00 92.08           C  
ATOM   4704  C   ARG R 414      31.734  53.145 -55.202  1.00 96.51           C  
ATOM   4705  O   ARG R 414      31.257  52.619 -56.213  1.00 97.89           O  
ATOM   4706  N   PHE R 415      31.612  52.610 -53.973  1.00 89.94           N  
ATOM   4707  CA  PHE R 415      30.942  51.327 -53.752  1.00 88.02           C  
ATOM   4708  CB  PHE R 415      31.970  50.244 -53.337  1.00 86.34           C  
ATOM   4709  CG  PHE R 415      33.207  50.135 -54.206  1.00 87.77           C  
ATOM   4710  CD1 PHE R 415      34.335  50.908 -53.944  1.00 90.00           C  
ATOM   4711  CE1 PHE R 415      35.468  50.824 -54.765  1.00 90.93           C  
ATOM   4712  CZ  PHE R 415      35.487  49.945 -55.827  1.00 90.78           C  
ATOM   4713  CE2 PHE R 415      34.389  49.154 -56.088  1.00 93.45           C  
ATOM   4714  CD2 PHE R 415      33.249  49.246 -55.278  1.00 90.61           C  
ATOM   4715  C   PHE R 415      29.769  51.414 -52.760  1.00 91.43           C  
ATOM   4716  O   PHE R 415      29.386  50.390 -52.192  1.00 89.74           O  
ATOM   4717  N   LYS R 416      29.175  52.622 -52.591  1.00 89.58           N  
ATOM   4718  CA  LYS R 416      28.048  52.959 -51.693  1.00 90.28           C  
ATOM   4719  CB  LYS R 416      26.660  52.805 -52.401  1.00 96.64           C  
ATOM   4720  CG  LYS R 416      25.964  51.424 -52.392  1.00114.65           C  
ATOM   4721  CD  LYS R 416      26.421  50.470 -53.493  1.00122.97           C  
ATOM   4722  CE  LYS R 416      26.450  49.043 -52.995  1.00120.57           C  
ATOM   4723  NZ  LYS R 416      27.424  48.222 -53.758  1.00123.09           N  
ATOM   4724  C   LYS R 416      28.158  52.216 -50.308  1.00 88.24           C  
ATOM   4725  O   LYS R 416      27.191  51.643 -49.794  1.00 87.33           O  
ATOM   4726  N   LEU R 417      29.363  52.267 -49.710  1.00 80.93           N  
ATOM   4727  CA  LEU R 417      29.648  51.629 -48.428  1.00 77.72           C  
ATOM   4728  CB  LEU R 417      31.040  50.973 -48.441  1.00 74.89           C  
ATOM   4729  CG  LEU R 417      31.318  49.937 -49.522  1.00 78.04           C  
ATOM   4730  CD1 LEU R 417      32.788  49.904 -49.863  1.00 76.29           C  
ATOM   4731  CD2 LEU R 417      30.811  48.568 -49.119  1.00 77.72           C  
ATOM   4732  C   LEU R 417      29.584  52.628 -47.288  1.00 82.12           C  
ATOM   4733  O   LEU R 417      29.784  53.827 -47.508  1.00 83.58           O  
ATOM   4734  N   SER R 418      29.322  52.130 -46.064  1.00 76.84           N  
ATOM   4735  CA  SER R 418      29.305  52.965 -44.869  1.00 77.76           C  
ATOM   4736  CB  SER R 418      28.449  52.318 -43.782  1.00 81.90           C  
ATOM   4737  OG  SER R 418      29.107  51.233 -43.147  1.00 88.01           O  
ATOM   4738  C   SER R 418      30.755  53.132 -44.382  1.00 79.96           C  
ATOM   4739  O   SER R 418      31.650  52.443 -44.888  1.00 77.76           O  
ATOM   4740  N   GLU R 419      30.987  54.027 -43.400  1.00 76.99           N  
ATOM   4741  CA  GLU R 419      32.316  54.226 -42.819  1.00 75.34           C  
ATOM   4742  CB  GLU R 419      32.295  55.366 -41.798  1.00 79.19           C  
ATOM   4743  C   GLU R 419      32.794  52.905 -42.181  1.00 76.16           C  
ATOM   4744  O   GLU R 419      33.932  52.491 -42.416  1.00 74.51           O  
ATOM   4745  N   LYS R 420      31.889  52.215 -41.449  1.00 72.02           N  
ATOM   4746  CA  LYS R 420      32.142  50.926 -40.797  1.00 69.18           C  
ATOM   4747  CB  LYS R 420      30.952  50.512 -39.921  1.00 70.51           C  
ATOM   4748  CG  LYS R 420      31.009  51.086 -38.516  1.00 79.70           C  
ATOM   4749  CD  LYS R 420      29.906  50.522 -37.645  1.00 87.85           C  
ATOM   4750  CE  LYS R 420      29.970  51.025 -36.228  1.00100.18           C  
ATOM   4751  NZ  LYS R 420      28.816  50.536 -35.424  1.00110.75           N  
ATOM   4752  C   LYS R 420      32.481  49.812 -41.803  1.00 73.47           C  
ATOM   4753  O   LYS R 420      33.402  49.032 -41.546  1.00 72.47           O  
ATOM   4754  N   GLN R 421      31.746  49.740 -42.938  1.00 70.63           N  
ATOM   4755  CA  GLN R 421      31.962  48.730 -43.985  1.00 69.52           C  
ATOM   4756  CB  GLN R 421      30.831  48.754 -45.026  1.00 72.32           C  
ATOM   4757  CG  GLN R 421      29.498  48.262 -44.482  1.00 86.77           C  
ATOM   4758  CD  GLN R 421      28.399  48.340 -45.497  1.00107.25           C  
ATOM   4759  OE1 GLN R 421      28.206  47.404 -46.240  1.00102.67           O  
ATOM   4760  NE2 GLN R 421      27.655  49.441 -45.565  1.00104.80           N  
ATOM   4761  C   GLN R 421      33.320  48.924 -44.663  1.00 74.20           C  
ATOM   4762  O   GLN R 421      34.055  47.947 -44.842  1.00 73.27           O  
ATOM   4763  N   ALA R 422      33.657  50.192 -45.014  1.00 71.22           N  
ATOM   4764  CA  ALA R 422      34.918  50.600 -45.648  1.00 70.04           C  
ATOM   4765  CB  ALA R 422      34.870  52.078 -46.005  1.00 73.11           C  
ATOM   4766  C   ALA R 422      36.117  50.309 -44.743  1.00 70.65           C  
ATOM   4767  O   ALA R 422      37.152  49.854 -45.233  1.00 69.14           O  
ATOM   4768  N   GLN R 423      35.956  50.532 -43.415  1.00 66.18           N  
ATOM   4769  CA  GLN R 423      36.970  50.264 -42.391  1.00 63.98           C  
ATOM   4770  CB  GLN R 423      36.496  50.769 -41.024  1.00 65.62           C  
ATOM   4771  C   GLN R 423      37.286  48.761 -42.331  1.00 64.51           C  
ATOM   4772  O   GLN R 423      38.458  48.389 -42.255  1.00 63.19           O  
ATOM   4773  N   ALA R 424      36.238  47.907 -42.396  1.00 59.85           N  
ATOM   4774  CA  ALA R 424      36.349  46.444 -42.350  1.00 58.53           C  
ATOM   4775  CB  ALA R 424      34.965  45.806 -42.241  1.00 59.28           C  
ATOM   4776  C   ALA R 424      37.094  45.903 -43.561  1.00 61.86           C  
ATOM   4777  O   ALA R 424      37.813  44.912 -43.431  1.00 60.50           O  
ATOM   4778  N   ILE R 425      36.941  46.570 -44.729  1.00 59.55           N  
ATOM   4779  CA  ILE R 425      37.611  46.212 -45.983  1.00 59.55           C  
ATOM   4780  CB  ILE R 425      36.885  46.806 -47.212  1.00 63.65           C  
ATOM   4781  CG1 ILE R 425      35.441  46.237 -47.315  1.00 64.26           C  
ATOM   4782  CD1 ILE R 425      34.478  47.051 -48.142  1.00 73.94           C  
ATOM   4783  CG2 ILE R 425      37.685  46.562 -48.507  1.00 64.49           C  
ATOM   4784  C   ILE R 425      39.096  46.585 -45.898  1.00 64.93           C  
ATOM   4785  O   ILE R 425      39.942  45.767 -46.254  1.00 64.97           O  
ATOM   4786  N   LEU R 426      39.418  47.790 -45.387  1.00 62.45           N  
ATOM   4787  CA  LEU R 426      40.812  48.217 -45.192  1.00 62.74           C  
ATOM   4788  CB  LEU R 426      40.905  49.696 -44.767  1.00 64.04           C  
ATOM   4789  CG  LEU R 426      40.595  50.738 -45.842  1.00 70.12           C  
ATOM   4790  CD1 LEU R 426      40.465  52.125 -45.237  1.00 71.99           C  
ATOM   4791  CD2 LEU R 426      41.651  50.741 -46.938  1.00 73.27           C  
ATOM   4792  C   LEU R 426      41.532  47.332 -44.170  1.00 64.85           C  
ATOM   4793  O   LEU R 426      42.729  47.118 -44.307  1.00 64.48           O  
ATOM   4794  N   ASP R 427      40.793  46.788 -43.180  1.00 60.93           N  
ATOM   4795  CA  ASP R 427      41.319  45.885 -42.148  1.00 60.57           C  
ATOM   4796  CB  ASP R 427      40.521  46.030 -40.836  1.00 61.81           C  
ATOM   4797  CG  ASP R 427      40.684  47.357 -40.116  1.00 72.64           C  
ATOM   4798  OD1 ASP R 427      41.726  48.021 -40.320  1.00 73.10           O  
ATOM   4799  OD2 ASP R 427      39.786  47.710 -39.309  1.00 77.96           O  
ATOM   4800  C   ASP R 427      41.346  44.415 -42.594  1.00 64.36           C  
ATOM   4801  O   ASP R 427      41.838  43.558 -41.850  1.00 65.07           O  
ATOM   4802  N   MET R 428      40.822  44.126 -43.797  1.00 60.20           N  
ATOM   4803  CA  MET R 428      40.761  42.779 -44.358  1.00 60.45           C  
ATOM   4804  CB  MET R 428      39.837  42.751 -45.579  1.00 63.14           C  
ATOM   4805  CG  MET R 428      38.823  41.634 -45.565  1.00 66.82           C  
ATOM   4806  SD  MET R 428      38.328  41.113 -47.230  1.00 72.68           S  
ATOM   4807  CE  MET R 428      37.739  42.642 -47.947  1.00 69.35           C  
ATOM   4808  C   MET R 428      42.151  42.286 -44.746  1.00 65.87           C  
ATOM   4809  O   MET R 428      42.885  42.994 -45.442  1.00 65.66           O  
ATOM   4810  N   ARG R 429      42.508  41.072 -44.287  1.00 63.13           N  
ATOM   4811  CA  ARG R 429      43.795  40.440 -44.593  1.00 64.51           C  
ATOM   4812  CB  ARG R 429      44.161  39.374 -43.548  1.00 65.86           C  
ATOM   4813  CG  ARG R 429      44.164  39.863 -42.102  1.00 76.57           C  
ATOM   4814  CD  ARG R 429      45.000  38.982 -41.206  1.00 89.04           C  
ATOM   4815  NE  ARG R 429      44.843  39.341 -39.794  1.00103.01           N  
ATOM   4816  CZ  ARG R 429      45.603  40.218 -39.141  1.00121.50           C  
ATOM   4817  NH1 ARG R 429      45.377  40.474 -37.858  1.00110.85           N  
ATOM   4818  NH2 ARG R 429      46.586  40.855 -39.768  1.00107.80           N  
ATOM   4819  C   ARG R 429      43.737  39.815 -45.990  1.00 70.60           C  
ATOM   4820  O   ARG R 429      42.656  39.432 -46.453  1.00 70.41           O  
ATOM   4821  N   LEU R 430      44.904  39.714 -46.662  1.00 69.11           N  
ATOM   4822  CA  LEU R 430      45.031  39.119 -47.997  1.00 70.14           C  
ATOM   4823  CB  LEU R 430      46.469  39.241 -48.543  1.00 71.97           C  
ATOM   4824  CG  LEU R 430      46.970  40.650 -48.909  1.00 75.59           C  
ATOM   4825  CD1 LEU R 430      48.381  40.606 -49.433  1.00 77.90           C  
ATOM   4826  CD2 LEU R 430      46.112  41.288 -49.973  1.00 76.76           C  
ATOM   4827  C   LEU R 430      44.545  37.658 -48.057  1.00 75.73           C  
ATOM   4828  O   LEU R 430      44.051  37.242 -49.098  1.00 77.15           O  
ATOM   4829  N   ARG R 431      44.620  36.908 -46.935  1.00 71.97           N  
ATOM   4830  CA  ARG R 431      44.169  35.509 -46.846  1.00 73.01           C  
ATOM   4831  CB  ARG R 431      44.625  34.860 -45.528  1.00 71.16           C  
ATOM   4832  CG  ARG R 431      44.112  35.529 -44.246  1.00 67.84           C  
ATOM   4833  CD  ARG R 431      44.546  34.780 -43.004  1.00 70.11           C  
ATOM   4834  NE  ARG R 431      46.004  34.735 -42.869  1.00 77.31           N  
ATOM   4835  CZ  ARG R 431      46.738  33.631 -42.969  1.00 93.12           C  
ATOM   4836  NH1 ARG R 431      46.158  32.453 -43.168  1.00 84.65           N  
ATOM   4837  NH2 ARG R 431      48.056  33.693 -42.854  1.00 75.37           N  
ATOM   4838  C   ARG R 431      42.652  35.318 -47.061  1.00 76.98           C  
ATOM   4839  O   ARG R 431      42.216  34.212 -47.397  1.00 78.13           O  
ATOM   4840  N   ARG R 432      41.860  36.398 -46.893  1.00 72.32           N  
ATOM   4841  CA  ARG R 432      40.406  36.375 -47.082  1.00 72.05           C  
ATOM   4842  CB  ARG R 432      39.745  37.600 -46.417  1.00 69.89           C  
ATOM   4843  CG  ARG R 432      39.797  37.587 -44.882  1.00 82.33           C  
ATOM   4844  CD  ARG R 432      38.873  36.544 -44.276  1.00 95.57           C  
ATOM   4845  NE  ARG R 432      39.308  36.113 -42.946  1.00109.22           N  
ATOM   4846  CZ  ARG R 432      40.175  35.127 -42.709  1.00125.11           C  
ATOM   4847  NH1 ARG R 432      40.745  34.477 -43.717  1.00110.45           N  
ATOM   4848  NH2 ARG R 432      40.490  34.799 -41.463  1.00112.48           N  
ATOM   4849  C   ARG R 432      40.006  36.271 -48.558  1.00 79.11           C  
ATOM   4850  O   ARG R 432      38.852  35.960 -48.862  1.00 79.55           O  
ATOM   4851  N   LEU R 433      40.969  36.493 -49.471  1.00 77.58           N  
ATOM   4852  CA  LEU R 433      40.752  36.471 -50.921  1.00 79.56           C  
ATOM   4853  CB  LEU R 433      41.770  37.372 -51.662  1.00 79.61           C  
ATOM   4854  CG  LEU R 433      41.953  38.818 -51.157  1.00 81.23           C  
ATOM   4855  CD1 LEU R 433      42.869  39.588 -52.071  1.00 82.00           C  
ATOM   4856  CD2 LEU R 433      40.617  39.546 -50.952  1.00 81.37           C  
ATOM   4857  C   LEU R 433      40.718  35.060 -51.544  1.00 88.59           C  
ATOM   4858  O   LEU R 433      40.467  34.938 -52.752  1.00 90.63           O  
ATOM   4859  N   THR R 434      40.925  34.004 -50.728  1.00 86.68           N  
ATOM   4860  CA  THR R 434      40.882  32.609 -51.186  1.00 90.39           C  
ATOM   4861  CB  THR R 434      41.621  31.679 -50.206  1.00 97.01           C  
ATOM   4862  OG1 THR R 434      40.973  31.698 -48.937  1.00 94.78           O  
ATOM   4863  CG2 THR R 434      43.104  32.021 -50.059  1.00 93.82           C  
ATOM   4864  C   THR R 434      39.431  32.154 -51.483  1.00 96.46           C  
ATOM   4865  O   THR R 434      38.476  32.773 -50.994  1.00 93.37           O  
ATOM   4866  N   GLY R 435      39.293  31.089 -52.283  1.00 98.03           N  
ATOM   4867  CA  GLY R 435      38.010  30.514 -52.693  1.00100.26           C  
ATOM   4868  C   GLY R 435      37.068  30.131 -51.565  1.00105.04           C  
ATOM   4869  O   GLY R 435      35.913  30.564 -51.552  1.00104.15           O  
ATOM   4870  N   LEU R 436      37.559  29.321 -50.609  1.00103.11           N  
ATOM   4871  CA  LEU R 436      36.813  28.849 -49.437  1.00102.73           C  
ATOM   4872  CB  LEU R 436      37.621  27.799 -48.658  1.00104.71           C  
ATOM   4873  C   LEU R 436      36.386  29.988 -48.509  1.00103.32           C  
ATOM   4874  O   LEU R 436      35.321  29.899 -47.897  1.00102.77           O  
ATOM   4875  N   GLU R 437      37.207  31.054 -48.413  1.00 97.72           N  
ATOM   4876  CA  GLU R 437      36.930  32.222 -47.574  1.00 93.94           C  
ATOM   4877  CB  GLU R 437      38.188  33.094 -47.394  1.00 93.56           C  
ATOM   4878  CG  GLU R 437      39.134  32.589 -46.314  1.00104.77           C  
ATOM   4879  CD  GLU R 437      38.546  32.428 -44.925  1.00126.17           C  
ATOM   4880  OE1 GLU R 437      37.826  33.345 -44.466  1.00119.11           O  
ATOM   4881  OE2 GLU R 437      38.814  31.384 -44.291  1.00122.83           O  
ATOM   4882  C   GLU R 437      35.730  33.052 -48.061  1.00 96.70           C  
ATOM   4883  O   GLU R 437      35.030  33.634 -47.232  1.00 94.29           O  
ATOM   4884  N   ARG R 438      35.488  33.083 -49.395  1.00 94.77           N  
ATOM   4885  CA  ARG R 438      34.369  33.789 -50.039  1.00 94.38           C  
ATOM   4886  CB  ARG R 438      34.611  33.922 -51.552  1.00 96.55           C  
ATOM   4887  C   ARG R 438      33.037  33.070 -49.776  1.00 99.44           C  
ATOM   4888  O   ARG R 438      32.003  33.723 -49.594  1.00 98.11           O  
ATOM   4889  N   ASP R 439      33.072  31.724 -49.757  1.00 98.11           N  
ATOM   4890  CA  ASP R 439      31.914  30.867 -49.486  1.00 99.40           C  
ATOM   4891  CB  ASP R 439      32.197  29.419 -49.931  1.00105.32           C  
ATOM   4892  CG  ASP R 439      32.172  29.182 -51.434  1.00117.18           C  
ATOM   4893  OD1 ASP R 439      32.166  30.176 -52.197  1.00115.84           O  
ATOM   4894  OD2 ASP R 439      32.174  28.002 -51.848  1.00127.06           O  
ATOM   4895  C   ASP R 439      31.530  30.917 -48.004  1.00 99.06           C  
ATOM   4896  O   ASP R 439      30.338  30.896 -47.680  1.00 99.08           O  
ATOM   4897  N   LYS R 440      32.551  31.005 -47.113  1.00 91.75           N  
ATOM   4898  CA  LYS R 440      32.400  31.095 -45.657  1.00 88.31           C  
ATOM   4899  CB  LYS R 440      33.781  31.096 -44.981  1.00 89.44           C  
ATOM   4900  C   LYS R 440      31.616  32.353 -45.255  1.00 86.66           C  
ATOM   4901  O   LYS R 440      30.788  32.296 -44.341  1.00 85.48           O  
ATOM   4902  N   ILE R 441      31.876  33.478 -45.956  1.00 80.23           N  
ATOM   4903  CA  ILE R 441      31.237  34.777 -45.711  1.00 77.56           C  
ATOM   4904  CB  ILE R 441      32.029  35.957 -46.371  1.00 79.09           C  
ATOM   4905  CG1 ILE R 441      33.259  36.300 -45.503  1.00 77.42           C  
ATOM   4906  CD1 ILE R 441      34.429  36.864 -46.198  1.00 87.08           C  
ATOM   4907  CG2 ILE R 441      31.169  37.215 -46.569  1.00 78.67           C  
ATOM   4908  C   ILE R 441      29.748  34.723 -46.077  1.00 81.90           C  
ATOM   4909  O   ILE R 441      28.922  35.167 -45.282  1.00 81.73           O  
ATOM   4910  N   GLU R 442      29.412  34.147 -47.243  1.00 79.85           N  
ATOM   4911  CA  GLU R 442      28.025  33.986 -47.706  1.00 81.14           C  
ATOM   4912  CB  GLU R 442      27.980  33.463 -49.164  1.00 85.52           C  
ATOM   4913  CG  GLU R 442      26.589  33.348 -49.780  1.00 95.94           C  
ATOM   4914  CD  GLU R 442      25.776  34.622 -49.946  1.00109.69           C  
ATOM   4915  OE1 GLU R 442      26.367  35.726 -49.931  1.00 89.20           O  
ATOM   4916  OE2 GLU R 442      24.540  34.509 -50.118  1.00107.44           O  
ATOM   4917  C   GLU R 442      27.223  33.088 -46.744  1.00 82.80           C  
ATOM   4918  O   GLU R 442      26.127  33.470 -46.332  1.00 81.02           O  
ATOM   4919  N   ALA R 443      27.806  31.934 -46.353  1.00 79.91           N  
ATOM   4920  CA  ALA R 443      27.223  30.968 -45.422  1.00 81.26           C  
ATOM   4921  CB  ALA R 443      28.149  29.769 -45.264  1.00 83.22           C  
ATOM   4922  C   ALA R 443      26.940  31.608 -44.058  1.00 84.42           C  
ATOM   4923  O   ALA R 443      25.873  31.370 -43.485  1.00 85.77           O  
ATOM   4924  N   GLU R 444      27.878  32.446 -43.562  1.00 78.12           N  
ATOM   4925  CA  GLU R 444      27.728  33.159 -42.292  1.00 75.67           C  
ATOM   4926  CB  GLU R 444      29.042  33.867 -41.893  1.00 74.56           C  
ATOM   4927  CG  GLU R 444      29.058  34.357 -40.446  1.00 80.80           C  
ATOM   4928  CD  GLU R 444      30.120  35.370 -40.059  1.00 90.89           C  
ATOM   4929  OE1 GLU R 444      29.986  35.972 -38.967  1.00 75.56           O  
ATOM   4930  OE2 GLU R 444      31.083  35.561 -40.837  1.00 81.60           O  
ATOM   4931  C   GLU R 444      26.582  34.166 -42.385  1.00 78.72           C  
ATOM   4932  O   GLU R 444      25.783  34.260 -41.451  1.00 79.05           O  
ATOM   4933  N   TYR R 445      26.507  34.902 -43.507  1.00 77.54           N  
ATOM   4934  CA  TYR R 445      25.493  35.923 -43.771  1.00 77.02           C
[truncated: 549,995 more chars]
