# Supplementary material for: How Do Gepotidacin and Zoliflodacin Stabilize DNA-Cleavage Complexes with Bacterial Type IIA Topoisomerases? 2. A Single Moving Metal Mechanism
Source: Int J Mol Sci. 2024 Dec 24;26(1):33. doi: 10.3390/ijms26010033 (PMC11720246; doi:10.3390/ijms26010033)
Supplement: Supplementary file 1 [file ijms-26-00033-s001.zip › state2.pdb]

CRYST1   86.341  123.653   94.099  90.00 117.10  90.00 P 1 21 1                 
SCALE1      0.011582  0.000000  0.005928        0.00000                         
SCALE2      0.000000  0.008087  0.000000        0.00000                         
SCALE3      0.000000  0.000000  0.011938        0.00000                         
ATOM      1  N   LYS B 417      50.691  56.376  24.979  1.00 69.88           N  
ATOM      2  CA  LYS B 417      50.419  56.523  23.542  1.00 69.89           C  
ATOM      3  CB  LYS B 417      49.141  55.762  23.158  1.00 72.38           C  
ATOM      4  C   LYS B 417      50.325  57.994  23.083  1.00 73.37           C  
ATOM      5  O   LYS B 417      50.602  58.290  21.911  1.00 73.00           O  
ATOM      6  N   LEU B 418      49.922  58.906  24.006  1.00 68.07           N  
ATOM      7  CA  LEU B 418      49.784  60.338  23.745  1.00 66.72           C  
ATOM      8  CB  LEU B 418      49.036  61.050  24.903  1.00 66.39           C  
ATOM      9  CG  LEU B 418      49.135  62.595  24.987  1.00 70.22           C  
ATOM     10  CD1 LEU B 418      48.244  63.275  23.972  1.00 69.08           C  
ATOM     11  CD2 LEU B 418      48.792  63.097  26.375  1.00 73.29           C  
ATOM     12  C   LEU B 418      51.139  61.010  23.467  1.00 69.10           C  
ATOM     13  O   LEU B 418      52.076  60.865  24.259  1.00 68.49           O  
ATOM     14  N   ALA B 419      51.219  61.748  22.336  1.00 63.55           N  
ATOM     15  CA  ALA B 419      52.376  62.540  21.944  1.00 62.41           C  
ATOM     16  CB  ALA B 419      52.642  62.372  20.461  1.00 61.28           C  
ATOM     17  C   ALA B 419      52.028  64.002  22.277  1.00 64.91           C  
ATOM     18  O   ALA B 419      51.459  64.717  21.455  1.00 63.15           O  
ATOM     19  N   ASP B 420      52.310  64.408  23.516  1.00 62.53           N  
ATOM     20  CA  ASP B 420      52.011  65.731  24.061  1.00 62.98           C  
ATOM     21  CB  ASP B 420      52.249  65.720  25.581  1.00 67.44           C  
ATOM     22  CG  ASP B 420      51.232  66.479  26.406  1.00 79.55           C  
ATOM     23  OD1 ASP B 420      50.588  67.409  25.858  1.00 78.31           O  
ATOM     24  OD2 ASP B 420      51.112  66.176  27.612  1.00 89.90           O  
ATOM     25  C   ASP B 420      52.793  66.888  23.416  1.00 65.72           C  
ATOM     26  O   ASP B 420      53.846  66.664  22.821  1.00 65.23           O  
ATOM     27  N   CYS B 421      52.268  68.126  23.556  1.00 61.90           N  
ATOM     28  CA  CYS B 421      52.895  69.365  23.082  1.00 61.94           C  
ATOM     29  CB  CYS B 421      51.857  70.359  22.570  1.00 60.74           C  
ATOM     30  SG  CYS B 421      50.550  70.773  23.756  1.00 65.59           S  
ATOM     31  C   CYS B 421      53.781  69.981  24.174  1.00 71.35           C  
ATOM     32  O   CYS B 421      53.603  69.656  25.350  1.00 73.85           O  
ATOM     33  N   SER B 422      54.750  70.844  23.795  1.00 69.20           N  
ATOM     34  CA  SER B 422      55.658  71.460  24.766  1.00 71.97           C  
ATOM     35  CB  SER B 422      56.888  72.053  24.085  1.00 76.47           C  
ATOM     36  OG  SER B 422      56.610  73.264  23.401  1.00 87.84           O  
ATOM     37  C   SER B 422      54.967  72.484  25.676  1.00 78.01           C  
ATOM     38  O   SER B 422      55.254  72.498  26.880  1.00 80.84           O  
ATOM     39  N   SER B 423      54.047  73.314  25.114  1.00 72.45           N  
ATOM     40  CA  SER B 423      53.301  74.334  25.869  1.00 73.35           C  
ATOM     41  CB  SER B 423      52.540  75.271  24.933  1.00 73.81           C  
ATOM     42  OG  SER B 423      51.482  75.965  25.574  1.00 80.43           O  
ATOM     43  C   SER B 423      52.367  73.715  26.910  1.00 78.67           C  
ATOM     44  O   SER B 423      51.820  72.631  26.702  1.00 76.56           O  
ATOM     45  N   LYS B 424      52.202  74.414  28.034  1.00 78.71           N  
ATOM     46  CA  LYS B 424      51.344  73.992  29.135  1.00 80.03           C  
ATOM     47  CB  LYS B 424      52.184  73.755  30.403  1.00 85.17           C  
ATOM     48  C   LYS B 424      50.199  74.997  29.366  1.00 85.00           C  
ATOM     49  O   LYS B 424      49.500  74.908  30.377  1.00 86.46           O  
ATOM     50  N   SER B 425      50.000  75.937  28.399  1.00 80.56           N  
ATOM     51  CA  SER B 425      48.944  76.962  28.408  1.00 80.87           C  
ATOM     52  CB  SER B 425      49.440  78.267  27.785  1.00 83.30           C  
ATOM     53  OG  SER B 425      50.652  78.699  28.381  1.00 92.05           O  
ATOM     54  C   SER B 425      47.762  76.378  27.616  1.00 81.50           C  
ATOM     55  O   SER B 425      47.855  76.275  26.388  1.00 77.91           O  
ATOM     56  N   PRO B 426      46.681  75.924  28.308  1.00 78.33           N  
ATOM     57  CA  PRO B 426      45.570  75.255  27.604  1.00 75.49           C  
ATOM     58  CB  PRO B 426      44.608  74.888  28.736  1.00 79.06           C  
ATOM     59  CG  PRO B 426      45.441  74.843  29.953  1.00 86.06           C  
ATOM     60  CD  PRO B 426      46.450  75.927  29.767  1.00 82.63           C  
ATOM     61  C   PRO B 426      44.858  76.054  26.514  1.00 77.26           C  
ATOM     62  O   PRO B 426      44.424  75.449  25.533  1.00 73.99           O  
ATOM     63  N   GLU B 427      44.719  77.386  26.680  1.00 75.44           N  
ATOM     64  CA  GLU B 427      44.052  78.261  25.703  1.00 74.47           C  
ATOM     65  CB  GLU B 427      43.985  79.726  26.194  1.00 79.01           C  
ATOM     66  CG  GLU B 427      45.323  80.399  26.493  1.00 94.99           C  
ATOM     67  CD  GLU B 427      46.132  80.936  25.318  1.00120.52           C  
ATOM     68  OE1 GLU B 427      45.534  81.240  24.257  1.00111.17           O  
ATOM     69  OE2 GLU B 427      47.371  81.049  25.459  1.00116.31           O  
ATOM     70  C   GLU B 427      44.653  78.155  24.293  1.00 74.22           C  
ATOM     71  O   GLU B 427      43.909  78.194  23.311  1.00 71.22           O  
ATOM     72  N   GLU B 428      45.998  77.994  24.204  1.00 70.63           N  
ATOM     73  CA  GLU B 428      46.737  77.881  22.941  1.00 68.30           C  
ATOM     74  CB  GLU B 428      48.047  78.699  22.987  1.00 70.55           C  
ATOM     75  CG  GLU B 428      49.097  78.205  23.973  1.00 83.11           C  
ATOM     76  CD  GLU B 428      50.503  78.760  23.809  1.00101.18           C  
ATOM     77  OE1 GLU B 428      50.788  79.392  22.766  1.00 76.83           O  
ATOM     78  OE2 GLU B 428      51.331  78.547  24.724  1.00103.93           O  
ATOM     79  C   GLU B 428      46.998  76.419  22.508  1.00 70.42           C  
ATOM     80  O   GLU B 428      47.395  76.172  21.361  1.00 67.03           O  
ATOM     81  N   CYS B 429      46.756  75.463  23.421  1.00 68.21           N  
ATOM     82  CA  CYS B 429      46.997  74.047  23.189  1.00 66.31           C  
ATOM     83  CB  CYS B 429      47.494  73.370  24.457  1.00 68.15           C  
ATOM     84  SG  CYS B 429      49.204  73.775  24.870  1.00 73.11           S  
ATOM     85  C   CYS B 429      45.807  73.311  22.578  1.00 68.29           C  
ATOM     86  O   CYS B 429      44.655  73.528  22.958  1.00 69.20           O  
ATOM     87  N   GLU B 430      46.120  72.435  21.613  1.00 61.60           N  
ATOM     88  CA  GLU B 430      45.160  71.643  20.844  1.00 59.34           C  
ATOM     89  CB  GLU B 430      45.079  72.163  19.392  1.00 59.37           C  
ATOM     90  CG  GLU B 430      44.984  73.674  19.281  1.00 67.82           C  
ATOM     91  CD  GLU B 430      45.060  74.279  17.894  1.00 88.26           C  
ATOM     92  OE1 GLU B 430      44.841  75.506  17.780  1.00100.09           O  
ATOM     93  OE2 GLU B 430      45.358  73.544  16.928  1.00 74.73           O  
ATOM     94  C   GLU B 430      45.546  70.167  20.828  1.00 58.88           C  
ATOM     95  O   GLU B 430      46.725  69.839  20.761  1.00 57.70           O  
ATOM     96  N   ILE B 431      44.554  69.282  20.874  1.00 54.14           N  
ATOM     97  CA  ILE B 431      44.786  67.837  20.835  1.00 52.25           C  
ATOM     98  CB  ILE B 431      44.531  67.127  22.208  1.00 56.13           C  
ATOM     99  CG1 ILE B 431      44.938  65.631  22.152  1.00 55.63           C  
ATOM    100  CD1 ILE B 431      44.862  64.857  23.492  1.00 64.90           C  
ATOM    101  CG2 ILE B 431      43.105  67.332  22.725  1.00 56.45           C  
ATOM    102  C   ILE B 431      44.024  67.225  19.662  1.00 53.44           C  
ATOM    103  O   ILE B 431      42.837  67.488  19.512  1.00 52.64           O  
ATOM    104  N   PHE B 432      44.698  66.435  18.825  1.00 49.74           N  
ATOM    105  CA  PHE B 432      44.033  65.803  17.679  1.00 49.40           C  
ATOM    106  CB  PHE B 432      44.772  66.098  16.341  1.00 49.16           C  
ATOM    107  CG  PHE B 432      44.818  67.539  15.863  1.00 49.68           C  
ATOM    108  CD1 PHE B 432      45.488  68.514  16.593  1.00 53.45           C  
ATOM    109  CE1 PHE B 432      45.558  69.833  16.134  1.00 54.71           C  
ATOM    110  CZ  PHE B 432      45.000  70.173  14.918  1.00 52.52           C  
ATOM    111  CE2 PHE B 432      44.379  69.207  14.157  1.00 53.05           C  
ATOM    112  CD2 PHE B 432      44.287  67.896  14.631  1.00 50.26           C  
ATOM    113  C   PHE B 432      43.844  64.292  17.923  1.00 57.59           C  
ATOM    114  O   PHE B 432      44.824  63.557  17.985  1.00 56.66           O  
ATOM    115  N   LEU B 433      42.582  63.845  18.118  1.00 59.36           N  
ATOM    116  CA  LEU B 433      42.255  62.426  18.337  1.00 61.30           C  
ATOM    117  CB  LEU B 433      40.916  62.203  19.086  1.00 62.14           C  
ATOM    118  CG  LEU B 433      40.479  63.190  20.168  1.00 67.69           C  
ATOM    119  CD1 LEU B 433      39.097  62.847  20.642  1.00 68.75           C  
ATOM    120  CD2 LEU B 433      41.440  63.197  21.354  1.00 70.88           C  
ATOM    121  C   LEU B 433      42.186  61.801  16.959  1.00 68.53           C  
ATOM    122  O   LEU B 433      41.279  62.112  16.180  1.00 67.91           O  
ATOM    123  N   VAL B 434      43.193  60.991  16.633  1.00 68.06           N  
ATOM    124  CA  VAL B 434      43.335  60.359  15.324  1.00 68.44           C  
ATOM    125  CB  VAL B 434      44.703  60.677  14.637  1.00 72.20           C  
ATOM    126  CG1 VAL B 434      44.914  62.185  14.490  1.00 72.01           C  
ATOM    127  CG2 VAL B 434      45.876  60.051  15.378  1.00 72.88           C  
ATOM    128  C   VAL B 434      43.019  58.858  15.412  1.00 76.48           C  
ATOM    129  O   VAL B 434      43.292  58.227  16.439  1.00 77.06           O  
ATOM    130  N   GLU B 435      42.396  58.299  14.355  1.00 74.97           N  
ATOM    131  CA  GLU B 435      42.016  56.882  14.320  1.00 76.11           C  
ATOM    132  C   GLU B 435      43.170  55.993  13.843  1.00 81.23           C  
ATOM    133  O   GLU B 435      43.415  55.888  12.640  1.00 80.47           O  
ATOM    134  CB  GLU B 435      40.796  56.682  13.418  1.00 30.00           C  
ATOM    135  CG  GLU B 435      39.596  57.536  13.798  1.00 30.00           C  
ATOM    136  CD  GLU B 435      38.434  57.364  12.838  1.00 30.00           C  
ATOM    137  OE1 GLU B 435      37.331  57.864  13.143  1.00 30.00           O  
ATOM    138  OE2 GLU B 435      38.624  56.731  11.779  1.00 30.00           O  
ATOM    139  N   GLY B 436      43.868  55.393  14.813  1.00 79.81           N  
ATOM    140  CA  GLY B 436      45.010  54.502  14.632  1.00 80.92           C  
ATOM    141  C   GLY B 436      46.380  55.148  14.664  1.00 85.61           C  
ATOM    142  O   GLY B 436      46.509  56.374  14.630  1.00 84.42           O  
ATOM    143  N   ASP B 437      47.415  54.298  14.702  1.00 84.36           N  
ATOM    144  CA  ASP B 437      48.821  54.684  14.647  1.00 84.95           C  
ATOM    145  CB  ASP B 437      49.745  53.541  15.133  1.00 89.09           C  
ATOM    146  CG  ASP B 437      49.553  53.080  16.572  1.00103.05           C  
ATOM    147  OD1 ASP B 437      49.133  53.904  17.415  1.00104.30           O  
ATOM    148  OD2 ASP B 437      49.888  51.915  16.869  1.00110.64           O  
ATOM    149  C   ASP B 437      49.138  55.055  13.169  1.00 86.79           C  
ATOM    150  O   ASP B 437      50.198  55.622  12.897  1.00 86.94           O  
ATOM    151  N   SER B 438      48.163  54.760  12.233  1.00 80.37           N  
ATOM    152  CA  SER B 438      48.128  54.984  10.771  1.00 78.45           C  
ATOM    153  CB  SER B 438      46.945  54.236  10.160  1.00 81.02           C  
ATOM    154  OG  SER B 438      47.250  52.882   9.872  1.00 90.03           O  
ATOM    155  C   SER B 438      48.021  56.470  10.369  1.00 80.01           C  
ATOM    156  O   SER B 438      48.320  56.848   9.230  1.00 78.60           O  
ATOM    157  N   ALA B 439      47.513  57.281  11.289  1.00 75.41           N  
ATOM    158  CA  ALA B 439      47.335  58.724  11.191  1.00 73.41           C  
ATOM    159  CB  ALA B 439      45.863  59.055  11.363  1.00 73.98           C  
ATOM    160  C   ALA B 439      48.171  59.394  12.294  1.00 73.20           C  
ATOM    161  O   ALA B 439      48.514  60.564  12.172  1.00 71.92           O  
ATOM    162  N   GLY B 440      48.512  58.622  13.328  1.00 67.93           N  
ATOM    163  CA  GLY B 440      49.326  59.058  14.455  1.00 67.52           C  
ATOM    164  C   GLY B 440      50.699  59.518  14.029  1.00 69.03           C  
ATOM    165  O   GLY B 440      51.062  60.666  14.278  1.00 68.76           O  
ATOM    166  N   GLY B 441      51.417  58.642  13.329  1.00 63.48           N  
ATOM    167  CA  GLY B 441      52.766  58.901  12.841  1.00 62.84           C  
ATOM    168  C   GLY B 441      52.917  60.121  11.953  1.00 64.48           C  
ATOM    169  O   GLY B 441      53.848  60.912  12.142  1.00 64.17           O  
ATOM    170  N   SER B 442      52.008  60.281  10.973  1.00 58.79           N  
ATOM    171  CA  SER B 442      52.046  61.408  10.044  1.00 56.96           C  
ATOM    172  CB  SER B 442      51.189  61.134   8.810  1.00 58.22           C  
ATOM    173  OG  SER B 442      49.878  60.684   9.121  1.00 61.30           O  
ATOM    174  C   SER B 442      51.676  62.736  10.713  1.00 59.57           C  
ATOM    175  O   SER B 442      52.316  63.746  10.427  1.00 58.69           O  
ATOM    176  N   THR B 443      50.676  62.726  11.629  1.00 55.10           N  
ATOM    177  CA  THR B 443      50.276  63.929  12.365  1.00 54.52           C  
ATOM    178  CB  THR B 443      48.869  63.838  12.962  1.00 58.33           C  
ATOM    179  OG1 THR B 443      48.799  62.738  13.867  1.00 60.46           O  
ATOM    180  CG2 THR B 443      47.808  63.727  11.903  1.00 53.18           C  
ATOM    181  C   THR B 443      51.332  64.296  13.374  1.00 59.52           C  
ATOM    182  O   THR B 443      51.582  65.481  13.540  1.00 59.63           O  
ATOM    183  N   LYS B 444      52.001  63.297  14.001  1.00 57.48           N  
ATOM    184  CA  LYS B 444      53.104  63.552  14.933  1.00 59.16           C  
ATOM    185  CB  LYS B 444      53.594  62.253  15.598  1.00 63.02           C  
ATOM    186  CG  LYS B 444      52.775  61.807  16.804  1.00 76.67           C  
ATOM    187  CD  LYS B 444      52.765  60.279  16.954  1.00 79.83           C  
ATOM    188  CE  LYS B 444      53.347  59.751  18.235  1.00 90.71           C  
ATOM    189  NZ  LYS B 444      52.477  58.706  18.846  1.00102.17           N  
ATOM    190  C   LYS B 444      54.256  64.238  14.174  1.00 65.23           C  
ATOM    191  O   LYS B 444      54.902  65.133  14.724  1.00 65.91           O  
ATOM    192  N   SER B 445      54.470  63.855  12.895  1.00 62.40           N  
ATOM    193  CA  SER B 445      55.505  64.439  12.031  1.00 62.34           C  
ATOM    194  CB  SER B 445      55.801  63.530  10.841  1.00 66.19           C  
ATOM    195  OG  SER B 445      56.578  62.411  11.228  1.00 80.63           O  
ATOM    196  C   SER B 445      55.138  65.830  11.519  1.00 64.33           C  
ATOM    197  O   SER B 445      56.009  66.696  11.451  1.00 64.38           O  
ATOM    198  N   GLY B 446      53.868  66.017  11.152  1.00 59.40           N  
ATOM    199  CA  GLY B 446      53.354  67.248  10.558  1.00 58.28           C  
ATOM    200  C   GLY B 446      52.960  68.372  11.486  1.00 61.97           C  
ATOM    201  O   GLY B 446      52.926  69.523  11.055  1.00 62.41           O  
ATOM    202  N   ARG B 447      52.657  68.060  12.755  1.00 57.99           N  
ATOM    203  CA  ARG B 447      52.218  69.036  13.759  1.00 58.01           C  
ATOM    204  CB  ARG B 447      51.784  68.312  15.039  1.00 56.01           C  
ATOM    205  CG  ARG B 447      52.937  67.605  15.732  1.00 56.82           C  
ATOM    206  CD  ARG B 447      52.552  67.059  17.070  1.00 55.15           C  
ATOM    207  NE  ARG B 447      53.605  66.192  17.584  1.00 65.13           N  
ATOM    208  CZ  ARG B 447      53.815  65.964  18.873  1.00 82.19           C  
ATOM    209  NH1 ARG B 447      54.809  65.173  19.259  1.00 71.61           N  
ATOM    210  NH2 ARG B 447      53.040  66.533  19.790  1.00 69.53           N  
ATOM    211  C   ARG B 447      53.241  70.106  14.147  1.00 63.91           C  
ATOM    212  O   ARG B 447      54.434  69.998  13.853  1.00 63.91           O  
ATOM    213  N   ASP B 448      52.752  71.114  14.865  1.00 62.13           N  
ATOM    214  CA  ASP B 448      53.555  72.142  15.504  1.00 63.34           C  
ATOM    215  CB  ASP B 448      52.856  73.521  15.427  1.00 65.46           C  
ATOM    216  CG  ASP B 448      53.536  74.660  16.171  1.00 76.75           C  
ATOM    217  OD1 ASP B 448      54.706  74.494  16.576  1.00 78.82           O  
ATOM    218  OD2 ASP B 448      52.900  75.722  16.337  1.00 82.48           O  
ATOM    219  C   ASP B 448      53.583  71.588  16.930  1.00 67.74           C  
ATOM    220  O   ASP B 448      52.615  71.756  17.683  1.00 67.77           O  
ATOM    221  N   SER B 449      54.657  70.835  17.264  1.00 64.00           N  
ATOM    222  CA  SER B 449      54.846  70.152  18.552  1.00 64.41           C  
ATOM    223  CB  SER B 449      56.110  69.295  18.536  1.00 68.91           C  
ATOM    224  OG  SER B 449      57.279  70.073  18.347  1.00 81.30           O  
ATOM    225  C   SER B 449      54.834  71.083  19.768  1.00 67.68           C  
ATOM    226  O   SER B 449      54.837  70.605  20.908  1.00 68.22           O  
ATOM    227  N  AARG B 450      54.813  72.402  19.522  0.50 63.60           N  
ATOM    228  CA AARG B 450      54.769  73.441  20.545  0.50 64.92           C  
ATOM    229  CB AARG B 450      55.094  74.812  19.916  0.50 64.92           C  
ATOM    230  CG AARG B 450      56.160  75.609  20.655  0.50 74.96           C  
ATOM    231  CD AARG B 450      56.160  77.073  20.242  0.50 77.61           C  
ATOM    232  NE AARG B 450      55.235  77.869  21.052  0.50 77.18           N  
ATOM    233  CZ AARG B 450      54.040  78.288  20.645  0.50 80.09           C  
ATOM    234  NH1AARG B 450      53.608  78.001  19.422  0.50 74.25           N  
ATOM    235  NH2AARG B 450      53.268  78.998  21.456  0.50 47.90           N  
ATOM    236  C  AARG B 450      53.385  73.486  21.195  0.50 68.43           C  
ATOM    237  O  AARG B 450      53.289  73.482  22.419  0.50 70.08           O  
ATOM    238  N  BARG B 450      54.810  72.400  19.528  0.50 63.97           N  
ATOM    239  CA BARG B 450      54.771  73.430  20.555  0.50 65.49           C  
ATOM    240  CB BARG B 450      55.137  74.793  19.930  0.50 66.58           C  
ATOM    241  CG BARG B 450      55.341  75.940  20.918  0.50 80.56           C  
ATOM    242  CD BARG B 450      55.530  77.272  20.203  0.50 90.61           C  
ATOM    243  NE BARG B 450      56.870  77.411  19.627  0.50 97.65           N  
ATOM    244  CZ BARG B 450      57.158  77.285  18.333  0.50107.49           C  
ATOM    245  NH1BARG B 450      56.198  77.020  17.454  0.50 87.36           N  
ATOM    246  NH2BARG B 450      58.405  77.429  17.909  0.50 96.30           N  
ATOM    247  C  BARG B 450      53.379  73.483  21.199  0.50 68.67           C  
ATOM    248  O  BARG B 450      53.279  73.480  22.423  0.50 70.31           O  
ATOM    249  N   THR B 451      52.317  73.525  20.373  1.00 62.48           N  
ATOM    250  CA  THR B 451      50.926  73.664  20.819  1.00 61.70           C  
ATOM    251  CB  THR B 451      50.401  75.057  20.370  1.00 69.14           C  
ATOM    252  OG1 THR B 451      50.520  75.173  18.949  1.00 66.54           O  
ATOM    253  CG2 THR B 451      51.110  76.232  21.078  1.00 66.97           C  
ATOM    254  C   THR B 451      49.959  72.567  20.357  1.00 62.29           C  
ATOM    255  O   THR B 451      48.755  72.654  20.629  1.00 60.62           O  
ATOM    256  N   GLN B 452      50.468  71.551  19.649  1.00 57.75           N  
ATOM    257  CA  GLN B 452      49.625  70.477  19.136  1.00 55.64           C  
ATOM    258  CB  GLN B 452      49.574  70.476  17.591  1.00 54.72           C  
ATOM    259  CG  GLN B 452      49.119  71.803  16.960  1.00 54.42           C  
ATOM    260  CD  GLN B 452      48.968  71.741  15.451  1.00 62.99           C  
ATOM    261  OE1 GLN B 452      49.606  70.947  14.761  1.00 54.51           O  
ATOM    262  NE2 GLN B 452      48.134  72.604  14.898  1.00 54.30           N  
ATOM    263  C   GLN B 452      50.054  69.129  19.684  1.00 60.04           C  
ATOM    264  O   GLN B 452      51.226  68.755  19.574  1.00 59.84           O  
ATOM    265  N   ALA B 453      49.098  68.425  20.322  1.00 56.78           N  
ATOM    266  CA  ALA B 453      49.263  67.092  20.891  1.00 56.00           C  
ATOM    267  CB  ALA B 453      48.724  67.055  22.312  1.00 58.12           C  
ATOM    268  C   ALA B 453      48.510  66.094  20.024  1.00 57.40           C  
ATOM    269  O   ALA B 453      47.555  66.477  19.342  1.00 55.74           O  
ATOM    270  N   ILE B 454      48.940  64.818  20.019  1.00 52.92           N  
ATOM    271  CA  ILE B 454      48.277  63.777  19.234  1.00 51.04           C  
ATOM    272  CB  ILE B 454      49.108  63.353  17.972  1.00 52.15           C  
ATOM    273  CG1 ILE B 454      49.444  64.556  17.034  1.00 50.98           C  
ATOM    274  CD1 ILE B 454      48.375  65.273  16.266  1.00 52.91           C  
ATOM    275  CG2 ILE B 454      48.454  62.196  17.198  1.00 51.24           C  
ATOM    276  C   ILE B 454      47.933  62.598  20.122  1.00 57.86           C  
ATOM    277  O   ILE B 454      48.800  62.088  20.831  1.00 59.01           O  
ATOM    278  N   LEU B 455      46.665  62.175  20.087  1.00 56.18           N  
ATOM    279  CA  LEU B 455      46.206  60.990  20.806  1.00 57.84           C  
ATOM    280  CB  LEU B 455      45.180  61.286  21.936  1.00 58.56           C  
ATOM    281  CG  LEU B 455      44.718  60.074  22.806  1.00 63.46           C  
ATOM    282  CD1 LEU B 455      45.889  59.366  23.489  1.00 64.58           C  
ATOM    283  CD2 LEU B 455      43.721  60.497  23.856  1.00 64.65           C  
ATOM    284  C   LEU B 455      45.708  59.934  19.805  1.00 63.14           C  
ATOM    285  O   LEU B 455      44.565  60.010  19.349  1.00 61.90           O  
ATOM    286  N   PRO B 456      46.578  58.976  19.414  1.00 62.28           N  
ATOM    287  CA  PRO B 456      46.139  57.924  18.477  1.00 62.43           C  
ATOM    288  CB  PRO B 456      47.456  57.284  17.981  1.00 64.34           C  
ATOM    289  CG  PRO B 456      48.567  58.070  18.640  1.00 69.44           C  
ATOM    290  CD  PRO B 456      47.972  58.759  19.837  1.00 65.32           C  
ATOM    291  C   PRO B 456      45.250  56.916  19.201  1.00 69.86           C  
ATOM    292  O   PRO B 456      45.602  56.441  20.281  1.00 71.33           O  
ATOM    293  N   LEU B 457      44.077  56.629  18.629  1.00 67.51           N  
ATOM    294  CA  LEU B 457      43.118  55.693  19.221  1.00 68.57           C  
ATOM    295  CB  LEU B 457      41.724  56.334  19.283  1.00 68.62           C  
ATOM    296  CG  LEU B 457      41.603  57.609  20.135  1.00 74.09           C  
ATOM    297  CD1 LEU B 457      40.297  58.320  19.858  1.00 73.45           C  
ATOM    298  CD2 LEU B 457      41.765  57.309  21.639  1.00 78.84           C  
ATOM    299  C   LEU B 457      43.092  54.358  18.473  1.00 71.59           C  
ATOM    300  O   LEU B 457      43.183  54.349  17.248  1.00 70.12           O  
ATOM    301  N   ARG B 458      42.978  53.235  19.212  1.00 68.90           N  
ATOM    302  CA  ARG B 458      42.976  51.875  18.658  1.00 68.95           C  
ATOM    303  CB  ARG B 458      43.504  50.866  19.697  1.00 70.36           C  
ATOM    304  CG  ARG B 458      44.956  51.099  20.093  1.00 82.69           C  
ATOM    305  C   ARG B 458      41.597  51.447  18.076  1.00 72.55           C  
ATOM    306  O   ARG B 458      40.951  50.513  18.574  1.00 73.21           O  
ATOM    307  N   GLY B 459      41.188  52.129  17.003  1.00 67.69           N  
ATOM    308  CA  GLY B 459      39.937  51.872  16.288  1.00 67.09           C  
ATOM    309  C   GLY B 459      38.676  52.369  16.974  1.00 70.86           C  
ATOM    310  O   GLY B 459      38.696  53.403  17.653  1.00 70.64           O  
ATOM    311  N   LYS B 460      37.556  51.634  16.772  1.00 66.82           N  
ATOM    312  CA  LYS B 460      36.245  51.946  17.343  1.00 66.38           C  
ATOM    313  CB  LYS B 460      35.161  50.998  16.788  1.00 68.80           C  
ATOM    314  CG  LYS B 460      34.573  51.399  15.452  1.00 74.83           C  
ATOM    315  CD  LYS B 460      33.691  50.295  14.873  1.00 81.44           C  
ATOM    316  CE  LYS B 460      33.431  50.417  13.379  1.00 88.55           C  
ATOM    317  NZ  LYS B 460      33.744  51.766  12.804  1.00 91.74           N  
ATOM    318  C   LYS B 460      36.274  51.822  18.866  1.00 70.87           C  
ATOM    319  O   LYS B 460      36.722  50.801  19.402  1.00 71.55           O  
ATOM    320  N   ILE B 461      35.795  52.863  19.559  1.00 66.71           N  
ATOM    321  CA  ILE B 461      35.690  52.838  21.011  1.00 67.28           C  
ATOM    322  CB  ILE B 461      35.920  54.228  21.695  1.00 70.53           C  
ATOM    323  CG1 ILE B 461      34.848  55.279  21.283  1.00 70.24           C  
ATOM    324  CD1 ILE B 461      34.499  56.318  22.361  1.00 71.46           C  
ATOM    325  CG2 ILE B 461      37.344  54.735  21.473  1.00 69.82           C  
ATOM    326  C   ILE B 461      34.335  52.220  21.374  1.00 70.11           C  
ATOM    327  O   ILE B 461      33.494  51.965  20.500  1.00 69.34           O  
ATOM    328  N   LEU B 462      34.138  51.990  22.670  1.00 66.32           N  
ATOM    329  CA  LEU B 462      32.922  51.462  23.265  1.00 66.74           C  
ATOM    330  CB  LEU B 462      33.211  51.398  24.772  1.00 68.89           C  
ATOM    331  CG  LEU B 462      32.692  50.242  25.595  1.00 76.78           C  
ATOM    332  CD1 LEU B 462      33.066  48.896  24.996  1.00 77.40           C  
ATOM    333  CD2 LEU B 462      33.250  50.313  26.996  1.00 81.58           C  
ATOM    334  C   LEU B 462      31.748  52.424  23.001  1.00 69.32           C  
ATOM    335  O   LEU B 462      31.942  53.644  23.023  1.00 68.33           O  
ATOM    336  N   ASN B 463      30.541  51.888  22.727  1.00 66.42           N  
ATOM    337  CA  ASN B 463      29.353  52.735  22.578  1.00 66.43           C  
ATOM    338  CB  ASN B 463      28.264  52.115  21.668  1.00 65.54           C  
ATOM    339  CG  ASN B 463      26.974  52.929  21.575  1.00 81.33           C  
ATOM    340  OD1 ASN B 463      26.807  54.002  22.186  1.00 78.02           O  
ATOM    341  ND2 ASN B 463      26.025  52.440  20.804  1.00 63.71           N  
ATOM    342  C   ASN B 463      28.860  52.912  24.011  1.00 73.23           C  
ATOM    343  O   ASN B 463      28.329  51.972  24.606  1.00 73.69           O  
ATOM    344  N   VAL B 464      29.099  54.106  24.574  1.00 71.54           N  
ATOM    345  CA  VAL B 464      28.790  54.451  25.969  1.00 73.89           C  
ATOM    346  CB  VAL B 464      29.589  55.696  26.466  1.00 77.04           C  
ATOM    347  CG1 VAL B 464      31.093  55.492  26.288  1.00 75.22           C  
ATOM    348  CG2 VAL B 464      29.135  56.990  25.799  1.00 75.92           C  
ATOM    349  C   VAL B 464      27.267  54.566  26.247  1.00 81.19           C  
ATOM    350  O   VAL B 464      26.881  54.533  27.413  1.00 83.08           O  
ATOM    351  N   GLU B 465      26.412  54.663  25.200  1.00 78.17           N  
ATOM    352  CA  GLU B 465      24.949  54.681  25.368  1.00 80.05           C  
ATOM    353  CB  GLU B 465      24.257  55.426  24.215  1.00 80.54           C  
ATOM    354  CG  GLU B 465      24.134  56.922  24.458  1.00 92.55           C  
ATOM    355  CD  GLU B 465      22.808  57.398  25.025  1.00122.58           C  
ATOM    356  OE1 GLU B 465      22.211  58.318  24.419  1.00123.41           O  
ATOM    357  OE2 GLU B 465      22.375  56.878  26.081  1.00120.55           O  
ATOM    358  C   GLU B 465      24.390  53.248  25.548  1.00 85.24           C  
ATOM    359  O   GLU B 465      23.257  53.078  26.010  1.00 87.89           O  
ATOM    360  N   LYS B 466      25.199  52.226  25.195  1.00 79.61           N  
ATOM    361  CA  LYS B 466      24.872  50.807  25.349  1.00 80.39           C  
ATOM    362  CB  LYS B 466      25.160  50.024  24.058  1.00 79.94           C  
ATOM    363  CG  LYS B 466      24.158  50.275  22.938  1.00 81.76           C  
ATOM    364  CD  LYS B 466      24.525  49.493  21.680  1.00 79.95           C  
ATOM    365  CE  LYS B 466      23.586  49.793  20.542  1.00 71.97           C  
ATOM    366  NZ  LYS B 466      24.019  49.131  19.287  1.00 72.05           N  
ATOM    367  C   LYS B 466      25.625  50.167  26.532  1.00 86.83           C  
ATOM    368  O   LYS B 466      25.019  49.426  27.311  1.00 89.03           O  
ATOM    369  N   ALA B 467      26.940  50.430  26.645  1.00 82.95           N  
ATOM    370  CA  ALA B 467      27.804  49.891  27.696  1.00 84.45           C  
ATOM    371  CB  ALA B 467      29.262  50.152  27.359  1.00 83.15           C  
ATOM    372  C   ALA B 467      27.492  50.422  29.095  1.00 92.33           C  
ATOM    373  O   ALA B 467      26.998  51.544  29.245  1.00 92.62           O  
ATOM    374  N   ARG B 468      27.774  49.594  30.119  1.00 91.48           N  
ATOM    375  CA  ARG B 468      27.594  49.931  31.536  1.00 94.18           C  
ATOM    376  CB  ARG B 468      27.219  48.681  32.363  1.00 98.33           C  
ATOM    377  CG  ARG B 468      25.976  47.911  31.882  1.00111.06           C  
ATOM    378  CD  ARG B 468      26.004  46.409  32.250  1.00119.69           C  
ATOM    379  NE  ARG B 468      26.121  46.172  33.695  1.00128.42           N  
ATOM    380  CZ  ARG B 468      26.763  45.147  34.251  1.00141.50           C  
ATOM    381  NH1 ARG B 468      27.349  44.227  33.491  1.00129.50           N  
ATOM    382  NH2 ARG B 468      26.822  45.031  35.570  1.00125.81           N  
ATOM    383  C   ARG B 468      28.890  50.581  32.047  1.00 96.65           C  
ATOM    384  O   ARG B 468      29.958  50.328  31.484  1.00 94.89           O  
ATOM    385  N   LEU B 469      28.789  51.448  33.076  1.00 94.00           N  
ATOM    386  CA  LEU B 469      29.894  52.236  33.644  1.00 93.41           C  
ATOM    387  CB  LEU B 469      29.410  53.009  34.881  1.00 96.38           C  
ATOM    388  CG  LEU B 469      30.358  54.074  35.451  1.00101.45           C  
ATOM    389  CD1 LEU B 469      30.591  55.217  34.465  1.00 98.54           C  
ATOM    390  CD2 LEU B 469      29.859  54.585  36.790  1.00108.04           C  
ATOM    391  C   LEU B 469      31.178  51.448  33.968  1.00 96.56           C  
ATOM    392  O   LEU B 469      32.267  51.934  33.653  1.00 94.40           O  
ATOM    393  N   ASP B 470      31.059  50.259  34.593  1.00 94.90           N  
ATOM    394  CA  ASP B 470      32.224  49.440  34.955  1.00 95.15           C  
ATOM    395  CB  ASP B 470      31.821  48.209  35.798  1.00100.07           C  
ATOM    396  CG  ASP B 470      30.943  47.185  35.103  1.00111.55           C  
ATOM    397  OD1 ASP B 470      30.092  47.591  34.278  1.00110.55           O  
ATOM    398  OD2 ASP B 470      31.076  45.980  35.413  1.00120.72           O  
ATOM    399  C   ASP B 470      33.076  49.063  33.726  1.00 94.17           C  
ATOM    400  O   ASP B 470      34.299  49.168  33.788  1.00 92.73           O  
ATOM    401  N   ARG B 471      32.419  48.689  32.604  1.00 88.08           N  
ATOM    402  CA  ARG B 471      33.041  48.336  31.321  1.00 84.66           C  
ATOM    403  CB  ARG B 471      31.992  47.716  30.369  1.00 84.96           C  
ATOM    404  CG  ARG B 471      32.559  47.060  29.107  1.00 96.38           C  
ATOM    405  CD  ARG B 471      31.562  46.101  28.476  1.00111.06           C  
ATOM    406  NE  ARG B 471      31.929  45.752  27.101  1.00118.16           N  
ATOM    407  CZ  ARG B 471      31.167  45.976  26.033  1.00127.51           C  
ATOM    408  NH1 ARG B 471      29.974  46.547  26.167  1.00115.20           N  
ATOM    409  NH2 ARG B 471      31.588  45.626  24.826  1.00107.71           N  
ATOM    410  C   ARG B 471      33.709  49.573  30.692  1.00 83.07           C  
ATOM    411  O   ARG B 471      34.818  49.456  30.180  1.00 80.20           O  
ATOM    412  N   ILE B 472      33.040  50.746  30.763  1.00 78.80           N  
ATOM    413  CA  ILE B 472      33.502  52.044  30.247  1.00 76.78           C  
ATOM    414  CB  ILE B 472      32.349  53.097  30.299  1.00 80.21           C  
ATOM    415  CG1 ILE B 472      31.227  52.741  29.307  1.00 79.32           C  
ATOM    416  CD1 ILE B 472      29.849  53.260  29.686  1.00 87.87           C  
ATOM    417  CG2 ILE B 472      32.866  54.534  30.061  1.00 79.58           C  
ATOM    418  C   ILE B 472      34.780  52.522  30.969  1.00 80.91           C  
ATOM    419  O   ILE B 472      35.754  52.893  30.303  1.00 78.01           O  
ATOM    420  N   LEU B 473      34.768  52.505  32.320  1.00 80.06           N  
ATOM    421  CA  LEU B 473      35.888  52.944  33.154  1.00 80.67           C  
ATOM    422  CB  LEU B 473      35.452  53.131  34.614  1.00 84.26           C  
ATOM    423  CG  LEU B 473      34.368  54.185  34.912  1.00 89.40           C  
ATOM    424  CD1 LEU B 473      34.023  54.191  36.377  1.00 93.46           C  
ATOM    425  CD2 LEU B 473      34.799  55.580  34.480  1.00 89.86           C  
ATOM    426  C   LEU B 473      37.124  52.046  33.058  1.00 84.42           C  
ATOM    427  O   LEU B 473      38.230  52.528  33.276  1.00 83.04           O  
ATOM    428  N   ASN B 474      36.940  50.755  32.718  1.00 83.05           N  
ATOM    429  CA  ASN B 474      38.042  49.805  32.544  1.00 84.09           C  
ATOM    430  CB  ASN B 474      37.643  48.388  32.974  1.00 88.00           C  
ATOM    431  CG  ASN B 474      37.686  48.192  34.472  1.00123.15           C  
ATOM    432  OD1 ASN B 474      36.851  48.711  35.215  1.00122.60           O  
ATOM    433  ND2 ASN B 474      38.676  47.455  34.962  1.00116.66           N  
ATOM    434  C   ASN B 474      38.628  49.825  31.122  1.00 86.83           C  
ATOM    435  O   ASN B 474      39.652  49.185  30.883  1.00 87.08           O  
ATOM    436  N   ASN B 475      37.998  50.569  30.188  1.00 81.62           N  
ATOM    437  CA  ASN B 475      38.476  50.675  28.809  1.00 78.53           C  
ATOM    438  CB  ASN B 475      37.368  51.129  27.861  1.00 74.21           C  
ATOM    439  CG  ASN B 475      37.743  51.027  26.406  1.00 90.25           C  
ATOM    440  OD1 ASN B 475      38.133  52.010  25.764  1.00 78.66           O  
ATOM    441  ND2 ASN B 475      37.632  49.833  25.849  1.00 82.29           N  
ATOM    442  C   ASN B 475      39.664  51.611  28.770  1.00 83.23           C  
ATOM    443  O   ASN B 475      39.566  52.765  29.206  1.00 83.02           O  
ATOM    444  N   ASN B 476      40.800  51.085  28.281  1.00 80.31           N  
ATOM    445  CA  ASN B 476      42.072  51.793  28.213  1.00 79.78           C  
ATOM    446  CB  ASN B 476      43.226  50.840  27.887  1.00 82.70           C  
ATOM    447  CG  ASN B 476      43.566  49.891  29.035  1.00112.75           C  
ATOM    448  OD1 ASN B 476      43.504  48.661  28.900  1.00107.37           O  
ATOM    449  ND2 ASN B 476      43.926  50.439  30.201  1.00105.49           N  
ATOM    450  C   ASN B 476      42.051  53.012  27.287  1.00 80.36           C  
ATOM    451  O   ASN B 476      42.731  53.982  27.615  1.00 80.34           O  
ATOM    452  N   GLU B 477      41.245  53.007  26.190  1.00 74.25           N  
ATOM    453  CA  GLU B 477      41.132  54.173  25.283  1.00 71.95           C  
ATOM    454  CB  GLU B 477      40.524  53.805  23.908  1.00 71.83           C  
ATOM    455  CG  GLU B 477      41.531  53.251  22.908  1.00 84.50           C  
ATOM    456  CD  GLU B 477      42.290  52.017  23.370  1.00112.33           C  
ATOM    457  OE1 GLU B 477      41.645  51.084  23.902  1.00110.35           O  
ATOM    458  OE2 GLU B 477      43.538  52.016  23.264  1.00107.91           O  
ATOM    459  C   GLU B 477      40.333  55.292  25.936  1.00 74.35           C  
ATOM    460  O   GLU B 477      40.708  56.467  25.820  1.00 73.04           O  
ATOM    461  N   ILE B 478      39.231  54.920  26.625  1.00 70.77           N  
ATOM    462  CA  ILE B 478      38.369  55.845  27.365  1.00 70.88           C  
ATOM    463  CB  ILE B 478      37.103  55.117  27.927  1.00 75.12           C  
ATOM    464  CG1 ILE B 478      36.191  54.531  26.797  1.00 73.01           C  
ATOM    465  CD1 ILE B 478      35.362  55.509  25.942  1.00 77.28           C  
ATOM    466  CG2 ILE B 478      36.304  55.990  28.910  1.00 77.73           C  
ATOM    467  C   ILE B 478      39.238  56.494  28.466  1.00 75.09           C  
ATOM    468  O   ILE B 478      39.248  57.718  28.581  1.00 74.16           O  
ATOM    469  N   ARG B 479      40.011  55.665  29.208  1.00 72.75           N  
ATOM    470  CA  ARG B 479      40.933  56.079  30.275  1.00 74.31           C  
ATOM    471  CB  ARG B 479      41.636  54.858  30.895  1.00 73.89           C  
ATOM    472  CG  ARG B 479      40.913  54.235  32.079  1.00 77.57           C  
ATOM    473  CD  ARG B 479      41.608  52.952  32.475  1.00 78.58           C  
ATOM    474  NE  ARG B 479      41.186  52.492  33.790  1.00 91.17           N  
ATOM    475  C   ARG B 479      41.979  57.071  29.756  1.00 77.35           C  
ATOM    476  O   ARG B 479      42.176  58.119  30.370  1.00 77.30           O  
ATOM    477  N   GLN B 480      42.616  56.742  28.602  1.00 72.60           N  
ATOM    478  CA  GLN B 480      43.631  57.549  27.916  1.00 70.94           C  
ATOM    479  CB  GLN B 480      44.054  56.876  26.601  1.00 70.40           C  
ATOM    480  CG  GLN B 480      45.316  56.028  26.728  1.00 91.79           C  
ATOM    481  CD  GLN B 480      45.484  55.026  25.604  1.00113.58           C  
ATOM    482  OE1 GLN B 480      45.494  53.806  25.827  1.00108.91           O  
ATOM    483  NE2 GLN B 480      45.659  55.517  24.376  1.00106.52           N  
ATOM    484  C   GLN B 480      43.128  58.967  27.654  1.00 73.27           C  
ATOM    485  O   GLN B 480      43.832  59.928  27.974  1.00 72.66           O  
ATOM    486  N   MET B 481      41.883  59.086  27.131  1.00 68.71           N  
ATOM    487  CA  MET B 481      41.218  60.352  26.830  1.00 67.69           C  
ATOM    488  CB  MET B 481      39.903  60.121  26.076  1.00 68.46           C  
ATOM    489  CG  MET B 481      40.093  59.889  24.595  1.00 69.01           C  
ATOM    490  SD  MET B 481      38.535  59.759  23.695  1.00 71.34           S  
ATOM    491  CE  MET B 481      37.987  58.151  24.219  1.00 69.21           C  
ATOM    492  C   MET B 481      40.975  61.171  28.094  1.00 75.74           C  
ATOM    493  O   MET B 481      41.350  62.344  28.121  1.00 76.25           O  
ATOM    494  N   ILE B 482      40.377  60.547  29.143  1.00 74.83           N  
ATOM    495  CA  ILE B 482      40.102  61.184  30.439  1.00 77.45           C  
ATOM    496  CB  ILE B 482      39.351  60.221  31.409  1.00 82.75           C  
ATOM    497  CG1 ILE B 482      37.958  59.842  30.851  1.00 82.11           C  
ATOM    498  CD1 ILE B 482      37.387  58.539  31.381  1.00 88.65           C  
ATOM    499  CG2 ILE B 482      39.230  60.818  32.827  1.00 86.87           C  
ATOM    500  C   ILE B 482      41.393  61.761  31.035  1.00 82.86           C  
ATOM    501  O   ILE B 482      41.413  62.934  31.409  1.00 84.19           O  
ATOM    502  N   THR B 483      42.473  60.953  31.050  1.00 79.27           N  
ATOM    503  CA  THR B 483      43.804  61.318  31.539  1.00 80.47           C  
ATOM    504  CB  THR B 483      44.720  60.072  31.541  1.00 90.35           C  
ATOM    505  OG1 THR B 483      44.166  59.089  32.415  1.00 91.28           O  
ATOM    506  CG2 THR B 483      46.153  60.379  31.975  1.00 92.06           C  
ATOM    507  C   THR B 483      44.378  62.506  30.743  1.00 83.28           C  
ATOM    508  O   THR B 483      44.844  63.469  31.350  1.00 84.77           O  
ATOM    509  N   ALA B 484      44.331  62.433  29.395  1.00 77.23           N  
ATOM    510  CA  ALA B 484      44.844  63.464  28.486  1.00 75.25           C  
ATOM    511  CB  ALA B 484      44.757  62.989  27.041  1.00 72.90           C  
ATOM    512  C   ALA B 484      44.132  64.813  28.645  1.00 80.26           C  
ATOM    513  O   ALA B 484      44.800  65.851  28.677  1.00 80.44           O  
ATOM    514  N   PHE B 485      42.786  64.798  28.762  1.00 76.86           N  
ATOM    515  CA  PHE B 485      41.985  66.017  28.905  1.00 77.12           C  
ATOM    516  CB  PHE B 485      40.502  65.763  28.561  1.00 78.03           C  
ATOM    517  CG  PHE B 485      40.237  65.148  27.200  1.00 76.69           C  
ATOM    518  CD1 PHE B 485      41.072  65.414  26.117  1.00 77.81           C  
ATOM    519  CE1 PHE B 485      40.829  64.839  24.865  1.00 76.64           C  
ATOM    520  CZ  PHE B 485      39.737  64.017  24.683  1.00 75.62           C  
ATOM    521  CE2 PHE B 485      38.897  63.749  25.743  1.00 79.50           C  
ATOM    522  CD2 PHE B 485      39.133  64.330  26.992  1.00 78.65           C  
ATOM    523  C   PHE B 485      42.161  66.679  30.281  1.00 84.66           C  
ATOM    524  O   PHE B 485      42.091  67.904  30.374  1.00 84.83           O  
ATOM    525  N   GLY B 486      42.407  65.868  31.316  1.00 83.47           N  
ATOM    526  CA  GLY B 486      42.645  66.311  32.688  1.00 86.61           C  
ATOM    527  C   GLY B 486      41.484  66.987  33.391  1.00 92.65           C  
ATOM    528  O   GLY B 486      41.679  67.629  34.429  1.00 94.77           O  
ATOM    529  N   THR B 487      40.270  66.863  32.821  1.00 88.37           N  
ATOM    530  CA  THR B 487      39.034  67.434  33.361  1.00 90.30           C  
ATOM    531  CB  THR B 487      37.980  67.631  32.250  1.00 90.64           C  
ATOM    532  OG1 THR B 487      37.910  66.465  31.426  1.00 88.13           O  
ATOM    533  CG2 THR B 487      38.231  68.852  31.403  1.00 85.02           C  
ATOM    534  C   THR B 487      38.468  66.538  34.462  1.00 98.65           C  
ATOM    535  O   THR B 487      38.015  67.041  35.493  1.00101.29           O  
ATOM    536  N   GLY B 488      38.501  65.225  34.217  1.00 95.19           N  
ATOM    537  CA  GLY B 488      37.959  64.209  35.107  1.00 97.53           C  
ATOM    538  C   GLY B 488      36.599  63.750  34.631  1.00102.65           C  
ATOM    539  O   GLY B 488      36.138  64.166  33.565  1.00100.20           O  
ATOM    540  N   ILE B 489      35.943  62.896  35.418  1.00102.94           N  
ATOM    541  CA  ILE B 489      34.623  62.361  35.086  1.00103.37           C  
ATOM    542  CB  ILE B 489      34.687  60.801  35.047  1.00106.91           C  
ATOM    543  CG1 ILE B 489      35.189  60.290  33.679  1.00103.71           C  
ATOM    544  CD1 ILE B 489      34.385  60.721  32.406  1.00108.75           C  
ATOM    545  CG2 ILE B 489      33.378  60.101  35.479  1.00110.35           C  
ATOM    546  C   ILE B 489      33.549  62.911  36.021  1.00110.94           C  
ATOM    547  O   ILE B 489      33.793  62.992  37.224  1.00113.44           O  
ATOM    548  N   GLY B 490      32.395  63.271  35.436  1.00107.21           N  
ATOM    549  CA  GLY B 490      31.178  63.787  36.072  1.00109.83           C  
ATOM    550  C   GLY B 490      31.267  64.361  37.473  1.00117.57           C  
ATOM    551  O   GLY B 490      31.225  65.583  37.650  1.00118.89           O  
ATOM    552  N   GLY B 491      31.365  63.469  38.464  1.00115.43           N  
ATOM    553  CA  GLY B 491      31.469  63.805  39.881  1.00119.16           C  
ATOM    554  C   GLY B 491      32.671  64.655  40.248  1.00123.50           C  
ATOM    555  O   GLY B 491      32.582  65.494  41.148  1.00126.46           O  
ATOM    556  N   ASP B 492      33.801  64.447  39.545  1.00116.91           N  
ATOM    557  CA  ASP B 492      35.065  65.160  39.726  1.00116.67           C  
ATOM    558  CB  ASP B 492      36.183  64.153  40.055  1.00118.37           C  
ATOM    559  CG  ASP B 492      36.025  63.475  41.404  1.00133.76           C  
ATOM    560  OD1 ASP B 492      34.970  62.843  41.636  1.00136.67           O  
ATOM    561  OD2 ASP B 492      36.965  63.553  42.217  1.00141.52           O  
ATOM    562  C   ASP B 492      35.431  66.054  38.518  1.00115.89           C  
ATOM    563  O   ASP B 492      36.533  66.614  38.489  1.00114.93           O  
ATOM    564  N   PHE B 493      34.499  66.212  37.544  1.00109.24           N  
ATOM    565  CA  PHE B 493      34.710  67.044  36.354  1.00105.67           C  
ATOM    566  CB  PHE B 493      33.515  66.976  35.381  1.00105.62           C  
ATOM    567  CG  PHE B 493      33.759  67.622  34.031  1.00103.98           C  
ATOM    568  CD1 PHE B 493      34.229  66.871  32.957  1.00103.65           C  
ATOM    569  CE1 PHE B 493      34.450  67.469  31.708  1.00101.79           C  
ATOM    570  CZ  PHE B 493      34.220  68.819  31.535  1.00101.53           C  
ATOM    571  CE2 PHE B 493      33.752  69.577  32.588  1.00106.82           C  
ATOM    572  CD2 PHE B 493      33.503  68.976  33.828  1.00106.72           C  
ATOM    573  C   PHE B 493      35.007  68.499  36.727  1.00110.76           C  
ATOM    574  O   PHE B 493      34.438  69.032  37.691  1.00113.86           O  
ATOM    575  N   ASP B 494      35.917  69.124  35.955  1.00103.94           N  
ATOM    576  CA  ASP B 494      36.334  70.517  36.107  1.00104.46           C  
ATOM    577  CB  ASP B 494      37.380  70.645  37.236  1.00109.19           C  
ATOM    578  CG  ASP B 494      37.670  72.047  37.731  1.00124.90           C  
ATOM    579  OD1 ASP B 494      37.026  73.002  37.238  1.00125.80           O  
ATOM    580  OD2 ASP B 494      38.536  72.189  38.616  1.00135.51           O  
ATOM    581  C   ASP B 494      36.860  71.083  34.774  1.00102.30           C  
ATOM    582  O   ASP B 494      37.949  70.711  34.329  1.00 98.43           O  
ATOM    583  N   LEU B 495      36.069  71.977  34.142  1.00 98.54           N  
ATOM    584  CA  LEU B 495      36.385  72.637  32.870  1.00 95.85           C  
ATOM    585  CB  LEU B 495      35.176  73.467  32.381  1.00 96.60           C  
ATOM    586  CG  LEU B 495      35.234  74.048  30.948  1.00 98.56           C  
ATOM    587  CD1 LEU B 495      35.081  72.963  29.884  1.00 95.17           C  
ATOM    588  CD2 LEU B 495      34.182  75.118  30.758  1.00102.53           C  
ATOM    589  C   LEU B 495      37.648  73.520  32.966  1.00100.03           C  
ATOM    590  O   LEU B 495      38.367  73.671  31.974  1.00 96.61           O  
ATOM    591  N   ALA B 496      37.913  74.083  34.160  1.00 99.97           N  
ATOM    592  CA  ALA B 496      39.081  74.923  34.437  1.00100.88           C  
ATOM    593  CB  ALA B 496      38.892  75.642  35.762  1.00106.14           C  
ATOM    594  C   ALA B 496      40.405  74.119  34.445  1.00103.27           C  
ATOM    595  O   ALA B 496      41.487  74.709  34.340  1.00102.59           O  
ATOM    596  N   LYS B 497      40.301  72.775  34.574  1.00 98.73           N  
ATOM    597  CA  LYS B 497      41.420  71.832  34.600  1.00 96.85           C  
ATOM    598  CB  LYS B 497      41.171  70.736  35.653  1.00101.44           C  
ATOM    599  C   LYS B 497      41.708  71.219  33.220  1.00 95.39           C  
ATOM    600  O   LYS B 497      42.630  70.403  33.111  1.00 94.32           O  
ATOM    601  N   ALA B 498      40.934  71.622  32.168  1.00 88.33           N  
ATOM    602  CA  ALA B 498      41.099  71.161  30.777  1.00 83.30           C  
ATOM    603  CB  ALA B 498      40.030  71.756  29.882  1.00 82.89           C  
ATOM    604  C   ALA B 498      42.473  71.539  30.261  1.00 84.34           C  
ATOM    605  O   ALA B 498      42.854  72.710  30.321  1.00 85.00           O  
ATOM    606  N   ARG B 499      43.229  70.534  29.803  1.00 77.50           N  
ATOM    607  CA  ARG B 499      44.607  70.689  29.341  1.00 75.45           C  
ATOM    608  CB  ARG B 499      45.366  69.361  29.507  1.00 74.79           C  
ATOM    609  CG  ARG B 499      45.410  68.857  30.976  1.00 84.42           C  
ATOM    610  CD  ARG B 499      46.479  67.811  31.300  1.00 89.33           C  
ATOM    611  NE  ARG B 499      47.741  68.075  30.616  1.00 94.90           N  
ATOM    612  CZ  ARG B 499      48.223  67.353  29.610  1.00 98.13           C  
ATOM    613  NH1 ARG B 499      47.580  66.273  29.190  1.00 79.75           N  
ATOM    614  NH2 ARG B 499      49.356  67.702  29.023  1.00 80.21           N  
ATOM    615  C   ARG B 499      44.723  71.249  27.905  1.00 75.02           C  
ATOM    616  O   ARG B 499      45.806  71.681  27.505  1.00 73.90           O  
ATOM    617  N   TYR B 500      43.608  71.253  27.148  1.00 68.81           N  
ATOM    618  CA  TYR B 500      43.512  71.725  25.760  1.00 65.93           C  
ATOM    619  CB  TYR B 500      43.623  70.554  24.747  1.00 64.79           C  
ATOM    620  CG  TYR B 500      44.769  69.608  25.019  1.00 66.69           C  
ATOM    621  CD1 TYR B 500      44.607  68.509  25.858  1.00 70.07           C  
ATOM    622  CE1 TYR B 500      45.675  67.662  26.152  1.00 72.49           C  
ATOM    623  CZ  TYR B 500      46.918  67.901  25.592  1.00 76.91           C  
ATOM    624  OH  TYR B 500      47.958  67.050  25.867  1.00 78.83           O  
ATOM    625  CE2 TYR B 500      47.100  68.994  24.761  1.00 67.12           C  
ATOM    626  CD2 TYR B 500      46.027  69.834  24.477  1.00 66.37           C  
ATOM    627  C   TYR B 500      42.167  72.405  25.566  1.00 68.63           C  
ATOM    628  O   TYR B 500      41.151  71.899  26.054  1.00 68.54           O  
ATOM    629  N   HIS B 501      42.153  73.531  24.829  1.00 64.34           N  
ATOM    630  CA  HIS B 501      40.929  74.267  24.522  1.00 64.89           C  
ATOM    631  CB  HIS B 501      41.107  75.776  24.747  1.00 67.13           C  
ATOM    632  CG  HIS B 501      41.087  76.122  26.206  1.00 72.93           C  
ATOM    633  ND1 HIS B 501      41.269  75.143  27.175  1.00 74.85           N  
ATOM    634  CE1 HIS B 501      41.177  75.759  28.334  1.00 77.24           C  
ATOM    635  NE2 HIS B 501      40.980  77.055  28.173  1.00 78.99           N  
ATOM    636  CD2 HIS B 501      40.911  77.306  26.821  1.00 76.96           C  
ATOM    637  C   HIS B 501      40.389  73.913  23.136  1.00 68.50           C  
ATOM    638  O   HIS B 501      39.369  74.457  22.705  1.00 69.43           O  
ATOM    639  N   LYS B 502      41.058  72.954  22.461  1.00 62.91           N  
ATOM    640  CA  LYS B 502      40.656  72.398  21.178  1.00 60.36           C  
ATOM    641  CB  LYS B 502      41.379  73.068  19.994  1.00 61.70           C  
ATOM    642  CG  LYS B 502      40.892  74.469  19.692  1.00 71.02           C  
ATOM    643  CD  LYS B 502      41.226  74.906  18.283  1.00 72.63           C  
ATOM    644  CE  LYS B 502      40.950  76.381  18.108  1.00 75.73           C  
ATOM    645  NZ  LYS B 502      41.869  77.207  18.929  1.00 83.06           N  
ATOM    646  C   LYS B 502      40.911  70.891  21.177  1.00 62.56           C  
ATOM    647  O   LYS B 502      42.055  70.469  21.268  1.00 61.69           O  
ATOM    648  N   ILE B 503      39.840  70.087  21.131  1.00 58.32           N  
ATOM    649  CA  ILE B 503      39.887  68.630  21.039  1.00 56.00           C  
ATOM    650  CB  ILE B 503      39.090  67.910  22.175  1.00 60.09           C  
ATOM    651  CG1 ILE B 503      39.683  68.196  23.571  1.00 62.07           C  
ATOM    652  CD1 ILE B 503      38.990  69.235  24.339  1.00 71.41           C  
ATOM    653  CG2 ILE B 503      39.010  66.399  21.927  1.00 58.46           C  
ATOM    654  C   ILE B 503      39.332  68.351  19.650  1.00 57.83           C  
ATOM    655  O   ILE B 503      38.128  68.519  19.417  1.00 59.82           O  
ATOM    656  N   VAL B 504      40.223  68.029  18.710  1.00 50.25           N  
ATOM    657  CA  VAL B 504      39.877  67.822  17.304  1.00 47.64           C  
ATOM    658  CB  VAL B 504      40.927  68.512  16.375  1.00 48.83           C  
ATOM    659  CG1 VAL B 504      40.573  68.352  14.902  1.00 47.20           C  
ATOM    660  CG2 VAL B 504      41.097  69.986  16.718  1.00 49.29           C  
ATOM    661  C   VAL B 504      39.672  66.335  16.970  1.00 52.12           C  
ATOM    662  O   VAL B 504      40.639  65.575  17.008  1.00 50.52           O  
ATOM    663  N   ILE B 505      38.413  65.928  16.634  1.00 51.21           N  
ATOM    664  CA  ILE B 505      38.079  64.554  16.223  1.00 51.12           C  
ATOM    665  CB  ILE B 505      36.578  64.162  16.487  1.00 54.48           C  
ATOM    666  CG1 ILE B 505      36.259  64.177  18.007  1.00 55.92           C  
ATOM    667  CD1 ILE B 505      34.793  64.302  18.370  1.00 54.24           C  
ATOM    668  CG2 ILE B 505      36.222  62.784  15.868  1.00 53.27           C  
ATOM    669  C   ILE B 505      38.496  64.450  14.739  1.00 57.89           C  
ATOM    670  O   ILE B 505      37.862  65.051  13.865  1.00 57.30           O  
ATOM    671  N   MET B 506      39.606  63.753  14.477  1.00 56.61           N  
ATOM    672  CA  MET B 506      40.131  63.585  13.129  1.00 57.09           C  
ATOM    673  CB  MET B 506      41.634  63.886  13.095  1.00 60.04           C  
ATOM    674  CG  MET B 506      41.980  65.159  12.337  1.00 64.58           C  
ATOM    675  SD  MET B 506      43.757  65.550  12.297  1.00 70.06           S  
ATOM    676  CE  MET B 506      44.355  64.329  11.210  1.00 66.26           C  
ATOM    677  C   MET B 506      39.815  62.194  12.605  1.00 61.46           C  
ATOM    678  O   MET B 506      40.318  61.193  13.121  1.00 61.39           O  
ATOM    679  N   THR B 507      38.915  62.120  11.620  1.00 58.22           N  
ATOM    680  CA  THR B 507      38.490  60.851  11.020  1.00 57.53           C  
ATOM    681  CB  THR B 507      37.049  60.456  11.469  1.00 65.26           C  
ATOM    682  OG1 THR B 507      36.112  61.379  10.930  1.00 63.22           O  
ATOM    683  CG2 THR B 507      36.880  60.369  12.989  1.00 65.41           C  
ATOM    684  C   THR B 507      38.597  60.928   9.488  1.00 60.51           C  
ATOM    685  O   THR B 507      38.839  62.003   8.935  1.00 58.08           O  
ATOM    686  N   ASP B 508      38.417  59.781   8.811  1.00 58.50           N  
ATOM    687  CA  ASP B 508      38.429  59.714   7.351  1.00 58.39           C  
ATOM    688  CB  ASP B 508      38.905  58.330   6.856  1.00 61.03           C  
ATOM    689  CG  ASP B 508      40.292  57.873   7.278  1.00 74.27           C  
ATOM    690  OD1 ASP B 508      41.101  58.729   7.730  1.00 76.45           O  
ATOM    691  OD2 ASP B 508      40.586  56.673   7.116  1.00 79.56           O  
ATOM    692  C   ASP B 508      37.004  59.960   6.853  1.00 60.31           C  
ATOM    693  O   ASP B 508      36.032  59.782   7.605  1.00 59.74           O  
ATOM    694  N   ALA B 509      36.887  60.344   5.574  1.00 56.32           N  
ATOM    695  CA  ALA B 509      35.607  60.570   4.921  1.00 56.93           C  
ATOM    696  CB  ALA B 509      35.768  61.615   3.830  1.00 57.97           C  
ATOM    697  C   ALA B 509      35.098  59.241   4.345  1.00 61.44           C  
ATOM    698  O   ALA B 509      35.018  59.081   3.126  1.00 62.19           O  
ATOM    699  N   ASP B 510      34.804  58.264   5.234  1.00 57.52           N  
ATOM    700  CA  ASP B 510      34.343  56.923   4.870  1.00 57.69           C  
ATOM    701  CB  ASP B 510      35.530  55.991   4.536  1.00 59.25           C  
ATOM    702  CG  ASP B 510      36.466  55.628   5.683  1.00 72.27           C  
ATOM    703  OD1 ASP B 510      36.070  55.798   6.853  1.00 73.16           O  
ATOM    704  OD2 ASP B 510      37.582  55.127   5.407  1.00 79.74           O  
ATOM    705  C   ASP B 510      33.412  56.308   5.930  1.00 62.65           C  
ATOM    706  O   ASP B 510      33.149  56.938   6.958  1.00 63.19           O  
ATOM    707  N   VAL B 511      32.928  55.081   5.669  1.00 58.95           N  
ATOM    708  CA  VAL B 511      32.019  54.321   6.529  1.00 59.55           C  
ATOM    709  CB  VAL B 511      31.666  52.934   5.909  1.00 64.04           C  
ATOM    710  CG1 VAL B 511      32.910  52.123   5.537  1.00 63.55           C  
ATOM    711  CG2 VAL B 511      30.720  52.130   6.800  1.00 64.78           C  
ATOM    712  C   VAL B 511      32.525  54.210   7.984  1.00 63.97           C  
ATOM    713  O   VAL B 511      31.786  54.518   8.921  1.00 64.11           O  
ATOM    714  N   ASP B 512      33.781  53.800   8.156  1.00 60.64           N  
ATOM    715  CA  ASP B 512      34.399  53.592   9.464  1.00 60.58           C  
ATOM    716  CB  ASP B 512      35.626  52.673   9.324  1.00 63.04           C  
ATOM    717  CG  ASP B 512      35.326  51.398   8.535  1.00 75.17           C  
ATOM    718  OD1 ASP B 512      34.577  50.534   9.054  1.00 76.33           O  
ATOM    719  OD2 ASP B 512      35.798  51.290   7.380  1.00 80.39           O  
ATOM    720  C   ASP B 512      34.712  54.912  10.186  1.00 61.35           C  
ATOM    721  O   ASP B 512      34.523  55.002  11.398  1.00 61.47           O  
ATOM    722  N   GLY B 513      35.125  55.927   9.424  1.00 55.18           N  
ATOM    723  CA  GLY B 513      35.400  57.273   9.921  1.00 53.73           C  
ATOM    724  C   GLY B 513      34.154  57.898  10.510  1.00 54.43           C  
ATOM    725  O   GLY B 513      34.198  58.427  11.624  1.00 54.61           O  
ATOM    726  N   ALA B 514      33.018  57.767   9.785  1.00 47.91           N  
ATOM    727  CA  ALA B 514      31.685  58.237  10.181  1.00 46.59           C  
ATOM    728  CB  ALA B 514      30.676  57.924   9.090  1.00 47.82           C  
ATOM    729  C   ALA B 514      31.247  57.602  11.511  1.00 49.39           C  
ATOM    730  O   ALA B 514      30.833  58.322  12.419  1.00 48.39           O  
ATOM    731  N   HIS B 515      31.390  56.266  11.642  1.00 45.95           N  
ATOM    732  CA  HIS B 515      31.056  55.560  12.877  1.00 47.05           C  
ATOM    733  CB  HIS B 515      31.161  54.041  12.700  1.00 48.21           C  
ATOM    734  CG  HIS B 515      30.354  53.268  13.698  1.00 53.04           C  
ATOM    735  ND1 HIS B 515      30.653  51.956  13.998  1.00 55.52           N  
ATOM    736  CE1 HIS B 515      29.761  51.575  14.892  1.00 56.67           C  
ATOM    737  NE2 HIS B 515      28.914  52.562  15.189  1.00 57.46           N  
ATOM    738  CD2 HIS B 515      29.278  53.648  14.428  1.00 56.19           C  
ATOM    739  C   HIS B 515      31.906  56.016  14.063  1.00 53.61           C  
ATOM    740  O   HIS B 515      31.365  56.235  15.151  1.00 54.88           O  
ATOM    741  N   ILE B 516      33.228  56.186  13.845  1.00 50.88           N  
ATOM    742  CA  ILE B 516      34.172  56.641  14.871  1.00 50.87           C  
ATOM    743  CB  ILE B 516      35.637  56.538  14.364  1.00 52.65           C  
ATOM    744  CG1 ILE B 516      36.095  55.052  14.381  1.00 52.47           C  
ATOM    745  CD1 ILE B 516      37.293  54.739  13.602  1.00 53.17           C  
ATOM    746  CG2 ILE B 516      36.591  57.419  15.201  1.00 53.90           C  
ATOM    747  C   ILE B 516      33.767  58.025  15.385  1.00 56.06           C  
ATOM    748  O   ILE B 516      33.791  58.253  16.595  1.00 57.53           O  
ATOM    749  N   ARG B 517      33.331  58.909  14.466  1.00 51.99           N  
ATOM    750  CA  ARG B 517      32.853  60.262  14.740  1.00 51.85           C  
ATOM    751  CB  ARG B 517      32.479  60.952  13.404  1.00 52.98           C  
ATOM    752  CG  ARG B 517      32.400  62.482  13.422  1.00 68.85           C  
ATOM    753  CD  ARG B 517      32.757  63.143  12.082  1.00 89.34           C  
ATOM    754  NE  ARG B 517      32.038  62.693  10.884  1.00107.85           N  
ATOM    755  CZ  ARG B 517      32.504  61.838   9.968  1.00122.77           C  
ATOM    756  NH1 ARG B 517      33.649  61.203  10.159  1.00111.62           N  
ATOM    757  NH2 ARG B 517      31.786  61.560   8.890  1.00106.77           N  
ATOM    758  C   ARG B 517      31.640  60.179  15.688  1.00 55.78           C  
ATOM    759  O   ARG B 517      31.631  60.874  16.706  1.00 55.48           O  
ATOM    760  N   THR B 518      30.659  59.280  15.388  1.00 52.51           N  
ATOM    761  CA  THR B 518      29.437  59.113  16.192  1.00 53.40           C  
ATOM    762  CB  THR B 518      28.319  58.330  15.473  1.00 60.02           C  
ATOM    763  OG1 THR B 518      28.700  56.964  15.282  1.00 63.66           O  
ATOM    764  CG2 THR B 518      27.889  58.969  14.165  1.00 55.67           C  
ATOM    765  C   THR B 518      29.731  58.540  17.574  1.00 57.09           C  
ATOM    766  O   THR B 518      29.139  59.011  18.541  1.00 57.78           O  
ATOM    767  N   LEU B 519      30.645  57.550  17.671  1.00 52.28           N  
ATOM    768  CA  LEU B 519      31.011  56.929  18.951  1.00 52.57           C  
ATOM    769  CB  LEU B 519      31.872  55.666  18.747  1.00 51.52           C  
ATOM    770  CG  LEU B 519      31.202  54.484  18.072  1.00 55.95           C  
ATOM    771  CD1 LEU B 519      32.206  53.654  17.298  1.00 54.69           C  
ATOM    772  CD2 LEU B 519      30.440  53.631  19.072  1.00 59.76           C  
ATOM    773  C   LEU B 519      31.737  57.934  19.855  1.00 57.99           C  
ATOM    774  O   LEU B 519      31.460  57.986  21.058  1.00 59.55           O  
ATOM    775  N   LEU B 520      32.647  58.741  19.273  1.00 53.27           N  
ATOM    776  CA  LEU B 520      33.387  59.754  20.023  1.00 53.56           C  
ATOM    777  CB  LEU B 520      34.599  60.297  19.243  1.00 51.73           C  
ATOM    778  CG  LEU B 520      35.830  59.385  19.226  1.00 54.68           C  
ATOM    779  CD1 LEU B 520      36.818  59.840  18.184  1.00 53.54           C  
ATOM    780  CD2 LEU B 520      36.496  59.309  20.588  1.00 55.78           C  
ATOM    781  C   LEU B 520      32.484  60.878  20.530  1.00 57.72           C  
ATOM    782  O   LEU B 520      32.558  61.224  21.708  1.00 58.85           O  
ATOM    783  N   LEU B 521      31.580  61.383  19.677  1.00 53.44           N  
ATOM    784  CA  LEU B 521      30.628  62.427  20.062  1.00 54.80           C  
ATOM    785  CB  LEU B 521      29.837  62.939  18.854  1.00 54.25           C  
ATOM    786  CG  LEU B 521      30.615  63.796  17.839  1.00 56.85           C  
ATOM    787  CD1 LEU B 521      29.838  63.929  16.535  1.00 56.68           C  
ATOM    788  CD2 LEU B 521      30.975  65.167  18.401  1.00 58.07           C  
ATOM    789  C   LEU B 521      29.685  61.945  21.163  1.00 61.75           C  
ATOM    790  O   LEU B 521      29.311  62.740  22.016  1.00 63.94           O  
ATOM    791  N   THR B 522      29.351  60.640  21.167  1.00 58.10           N  
ATOM    792  CA  THR B 522      28.515  59.965  22.160  1.00 59.77           C  
ATOM    793  CB  THR B 522      28.109  58.579  21.638  1.00 65.75           C  
ATOM    794  OG1 THR B 522      27.336  58.779  20.459  1.00 62.77           O  
ATOM    795  CG2 THR B 522      27.277  57.776  22.631  1.00 68.21           C  
ATOM    796  C   THR B 522      29.214  59.955  23.522  1.00 66.35           C  
ATOM    797  O   THR B 522      28.565  60.222  24.541  1.00 68.61           O  
ATOM    798  N   PHE B 523      30.534  59.674  23.533  1.00 62.64           N  
ATOM    799  CA  PHE B 523      31.352  59.679  24.743  1.00 63.90           C  
ATOM    800  CB  PHE B 523      32.772  59.139  24.470  1.00 64.30           C  
ATOM    801  CG  PHE B 523      33.731  59.382  25.617  1.00 67.49           C  
ATOM    802  CD1 PHE B 523      33.562  58.733  26.837  1.00 72.68           C  
ATOM    803  CE1 PHE B 523      34.416  59.002  27.913  1.00 74.72           C  
ATOM    804  CZ  PHE B 523      35.452  59.903  27.769  1.00 72.86           C  
ATOM    805  CE2 PHE B 523      35.628  60.565  26.572  1.00 72.72           C  
ATOM    806  CD2 PHE B 523      34.767  60.308  25.497  1.00 68.76           C  
ATOM    807  C   PHE B 523      31.394  61.097  25.336  1.00 69.16           C  
ATOM    808  O   PHE B 523      31.145  61.267  26.531  1.00 70.02           O  
ATOM    809  N   PHE B 524      31.692  62.107  24.495  1.00 65.53           N  
ATOM    810  CA  PHE B 524      31.746  63.502  24.920  1.00 66.94           C  
ATOM    811  CB  PHE B 524      32.343  64.410  23.831  1.00 67.27           C  
ATOM    812  CG  PHE B 524      33.814  64.203  23.555  1.00 66.96           C  
ATOM    813  CD1 PHE B 524      34.766  64.479  24.529  1.00 71.19           C  
ATOM    814  CE1 PHE B 524      36.122  64.288  24.270  1.00 70.86           C  
ATOM    815  CZ  PHE B 524      36.538  63.841  23.032  1.00 67.30           C  
ATOM    816  CE2 PHE B 524      35.611  63.591  22.046  1.00 67.97           C  
ATOM    817  CD2 PHE B 524      34.251  63.785  22.303  1.00 66.50           C  
ATOM    818  C   PHE B 524      30.386  64.019  25.351  1.00 72.86           C  
ATOM    819  O   PHE B 524      30.331  64.852  26.241  1.00 74.90           O  
ATOM    820  N   TYR B 525      29.290  63.540  24.746  1.00 69.33           N  
ATOM    821  CA  TYR B 525      27.970  64.008  25.150  1.00 71.63           C  
ATOM    822  CB  TYR B 525      26.907  63.751  24.076  1.00 72.36           C  
ATOM    823  CG  TYR B 525      25.639  64.529  24.339  1.00 76.78           C  
ATOM    824  CD1 TYR B 525      25.602  65.913  24.178  1.00 79.37           C  
ATOM    825  CE1 TYR B 525      24.453  66.646  24.462  1.00 82.02           C  
ATOM    826  CZ  TYR B 525      23.320  65.994  24.907  1.00 90.01           C  
ATOM    827  OH  TYR B 525      22.190  66.719  25.176  1.00 95.40           O  
ATOM    828  CE2 TYR B 525      23.334  64.619  25.086  1.00 82.86           C  
ATOM    829  CD2 TYR B 525      24.495  63.898  24.817  1.00 79.29           C  
ATOM    830  C   TYR B 525      27.528  63.455  26.493  1.00 78.67           C  
ATOM    831  O   TYR B 525      26.946  64.192  27.290  1.00 82.30           O  
ATOM    832  N   ARG B 526      27.793  62.166  26.740  1.00 73.88           N  
ATOM    833  CA  ARG B 526      27.379  61.504  27.968  1.00 75.97           C  
ATOM    834  CB  ARG B 526      27.122  60.007  27.712  1.00 75.72           C  
ATOM    835  CG  ARG B 526      25.919  59.728  26.800  1.00 85.25           C  
ATOM    836  CD  ARG B 526      24.578  60.118  27.423  1.00 93.00           C  
ATOM    837  NE  ARG B 526      23.551  60.330  26.401  1.00 94.57           N  
ATOM    838  CZ  ARG B 526      22.301  60.713  26.644  1.00103.25           C  
ATOM    839  NH1 ARG B 526      21.900  60.941  27.891  1.00 94.13           N  
ATOM    840  NH2 ARG B 526      21.447  60.875  25.647  1.00 82.40           N  
ATOM    841  C   ARG B 526      28.323  61.698  29.157  1.00 80.26           C  
ATOM    842  O   ARG B 526      27.843  61.717  30.290  1.00 82.80           O  
ATOM    843  N   PHE B 527      29.639  61.867  28.915  1.00 74.01           N  
ATOM    844  CA  PHE B 527      30.610  61.966  29.999  1.00 74.48           C  
ATOM    845  CB  PHE B 527      31.608  60.812  29.901  1.00 74.35           C  
ATOM    846  CG  PHE B 527      30.954  59.495  30.237  1.00 76.53           C  
ATOM    847  CD1 PHE B 527      30.320  58.741  29.254  1.00 77.43           C  
ATOM    848  CE1 PHE B 527      29.679  57.544  29.574  1.00 79.25           C  
ATOM    849  CZ  PHE B 527      29.674  57.090  30.874  1.00 81.10           C  
ATOM    850  CE2 PHE B 527      30.285  57.828  31.864  1.00 84.92           C  
ATOM    851  CD2 PHE B 527      30.922  59.031  31.547  1.00 81.35           C  
ATOM    852  C   PHE B 527      31.346  63.300  30.130  1.00 79.93           C  
ATOM    853  O   PHE B 527      31.811  63.602  31.237  1.00 82.27           O  
ATOM    854  N   MET B 528      31.444  64.101  29.044  1.00 74.38           N  
ATOM    855  CA  MET B 528      32.124  65.400  29.063  1.00 74.54           C  
ATOM    856  CB  MET B 528      33.538  65.258  28.481  1.00 75.12           C  
ATOM    857  CG  MET B 528      34.480  64.510  29.380  1.00 80.49           C  
ATOM    858  SD  MET B 528      35.996  64.065  28.525  1.00 83.13           S  
ATOM    859  CE  MET B 528      36.968  63.550  29.901  1.00 81.52           C  
ATOM    860  C   MET B 528      31.334  66.521  28.347  1.00 77.03           C  
ATOM    861  O   MET B 528      31.922  67.304  27.601  1.00 75.33           O  
ATOM    862  N   ARG B 529      29.999  66.599  28.572  1.00 74.39           N  
ATOM    863  CA  ARG B 529      29.125  67.604  27.942  1.00 73.92           C  
ATOM    864  CB  ARG B 529      27.669  67.489  28.421  1.00 74.18           C  
ATOM    865  CG  ARG B 529      26.689  68.247  27.528  1.00 79.88           C  
ATOM    866  CD  ARG B 529      25.273  68.229  28.054  1.00 89.95           C  
ATOM    867  NE  ARG B 529      24.730  66.871  28.091  1.00 97.26           N  
ATOM    868  CZ  ARG B 529      23.448  66.584  28.273  1.00114.84           C  
ATOM    869  NH1 ARG B 529      22.555  67.557  28.417  1.00106.18           N  
ATOM    870  NH2 ARG B 529      23.043  65.320  28.293  1.00 99.79           N  
ATOM    871  C   ARG B 529      29.630  69.070  28.067  1.00 78.18           C  
ATOM    872  O   ARG B 529      29.638  69.742  27.030  1.00 75.49           O  
ATOM    873  N   PRO B 530      30.083  69.595  29.247  1.00 77.53           N  
ATOM    874  CA  PRO B 530      30.526  71.004  29.280  1.00 78.75           C  
ATOM    875  CB  PRO B 530      30.922  71.230  30.743  1.00 82.92           C  
ATOM    876  CG  PRO B 530      30.184  70.208  31.496  1.00 88.33           C  
ATOM    877  CD  PRO B 530      30.153  69.003  30.601  1.00 80.79           C  
ATOM    878  C   PRO B 530      31.651  71.342  28.312  1.00 81.94           C  
ATOM    879  O   PRO B 530      31.813  72.510  27.961  1.00 82.57           O  
ATOM    880  N   LEU B 531      32.410  70.324  27.867  1.00 76.83           N  
ATOM    881  CA  LEU B 531      33.501  70.457  26.895  1.00 74.76           C  
ATOM    882  CB  LEU B 531      34.240  69.115  26.774  1.00 72.91           C  
ATOM    883  CG  LEU B 531      35.759  69.113  26.789  1.00 76.40           C  
ATOM    884  CD1 LEU B 531      36.323  69.780  28.058  1.00 78.78           C  
ATOM    885  CD2 LEU B 531      36.260  67.698  26.690  1.00 77.21           C  
ATOM    886  C   LEU B 531      32.940  70.894  25.528  1.00 77.37           C  
ATOM    887  O   LEU B 531      33.551  71.721  24.851  1.00 76.75           O  
ATOM    888  N   ILE B 532      31.759  70.360  25.150  1.00 72.80           N  
ATOM    889  CA  ILE B 532      31.072  70.711  23.909  1.00 70.79           C  
ATOM    890  CB  ILE B 532      29.974  69.682  23.535  1.00 73.04           C  
ATOM    891  CG1 ILE B 532      30.529  68.241  23.532  1.00 71.07           C  
ATOM    892  CD1 ILE B 532      29.521  67.173  23.862  1.00 75.19           C  
ATOM    893  CG2 ILE B 532      29.327  70.039  22.189  1.00 72.75           C  
ATOM    894  C   ILE B 532      30.501  72.101  24.103  1.00 76.66           C  
ATOM    895  O   ILE B 532      30.690  72.954  23.238  1.00 75.84           O  
ATOM    896  N   GLU B 533      29.837  72.330  25.264  1.00 76.36           N  
ATOM    897  CA  GLU B 533      29.209  73.596  25.667  1.00 79.04           C  
ATOM    898  CB  GLU B 533      28.535  73.474  27.052  1.00 83.52           C  
ATOM    899  CG  GLU B 533      27.253  72.653  27.030  1.00 94.13           C  
ATOM    900  CD  GLU B 533      26.591  72.304  28.356  1.00117.87           C  
ATOM    901  OE1 GLU B 533      27.272  72.347  29.409  1.00116.74           O  
ATOM    902  OE2 GLU B 533      25.399  71.919  28.328  1.00105.66           O  
ATOM    903  C   GLU B 533      30.196  74.761  25.636  1.00 82.89           C  
ATOM    904  O   GLU B 533      29.799  75.863  25.272  1.00 84.74           O  
ATOM    905  N   ALA B 534      31.483  74.506  25.975  1.00 77.26           N  
ATOM    906  CA  ALA B 534      32.557  75.504  25.978  1.00 76.68           C  
ATOM    907  CB  ALA B 534      33.653  75.089  26.950  1.00 77.01           C  
ATOM    908  C   ALA B 534      33.148  75.742  24.573  1.00 78.84           C  
ATOM    909  O   ALA B 534      34.000  76.620  24.398  1.00 78.36           O  
ATOM    910  N   GLY B 535      32.683  74.971  23.593  1.00 74.06           N  
ATOM    911  CA  GLY B 535      33.137  75.061  22.212  1.00 71.81           C  
ATOM    912  C   GLY B 535      34.544  74.536  22.006  1.00 74.86           C  
ATOM    913  O   GLY B 535      35.247  74.996  21.099  1.00 73.64           O  
ATOM    914  N   TYR B 536      34.968  73.571  22.852  1.00 71.37           N  
ATOM    915  CA  TYR B 536      36.300  72.972  22.781  1.00 69.44           C  
ATOM    916  CB  TYR B 536      36.778  72.474  24.164  1.00 71.74           C  
ATOM    917  CG  TYR B 536      37.039  73.508  25.245  1.00 76.35           C  
ATOM    918  CD1 TYR B 536      36.944  74.873  24.978  1.00 79.62           C  
ATOM    919  CE1 TYR B 536      37.178  75.823  25.973  1.00 82.64           C  
ATOM    920  CZ  TYR B 536      37.526  75.414  27.250  1.00 90.29           C  
ATOM    921  OH  TYR B 536      37.778  76.333  28.246  1.00 90.53           O  
ATOM    922  CE2 TYR B 536      37.656  74.063  27.527  1.00 82.66           C  
ATOM    923  CD2 TYR B 536      37.404  73.121  26.530  1.00 78.83           C  
ATOM    924  C   TYR B 536      36.350  71.803  21.798  1.00 72.23           C  
ATOM    925  O   TYR B 536      37.442  71.456  21.356  1.00 70.55           O  
ATOM    926  N   VAL B 537      35.203  71.171  21.478  1.00 69.29           N  
ATOM    927  CA  VAL B 537      35.202  69.997  20.586  1.00 67.16           C  
ATOM    928  CB  VAL B 537      34.219  68.881  21.036  1.00 70.94           C  
ATOM    929  CG1 VAL B 537      34.380  67.632  20.175  1.00 68.37           C  
ATOM    930  CG2 VAL B 537      34.425  68.533  22.511  1.00 72.12           C  
ATOM    931  C   VAL B 537      35.019  70.411  19.117  1.00 70.36           C  
ATOM    932  O   VAL B 537      34.086  71.141  18.781  1.00 71.37           O  
ATOM    933  N   TYR B 538      35.947  69.945  18.262  1.00 64.74           N  
ATOM    934  CA  TYR B 538      36.009  70.244  16.831  1.00 63.02           C  
ATOM    935  CB  TYR B 538      37.262  71.112  16.506  1.00 63.61           C  
ATOM    936  CG  TYR B 538      37.235  72.500  17.115  1.00 67.58           C  
ATOM    937  CD1 TYR B 538      37.547  72.702  18.455  1.00 70.90           C  
ATOM    938  CE1 TYR B 538      37.491  73.968  19.029  1.00 73.41           C  
ATOM    939  CZ  TYR B 538      37.184  75.066  18.246  1.00 82.48           C  
ATOM    940  OH  TYR B 538      37.155  76.320  18.817  1.00 88.07           O  
ATOM    941  CE2 TYR B 538      36.899  74.893  16.900  1.00 71.82           C  
ATOM    942  CD2 TYR B 538      36.941  73.618  16.341  1.00 68.90           C  
ATOM    943  C   TYR B 538      36.027  68.955  15.998  1.00 63.26           C  
ATOM    944  O   TYR B 538      36.369  67.891  16.505  1.00 61.13           O  
ATOM    945  N   ILE B 539      35.673  69.068  14.719  1.00 59.81           N  
ATOM    946  CA  ILE B 539      35.657  67.970  13.767  1.00 59.05           C  
ATOM    947  CB  ILE B 539      34.198  67.567  13.398  1.00 63.56           C  
ATOM    948  CG1 ILE B 539      33.544  66.792  14.569  1.00 64.66           C  
ATOM    949  CD1 ILE B 539      32.156  66.400  14.364  1.00 72.00           C  
ATOM    950  CG2 ILE B 539      34.123  66.768  12.075  1.00 64.06           C  
ATOM    951  C   ILE B 539      36.504  68.335  12.545  1.00 62.26           C  
ATOM    952  O   ILE B 539      36.348  69.422  11.983  1.00 62.00           O  
ATOM    953  N   ALA B 540      37.410  67.419  12.157  1.00 58.40           N  
ATOM    954  CA  ALA B 540      38.268  67.547  10.980  1.00 57.41           C  
ATOM    955  CB  ALA B 540      39.684  67.957  11.374  1.00 57.43           C  
ATOM    956  C   ALA B 540      38.293  66.232  10.202  1.00 61.51           C  
ATOM    957  O   ALA B 540      38.225  65.141  10.779  1.00 60.53           O  
ATOM    958  N   GLN B 541      38.369  66.352   8.883  1.00 58.71           N  
ATOM    959  CA  GLN B 541      38.452  65.226   7.963  1.00 58.09           C  
ATOM    960  CB  GLN B 541      37.056  64.724   7.561  1.00 60.02           C  
ATOM    961  CG  GLN B 541      36.167  65.720   6.836  1.00 71.16           C  
ATOM    962  CD  GLN B 541      34.982  65.015   6.240  1.00 85.16           C  
ATOM    963  OE1 GLN B 541      34.201  64.330   6.937  1.00 79.49           O  
ATOM    964  NE2 GLN B 541      34.845  65.158   4.925  1.00 74.82           N  
ATOM    965  C   GLN B 541      39.343  65.584   6.762  1.00 62.36           C  
ATOM    966  O   GLN B 541      39.684  66.760   6.615  1.00 63.14           O  
ATOM    967  N   PRO B 542      39.783  64.620   5.915  1.00 59.18           N  
ATOM    968  CA  PRO B 542      40.639  65.008   4.781  1.00 58.70           C  
ATOM    969  CB  PRO B 542      40.887  63.678   4.057  1.00 60.50           C  
ATOM    970  CG  PRO B 542      40.602  62.620   5.062  1.00 64.56           C  
ATOM    971  CD  PRO B 542      39.515  63.162   5.909  1.00 60.45           C  
ATOM    972  C   PRO B 542      39.977  66.017   3.840  1.00 62.65           C  
ATOM    973  O   PRO B 542      38.747  65.995   3.685  1.00 64.35           O  
ATOM    974  N   PRO B 543      40.758  66.906   3.185  1.00 57.92           N  
ATOM    975  CA  PRO B 543      40.139  67.813   2.203  1.00 58.04           C  
ATOM    976  CB  PRO B 543      41.234  68.855   1.944  1.00 59.65           C  
ATOM    977  CG  PRO B 543      42.506  68.149   2.207  1.00 63.28           C  
ATOM    978  CD  PRO B 543      42.230  67.080   3.233  1.00 58.78           C  
ATOM    979  C   PRO B 543      39.764  67.048   0.926  1.00 61.45           C  
ATOM    980  O   PRO B 543      40.203  65.912   0.739  1.00 60.44           O  
ATOM    981  N   THR B 544      38.949  67.650   0.057  1.00 59.53           N  
ATOM    982  CA  THR B 544      38.552  67.016  -1.211  1.00 59.93           C  
ATOM    983  CB  THR B 544      37.478  67.819  -1.962  1.00 68.61           C  
ATOM    984  OG1 THR B 544      37.404  69.153  -1.451  1.00 71.94           O  
ATOM    985  CG2 THR B 544      36.108  67.166  -1.887  1.00 67.83           C  
ATOM    986  C   THR B 544      39.790  66.742  -2.053  1.00 62.29           C  
ATOM    987  O   THR B 544      40.653  67.606  -2.196  1.00 60.56           O  
ATOM    988  N   GLY B 545      39.882  65.512  -2.536  1.00 59.74           N  
ATOM    989  CA  GLY B 545      41.023  65.027  -3.309  1.00 59.79           C  
ATOM    990  C   GLY B 545      41.597  63.789  -2.658  1.00 62.80           C  
ATOM    991  O   GLY B 545      42.295  63.007  -3.311  1.00 63.01           O  
ATOM    992  N   TYR B 580      41.269  63.601  -1.362  1.00 58.45           N  
ATOM    993  CA  TYR B 580      41.609  62.446  -0.524  1.00 57.92           C  
ATOM    994  CB  TYR B 580      42.600  62.812   0.598  1.00 56.54           C  
ATOM    995  CG  TYR B 580      43.750  63.731   0.242  1.00 55.89           C  
ATOM    996  CD1 TYR B 580      44.974  63.219  -0.173  1.00 57.39           C  
ATOM    997  CE1 TYR B 580      46.058  64.059  -0.435  1.00 57.46           C  
ATOM    998  CZ  TYR B 580      45.933  65.427  -0.241  1.00 59.00           C  
ATOM    999  OH  TYR B 580      46.994  66.266  -0.470  1.00 60.24           O  
ATOM   1000  CE2 TYR B 580      44.738  65.952   0.208  1.00 54.86           C  
ATOM   1001  CD2 TYR B 580      43.663  65.105   0.471  1.00 55.40           C  
ATOM   1002  C   TYR B 580      40.323  61.889   0.129  1.00 65.58           C  
ATOM   1003  O   TYR B 580      39.333  62.609   0.275  1.00 65.68           O  
ATOM   1004  N   LYS B 581      40.353  60.611   0.542  1.00 64.76           N  
ATOM   1005  CA  LYS B 581      39.249  59.949   1.255  1.00 65.19           C  
ATOM   1006  CB  LYS B 581      38.824  58.652   0.549  1.00 68.06           C  
ATOM   1007  C   LYS B 581      39.690  59.671   2.704  1.00 68.84           C  
ATOM   1008  O   LYS B 581      38.902  59.862   3.644  1.00 68.83           O  
ATOM   1009  N   GLY B 582      40.969  59.298   2.857  1.00 63.89           N  
ATOM   1010  CA  GLY B 582      41.594  58.976   4.135  1.00 62.57           C  
ATOM   1011  C   GLY B 582      42.813  59.798   4.495  1.00 62.49           C  
ATOM   1012  O   GLY B 582      43.577  60.211   3.623  1.00 59.99           O  
ATOM   1013  N   LEU B 583      43.014  60.004   5.806  1.00 58.28           N  
ATOM   1014  CA  LEU B 583      44.153  60.743   6.350  1.00 57.90           C  
ATOM   1015  CB  LEU B 583      43.961  61.011   7.851  1.00 58.09           C  
ATOM   1016  CG  LEU B 583      42.723  61.832   8.226  1.00 63.38           C  
ATOM   1017  CD1 LEU B 583      42.292  61.534   9.634  1.00 64.09           C  
ATOM   1018  CD2 LEU B 583      42.947  63.348   8.014  1.00 64.74           C  
ATOM   1019  C   LEU B 583      45.513  60.063   6.068  1.00 61.16           C  
ATOM   1020  O   LEU B 583      46.540  60.740   5.944  1.00 59.81           O  
ATOM   1021  N   GLY B 584      45.480  58.746   5.905  1.00 58.05           N  
ATOM   1022  CA  GLY B 584      46.648  57.937   5.582  1.00 58.56           C  
ATOM   1023  C   GLY B 584      47.148  58.119   4.161  1.00 63.43           C  
ATOM   1024  O   GLY B 584      48.273  57.714   3.860  1.00 64.37           O  
ATOM   1025  N   GLU B 585      46.309  58.718   3.276  1.00 59.64           N  
ATOM   1026  CA  GLU B 585      46.626  59.000   1.866  1.00 59.96           C  
ATOM   1027  CB  GLU B 585      45.343  59.372   1.096  1.00 61.91           C  
ATOM   1028  CG  GLU B 585      44.572  58.224   0.511  1.00 75.70           C  
ATOM   1029  CD  GLU B 585      43.345  58.676  -0.246  1.00102.07           C  
ATOM   1030  OE1 GLU B 585      43.464  59.030  -1.442  1.00 96.81           O  
ATOM   1031  OE2 GLU B 585      42.258  58.671   0.370  1.00 98.54           O  
ATOM   1032  C   GLU B 585      47.554  60.208   1.743  1.00 59.28           C  
ATOM   1033  O   GLU B 585      48.225  60.365   0.719  1.00 59.22           O  
ATOM   1034  N   MET B 586      47.513  61.092   2.751  1.00 52.03           N  
ATOM   1035  CA  MET B 586      48.204  62.376   2.780  1.00 50.28           C  
ATOM   1036  CB  MET B 586      47.405  63.369   3.640  1.00 51.08           C  
ATOM   1037  CG  MET B 586      45.947  63.510   3.220  1.00 53.75           C  
ATOM   1038  SD  MET B 586      44.988  64.729   4.146  1.00 57.16           S  
ATOM   1039  CE  MET B 586      45.869  66.261   3.701  1.00 53.60           C  
ATOM   1040  C   MET B 586      49.643  62.339   3.267  1.00 55.23           C  
ATOM   1041  O   MET B 586      49.971  61.576   4.182  1.00 55.14           O  
ATOM   1042  N   ASN B 587      50.496  63.213   2.684  1.00 51.95           N  
ATOM   1043  CA  ASN B 587      51.879  63.385   3.144  1.00 51.13           C  
ATOM   1044  CB  ASN B 587      52.771  63.971   2.049  1.00 45.12           C  
ATOM   1045  CG  ASN B 587      52.916  63.119   0.810  1.00 51.64           C  
ATOM   1046  OD1 ASN B 587      52.955  61.885   0.849  1.00 45.39           O  
ATOM   1047  ND2 ASN B 587      53.060  63.772  -0.328  1.00 41.41           N  
ATOM   1048  C   ASN B 587      51.775  64.341   4.328  1.00 53.44           C  
ATOM   1049  O   ASN B 587      50.846  65.156   4.360  1.00 54.67           O  
ATOM   1050  N   ALA B 588      52.679  64.214   5.314  1.00 47.92           N  
ATOM   1051  CA  ALA B 588      52.688  65.034   6.527  1.00 47.40           C  
ATOM   1052  CB  ALA B 588      53.888  64.673   7.385  1.00 48.92           C  
ATOM   1053  C   ALA B 588      52.631  66.558   6.267  1.00 51.67           C  
ATOM   1054  O   ALA B 588      51.963  67.272   7.014  1.00 51.93           O  
ATOM   1055  N   ASP B 589      53.299  67.034   5.197  1.00 48.14           N  
ATOM   1056  CA  ASP B 589      53.303  68.438   4.806  1.00 48.62           C  
ATOM   1057  CB  ASP B 589      54.384  68.739   3.737  1.00 51.94           C  
ATOM   1058  CG  ASP B 589      54.106  68.259   2.327  1.00 65.05           C  
ATOM   1059  OD1 ASP B 589      53.774  67.069   2.160  1.00 64.49           O  
ATOM   1060  OD2 ASP B 589      54.274  69.064   1.383  1.00 77.23           O  
ATOM   1061  C   ASP B 589      51.901  68.912   4.383  1.00 52.06           C  
ATOM   1062  O   ASP B 589      51.491  70.011   4.767  1.00 50.04           O  
ATOM   1063  N   GLN B 590      51.154  68.068   3.636  1.00 49.71           N  
ATOM   1064  CA  GLN B 590      49.786  68.388   3.218  1.00 49.04           C  
ATOM   1065  CB  GLN B 590      49.350  67.552   2.012  1.00 50.13           C  
ATOM   1066  CG  GLN B 590      49.931  68.090   0.691  1.00 56.52           C  
ATOM   1067  CD  GLN B 590      49.953  69.611   0.589  1.00 67.20           C  
ATOM   1068  OE1 GLN B 590      48.919  70.274   0.454  1.00 58.30           O  
ATOM   1069  NE2 GLN B 590      51.128  70.206   0.700  1.00 58.22           N  
ATOM   1070  C   GLN B 590      48.834  68.263   4.378  1.00 53.73           C  
ATOM   1071  O   GLN B 590      47.908  69.058   4.489  1.00 53.17           O  
ATOM   1072  N   LEU B 591      49.099  67.292   5.275  1.00 51.51           N  
ATOM   1073  CA  LEU B 591      48.345  67.083   6.509  1.00 51.00           C  
ATOM   1074  CB  LEU B 591      48.898  65.856   7.246  1.00 51.19           C  
ATOM   1075  CG  LEU B 591      47.951  65.014   8.101  1.00 56.30           C  
ATOM   1076  CD1 LEU B 591      46.465  65.184   7.717  1.00 56.47           C  
ATOM   1077  CD2 LEU B 591      48.337  63.559   8.023  1.00 58.82           C  
ATOM   1078  C   LEU B 591      48.478  68.340   7.365  1.00 54.80           C  
ATOM   1079  O   LEU B 591      47.490  68.810   7.909  1.00 55.88           O  
ATOM   1080  N   TRP B 592      49.684  68.928   7.413  1.00 51.01           N  
ATOM   1081  CA  TRP B 592      49.920  70.169   8.131  1.00 51.41           C  
ATOM   1082  CB  TRP B 592      51.431  70.459   8.250  1.00 50.31           C  
ATOM   1083  CG  TRP B 592      51.752  71.885   8.616  1.00 51.96           C  
ATOM   1084  CD1 TRP B 592      52.265  72.848   7.794  1.00 55.33           C  
ATOM   1085  NE1 TRP B 592      52.384  74.036   8.474  1.00 55.54           N  
ATOM   1086  CE2 TRP B 592      51.932  73.864   9.757  1.00 57.01           C  
ATOM   1087  CD2 TRP B 592      51.495  72.525   9.872  1.00 52.15           C  
ATOM   1088  CE3 TRP B 592      50.965  72.090  11.095  1.00 53.17           C  
ATOM   1089  CZ3 TRP B 592      50.882  72.990  12.139  1.00 55.38           C  
ATOM   1090  CH2 TRP B 592      51.301  74.315  11.988  1.00 56.78           C  
ATOM   1091  CZ2 TRP B 592      51.842  74.770  10.814  1.00 57.22           C  
ATOM   1092  C   TRP B 592      49.197  71.341   7.434  1.00 56.51           C  
ATOM   1093  O   TRP B 592      48.289  71.920   8.015  1.00 57.07           O  
ATOM   1094  N   GLU B 593      49.581  71.649   6.180  1.00 53.08           N  
ATOM   1095  CA  GLU B 593      49.096  72.783   5.387  1.00 53.13           C  
ATOM   1096  CB  GLU B 593      49.800  72.858   4.014  1.00 54.55           C  
ATOM   1097  CG  GLU B 593      51.309  73.121   4.057  1.00 56.30           C  
ATOM   1098  CD  GLU B 593      51.860  74.381   4.702  1.00 70.56           C  
ATOM   1099  OE1 GLU B 593      53.099  74.568   4.656  1.00 74.88           O  
ATOM   1100  OE2 GLU B 593      51.072  75.179   5.256  1.00 55.03           O  
ATOM   1101  C   GLU B 593      47.580  72.871   5.194  1.00 55.35           C  
ATOM   1102  O   GLU B 593      47.073  73.985   5.070  1.00 55.49           O  
ATOM   1103  N   THR B 594      46.860  71.742   5.192  1.00 49.08           N  
ATOM   1104  CA  THR B 594      45.413  71.740   4.963  1.00 48.24           C  
ATOM   1105  CB  THR B 594      45.051  70.730   3.828  1.00 49.16           C  
ATOM   1106  OG1 THR B 594      45.216  69.390   4.303  1.00 44.35           O  
ATOM   1107  CG2 THR B 594      45.853  70.938   2.557  1.00 45.42           C  
ATOM   1108  C   THR B 594      44.565  71.402   6.191  1.00 52.84           C  
ATOM   1109  O   THR B 594      43.375  71.750   6.221  1.00 51.88           O  
ATOM   1110  N   THR B 595      45.133  70.653   7.158  1.00 50.37           N  
ATOM   1111  CA  THR B 595      44.333  70.148   8.274  1.00 51.24           C  
ATOM   1112  CB  THR B 595      44.290  68.597   8.175  1.00 53.40           C  
ATOM   1113  OG1 THR B 595      43.809  68.270   6.875  1.00 45.45           O  
ATOM   1114  CG2 THR B 595      43.393  67.926   9.235  1.00 55.06           C  
ATOM   1115  C   THR B 595      44.778  70.632   9.650  1.00 56.58           C  
ATOM   1116  O   THR B 595      43.946  70.708  10.563  1.00 57.14           O  
ATOM   1117  N   MET B 596      46.059  70.966   9.797  1.00 53.09           N  
ATOM   1118  CA  MET B 596      46.595  71.335  11.102  1.00 53.62           C  
ATOM   1119  CB  MET B 596      47.717  70.364  11.472  1.00 55.68           C  
ATOM   1120  CG  MET B 596      47.206  68.930  11.563  1.00 58.69           C  
ATOM   1121  SD  MET B 596      48.456  67.729  11.986  1.00 63.17           S  
ATOM   1122  CE  MET B 596      48.453  67.883  13.744  1.00 60.44           C  
ATOM   1123  C   MET B 596      47.053  72.784  11.237  1.00 58.33           C  
ATOM   1124  O   MET B 596      46.973  73.329  12.343  1.00 60.08           O  
ATOM   1125  N   ASN B 597      47.504  73.407  10.137  1.00 53.33           N  
ATOM   1126  CA  ASN B 597      47.996  74.776  10.124  1.00 54.47           C  
ATOM   1127  CB  ASN B 597      48.629  75.121   8.765  1.00 56.14           C  
ATOM   1128  CG  ASN B 597      49.467  76.378   8.763  1.00 67.11           C  
ATOM   1129  OD1 ASN B 597      49.532  77.124   9.737  1.00 63.31           O  
ATOM   1130  ND2 ASN B 597      50.185  76.611   7.686  1.00 59.51           N  
ATOM   1131  C   ASN B 597      46.880  75.768  10.471  1.00 59.23           C  
ATOM   1132  O   ASN B 597      46.002  75.985   9.629  1.00 59.33           O  
ATOM   1133  N   PRO B 598      46.909  76.409  11.680  1.00 55.47           N  
ATOM   1134  CA  PRO B 598      45.835  77.374  12.030  1.00 56.02           C  
ATOM   1135  CB  PRO B 598      46.217  77.865  13.430  1.00 59.08           C  
ATOM   1136  CG  PRO B 598      47.632  77.450  13.643  1.00 62.93           C  
ATOM   1137  CD  PRO B 598      47.888  76.264  12.778  1.00 56.69           C  
ATOM   1138  C   PRO B 598      45.661  78.531  11.047  1.00 59.18           C  
ATOM   1139  O   PRO B 598      44.598  79.151  11.018  1.00 59.61           O  
ATOM   1140  N   GLU B 599      46.701  78.778  10.221  1.00 55.31           N  
ATOM   1141  CA  GLU B 599      46.759  79.807   9.186  1.00 56.62           C  
ATOM   1142  CB  GLU B 599      48.165  79.871   8.542  1.00 57.19           C  
ATOM   1143  CG  GLU B 599      49.295  80.271   9.480  1.00 63.29           C  
ATOM   1144  CD  GLU B 599      49.261  81.666  10.075  1.00 78.72           C  
ATOM   1145  OE1 GLU B 599      48.428  82.495   9.638  1.00 52.38           O  
ATOM   1146  OE2 GLU B 599      50.091  81.934  10.974  1.00 81.79           O  
ATOM   1147  C   GLU B 599      45.709  79.602   8.095  1.00 62.15           C  
ATOM   1148  O   GLU B 599      45.161  80.586   7.588  1.00 63.72           O  
ATOM   1149  N   HIS B 600      45.462  78.328   7.724  1.00 57.79           N  
ATOM   1150  CA  HIS B 600      44.524  77.918   6.676  1.00 57.68           C  
ATOM   1151  CB  HIS B 600      45.110  78.194   5.260  1.00 57.81           C  
ATOM   1152  CG  HIS B 600      46.591  77.996   5.164  1.00 59.85           C  
ATOM   1153  ND1 HIS B 600      47.149  76.734   5.148  1.00 59.90           N  
ATOM   1154  CE1 HIS B 600      48.454  76.911   5.070  1.00 59.00           C  
ATOM   1155  NE2 HIS B 600      48.768  78.201   5.051  1.00 60.71           N  
ATOM   1156  CD2 HIS B 600      47.585  78.907   5.108  1.00 62.06           C  
ATOM   1157  C   HIS B 600      44.087  76.439   6.843  1.00 62.32           C  
ATOM   1158  O   HIS B 600      44.618  75.542   6.178  1.00 62.44           O  
ATOM   1159  N   ARG B 601      43.121  76.188   7.738  1.00 57.69           N  
ATOM   1160  CA  ARG B 601      42.610  74.829   7.961  1.00 55.28           C  
ATOM   1161  CB  ARG B 601      43.158  74.208   9.258  1.00 50.91           C  
ATOM   1162  CG  ARG B 601      42.937  75.051  10.510  1.00 53.80           C  
ATOM   1163  CD  ARG B 601      43.432  74.326  11.725  1.00 56.99           C  
ATOM   1164  NE  ARG B 601      43.183  75.110  12.930  1.00 67.95           N  
ATOM   1165  CZ  ARG B 601      43.736  74.861  14.113  1.00 76.21           C  
ATOM   1166  NH1 ARG B 601      44.573  73.840  14.261  1.00 55.13           N  
ATOM   1167  NH2 ARG B 601      43.454  75.627  15.157  1.00 64.01           N  
ATOM   1168  C   ARG B 601      41.082  74.795   7.887  1.00 61.15           C  
ATOM   1169  O   ARG B 601      40.455  75.821   7.634  1.00 62.19           O  
ATOM   1170  N   ALA B 602      40.483  73.619   8.071  1.00 58.37           N  
ATOM   1171  CA  ALA B 602      39.032  73.488   7.988  1.00 59.54           C  
ATOM   1172  CB  ALA B 602      38.650  72.773   6.690  1.00 59.65           C  
ATOM   1173  C   ALA B 602      38.459  72.752   9.196  1.00 63.58           C  
ATOM   1174  O   ALA B 602      38.100  71.592   9.068  1.00 62.94           O  
ATOM   1175  N   LEU B 603      38.393  73.399  10.367  1.00 61.03           N  
ATOM   1176  CA  LEU B 603      37.836  72.758  11.565  1.00 60.70           C  
ATOM   1177  CB  LEU B 603      38.615  73.111  12.849  1.00 60.49           C  
ATOM   1178  CG  LEU B 603      40.124  72.850  12.925  1.00 63.54           C  
ATOM   1179  CD1 LEU B 603      40.630  73.195  14.287  1.00 64.43           C  
ATOM   1180  CD2 LEU B 603      40.486  71.382  12.624  1.00 64.01           C  
ATOM   1181  C   LEU B 603      36.394  73.173  11.744  1.00 68.03           C  
ATOM   1182  O   LEU B 603      36.072  74.350  11.560  1.00 69.85           O  
ATOM   1183  N   LEU B 604      35.531  72.219  12.118  1.00 64.86           N  
ATOM   1184  CA  LEU B 604      34.127  72.486  12.395  1.00 67.02           C  
ATOM   1185  CB  LEU B 604      33.225  71.481  11.669  1.00 67.49           C  
ATOM   1186  CG  LEU B 604      32.582  71.958  10.359  1.00 74.27           C  
ATOM   1187  CD1 LEU B 604      33.611  72.047   9.197  1.00 74.01           C  
ATOM   1188  CD2 LEU B 604      31.441  71.053   9.975  1.00 76.75           C  
ATOM   1189  C   LEU B 604      33.908  72.406  13.897  1.00 70.73           C  
ATOM   1190  O   LEU B 604      34.149  71.363  14.488  1.00 69.31           O  
ATOM   1191  N   GLN B 605      33.486  73.511  14.513  1.00 69.00           N  
ATOM   1192  CA  GLN B 605      33.219  73.560  15.945  1.00 69.79           C  
ATOM   1193  CB  GLN B 605      33.195  75.011  16.443  1.00 72.77           C  
ATOM   1194  CG  GLN B 605      33.227  75.130  17.960  1.00 82.51           C  
ATOM   1195  CD  GLN B 605      33.217  76.567  18.414  1.00 95.76           C  
ATOM   1196  OE1 GLN B 605      32.477  77.405  17.888  1.00 93.02           O  
ATOM   1197  NE2 GLN B 605      33.984  76.881  19.450  1.00 81.01           N  
ATOM   1198  C   GLN B 605      31.884  72.890  16.230  1.00 73.87           C  
ATOM   1199  O   GLN B 605      30.868  73.257  15.636  1.00 75.96           O  
ATOM   1200  N   VAL B 606      31.884  71.909  17.137  1.00 67.18           N  
ATOM   1201  CA  VAL B 606      30.669  71.194  17.514  1.00 66.41           C  
ATOM   1202  CB  VAL B 606      30.973  69.778  18.079  1.00 67.59           C  
ATOM   1203  CG1 VAL B 606      29.700  69.070  18.524  1.00 68.36           C  
ATOM   1204  CG2 VAL B 606      31.722  68.934  17.059  1.00 63.91           C  
ATOM   1205  C   VAL B 606      29.882  72.071  18.480  1.00 73.04           C  
ATOM   1206  O   VAL B 606      30.418  72.506  19.501  1.00 73.21           O  
ATOM   1207  N   LYS B 607      28.623  72.367  18.125  1.00 71.94           N  
ATOM   1208  CA  LYS B 607      27.732  73.208  18.924  1.00 74.93           C  
ATOM   1209  CB  LYS B 607      27.294  74.450  18.122  1.00 78.21           C  
ATOM   1210  CG  LYS B 607      28.350  75.553  18.036  1.00 85.23           C  
ATOM   1211  C   LYS B 607      26.511  72.439  19.437  1.00 81.57           C  
ATOM   1212  O   LYS B 607      25.911  71.653  18.695  1.00 80.16           O  
ATOM   1213  N   LEU B 608      26.161  72.669  20.713  1.00 81.87           N  
ATOM   1214  CA  LEU B 608      24.990  72.097  21.373  1.00 84.12           C  
ATOM   1215  CB  LEU B 608      25.352  71.614  22.795  1.00 84.48           C  
ATOM   1216  CG  LEU B 608      24.246  71.022  23.697  1.00 91.43           C  
ATOM   1217  CD1 LEU B 608      23.427  69.959  22.988  1.00 90.58           C  
ATOM   1218  CD2 LEU B 608      24.845  70.422  24.952  1.00 94.55           C  
ATOM   1219  C   LEU B 608      23.918  73.194  21.378  1.00 94.20           C  
ATOM   1220  O   LEU B 608      24.014  74.160  22.138  1.00 95.78           O  
ATOM   1221  N   GLU B 609      22.940  73.072  20.457  1.00 72.68           N  
ATOM   1222  CA  GLU B 609      21.874  74.055  20.231  1.00 73.56           C  
ATOM   1223  CB  GLU B 609      21.589  74.216  18.730  1.00 74.88           C  
ATOM   1224  CG  GLU B 609      22.645  75.046  18.023  1.00 87.14           C  
ATOM   1225  CD  GLU B 609      22.424  75.311  16.546  1.00112.61           C  
ATOM   1226  OE1 GLU B 609      21.272  75.608  16.150  1.00113.87           O  
ATOM   1227  OE2 GLU B 609      23.423  75.276  15.791  1.00105.98           O  
ATOM   1228  C   GLU B 609      20.579  73.781  20.998  1.00 79.79           C  
ATOM   1229  O   GLU B 609      19.956  74.726  21.499  1.00 81.02           O  
ATOM   1230  N   ASP B 610      20.149  72.513  21.050  1.00 94.64           N  
ATOM   1231  CA  ASP B 610      18.954  72.087  21.764  1.00 94.86           C  
ATOM   1232  CB  ASP B 610      17.791  71.875  20.775  1.00 96.79           C  
ATOM   1233  CG  ASP B 610      16.428  71.609  21.391  1.00105.89           C  
ATOM   1234  OD1 ASP B 610      16.279  71.796  22.621  1.00107.14           O  
ATOM   1235  OD2 ASP B 610      15.496  71.264  20.634  1.00111.30           O  
ATOM   1236  C   ASP B 610      19.293  70.810  22.536  1.00 96.32           C  
ATOM   1237  O   ASP B 610      19.593  69.781  21.920  1.00 93.37           O  
ATOM   1238  N   ALA B 611      19.287  70.899  23.883  1.00 93.97           N  
ATOM   1239  CA  ALA B 611      19.602  69.797  24.802  1.00 92.46           C  
ATOM   1240  CB  ALA B 611      19.674  70.308  26.229  1.00 95.04           C  
ATOM   1241  C   ALA B 611      18.603  68.631  24.705  1.00 96.35           C  
ATOM   1242  O   ALA B 611      19.031  67.471  24.734  1.00 94.57           O  
ATOM   1243  N   ILE B 612      17.287  68.936  24.582  1.00 93.49           N  
ATOM   1244  CA  ILE B 612      16.225  67.928  24.460  1.00 92.04           C  
ATOM   1245  CB  ILE B 612      14.795  68.543  24.648  1.00 97.03           C  
ATOM   1246  CG1 ILE B 612      14.612  69.212  26.045  1.00 99.55           C  
ATOM   1247  CD1 ILE B 612      14.825  68.324  27.332  1.00106.00           C  
ATOM   1248  CG2 ILE B 612      13.675  67.538  24.349  1.00 96.57           C  
ATOM   1249  C   ILE B 612      16.381  67.142  23.146  1.00 92.94           C  
ATOM   1250  O   ILE B 612      16.356  65.911  23.180  1.00 91.20           O  
ATOM   1251  N   GLU B 613      16.571  67.857  22.012  1.00 88.68           N  
ATOM   1252  CA  GLU B 613      16.749  67.281  20.673  1.00 86.62           C  
ATOM   1253  CB  GLU B 613      16.828  68.397  19.617  1.00 89.05           C  
ATOM   1254  CG  GLU B 613      16.643  67.929  18.177  1.00 98.15           C  
ATOM   1255  CD  GLU B 613      16.539  69.010  17.115  1.00117.22           C  
ATOM   1256  OE1 GLU B 613      16.692  70.210  17.443  1.00113.12           O  
ATOM   1257  OE2 GLU B 613      16.293  68.647  15.942  1.00109.65           O  
ATOM   1258  C   GLU B 613      17.992  66.387  20.606  1.00 88.20           C  
ATOM   1259  O   GLU B 613      17.944  65.324  19.981  1.00 86.65           O  
ATOM   1260  N   ALA B 614      19.094  66.821  21.261  1.00 83.75           N  
ATOM   1261  CA  ALA B 614      20.357  66.085  21.308  1.00 81.02           C  
ATOM   1262  CB  ALA B 614      21.462  66.954  21.881  1.00 82.01           C  
ATOM   1263  C   ALA B 614      20.205  64.791  22.112  1.00 83.22           C  
ATOM   1264  O   ALA B 614      20.595  63.735  21.617  1.00 81.19           O  
ATOM   1265  N   ASP B 615      19.578  64.863  23.310  1.00 80.35           N  
ATOM   1266  CA  ASP B 615      19.302  63.717  24.180  1.00 80.07           C  
ATOM   1267  CB  ASP B 615      18.499  64.158  25.418  1.00 84.20           C  
ATOM   1268  CG  ASP B 615      19.312  64.618  26.614  1.00 97.42           C  
ATOM   1269  OD1 ASP B 615      20.486  65.004  26.426  1.00 97.75           O  
ATOM   1270  OD2 ASP B 615      18.762  64.625  27.734  1.00104.58           O  
ATOM   1271  C   ASP B 615      18.513  62.647  23.420  1.00 83.39           C  
ATOM   1272  O   ASP B 615      18.816  61.457  23.540  1.00 81.77           O  
ATOM   1273  N   GLN B 616      17.515  63.089  22.622  1.00 80.69           N  
ATOM   1274  CA  GLN B 616      16.635  62.251  21.809  1.00 79.63           C  
ATOM   1275  CB  GLN B 616      15.432  63.079  21.294  1.00 82.15           C  
ATOM   1276  CG  GLN B 616      14.340  62.269  20.591  1.00 97.31           C  
ATOM   1277  CD  GLN B 616      14.660  61.878  19.157  1.00107.58           C  
ATOM   1278  OE1 GLN B 616      15.168  62.684  18.352  1.00102.58           O  
ATOM   1279  NE2 GLN B 616      14.360  60.626  18.810  1.00 88.97           N  
ATOM   1280  C   GLN B 616      17.420  61.600  20.663  1.00 80.54           C  
ATOM   1281  O   GLN B 616      17.243  60.404  20.422  1.00 79.33           O  
ATOM   1282  N   THR B 617      18.281  62.389  19.976  1.00 75.29           N  
ATOM   1283  CA  THR B 617      19.123  61.960  18.851  1.00 72.92           C  
ATOM   1284  CB  THR B 617      19.794  63.192  18.193  1.00 78.78           C  
ATOM   1285  OG1 THR B 617      18.777  64.053  17.686  1.00 77.13           O  
ATOM   1286  CG2 THR B 617      20.733  62.830  17.055  1.00 77.76           C  
ATOM   1287  C   THR B 617      20.112  60.859  19.288  1.00 74.06           C  
ATOM   1288  O   THR B 617      20.204  59.827  18.623  1.00 72.10           O  
ATOM   1289  N   PHE B 618      20.825  61.075  20.411  1.00 70.11           N  
ATOM   1290  CA  PHE B 618      21.791  60.125  20.949  1.00 68.69           C  
ATOM   1291  CB  PHE B 618      22.660  60.768  22.047  1.00 71.18           C  
ATOM   1292  CG  PHE B 618      23.775  61.652  21.533  1.00 72.08           C  
ATOM   1293  CD1 PHE B 618      24.984  61.104  21.115  1.00 73.78           C  
ATOM   1294  CE1 PHE B 618      26.016  61.925  20.646  1.00 74.48           C  
ATOM   1295  CZ  PHE B 618      25.851  63.293  20.607  1.00 75.36           C  
ATOM   1296  CE2 PHE B 618      24.661  63.854  21.026  1.00 78.74           C  
ATOM   1297  CD2 PHE B 618      23.627  63.032  21.490  1.00 75.93           C  
ATOM   1298  C   PHE B 618      21.126  58.827  21.428  1.00 71.54           C  
ATOM   1299  O   PHE B 618      21.702  57.756  21.244  1.00 70.28           O  
ATOM   1300  N   GLU B 619      19.910  58.916  22.006  1.00 68.31           N  
ATOM   1301  CA  GLU B 619      19.163  57.744  22.472  1.00 68.26           C  
ATOM   1302  CB  GLU B 619      18.032  58.157  23.433  1.00 71.53           C  
ATOM   1303  CG  GLU B 619      17.350  57.006  24.179  1.00 85.00           C  
ATOM   1304  CD  GLU B 619      18.233  56.064  24.979  1.00108.51           C  
ATOM   1305  OE1 GLU B 619      18.996  56.552  25.848  1.00109.63           O  
ATOM   1306  OE2 GLU B 619      18.144  54.835  24.755  1.00 98.38           O  
ATOM   1307  C   GLU B 619      18.627  56.929  21.288  1.00 70.28           C  
ATOM   1308  O   GLU B 619      18.692  55.702  21.318  1.00 68.85           O  
ATOM   1309  N   MET B 620      18.116  57.614  20.250  1.00 67.31           N  
ATOM   1310  CA  MET B 620      17.577  56.990  19.044  1.00 67.03           C  
ATOM   1311  CB  MET B 620      16.831  58.032  18.192  1.00 70.61           C  
ATOM   1312  CG  MET B 620      16.456  57.546  16.809  1.00 75.15           C  
ATOM   1313  SD  MET B 620      15.776  58.847  15.755  1.00 82.14           S  
ATOM   1314  CE  MET B 620      17.240  59.842  15.456  1.00 78.56           C  
ATOM   1315  C   MET B 620      18.663  56.286  18.225  1.00 67.66           C  
ATOM   1316  O   MET B 620      18.493  55.127  17.857  1.00 68.17           O  
ATOM   1317  N   LEU B 621      19.769  56.985  17.951  1.00 61.04           N  
ATOM   1318  CA  LEU B 621      20.866  56.476  17.131  1.00 58.60           C  
ATOM   1319  CB  LEU B 621      21.681  57.639  16.520  1.00 57.92           C  
ATOM   1320  CG  LEU B 621      20.933  58.648  15.617  1.00 62.35           C  
ATOM   1321  CD1 LEU B 621      21.836  59.767  15.224  1.00 62.16           C  
ATOM   1322  CD2 LEU B 621      20.367  58.001  14.370  1.00 62.56           C  
ATOM   1323  C   LEU B 621      21.807  55.500  17.826  1.00 59.41           C  
ATOM   1324  O   LEU B 621      22.214  54.524  17.200  1.00 57.06           O  
ATOM   1325  N   MET B 622      22.170  55.765  19.094  1.00 56.31           N  
ATOM   1326  CA  MET B 622      23.164  54.971  19.825  1.00 55.92           C  
ATOM   1327  CB  MET B 622      24.263  55.887  20.399  1.00 57.99           C  
ATOM   1328  CG  MET B 622      24.767  56.957  19.427  1.00 60.20           C  
ATOM   1329  SD  MET B 622      25.357  56.361  17.829  1.00 61.89           S  
ATOM   1330  CE  MET B 622      26.949  55.623  18.316  1.00 57.69           C  
ATOM   1331  C   MET B 622      22.630  54.055  20.942  1.00 61.22           C  
ATOM   1332  O   MET B 622      23.392  53.226  21.447  1.00 60.35           O  
ATOM   1333  N   GLY B 623      21.352  54.197  21.299  1.00 59.98           N  
ATOM   1334  CA  GLY B 623      20.707  53.417  22.356  1.00 61.95           C  
ATOM   1335  C   GLY B 623      20.395  51.965  22.041  1.00 68.71           C  
ATOM   1336  O   GLY B 623      20.663  51.477  20.945  1.00 67.99           O  
ATOM   1337  N   ASP B 624      19.825  51.254  23.023  1.00 68.15           N  
ATOM   1338  CA  ASP B 624      19.476  49.829  22.952  1.00 69.57           C  
ATOM   1339  CB  ASP B 624      19.222  49.279  24.377  1.00 74.50           C  
ATOM   1340  CG  ASP B 624      20.399  49.361  25.338  1.00 90.74           C  
ATOM   1341  OD1 ASP B 624      21.547  49.503  24.864  1.00 91.77           O  
ATOM   1342  OD2 ASP B 624      20.173  49.259  26.566  1.00100.08           O  
ATOM   1343  C   ASP B 624      18.288  49.462  22.030  1.00 72.77           C  
ATOM   1344  O   ASP B 624      18.221  48.317  21.581  1.00 73.06           O  
ATOM   1345  N   VAL B 625      17.359  50.398  21.761  1.00 68.51           N  
ATOM   1346  CA  VAL B 625      16.166  50.122  20.940  1.00 68.06           C  
ATOM   1347  CB  VAL B 625      14.918  50.947  21.381  1.00 72.07           C  
ATOM   1348  CG1 VAL B 625      13.662  50.480  20.652  1.00 71.74           C  
ATOM   1349  CG2 VAL B 625      14.712  50.893  22.895  1.00 73.41           C  
ATOM   1350  C   VAL B 625      16.463  50.257  19.430  1.00 70.52           C  
ATOM   1351  O   VAL B 625      16.464  51.365  18.883  1.00 69.93           O  
ATOM   1352  N   VAL B 626      16.678  49.106  18.766  1.00 66.06           N  
ATOM   1353  CA  VAL B 626      16.979  48.976  17.334  1.00 64.54           C  
ATOM   1354  CB  VAL B 626      17.247  47.486  16.942  1.00 68.85           C  
ATOM   1355  CG1 VAL B 626      17.554  47.340  15.448  1.00 67.79           C  
ATOM   1356  CG2 VAL B 626      18.364  46.870  17.782  1.00 68.94           C  
ATOM   1357  C   VAL B 626      15.891  49.617  16.437  1.00 68.58           C  
ATOM   1358  O   VAL B 626      16.231  50.305  15.471  1.00 68.38           O  
ATOM   1359  N   GLU B 627      14.601  49.401  16.768  1.00 64.59           N  
ATOM   1360  CA  GLU B 627      13.459  49.899  15.993  1.00 64.41           C  
ATOM   1361  CB  GLU B 627      12.125  49.466  16.640  1.00 66.49           C  
ATOM   1362  CG  GLU B 627      10.879  49.708  15.792  1.00 73.26           C  
ATOM   1363  CD  GLU B 627      10.882  49.246  14.344  1.00 93.74           C  
ATOM   1364  OE1 GLU B 627      11.481  48.188  14.034  1.00 83.38           O  
ATOM   1365  OE2 GLU B 627      10.253  49.944  13.516  1.00 87.89           O  
ATOM   1366  C   GLU B 627      13.475  51.422  15.715  1.00 68.19           C  
ATOM   1367  O   GLU B 627      13.144  51.826  14.596  1.00 67.10           O  
ATOM   1368  N   ASN B 628      13.855  52.252  16.708  1.00 66.47           N  
ATOM   1369  CA  ASN B 628      13.915  53.721  16.559  1.00 66.80           C  
ATOM   1370  CB  ASN B 628      14.242  54.400  17.891  1.00 67.56           C  
ATOM   1371  CG  ASN B 628      13.267  54.098  18.995  1.00 87.05           C  
ATOM   1372  OD1 ASN B 628      12.060  53.925  18.772  1.00 76.46           O  
ATOM   1373  ND2 ASN B 628      13.780  54.046  20.218  1.00 81.12           N  
ATOM   1374  C   ASN B 628      14.951  54.104  15.513  1.00 70.06           C  
ATOM   1375  O   ASN B 628      14.715  55.000  14.699  1.00 70.11           O  
ATOM   1376  N   ARG B 629      16.090  53.393  15.534  1.00 64.87           N  
ATOM   1377  CA  ARG B 629      17.182  53.550  14.590  1.00 63.63           C  
ATOM   1378  CB  ARG B 629      18.389  52.769  15.116  1.00 62.76           C  
ATOM   1379  CG  ARG B 629      19.579  52.595  14.183  1.00 66.10           C  
ATOM   1380  CD  ARG B 629      20.616  51.730  14.884  1.00 64.46           C  
ATOM   1381  NE  ARG B 629      20.847  52.270  16.220  1.00 64.90           N  
ATOM   1382  CZ  ARG B 629      20.751  51.600  17.357  1.00 70.23           C  
ATOM   1383  NH1 ARG B 629      20.917  52.221  18.508  1.00 58.43           N  
ATOM   1384  NH2 ARG B 629      20.518  50.296  17.350  1.00 52.00           N  
ATOM   1385  C   ARG B 629      16.726  53.072  13.197  1.00 66.97           C  
ATOM   1386  O   ARG B 629      16.895  53.808  12.223  1.00 66.12           O  
ATOM   1387  N   ARG B 630      16.092  51.873  13.123  1.00 63.45           N  
ATOM   1388  CA  ARG B 630      15.573  51.311  11.872  1.00 63.09           C  
ATOM   1389  CB  ARG B 630      14.892  49.964  12.127  1.00 61.96           C  
ATOM   1390  CG  ARG B 630      14.556  49.195  10.844  1.00 66.44           C  
ATOM   1391  CD  ARG B 630      13.354  48.282  11.013  1.00 72.24           C  
ATOM   1392  NE  ARG B 630      12.151  49.069  11.272  1.00 80.05           N  
ATOM   1393  CZ  ARG B 630      11.296  49.473  10.339  1.00 96.87           C  
ATOM   1394  NH1 ARG B 630      10.278  50.250  10.660  1.00 86.74           N  
ATOM   1395  NH2 ARG B 630      11.455  49.098   9.072  1.00 87.39           N  
ATOM   1396  C   ARG B 630      14.594  52.283  11.201  1.00 67.89           C  
ATOM   1397  O   ARG B 630      14.677  52.510   9.991  1.00 67.14           O  
ATOM   1398  N   GLN B 631      13.692  52.880  12.006  1.00 65.62           N  
ATOM   1399  CA  GLN B 631      12.710  53.846  11.527  1.00 66.44           C  
ATOM   1400  CB  GLN B 631      11.654  54.152  12.598  1.00 68.63           C  
ATOM   1401  CG  GLN B 631      10.443  54.968  12.104  1.00 81.74           C  
ATOM   1402  CD  GLN B 631       9.444  54.144  11.307  1.00 99.27           C  
ATOM   1403  OE1 GLN B 631       8.743  53.266  11.843  1.00 92.38           O  
ATOM   1404  NE2 GLN B 631       9.393  54.381  10.000  1.00 89.84           N  
ATOM   1405  C   GLN B 631      13.389  55.113  11.026  1.00 70.43           C  
ATOM   1406  O   GLN B 631      13.020  55.603   9.961  1.00 70.62           O  
ATOM   1407  N   PHE B 632      14.417  55.597  11.745  1.00 66.15           N  
ATOM   1408  CA  PHE B 632      15.178  56.766  11.324  1.00 66.08           C  
ATOM   1409  CB  PHE B 632      16.235  57.145  12.382  1.00 67.23           C  
ATOM   1410  CG  PHE B 632      17.236  58.165  11.892  1.00 68.60           C  
ATOM   1411  CD1 PHE B 632      16.917  59.515  11.860  1.00 72.80           C  
ATOM   1412  CE1 PHE B 632      17.834  60.455  11.374  1.00 74.00           C  
ATOM   1413  CZ  PHE B 632      19.069  60.046  10.916  1.00 71.46           C  
ATOM   1414  CE2 PHE B 632      19.398  58.709  10.927  1.00 72.17           C  
ATOM   1415  CD2 PHE B 632      18.483  57.769  11.413  1.00 69.40           C  
ATOM   1416  C   PHE B 632      15.822  56.523   9.954  1.00 71.24           C  
ATOM   1417  O   PHE B 632      15.763  57.404   9.092  1.00 71.00           O  
ATOM   1418  N   ILE B 633      16.435  55.331   9.764  1.00 69.89           N  
ATOM   1419  CA  ILE B 633      17.096  54.916   8.520  1.00 70.33           C  
ATOM   1420  CB  ILE B 633      17.863  53.564   8.700  1.00 72.81           C  
ATOM   1421  CG1 ILE B 633      19.118  53.740   9.599  1.00 72.34           C  
ATOM   1422  CD1 ILE B 633      19.563  52.488  10.383  1.00 74.96           C  
ATOM   1423  CG2 ILE B 633      18.249  52.938   7.354  1.00 73.64           C  
ATOM   1424  C   ILE B 633      16.059  54.879   7.396  1.00 77.09           C  
ATOM   1425  O   ILE B 633      16.291  55.484   6.351  1.00 77.34           O  
ATOM   1426  N   GLU B 634      14.904  54.215   7.644  1.00 75.52           N  
ATOM   1427  CA  GLU B 634      13.779  54.076   6.715  1.00 77.15           C  
ATOM   1428  CB  GLU B 634      12.659  53.226   7.358  1.00 78.87           C  
ATOM   1429  CG  GLU B 634      11.484  52.900   6.444  1.00 91.89           C  
ATOM   1430  CD  GLU B 634      10.218  52.451   7.155  1.00120.62           C  
ATOM   1431  OE1 GLU B 634      10.252  51.383   7.809  1.00120.14           O  
ATOM   1432  OE2 GLU B 634       9.181  53.145   7.029  1.00116.34           O  
ATOM   1433  C   GLU B 634      13.245  55.448   6.286  1.00 83.66           C  
ATOM   1434  O   GLU B 634      13.035  55.668   5.091  1.00 84.92           O  
ATOM   1435  N   ASP B 635      13.047  56.361   7.258  1.00 80.79           N  
ATOM   1436  CA  ASP B 635      12.529  57.719   7.040  1.00 82.27           C  
ATOM   1437  CB  ASP B 635      12.080  58.363   8.373  1.00 84.05           C  
ATOM   1438  CG  ASP B 635      10.859  57.762   9.059  1.00 93.31           C  
ATOM   1439  OD1 ASP B 635      10.068  57.068   8.377  1.00 94.49           O  
ATOM   1440  OD2 ASP B 635      10.676  58.015  10.274  1.00 97.00           O  
ATOM   1441  C   ASP B 635      13.503  58.668   6.327  1.00 86.64           C  
ATOM   1442  O   ASP B 635      13.042  59.568   5.624  1.00 88.01           O  
ATOM   1443  N   ASN B 636      14.831  58.506   6.538  1.00 81.30           N  
ATOM   1444  CA  ASN B 636      15.823  59.428   5.979  1.00 80.95           C  
ATOM   1445  CB  ASN B 636      16.636  60.064   7.103  1.00 78.07           C  
ATOM   1446  CG  ASN B 636      15.793  60.880   8.058  1.00 92.76           C  
ATOM   1447  OD1 ASN B 636      15.514  62.064   7.839  1.00 90.53           O  
ATOM   1448  ND2 ASN B 636      15.345  60.252   9.128  1.00 77.29           N  
ATOM   1449  C   ASN B 636      16.745  58.829   4.905  1.00 84.96           C  
ATOM   1450  O   ASN B 636      17.681  59.505   4.484  1.00 84.39           O  
ATOM   1451  N   ALA B 637      16.434  57.619   4.403  1.00 77.14           N  
ATOM   1452  CA  ALA B 637      17.203  56.913   3.366  1.00 77.24           C  
ATOM   1453  CB  ALA B 637      16.653  55.503   3.183  1.00 78.09           C  
ATOM   1454  C   ALA B 637      17.247  57.628   1.992  1.00 81.32           C  
ATOM   1455  O   ALA B 637      16.194  57.867   1.380  1.00 81.69           O  
ATOM   1456  N   VAL B 638      18.465  57.873   1.464  1.00 76.93           N  
ATOM   1457  CA  VAL B 638      18.656  58.501   0.148  1.00105.26           C  
ATOM   1458  CB  VAL B 638      19.178  59.950   0.263  1.00109.20           C  
ATOM   1459  C   VAL B 638      19.537  57.654  -0.772  1.00126.26           C  
ATOM   1460  O   VAL B 638      19.057  56.721  -1.417  1.00 86.64           O  
HETATM 1461  O   HOH B 639      39.175  57.470  10.548  1.00 33.42           O  
HETATM 1462  O   HOH B 640      56.475  69.404  12.136  1.00 44.48           O  
HETATM 1463  O   HOH B 641      14.995  50.763   7.836  1.00 45.12           O  
HETATM 1464  O   HOH B 642      49.544  75.457  16.249  1.00 45.36           O  
HETATM 1465  O   HOH B 643      41.812  78.479   9.172  1.00 46.10           O  
HETATM 1466  O   HOH B 644      35.646  63.835  12.338  1.00 47.56           O  
HETATM 1467  O   HOH B 645      43.483  57.009   6.773  1.00 52.82           O  
HETATM 1468  O   HOH B 646      36.785  64.607   1.887  1.00 52.89           O  
HETATM 1469  O   HOH B 647      50.390  69.957  27.359  1.00 53.18           O  
HETATM 1470  O   HOH B 648      53.982  67.131  -0.552  1.00 53.55           O  
HETATM 1471  O   HOH B 649      49.135  60.375   6.451  1.00 55.01           O  
HETATM 1472  O   HOH B 650      28.558  64.932  30.357  1.00 55.32           O  
HETATM 1473  O   HOH B 651      34.994  68.207   9.115  1.00 56.80           O  
HETATM 1474  O   HOH B 652      14.073  47.494   7.020  1.00 57.46           O  
HETATM 1475  O   HOH B 653      30.470  56.010  22.712  1.00 58.07           O  
HETATM 1476  O   HOH B 654      43.560  75.904  21.904  1.00 58.74           O  
HETATM 1477  O   HOH B 655      52.747  55.761  12.390  1.00 59.77           O  
HETATM 1478  O   HOH B 656      13.928  47.374  18.671  1.00 60.76           O  
HETATM 1479  O   HOH B 657      34.884  64.631   9.826  1.00 61.69           O  
HETATM 1480  O   HOH B 658      46.908  50.646  11.350  1.00 62.57           O  
HETATM 1481  O   HOH B 659      41.446  70.707   9.463  1.00 62.85           O  
HETATM 1482  O   HOH B 660      41.104  63.468  34.041  1.00 66.75           O  
HETATM 1483  O   HOH B 661      32.524  72.136  21.030  1.00 68.62           O  
HETATM 1484  O   HOH B 662      30.488  56.783   4.719  1.00 70.16           O  
HETATM 1485  O   HOH B 663      44.817  60.685  -3.145  1.00 70.26           O  
HETATM 1486  O   HOH B 664      28.162  46.221  28.898  1.00 70.64           O  
HETATM 1487  O   HOH B 665      45.406  56.905   8.700  1.00108.31           O  
ATOM   1488 MN    MN B5081      39.169  54.940   6.129  1.00 43.52          MN  
ATOM   1489  O   HOH B5091      37.662  54.857   7.735  1.00 38.15           O  
ATOM   1490  H1  HOH B5091      36.967  55.543   7.436  1.00  0.00           H  
ATOM   1491  H2  HOH B5091      37.908  55.058   8.700  1.00  0.00           H  
ATOM   1492  O   HOH B5093      37.843  53.381   5.451  1.00 57.74           O  
ATOM   1493  H1  HOH B5093      36.845  53.502   5.492  1.00  0.00           H  
ATOM   1494  H2  HOH B5093      38.035  52.384   5.402  1.00  0.00           H  
ATOM   1495  O   HOH B5094      39.554  55.789   4.033  1.00 49.91           O  
ATOM   1496  H1  HOH B5094      39.956  56.165   3.192  1.00  0.00           H  
ATOM   1497  H2  HOH B5094      38.603  56.131   4.129  1.00  0.00           H  
ATOM   1498  N   ASN A  10      33.926  78.317  11.125  1.00 85.91           N  
ATOM   1499  CA  ASN A  10      32.810  77.426  10.802  1.00 85.73           C  
ATOM   1500  CB  ASN A  10      33.174  76.483   9.650  1.00 88.24           C  
ATOM   1501  CG  ASN A  10      32.026  76.083   8.746  1.00111.10           C  
ATOM   1502  OD1 ASN A  10      30.843  76.192   9.092  1.00104.19           O  
ATOM   1503  ND2 ASN A  10      32.361  75.598   7.557  1.00103.59           N  
ATOM   1504  C   ASN A  10      32.333  76.622  12.021  1.00 88.39           C  
ATOM   1505  O   ASN A  10      33.143  76.217  12.863  1.00 87.82           O  
ATOM   1506  N   GLU A  11      31.006  76.407  12.104  1.00 83.85           N  
ATOM   1507  CA  GLU A  11      30.332  75.674  13.179  1.00 82.79           C  
ATOM   1508  CB  GLU A  11      29.632  76.649  14.138  1.00 84.10           C  
ATOM   1509  C   GLU A  11      29.326  74.649  12.633  1.00 84.74           C  
ATOM   1510  O   GLU A  11      28.838  74.797  11.508  1.00 84.44           O  
ATOM   1511  N   ARG A  12      29.024  73.607  13.438  1.00 79.37           N  
ATOM   1512  CA  ARG A  12      28.090  72.529  13.096  1.00 77.82           C  
ATOM   1513  CB  ARG A  12      28.838  71.324  12.495  1.00 77.54           C  
ATOM   1514  C   ARG A  12      27.290  72.092  14.321  1.00 77.96           C  
ATOM   1515  O   ARG A  12      27.859  71.920  15.409  1.00 77.39           O  
ATOM   1516  N   ASN A  13      25.967  71.911  14.140  1.00 71.03           N  
ATOM   1517  CA  ASN A  13      25.066  71.460  15.202  1.00 69.24           C  
ATOM   1518  CB  ASN A  13      23.612  71.695  14.766  1.00 68.14           C  
ATOM   1519  CG  ASN A  13      22.564  71.217  15.730  1.00 91.27           C  
ATOM   1520  OD1 ASN A  13      22.693  71.348  16.953  1.00 81.74           O  
ATOM   1521  ND2 ASN A  13      21.476  70.683  15.185  1.00 86.27           N  
ATOM   1522  C   ASN A  13      25.342  69.970  15.477  1.00 70.09           C  
ATOM   1523  O   ASN A  13      25.391  69.175  14.528  1.00 69.28           O  
ATOM   1524  N   ILE A  14      25.546  69.606  16.762  1.00 64.46           N  
ATOM   1525  CA  ILE A  14      25.836  68.226  17.199  1.00 63.57           C  
ATOM   1526  CB  ILE A  14      26.088  68.120  18.735  1.00 66.53           C  
ATOM   1527  CG1 ILE A  14      26.617  66.713  19.123  1.00 66.65           C  
ATOM   1528  CD1 ILE A  14      27.484  66.648  20.354  1.00 72.87           C  
ATOM   1529  CG2 ILE A  14      24.867  68.551  19.586  1.00 66.85           C  
ATOM   1530  C   ILE A  14      24.780  67.222  16.693  1.00 66.51           C  
ATOM   1531  O   ILE A  14      25.152  66.134  16.251  1.00 65.61           O  
ATOM   1532  N   THR A  15      23.484  67.615  16.723  1.00 69.93           N  
ATOM   1533  CA  THR A  15      22.325  66.845  16.256  1.00 69.12           C  
ATOM   1534  CB  THR A  15      21.033  67.549  16.707  1.00 79.30           C  
ATOM   1535  OG1 THR A  15      20.857  67.315  18.106  1.00 79.59           O  
ATOM   1536  CG2 THR A  15      19.791  67.078  15.949  1.00 78.40           C  
ATOM   1537  C   THR A  15      22.411  66.588  14.739  1.00 71.06           C  
ATOM   1538  O   THR A  15      22.254  65.446  14.314  1.00 69.10           O  
ATOM   1539  N   SER A  16      22.658  67.649  13.943  1.00 67.98           N  
ATOM   1540  CA  SER A  16      22.806  67.583  12.488  1.00 66.90           C  
ATOM   1541  CB  SER A  16      23.065  68.970  11.905  1.00 72.16           C  
ATOM   1542  OG  SER A  16      21.969  69.846  12.115  1.00 85.40           O  
ATOM   1543  C   SER A  16      23.967  66.658  12.126  1.00 67.10           C  
ATOM   1544  O   SER A  16      23.799  65.800  11.260  1.00 67.02           O  
ATOM   1545  N   GLU A  17      25.122  66.810  12.809  1.00 59.86           N  
ATOM   1546  CA  GLU A  17      26.305  65.996  12.565  1.00 57.30           C  
ATOM   1547  CB  GLU A  17      27.534  66.537  13.306  1.00 58.14           C  
ATOM   1548  C   GLU A  17      26.061  64.531  12.894  1.00 60.39           C  
ATOM   1549  O   GLU A  17      26.392  63.677  12.073  1.00 58.10           O  
ATOM   1550  N   MET A  18      25.457  64.245  14.071  1.00 57.70           N  
ATOM   1551  CA  MET A  18      25.152  62.889  14.513  1.00 56.83           C  
ATOM   1552  CB  MET A  18      24.505  62.892  15.905  1.00 59.89           C  
ATOM   1553  CG  MET A  18      25.503  62.920  17.035  1.00 62.82           C  
ATOM   1554  SD  MET A  18      26.573  61.448  17.108  1.00 64.93           S  
ATOM   1555  CE  MET A  18      25.387  60.177  17.515  1.00 61.56           C  
ATOM   1556  C   MET A  18      24.264  62.164  13.515  1.00 62.42           C  
ATOM   1557  O   MET A  18      24.595  61.053  13.112  1.00 61.28           O  
ATOM   1558  N   ARG A  19      23.160  62.810  13.091  1.00 61.54           N  
ATOM   1559  CA  ARG A  19      22.191  62.285  12.123  1.00 62.26           C  
ATOM   1560  CB  ARG A  19      20.969  63.224  12.001  1.00 65.09           C  
ATOM   1561  CG  ARG A  19      20.090  63.240  13.252  1.00 72.23           C  
ATOM   1562  CD  ARG A  19      18.841  64.089  13.111  1.00 85.95           C  
ATOM   1563  NE  ARG A  19      17.793  63.642  14.047  1.00102.64           N  
ATOM   1564  CZ  ARG A  19      16.558  63.248  13.714  1.00121.18           C  
ATOM   1565  NH1 ARG A  19      16.165  63.257  12.444  1.00108.77           N  
ATOM   1566  NH2 ARG A  19      15.702  62.867  14.656  1.00108.68           N  
ATOM   1567  C   ARG A  19      22.851  62.029  10.761  1.00 66.67           C  
ATOM   1568  O   ARG A  19      22.690  60.942  10.207  1.00 66.56           O  
ATOM   1569  N   GLU A  20      23.650  62.994  10.268  1.00 63.11           N  
ATOM   1570  CA  GLU A  20      24.361  62.879   8.993  1.00 62.86           C  
ATOM   1571  CB  GLU A  20      25.008  64.215   8.595  1.00 65.32           C  
ATOM   1572  CG  GLU A  20      25.351  64.308   7.114  1.00 79.62           C  
ATOM   1573  CD  GLU A  20      26.389  65.340   6.703  1.00111.39           C  
ATOM   1574  OE1 GLU A  20      27.209  65.751   7.558  1.00113.03           O  
ATOM   1575  OE2 GLU A  20      26.418  65.696   5.503  1.00110.19           O  
ATOM   1576  C   GLU A  20      25.412  61.754   8.993  1.00 64.90           C  
ATOM   1577  O   GLU A  20      25.465  60.982   8.035  1.00 64.22           O  
ATOM   1578  N   SER A  21      26.246  61.674  10.050  1.00 59.16           N  
ATOM   1579  CA  SER A  21      27.308  60.675  10.148  1.00 56.49           C  
ATOM   1580  CB  SER A  21      28.335  61.066  11.200  1.00 58.63           C  
ATOM   1581  OG  SER A  21      28.838  62.373  10.979  1.00 68.43           O  
ATOM   1582  C   SER A  21      26.770  59.281  10.406  1.00 60.19           C  
ATOM   1583  O   SER A  21      27.299  58.320   9.841  1.00 58.87           O  
ATOM   1584  N   PHE A  22      25.707  59.162  11.231  1.00 56.68           N  
ATOM   1585  CA  PHE A  22      25.107  57.864  11.517  1.00 55.20           C  
ATOM   1586  CB  PHE A  22      24.142  57.911  12.708  1.00 57.45           C  
ATOM   1587  CG  PHE A  22      23.867  56.528  13.240  1.00 58.82           C  
ATOM   1588  CD1 PHE A  22      24.776  55.899  14.085  1.00 62.12           C  
ATOM   1589  CE1 PHE A  22      24.543  54.601  14.546  1.00 63.23           C  
ATOM   1590  CZ  PHE A  22      23.403  53.931  14.160  1.00 62.17           C  
ATOM   1591  CE2 PHE A  22      22.500  54.530  13.307  1.00 63.54           C  
ATOM   1592  CD2 PHE A  22      22.736  55.821  12.839  1.00 60.66           C  
ATOM   1593  C   PHE A  22      24.429  57.298  10.291  1.00 57.52           C  
ATOM   1594  O   PHE A  22      24.492  56.094  10.075  1.00 56.75           O  
ATOM   1595  N   LEU A  23      23.802  58.160   9.486  1.00 54.64           N  
ATOM   1596  CA  LEU A  23      23.116  57.779   8.261  1.00 55.28           C  
ATOM   1597  CB  LEU A  23      22.279  58.952   7.736  1.00 56.98           C  
ATOM   1598  CG  LEU A  23      21.146  58.640   6.750  1.00 62.54           C  
ATOM   1599  CD1 LEU A  23      20.026  57.821   7.413  1.00 61.98           C  
ATOM   1600  CD2 LEU A  23      20.583  59.927   6.179  1.00 66.43           C  
ATOM   1601  C   LEU A  23      24.110  57.290   7.219  1.00 59.39           C  
ATOM   1602  O   LEU A  23      23.869  56.238   6.630  1.00 59.41           O  
ATOM   1603  N   ASP A  24      25.239  58.009   7.036  1.00 56.66           N  
ATOM   1604  CA  ASP A  24      26.300  57.659   6.084  1.00 57.60           C  
ATOM   1605  CB  ASP A  24      27.419  58.726   6.060  1.00 59.98           C  
ATOM   1606  CG  ASP A  24      27.012  60.088   5.503  1.00 83.76           C  
ATOM   1607  OD1 ASP A  24      25.949  60.171   4.830  1.00 87.48           O  
ATOM   1608  OD2 ASP A  24      27.745  61.077   5.754  1.00 93.52           O  
ATOM   1609  C   ASP A  24      26.879  56.279   6.379  1.00 62.47           C  
ATOM   1610  O   ASP A  24      27.041  55.474   5.460  1.00 62.54           O  
ATOM   1611  N   TYR A  25      27.152  56.002   7.671  1.00 59.00           N  
ATOM   1612  CA  TYR A  25      27.669  54.738   8.183  1.00 57.85           C  
ATOM   1613  CB  TYR A  25      28.069  54.889   9.674  1.00 59.53           C  
ATOM   1614  CG  TYR A  25      27.976  53.618  10.497  1.00 62.69           C  
ATOM   1615  CD1 TYR A  25      28.887  52.579  10.319  1.00 64.21           C  
ATOM   1616  CE1 TYR A  25      28.801  51.408  11.070  1.00 65.96           C  
ATOM   1617  CZ  TYR A  25      27.789  51.263  12.008  1.00 73.50           C  
ATOM   1618  OH  TYR A  25      27.690  50.115  12.751  1.00 73.51           O  
ATOM   1619  CE2 TYR A  25      26.876  52.286  12.209  1.00 66.05           C  
ATOM   1620  CD2 TYR A  25      26.974  53.454  11.459  1.00 64.47           C  
ATOM   1621  C   TYR A  25      26.633  53.618   7.983  1.00 59.24           C  
ATOM   1622  O   TYR A  25      26.963  52.591   7.381  1.00 58.02           O  
ATOM   1623  N   ALA A  26      25.393  53.817   8.500  1.00 53.68           N  
ATOM   1624  CA  ALA A  26      24.301  52.844   8.429  1.00 52.45           C  
ATOM   1625  CB  ALA A  26      23.059  53.391   9.113  1.00 53.61           C  
ATOM   1626  C   ALA A  26      23.986  52.398   7.005  1.00 54.40           C  
ATOM   1627  O   ALA A  26      23.919  51.193   6.761  1.00 53.56           O  
ATOM   1628  N  AMET A  27      23.831  53.359   6.069  0.50 51.48           N  
ATOM   1629  CA AMET A  27      23.531  53.078   4.664  0.50 52.22           C  
ATOM   1630  CB AMET A  27      23.310  54.372   3.863  0.50 55.69           C  
ATOM   1631  CG AMET A  27      21.863  54.851   3.824  0.50 60.69           C  
ATOM   1632  SD AMET A  27      20.599  53.617   4.226  0.50 65.25           S  
ATOM   1633  CE AMET A  27      20.341  52.901   2.645  0.50 62.66           C  
ATOM   1634  C  AMET A  27      24.603  52.239   4.004  0.50 54.30           C  
ATOM   1635  O  AMET A  27      24.282  51.283   3.293  0.50 54.14           O  
ATOM   1636  N  BMET A  27      23.819  53.367   6.072  0.50 51.46           N  
ATOM   1637  CA BMET A  27      23.522  53.133   4.652  0.50 52.17           C  
ATOM   1638  CB BMET A  27      23.431  54.468   3.886  0.50 55.53           C  
ATOM   1639  CG BMET A  27      22.085  55.158   3.980  0.50 60.52           C  
ATOM   1640  SD BMET A  27      22.080  56.775   3.148  0.50 65.97           S  
ATOM   1641  CE BMET A  27      22.063  56.272   1.429  0.50 64.00           C  
ATOM   1642  C  BMET A  27      24.592  52.265   3.995  0.50 54.28           C  
ATOM   1643  O  BMET A  27      24.259  51.321   3.270  0.50 54.11           O  
ATOM   1644  N   SER A  28      25.875  52.593   4.259  1.00 49.15           N  
ATOM   1645  CA  SER A  28      27.053  51.922   3.721  1.00 48.02           C  
ATOM   1646  CB  SER A  28      28.309  52.693   4.101  1.00 52.47           C  
ATOM   1647  OG  SER A  28      29.171  52.889   2.992  1.00 67.01           O  
ATOM   1648  C   SER A  28      27.149  50.467   4.175  1.00 50.90           C  
ATOM   1649  O   SER A  28      27.431  49.606   3.354  1.00 50.59           O  
ATOM   1650  N   VAL A  29      26.869  50.181   5.457  1.00 51.75           N  
ATOM   1651  CA  VAL A  29      26.872  48.814   5.992  1.00 50.47           C  
ATOM   1652  CB  VAL A  29      26.790  48.812   7.542  1.00 54.43           C  
ATOM   1653  CG1 VAL A  29      26.679  47.398   8.095  1.00 53.38           C  
ATOM   1654  CG2 VAL A  29      27.993  49.507   8.151  1.00 54.88           C  
ATOM   1655  C   VAL A  29      25.725  48.011   5.338  1.00 54.20           C  
ATOM   1656  O   VAL A  29      25.921  46.854   4.949  1.00 53.84           O  
ATOM   1657  N   ILE A  30      24.550  48.649   5.199  1.00 49.85           N  
ATOM   1658  CA  ILE A  30      23.357  48.060   4.605  1.00 48.40           C  
ATOM   1659  CB  ILE A  30      22.109  48.967   4.850  1.00 51.90           C  
ATOM   1660  CG1 ILE A  30      21.668  48.926   6.332  1.00 51.82           C  
ATOM   1661  CD1 ILE A  30      20.841  50.149   6.782  1.00 51.55           C  
ATOM   1662  CG2 ILE A  30      20.936  48.605   3.906  1.00 50.92           C  
ATOM   1663  C   ILE A  30      23.541  47.710   3.122  1.00 51.18           C  
ATOM   1664  O   ILE A  30      23.399  46.540   2.778  1.00 50.82           O  
ATOM   1665  N   VAL A  31      23.829  48.705   2.262  1.00 47.98           N  
ATOM   1666  CA  VAL A  31      23.927  48.558   0.798  1.00 48.26           C  
ATOM   1667  CB  VAL A  31      23.526  49.875   0.056  1.00 54.08           C  
ATOM   1668  CG1 VAL A  31      23.364  49.652  -1.445  1.00 54.46           C  
ATOM   1669  CG2 VAL A  31      22.225  50.436   0.611  1.00 54.85           C  
ATOM   1670  C   VAL A  31      25.295  48.036   0.304  1.00 51.47           C  
ATOM   1671  O   VAL A  31      25.356  47.404  -0.763  1.00 49.75           O  
ATOM   1672  N   ALA A  32      26.387  48.304   1.052  1.00 48.07           N  
ATOM   1673  CA  ALA A  32      27.722  47.940   0.577  1.00 46.68           C  
ATOM   1674  CB  ALA A  32      28.471  49.200   0.169  1.00 47.74           C  
ATOM   1675  C   ALA A  32      28.574  47.093   1.547  1.00 50.38           C  
ATOM   1676  O   ALA A  32      29.810  47.193   1.504  1.00 50.39           O  
ATOM   1677  N   ARG A  33      27.946  46.204   2.347  1.00 46.41           N  
ATOM   1678  CA  ARG A  33      28.722  45.358   3.259  1.00 46.63           C  
ATOM   1679  CB  ARG A  33      29.244  46.175   4.465  1.00 45.51           C  
ATOM   1680  CG  ARG A  33      30.153  45.390   5.410  1.00 51.10           C  
ATOM   1681  CD  ARG A  33      30.579  46.210   6.600  1.00 61.83           C  
ATOM   1682  NE  ARG A  33      31.577  47.211   6.233  1.00 64.89           N  
ATOM   1683  CZ  ARG A  33      32.146  48.048   7.091  1.00 79.70           C  
ATOM   1684  NH1 ARG A  33      31.823  48.009   8.379  1.00 60.47           N  
ATOM   1685  NH2 ARG A  33      33.051  48.922   6.672  1.00 73.03           N  
ATOM   1686  C   ARG A  33      28.018  44.089   3.772  1.00 53.25           C  
ATOM   1687  O   ARG A  33      28.438  42.979   3.422  1.00 53.45           O  
ATOM   1688  N   ALA A  34      27.009  44.269   4.661  1.00 50.05           N  
ATOM   1689  CA  ALA A  34      26.326  43.241   5.457  1.00 49.07           C  
ATOM   1690  CB  ALA A  34      25.828  43.864   6.747  1.00 50.64           C  
ATOM   1691  C   ALA A  34      25.175  42.490   4.815  1.00 50.86           C  
ATOM   1692  O   ALA A  34      24.870  41.383   5.261  1.00 49.51           O  
ATOM   1693  N   LEU A  35      24.494  43.084   3.835  1.00 47.94           N  
ATOM   1694  CA  LEU A  35      23.317  42.430   3.263  1.00 47.81           C  
ATOM   1695  CB  LEU A  35      22.075  43.340   3.384  1.00 48.43           C  
ATOM   1696  CG  LEU A  35      21.717  43.890   4.777  1.00 52.89           C  
ATOM   1697  CD1 LEU A  35      20.583  44.891   4.676  1.00 53.07           C  
ATOM   1698  CD2 LEU A  35      21.375  42.775   5.774  1.00 53.61           C  
ATOM   1699  C   LEU A  35      23.487  41.945   1.822  1.00 51.22           C  
ATOM   1700  O   LEU A  35      24.198  42.575   1.036  1.00 51.29           O  
ATOM   1701  N   PRO A  36      22.816  40.838   1.451  1.00 47.10           N  
ATOM   1702  CA  PRO A  36      22.919  40.354   0.065  1.00 47.71           C  
ATOM   1703  CB  PRO A  36      22.654  38.854   0.209  1.00 49.23           C  
ATOM   1704  CG  PRO A  36      21.713  38.764   1.375  1.00 53.07           C  
ATOM   1705  CD  PRO A  36      21.951  39.959   2.266  1.00 48.55           C  
ATOM   1706  C   PRO A  36      21.886  40.985  -0.870  1.00 51.28           C  
ATOM   1707  O   PRO A  36      20.837  41.442  -0.413  1.00 51.39           O  
ATOM   1708  N   ASP A  37      22.172  40.969  -2.182  1.00 46.92           N  
ATOM   1709  CA  ASP A  37      21.252  41.453  -3.207  1.00 47.11           C  
ATOM   1710  CB  ASP A  37      22.034  41.817  -4.490  1.00 48.73           C  
ATOM   1711  CG  ASP A  37      21.207  42.523  -5.538  1.00 59.47           C  
ATOM   1712  OD1 ASP A  37      20.464  41.837  -6.265  1.00 61.63           O  
ATOM   1713  OD2 ASP A  37      21.269  43.765  -5.600  1.00 65.82           O  
ATOM   1714  C   ASP A  37      20.271  40.298  -3.487  1.00 50.59           C  
ATOM   1715  O   ASP A  37      20.712  39.148  -3.548  1.00 49.30           O  
ATOM   1716  N   VAL A  38      18.956  40.596  -3.644  1.00 47.10           N  
ATOM   1717  CA  VAL A  38      17.924  39.584  -3.924  1.00 46.56           C  
ATOM   1718  CB  VAL A  38      16.481  40.151  -3.962  1.00 51.44           C  
ATOM   1719  CG1 VAL A  38      15.985  40.564  -2.613  1.00 52.75           C  
ATOM   1720  CG2 VAL A  38      16.289  41.268  -4.988  1.00 51.53           C  
ATOM   1721  C   VAL A  38      18.188  38.755  -5.203  1.00 49.63           C  
ATOM   1722  O   VAL A  38      17.896  37.559  -5.223  1.00 49.24           O  
ATOM   1723  N   ARG A  39      18.718  39.412  -6.263  1.00 45.52           N  
ATOM   1724  CA  ARG A  39      18.954  38.841  -7.591  1.00 44.91           C  
ATOM   1725  CB  ARG A  39      19.274  39.944  -8.607  1.00 44.06           C  
ATOM   1726  CG  ARG A  39      18.178  41.006  -8.764  1.00 49.01           C  
ATOM   1727  CD  ARG A  39      18.641  42.255  -9.504  1.00 46.82           C  
ATOM   1728  NE  ARG A  39      19.586  43.035  -8.701  1.00 50.32           N  
ATOM   1729  CZ  ARG A  39      20.351  44.020  -9.164  1.00 59.48           C  
ATOM   1730  NH1 ARG A  39      20.276  44.388 -10.437  1.00 49.82           N  
ATOM   1731  NH2 ARG A  39      21.197  44.646  -8.355  1.00 33.03           N  
ATOM   1732  C   ARG A  39      20.016  37.729  -7.628  1.00 47.92           C  
ATOM   1733  O   ARG A  39      19.736  36.668  -8.178  1.00 46.31           O  
ATOM   1734  N   ASP A  40      21.229  37.968  -7.061  1.00 45.21           N  
ATOM   1735  CA  ASP A  40      22.329  36.980  -7.051  1.00 44.07           C  
ATOM   1736  CB  ASP A  40      23.615  37.534  -7.703  1.00 45.23           C  
ATOM   1737  CG  ASP A  40      24.288  38.712  -7.028  1.00 52.12           C  
ATOM   1738  OD1 ASP A  40      23.813  39.143  -5.950  1.00 52.95           O  
ATOM   1739  OD2 ASP A  40      25.267  39.216  -7.583  1.00 56.92           O  
ATOM   1740  C   ASP A  40      22.639  36.375  -5.664  1.00 47.14           C  
ATOM   1741  O   ASP A  40      23.382  35.398  -5.581  1.00 46.25           O  
ATOM   1742  N   GLY A  41      22.084  36.962  -4.609  1.00 43.23           N  
ATOM   1743  CA  GLY A  41      22.254  36.487  -3.242  1.00 42.54           C  
ATOM   1744  C   GLY A  41      23.616  36.738  -2.639  1.00 46.27           C  
ATOM   1745  O   GLY A  41      23.965  36.120  -1.623  1.00 46.56           O  
ATOM   1746  N   LEU A  42      24.362  37.691  -3.228  1.00 41.37           N  
ATOM   1747  CA  LEU A  42      25.721  38.020  -2.827  1.00 40.13           C  
ATOM   1748  CB  LEU A  42      26.676  37.907  -4.035  1.00 39.28           C  
ATOM   1749  CG  LEU A  42      26.685  36.551  -4.778  1.00 41.87           C  
ATOM   1750  CD1 LEU A  42      27.238  36.702  -6.166  1.00 42.06           C  
ATOM   1751  CD2 LEU A  42      27.453  35.489  -4.017  1.00 39.74           C  
ATOM   1752  C   LEU A  42      25.886  39.362  -2.163  1.00 46.43           C  
ATOM   1753  O   LEU A  42      25.201  40.340  -2.495  1.00 48.05           O  
ATOM   1754  N   LYS A  43      26.830  39.393  -1.218  1.00 42.59           N  
ATOM   1755  CA  LYS A  43      27.277  40.591  -0.526  1.00 42.00           C  
ATOM   1756  CB  LYS A  43      27.811  40.243   0.875  1.00 42.51           C  
ATOM   1757  CG  LYS A  43      26.777  39.647   1.821  1.00 42.80           C  
ATOM   1758  CD  LYS A  43      27.375  39.491   3.198  1.00 43.27           C  
ATOM   1759  CE  LYS A  43      26.514  38.713   4.147  1.00 51.85           C  
ATOM   1760  NZ  LYS A  43      27.193  38.564   5.469  1.00 64.41           N  
ATOM   1761  C   LYS A  43      28.427  41.129  -1.417  1.00 47.02           C  
ATOM   1762  O   LYS A  43      28.964  40.352  -2.221  1.00 46.98           O  
ATOM   1763  N   PRO A  44      28.832  42.420  -1.318  1.00 44.61           N  
ATOM   1764  CA  PRO A  44      29.925  42.917  -2.187  1.00 44.17           C  
ATOM   1765  CB  PRO A  44      30.174  44.331  -1.660  1.00 46.58           C  
ATOM   1766  CG  PRO A  44      28.856  44.754  -1.138  1.00 51.57           C  
ATOM   1767  CD  PRO A  44      28.294  43.514  -0.476  1.00 47.17           C  
ATOM   1768  C   PRO A  44      31.215  42.081  -2.210  1.00 46.29           C  
ATOM   1769  O   PRO A  44      31.727  41.806  -3.304  1.00 47.05           O  
ATOM   1770  N   VAL A  45      31.706  41.634  -1.035  1.00 39.95           N  
ATOM   1771  CA  VAL A  45      32.951  40.868  -0.915  1.00 38.69           C  
ATOM   1772  CB  VAL A  45      33.444  40.698   0.568  1.00 41.70           C  
ATOM   1773  CG1 VAL A  45      32.484  39.900   1.445  1.00 39.84           C  
ATOM   1774  CG2 VAL A  45      34.855  40.129   0.634  1.00 41.65           C  
ATOM   1775  C   VAL A  45      32.886  39.543  -1.674  1.00 42.54           C  
ATOM   1776  O   VAL A  45      33.858  39.203  -2.364  1.00 42.60           O  
ATOM   1777  N   HIS A  46      31.741  38.839  -1.592  1.00 38.65           N  
ATOM   1778  CA  HIS A  46      31.538  37.549  -2.247  1.00 38.92           C  
ATOM   1779  CB  HIS A  46      30.276  36.860  -1.707  1.00 39.64           C  
ATOM   1780  CG  HIS A  46      30.293  36.644  -0.227  1.00 43.80           C  
ATOM   1781  ND1 HIS A  46      30.230  37.688   0.656  1.00 46.45           N  
ATOM   1782  CE1 HIS A  46      30.325  37.154   1.861  1.00 45.88           C  
ATOM   1783  NE2 HIS A  46      30.438  35.836   1.799  1.00 46.24           N  
ATOM   1784  CD2 HIS A  46      30.421  35.495   0.473  1.00 46.01           C  
ATOM   1785  C   HIS A  46      31.468  37.697  -3.759  1.00 45.36           C  
ATOM   1786  O   HIS A  46      32.040  36.882  -4.482  1.00 45.85           O  
ATOM   1787  N   ARG A  47      30.790  38.751  -4.231  1.00 42.28           N  
ATOM   1788  CA  ARG A  47      30.641  39.038  -5.645  1.00 42.42           C  
ATOM   1789  CB  ARG A  47      29.695  40.228  -5.850  1.00 41.57           C  
ATOM   1790  CG  ARG A  47      29.186  40.340  -7.276  1.00 36.77           C  
ATOM   1791  CD  ARG A  47      28.242  41.503  -7.457  1.00 43.97           C  
ATOM   1792  NE  ARG A  47      26.948  41.244  -6.827  1.00 50.59           N  
ATOM   1793  CZ  ARG A  47      26.525  41.814  -5.706  1.00 53.78           C  
ATOM   1794  NH1 ARG A  47      27.279  42.699  -5.081  1.00 32.16           N  
ATOM   1795  NH2 ARG A  47      25.341  41.500  -5.199  1.00 45.17           N  
ATOM   1796  C   ARG A  47      32.009  39.302  -6.260  1.00 48.09           C  
ATOM   1797  O   ARG A  47      32.297  38.816  -7.357  1.00 49.32           O  
ATOM   1798  N   ARG A  48      32.861  40.023  -5.519  1.00 43.80           N  
ATOM   1799  CA  ARG A  48      34.217  40.378  -5.923  1.00 43.15           C  
ATOM   1800  CB  ARG A  48      34.787  41.442  -4.997  1.00 41.16           C  
ATOM   1801  CG  ARG A  48      34.196  42.793  -5.323  1.00 39.70           C  
ATOM   1802  CD  ARG A  48      34.263  43.749  -4.178  1.00 35.19           C  
ATOM   1803  NE  ARG A  48      33.702  45.032  -4.572  1.00 34.16           N  
ATOM   1804  CZ  ARG A  48      33.396  46.010  -3.730  1.00 53.56           C  
ATOM   1805  NH1 ARG A  48      33.570  45.850  -2.423  1.00 42.33           N  
ATOM   1806  NH2 ARG A  48      32.899  47.150  -4.185  1.00 43.41           N  
ATOM   1807  C   ARG A  48      35.127  39.189  -6.027  1.00 46.44           C  
ATOM   1808  O   ARG A  48      35.871  39.094  -6.999  1.00 48.14           O  
ATOM   1809  N   ILE A  49      35.052  38.256  -5.057  1.00 40.18           N  
ATOM   1810  CA  ILE A  49      35.844  37.026  -5.068  1.00 37.85           C  
ATOM   1811  CB  ILE A  49      35.608  36.190  -3.772  1.00 39.29           C  
ATOM   1812  CG1 ILE A  49      36.229  36.888  -2.554  1.00 38.93           C  
ATOM   1813  CD1 ILE A  49      35.731  36.424  -1.180  1.00 44.40           C  
ATOM   1814  CG2 ILE A  49      36.164  34.782  -3.920  1.00 39.46           C  
ATOM   1815  C   ILE A  49      35.507  36.241  -6.356  1.00 42.16           C  
ATOM   1816  O   ILE A  49      36.408  35.902  -7.116  1.00 41.47           O  
ATOM   1817  N   LEU A  50      34.209  36.013  -6.606  1.00 39.78           N  
ATOM   1818  CA  LEU A  50      33.729  35.276  -7.776  1.00 40.90           C  
ATOM   1819  CB  LEU A  50      32.244  34.921  -7.632  1.00 41.04           C  
ATOM   1820  CG  LEU A  50      31.850  34.143  -6.345  1.00 44.32           C  
ATOM   1821  CD1 LEU A  50      30.386  33.852  -6.329  1.00 44.07           C  
ATOM   1822  CD2 LEU A  50      32.654  32.859  -6.167  1.00 43.40           C  
ATOM   1823  C   LEU A  50      34.035  35.979  -9.113  1.00 45.54           C  
ATOM   1824  O   LEU A  50      34.459  35.317 -10.059  1.00 44.55           O  
ATOM   1825  N   TYR A  51      33.919  37.314  -9.163  1.00 43.57           N  
ATOM   1826  CA  TYR A  51      34.291  38.075 -10.358  1.00 44.47           C  
ATOM   1827  CB  TYR A  51      33.905  39.555 -10.224  1.00 45.31           C  
ATOM   1828  CG  TYR A  51      34.248  40.357 -11.459  1.00 46.59           C  
ATOM   1829  CD1 TYR A  51      33.757  39.995 -12.710  1.00 48.54           C  
ATOM   1830  CE1 TYR A  51      34.054  40.742 -13.846  1.00 50.77           C  
ATOM   1831  CZ  TYR A  51      34.840  41.880 -13.739  1.00 57.38           C  
ATOM   1832  OH  TYR A  51      35.122  42.625 -14.864  1.00 58.33           O  
ATOM   1833  CE2 TYR A  51      35.341  42.257 -12.505  1.00 48.49           C  
ATOM   1834  CD2 TYR A  51      35.054  41.489 -11.378  1.00 47.20           C  
ATOM   1835  C   TYR A  51      35.806  37.959 -10.602  1.00 49.96           C  
ATOM   1836  O   TYR A  51      36.241  37.790 -11.748  1.00 49.65           O  
ATOM   1837  N   GLY A  52      36.573  38.042  -9.512  1.00 46.80           N  
ATOM   1838  CA  GLY A  52      38.020  37.914  -9.519  1.00 47.04           C  
ATOM   1839  C   GLY A  52      38.444  36.580 -10.088  1.00 51.00           C  
ATOM   1840  O   GLY A  52      39.340  36.525 -10.934  1.00 52.18           O  
ATOM   1841  N   LEU A  53      37.762  35.498  -9.667  1.00 46.27           N  
ATOM   1842  CA  LEU A  53      38.046  34.148 -10.142  1.00 46.20           C  
ATOM   1843  CB  LEU A  53      37.254  33.104  -9.348  1.00 45.66           C  
ATOM   1844  CG  LEU A  53      37.692  32.851  -7.913  1.00 49.77           C  
ATOM   1845  CD1 LEU A  53      36.610  32.120  -7.138  1.00 49.93           C  
ATOM   1846  CD2 LEU A  53      38.992  32.066  -7.857  1.00 50.64           C  
ATOM   1847  C   LEU A  53      37.741  34.029 -11.620  1.00 52.30           C  
ATOM   1848  O   LEU A  53      38.451  33.332 -12.332  1.00 54.16           O  
ATOM   1849  N   ASN A  54      36.701  34.720 -12.082  1.00 48.85           N  
ATOM   1850  CA  ASN A  54      36.284  34.731 -13.474  1.00 48.92           C  
ATOM   1851  CB  ASN A  54      34.902  35.378 -13.614  1.00 46.05           C  
ATOM   1852  CG  ASN A  54      34.277  35.157 -14.965  1.00 61.76           C  
ATOM   1853  OD1 ASN A  54      34.070  36.100 -15.724  1.00 58.29           O  
ATOM   1854  ND2 ASN A  54      33.973  33.892 -15.303  1.00 41.85           N  
ATOM   1855  C   ASN A  54      37.312  35.431 -14.349  1.00 55.84           C  
ATOM   1856  O   ASN A  54      37.766  34.850 -15.343  1.00 56.88           O  
ATOM   1857  N  AGLU A  55      37.695  36.669 -13.983  0.50 53.04           N  
ATOM   1858  CA AGLU A  55      38.665  37.457 -14.753  0.50 53.87           C  
ATOM   1859  CB AGLU A  55      38.682  38.926 -14.315  0.50 55.17           C  
ATOM   1860  CG AGLU A  55      37.356  39.640 -14.513  0.50 62.81           C  
ATOM   1861  CD AGLU A  55      36.863  39.814 -15.938  0.50 75.16           C  
ATOM   1862  OE1AGLU A  55      37.541  40.518 -16.721  0.50 61.70           O  
ATOM   1863  OE2AGLU A  55      35.779  39.277 -16.259  0.50 66.27           O  
ATOM   1864  C  AGLU A  55      40.071  36.849 -14.750  0.50 59.16           C  
ATOM   1865  O  AGLU A  55      40.798  37.005 -15.738  0.50 60.44           O  
ATOM   1866  N  BGLU A  55      37.676  36.671 -13.973  0.50 53.05           N  
ATOM   1867  CA BGLU A  55      38.642  37.521 -14.667  0.50 53.87           C  
ATOM   1868  CB BGLU A  55      38.629  38.930 -14.033  0.50 55.10           C  
ATOM   1869  CG BGLU A  55      39.841  39.817 -14.281  0.50 63.29           C  
ATOM   1870  CD BGLU A  55      40.759  39.952 -13.082  0.50 73.26           C  
ATOM   1871  OE1BGLU A  55      40.250  40.230 -11.971  0.50 52.03           O  
ATOM   1872  OE2BGLU A  55      41.991  39.792 -13.256  0.50 62.55           O  
ATOM   1873  C  BGLU A  55      40.050  36.876 -14.726  0.50 59.18           C  
ATOM   1874  O  BGLU A  55      40.737  37.011 -15.743  0.50 60.46           O  
ATOM   1875  N   GLN A  56      40.442  36.133 -13.668  1.00 54.52           N  
ATOM   1876  CA  GLN A  56      41.746  35.444 -13.572  1.00 54.25           C  
ATOM   1877  CB  GLN A  56      42.252  35.384 -12.117  1.00 55.45           C  
ATOM   1878  CG  GLN A  56      42.668  36.745 -11.566  1.00 76.58           C  
ATOM   1879  CD  GLN A  56      44.148  37.024 -11.399  1.00 99.01           C  
ATOM   1880  OE1 GLN A  56      44.893  36.240 -10.812  1.00 95.08           O  
ATOM   1881  NE2 GLN A  56      44.609  38.151 -11.945  1.00 95.54           N  
ATOM   1882  C   GLN A  56      41.728  34.049 -14.215  1.00 55.67           C  
ATOM   1883  O   GLN A  56      42.720  33.324 -14.135  1.00 55.11           O  
ATOM   1884  N   GLY A  57      40.608  33.712 -14.853  1.00 51.29           N  
ATOM   1885  CA  GLY A  57      40.387  32.448 -15.538  1.00 51.29           C  
ATOM   1886  C   GLY A  57      40.542  31.221 -14.664  1.00 54.82           C  
ATOM   1887  O   GLY A  57      40.996  30.185 -15.138  1.00 54.57           O  
ATOM   1888  N   MET A  58      40.161  31.324 -13.391  1.00 52.11           N  
ATOM   1889  CA  MET A  58      40.258  30.232 -12.430  1.00 53.02           C  
ATOM   1890  CB  MET A  58      40.609  30.775 -11.042  1.00 55.39           C  
ATOM   1891  CG  MET A  58      41.986  31.413 -11.008  1.00 61.01           C  
ATOM   1892  SD  MET A  58      42.301  32.292  -9.458  1.00 67.27           S  
ATOM   1893  CE  MET A  58      43.843  32.943  -9.781  1.00 65.16           C  
ATOM   1894  C   MET A  58      38.997  29.355 -12.468  1.00 57.22           C  
ATOM   1895  O   MET A  58      38.322  29.132 -11.460  1.00 57.42           O  
ATOM   1896  N   THR A  59      38.685  28.882 -13.675  1.00 53.34           N  
ATOM   1897  CA  THR A  59      37.508  28.095 -14.006  1.00 53.15           C  
ATOM   1898  CB  THR A  59      37.147  28.306 -15.502  1.00 62.06           C  
ATOM   1899  OG1 THR A  59      38.288  28.045 -16.319  1.00 64.18           O  
ATOM   1900  CG2 THR A  59      36.646  29.697 -15.796  1.00 55.83           C  
ATOM   1901  C   THR A  59      37.686  26.619 -13.601  1.00 55.51           C  
ATOM   1902  O   THR A  59      38.823  26.200 -13.379  1.00 54.41           O  
ATOM   1903  N   PRO A  60      36.597  25.812 -13.480  1.00 51.74           N  
ATOM   1904  CA  PRO A  60      36.773  24.398 -13.080  1.00 51.66           C  
ATOM   1905  CB  PRO A  60      35.342  23.836 -13.097  1.00 53.35           C  
ATOM   1906  CG  PRO A  60      34.453  25.004 -13.022  1.00 56.99           C  
ATOM   1907  CD  PRO A  60      35.166  26.145 -13.667  1.00 52.42           C  
ATOM   1908  C   PRO A  60      37.703  23.551 -13.949  1.00 55.28           C  
ATOM   1909  O   PRO A  60      38.324  22.646 -13.426  1.00 55.48           O  
ATOM   1910  N   ASP A  61      37.784  23.837 -15.259  1.00 52.98           N  
ATOM   1911  CA  ASP A  61      38.571  23.099 -16.265  1.00 54.39           C  
ATOM   1912  CB  ASP A  61      37.998  23.358 -17.671  1.00 56.30           C  
ATOM   1913  CG  ASP A  61      38.096  24.818 -18.091  1.00 65.41           C  
ATOM   1914  OD1 ASP A  61      37.560  25.683 -17.364  1.00 64.19           O  
ATOM   1915  OD2 ASP A  61      38.723  25.094 -19.134  1.00 71.46           O  
ATOM   1916  C   ASP A  61      40.096  23.386 -16.248  1.00 60.04           C  
ATOM   1917  O   ASP A  61      40.868  22.642 -16.877  1.00 61.15           O  
ATOM   1918  N   LYS A  62      40.519  24.476 -15.577  1.00 54.33           N  
ATOM   1919  CA  LYS A  62      41.933  24.847 -15.464  1.00 54.18           C  
ATOM   1920  CB  LYS A  62      42.146  26.356 -15.717  1.00 56.34           C  
ATOM   1921  CG  LYS A  62      41.536  26.899 -17.007  1.00 70.95           C  
ATOM   1922  CD  LYS A  62      42.409  26.689 -18.247  1.00 83.00           C  
ATOM   1923  CE  LYS A  62      41.897  27.461 -19.447  1.00 96.72           C  
ATOM   1924  NZ  LYS A  62      41.797  28.932 -19.181  1.00107.14           N  
ATOM   1925  C   LYS A  62      42.445  24.450 -14.070  1.00 56.49           C  
ATOM   1926  O   LYS A  62      41.631  24.193 -13.171  1.00 54.14           O  
ATOM   1927  N   SER A  63      43.787  24.381 -13.894  1.00 52.97           N  
ATOM   1928  CA  SER A  63      44.393  23.957 -12.631  1.00 52.55           C  
ATOM   1929  CB  SER A  63      45.881  23.700 -12.824  1.00 55.75           C  
ATOM   1930  OG  SER A  63      46.554  24.867 -13.262  1.00 66.37           O  
ATOM   1931  C   SER A  63      44.156  24.934 -11.479  1.00 56.16           C  
ATOM   1932  O   SER A  63      43.900  26.120 -11.733  1.00 56.43           O  
ATOM   1933  N   TYR A  64      44.238  24.439 -10.219  1.00 50.54           N  
ATOM   1934  CA  TYR A  64      44.108  25.289  -9.032  1.00 48.47           C  
ATOM   1935  CB  TYR A  64      44.207  24.460  -7.742  1.00 49.73           C  
ATOM   1936  CG  TYR A  64      43.064  23.521  -7.445  1.00 51.34           C  
ATOM   1937  CD1 TYR A  64      41.931  23.956  -6.749  1.00 52.35           C  
ATOM   1938  CE1 TYR A  64      40.898  23.075  -6.423  1.00 52.81           C  
ATOM   1939  CZ  TYR A  64      41.006  21.738  -6.767  1.00 59.34           C  
ATOM   1940  OH  TYR A  64      39.988  20.864  -6.480  1.00 63.13           O  
ATOM   1941  CE2 TYR A  64      42.132  21.280  -7.432  1.00 53.36           C  
ATOM   1942  CD2 TYR A  64      43.159  22.166  -7.750  1.00 52.59           C  
ATOM   1943  C   TYR A  64      45.283  26.277  -8.995  1.00 50.67           C  
ATOM   1944  O   TYR A  64      46.375  25.968  -9.482  1.00 51.40           O  
ATOM   1945  N   LYS A  65      45.060  27.463  -8.428  1.00 44.87           N  
ATOM   1946  CA  LYS A  65      46.116  28.451  -8.219  1.00 44.10           C  
ATOM   1947  CB  LYS A  65      45.869  29.724  -9.033  1.00 46.27           C  
ATOM   1948  CG  LYS A  65      45.603  29.485 -10.509  1.00 57.09           C  
ATOM   1949  CD  LYS A  65      46.792  29.763 -11.397  1.00 60.84           C  
ATOM   1950  CE  LYS A  65      46.448  29.525 -12.852  1.00 71.01           C  
ATOM   1951  NZ  LYS A  65      46.242  28.075 -13.164  1.00 75.79           N  
ATOM   1952  C   LYS A  65      46.075  28.728  -6.716  1.00 47.08           C  
ATOM   1953  O   LYS A  65      45.070  28.404  -6.080  1.00 45.69           O  
ATOM   1954  N   LYS A  66      47.152  29.266  -6.131  1.00 44.22           N  
ATOM   1955  CA  LYS A  66      47.174  29.557  -4.693  1.00 44.90           C  
ATOM   1956  CB  LYS A  66      48.551  30.072  -4.239  1.00 47.85           C  
ATOM   1957  CG  LYS A  66      49.707  29.094  -4.430  1.00 62.48           C  
ATOM   1958  CD  LYS A  66      49.670  27.970  -3.413  1.00 71.11           C  
ATOM   1959  CE  LYS A  66      50.711  26.924  -3.682  1.00 80.91           C  
ATOM   1960  NZ  LYS A  66      50.419  25.690  -2.917  1.00 90.36           N  
ATOM   1961  C   LYS A  66      46.101  30.596  -4.343  1.00 52.18           C  
ATOM   1962  O   LYS A  66      45.809  31.482  -5.162  1.00 51.79           O  
ATOM   1963  N   SER A  67      45.504  30.476  -3.129  1.00 49.37           N  
ATOM   1964  CA  SER A  67      44.485  31.394  -2.614  1.00 47.75           C  
ATOM   1965  CB  SER A  67      44.040  30.972  -1.225  1.00 49.69           C  
ATOM   1966  OG  SER A  67      43.444  29.693  -1.287  1.00 54.42           O  
ATOM   1967  C   SER A  67      44.996  32.837  -2.578  1.00 51.05           C  
ATOM   1968  O   SER A  67      44.212  33.764  -2.800  1.00 52.16           O  
ATOM   1969  N   ALA A  68      46.309  33.015  -2.318  1.00 45.10           N  
ATOM   1970  CA  ALA A  68      47.015  34.291  -2.275  1.00 44.16           C  
ATOM   1971  CB  ALA A  68      48.458  34.073  -1.872  1.00 45.61           C  
ATOM   1972  C   ALA A  68      46.950  35.029  -3.615  1.00 49.41           C  
ATOM   1973  O   ALA A  68      46.937  36.259  -3.603  1.00 50.35           O  
ATOM   1974  N  AARG A  69      46.909  34.301  -4.755  0.50 45.16           N  
ATOM   1975  CA AARG A  69      46.802  34.920  -6.077  0.50 44.99           C  
ATOM   1976  CB AARG A  69      47.091  33.907  -7.199  0.50 43.30           C  
ATOM   1977  CG AARG A  69      47.081  34.505  -8.608  0.50 41.75           C  
ATOM   1978  CD AARG A  69      47.420  33.471  -9.662  0.50 41.87           C  
ATOM   1979  NE AARG A  69      48.818  33.060  -9.589  0.50 44.06           N  
ATOM   1980  CZ AARG A  69      49.738  33.353 -10.500  0.50 48.30           C  
ATOM   1981  NH1AARG A  69      49.411  34.047 -11.584  0.50 28.68           N  
ATOM   1982  NH2AARG A  69      50.989  32.944 -10.340  0.50 33.60           N  
ATOM   1983  C  AARG A  69      45.423  35.572  -6.241  0.50 50.15           C  
ATOM   1984  O  AARG A  69      45.343  36.733  -6.648  0.50 50.52           O  
ATOM   1985  N  BARG A  69      46.913  34.294  -4.751  0.50 45.85           N  
ATOM   1986  CA BARG A  69      46.808  34.886  -6.085  0.50 46.01           C  
ATOM   1987  CB BARG A  69      47.102  33.836  -7.177  0.50 46.10           C  
ATOM   1988  CG BARG A  69      46.863  34.315  -8.606  0.50 51.59           C  
ATOM   1989  CD BARG A  69      48.144  34.557  -9.367  0.50 62.22           C  
ATOM   1990  NE BARG A  69      47.898  35.233 -10.642  0.50 66.31           N  
ATOM   1991  CZ BARG A  69      47.820  36.553 -10.791  0.50 73.89           C  
ATOM   1992  NH1BARG A  69      47.921  37.356  -9.738  0.50 56.22           N  
ATOM   1993  NH2BARG A  69      47.582  37.076 -11.985  0.50 58.83           N  
ATOM   1994  C  BARG A  69      45.430  35.551  -6.260  0.50 50.64           C  
ATOM   1995  O  BARG A  69      45.361  36.705  -6.688  0.50 51.08           O  
ATOM   1996  N   ILE A  70      44.352  34.845  -5.873  1.00 46.67           N  
ATOM   1997  CA  ILE A  70      42.984  35.370  -5.943  1.00 46.06           C  
ATOM   1998  CB  ILE A  70      41.853  34.290  -5.930  1.00 49.29           C  
ATOM   1999  CG1 ILE A  70      40.440  34.910  -5.684  1.00 49.08           C  
ATOM   2000  CD1 ILE A  70      39.844  35.688  -6.909  1.00 53.25           C  
ATOM   2001  CG2 ILE A  70      42.130  33.118  -4.987  1.00 49.52           C  
ATOM   2002  C   ILE A  70      42.792  36.469  -4.900  1.00 48.20           C  
ATOM   2003  O   ILE A  70      42.401  37.564  -5.305  1.00 49.89           O  
ATOM   2004  N   VAL A  71      43.147  36.229  -3.606  1.00 41.46           N  
ATOM   2005  CA  VAL A  71      43.012  37.246  -2.536  1.00 40.35           C  
ATOM   2006  CB  VAL A  71      43.441  36.732  -1.130  1.00 43.83           C  
ATOM   2007  CG1 VAL A  71      43.409  37.862  -0.094  1.00 44.32           C  
ATOM   2008  CG2 VAL A  71      42.562  35.575  -0.677  1.00 42.30           C  
ATOM   2009  C   VAL A  71      43.711  38.562  -2.928  1.00 44.35           C  
ATOM   2010  O   VAL A  71      43.084  39.620  -2.947  1.00 42.91           O  
ATOM   2011  N   GLY A  72      44.978  38.448  -3.308  1.00 42.65           N  
ATOM   2012  CA  GLY A  72      45.810  39.557  -3.757  1.00 43.54           C  
ATOM   2013  C   GLY A  72      45.224  40.321  -4.926  1.00 48.93           C  
ATOM   2014  O   GLY A  72      45.314  41.553  -4.967  1.00 48.79           O  
ATOM   2015  N   ASP A  73      44.587  39.597  -5.877  1.00 45.02           N  
ATOM   2016  CA  ASP A  73      43.956  40.224  -7.030  1.00 44.49           C  
ATOM   2017  CB  ASP A  73      43.595  39.183  -8.087  1.00 45.61           C  
ATOM   2018  CG  ASP A  73      43.092  39.810  -9.372  1.00 53.60           C  
ATOM   2019  OD1 ASP A  73      43.929  40.203 -10.214  1.00 54.32           O  
ATOM   2020  OD2 ASP A  73      41.870  39.888  -9.545  1.00 59.03           O  
ATOM   2021  C   ASP A  73      42.722  41.029  -6.617  1.00 48.06           C  
ATOM   2022  O   ASP A  73      42.511  42.147  -7.091  1.00 46.38           O  
ATOM   2023  N   VAL A  74      41.935  40.476  -5.706  1.00 44.88           N  
ATOM   2024  CA  VAL A  74      40.723  41.136  -5.225  1.00 44.49           C  
ATOM   2025  CB  VAL A  74      39.804  40.092  -4.526  1.00 45.59           C  
ATOM   2026  CG1 VAL A  74      38.613  40.746  -3.830  1.00 44.85           C  
ATOM   2027  CG2 VAL A  74      39.347  39.019  -5.504  1.00 44.23           C  
ATOM   2028  C   VAL A  74      41.019  42.374  -4.327  1.00 53.59           C  
ATOM   2029  O   VAL A  74      40.342  43.395  -4.471  1.00 57.01           O  
ATOM   2030  N  AMET A  75      42.061  42.277  -3.482  0.50 49.59           N  
ATOM   2031  CA AMET A  75      42.512  43.241  -2.480  0.50 49.88           C  
ATOM   2032  CB AMET A  75      43.833  42.772  -1.894  0.50 52.54           C  
ATOM   2033  CG AMET A  75      44.039  43.199  -0.465  0.50 56.37           C  
ATOM   2034  SD AMET A  75      45.552  42.482   0.178  0.50 60.79           S  
ATOM   2035  CE AMET A  75      46.768  43.434  -0.692  0.50 58.54           C  
ATOM   2036  C  AMET A  75      42.650  44.760  -2.874  0.50 55.40           C  
ATOM   2037  O  AMET A  75      42.325  45.582  -2.030  0.50 56.54           O  
ATOM   2038  N  BMET A  75      42.041  42.298  -3.451  0.50 49.65           N  
ATOM   2039  CA BMET A  75      42.333  43.307  -2.430  0.50 49.90           C  
ATOM   2040  CB BMET A  75      43.420  42.826  -1.465  0.50 52.40           C  
ATOM   2041  CG BMET A  75      44.819  42.797  -2.025  0.50 56.58           C  
ATOM   2042  SD BMET A  75      45.995  42.160  -0.812  0.50 60.80           S  
ATOM   2043  CE BMET A  75      45.997  43.488   0.360  0.50 58.23           C  
ATOM   2044  C  BMET A  75      42.649  44.807  -2.856  0.50 55.46           C  
ATOM   2045  O  BMET A  75      42.369  45.666  -2.031  0.50 56.62           O  
ATOM   2046  N   GLY A  76      43.243  45.164  -3.996  1.00 51.72           N  
ATOM   2047  CA  GLY A  76      43.672  44.418  -5.156  1.00 51.01           C  
ATOM   2048  C   GLY A  76      43.112  45.304  -6.243  1.00 55.60           C  
ATOM   2049  O   GLY A  76      43.506  46.472  -6.373  1.00 55.59           O  
ATOM   2050  N   LYS A  77      42.061  44.821  -6.891  1.00 51.42           N  
ATOM   2051  CA  LYS A  77      41.376  45.570  -7.930  1.00 50.27           C  
ATOM   2052  CB  LYS A  77      41.265  44.734  -9.221  1.00 51.07           C  
ATOM   2053  CG  LYS A  77      42.550  44.097  -9.713  1.00 52.27           C  
ATOM   2054  CD  LYS A  77      42.540  43.989 -11.212  1.00 59.41           C  
ATOM   2055  CE  LYS A  77      43.404  42.873 -11.713  1.00 67.09           C  
ATOM   2056  NZ  LYS A  77      43.714  43.017 -13.148  1.00 78.41           N  
ATOM   2057  C   LYS A  77      39.973  45.922  -7.435  1.00 53.10           C  
ATOM   2058  O   LYS A  77      39.336  46.807  -8.011  1.00 54.12           O  
ATOM   2059  N   TYR A  78      39.475  45.243  -6.378  1.00 46.86           N  
ATOM   2060  CA  TYR A  78      38.090  45.482  -6.009  1.00 44.83           C  
ATOM   2061  CB  TYR A  78      37.236  44.287  -6.479  1.00 43.01           C  
ATOM   2062  CG  TYR A  78      37.574  43.761  -7.864  1.00 41.89           C  
ATOM   2063  CD1 TYR A  78      37.395  44.552  -9.004  1.00 43.24           C  
ATOM   2064  CE1 TYR A  78      37.750  44.093 -10.273  1.00 40.16           C  
ATOM   2065  CZ  TYR A  78      38.261  42.814 -10.419  1.00 45.30           C  
ATOM   2066  OH  TYR A  78      38.583  42.339 -11.671  1.00 46.67           O  
ATOM   2067  CE2 TYR A  78      38.427  42.003  -9.303  1.00 41.26           C  
ATOM   2068  CD2 TYR A  78      38.082  42.479  -8.037  1.00 41.19           C  
ATOM   2069  C   TYR A  78      37.767  45.759  -4.546  1.00 50.90           C  
ATOM   2070  O   TYR A  78      36.843  46.529  -4.298  1.00 51.13           O  
ATOM   2071  N   HIS A  79      38.445  45.124  -3.594  1.00 50.11           N  
ATOM   2072  CA  HIS A  79      38.092  45.196  -2.172  1.00 50.92           C  
ATOM   2073  CB  HIS A  79      37.671  43.784  -1.710  1.00 50.91           C  
ATOM   2074  CG  HIS A  79      36.607  43.766  -0.662  1.00 54.38           C  
ATOM   2075  ND1 HIS A  79      35.293  44.123  -0.949  1.00 56.15           N  
ATOM   2076  CE1 HIS A  79      34.632  44.014   0.189  1.00 55.01           C  
ATOM   2077  NE2 HIS A  79      35.415  43.552   1.167  1.00 55.34           N  
ATOM   2078  CD2 HIS A  79      36.686  43.410   0.639  1.00 55.88           C  
ATOM   2079  C   HIS A  79      39.198  45.797  -1.302  1.00 56.54           C  
ATOM   2080  O   HIS A  79      39.977  45.049  -0.713  1.00 56.36           O  
ATOM   2081  N   PRO A  80      39.272  47.142  -1.177  1.00 54.42           N  
ATOM   2082  CA  PRO A  80      40.350  47.738  -0.374  1.00 55.88           C  
ATOM   2083  CB  PRO A  80      40.452  49.152  -0.936  1.00 58.34           C  
ATOM   2084  CG  PRO A  80      39.068  49.461  -1.344  1.00 61.21           C  
ATOM   2085  CD  PRO A  80      38.444  48.188  -1.807  1.00 55.56           C  
ATOM   2086  C   PRO A  80      40.108  47.688   1.134  1.00 60.91           C  
ATOM   2087  O   PRO A  80      39.862  48.709   1.794  1.00 59.81           O  
ATOM   2088  N   HIS A  81      40.174  46.458   1.668  1.00 57.52           N  
ATOM   2089  CA  HIS A  81      40.010  46.128   3.071  1.00 57.45           C  
ATOM   2090  CB  HIS A  81      38.559  45.690   3.337  1.00 56.75           C  
ATOM   2091  CG  HIS A  81      37.555  46.680   2.838  1.00 60.33           C  
ATOM   2092  ND1 HIS A  81      37.361  47.896   3.467  1.00 63.31           N  
ATOM   2093  CE1 HIS A  81      36.453  48.534   2.748  1.00 62.54           C  
ATOM   2094  NE2 HIS A  81      36.077  47.818   1.691  1.00 61.95           N  
ATOM   2095  CD2 HIS A  81      36.792  46.644   1.724  1.00 61.51           C  
ATOM   2096  C   HIS A  81      41.047  45.043   3.383  1.00 63.68           C  
ATOM   2097  O   HIS A  81      41.812  44.670   2.486  1.00 63.49           O  
ATOM   2098  N   GLY A  82      41.125  44.604   4.633  1.00 61.45           N  
ATOM   2099  CA  GLY A  82      42.076  43.577   5.032  1.00 61.39           C  
ATOM   2100  C   GLY A  82      41.914  42.295   4.239  1.00 64.39           C  
ATOM   2101  O   GLY A  82      40.789  41.824   4.053  1.00 63.73           O  
ATOM   2102  N   ASP A  83      43.042  41.745   3.750  1.00 60.57           N  
ATOM   2103  CA  ASP A  83      43.142  40.505   2.970  1.00 59.51           C  
ATOM   2104  CB  ASP A  83      44.617  40.217   2.626  1.00 63.38           C  
ATOM   2105  CG  ASP A  83      45.536  39.934   3.806  1.00 82.55           C  
ATOM   2106  OD1 ASP A  83      45.262  40.444   4.918  1.00 85.40           O  
ATOM   2107  OD2 ASP A  83      46.541  39.231   3.613  1.00 93.32           O  
ATOM   2108  C   ASP A  83      42.529  39.286   3.682  1.00 60.03           C  
ATOM   2109  O   ASP A  83      42.179  38.308   3.019  1.00 59.40           O  
ATOM   2110  N   SER A  84      42.422  39.339   5.024  1.00 55.19           N  
ATOM   2111  CA  SER A  84      41.821  38.282   5.847  1.00 54.27           C  
ATOM   2112  CB  SER A  84      42.135  38.499   7.328  1.00 57.78           C  
ATOM   2113  OG  SER A  84      43.517  38.319   7.591  1.00 70.58           O  
ATOM   2114  C   SER A  84      40.304  38.217   5.613  1.00 57.48           C  
ATOM   2115  O   SER A  84      39.740  37.124   5.524  1.00 56.46           O  
ATOM   2116  N   SER A  85      39.654  39.392   5.468  1.00 53.29           N  
ATOM   2117  CA  SER A  85      38.227  39.468   5.201  1.00 52.10           C  
ATOM   2118  CB  SER A  85      37.770  40.921   5.118  1.00 58.17           C  
ATOM   2119  OG  SER A  85      37.675  41.526   6.400  1.00 73.92           O  
ATOM   2120  C   SER A  85      37.900  38.728   3.905  1.00 53.16           C  
ATOM   2121  O   SER A  85      36.918  37.985   3.872  1.00 54.03           O  
ATOM   2122  N   ILE A  86      38.738  38.901   2.861  1.00 45.86           N  
ATOM   2123  CA  ILE A  86      38.573  38.257   1.555  1.00 44.10           C  
ATOM   2124  CB  ILE A  86      39.473  38.927   0.473  1.00 47.07           C  
ATOM   2125  CG1 ILE A  86      39.124  40.411   0.308  1.00 47.56           C  
ATOM   2126  CD1 ILE A  86      40.295  41.296   0.049  1.00 54.52           C  
ATOM   2127  CG2 ILE A  86      39.392  38.203  -0.880  1.00 46.96           C  
ATOM   2128  C   ILE A  86      38.818  36.746   1.672  1.00 46.65           C  
ATOM   2129  O   ILE A  86      38.001  35.940   1.224  1.00 46.05           O  
ATOM   2130  N   TYR A  87      39.924  36.370   2.291  1.00 42.73           N  
ATOM   2131  CA  TYR A  87      40.280  34.972   2.438  1.00 42.02           C  
ATOM   2132  CB  TYR A  87      41.723  34.805   2.991  1.00 42.75           C  
ATOM   2133  CG  TYR A  87      42.176  33.358   3.022  1.00 41.98           C  
ATOM   2134  CD1 TYR A  87      42.159  32.576   1.868  1.00 43.61           C  
ATOM   2135  CE1 TYR A  87      42.523  31.229   1.901  1.00 44.73           C  
ATOM   2136  CZ  TYR A  87      42.908  30.651   3.099  1.00 48.36           C  
ATOM   2137  OH  TYR A  87      43.295  29.344   3.141  1.00 44.95           O  
ATOM   2138  CE2 TYR A  87      42.902  31.401   4.266  1.00 42.76           C  
ATOM   2139  CD2 TYR A  87      42.545  32.748   4.220  1.00 41.80           C  
ATOM   2140  C   TYR A  87      39.238  34.206   3.249  1.00 47.01           C  
ATOM   2141  O   TYR A  87      38.764  33.167   2.775  1.00 46.66           O  
ATOM   2142  N   GLU A  88      38.832  34.750   4.422  1.00 44.76           N  
ATOM   2143  CA  GLU A  88      37.823  34.139   5.295  1.00 45.04           C  
ATOM   2144  CB  GLU A  88      37.637  34.946   6.580  1.00 46.69           C  
ATOM   2145  CG  GLU A  88      38.763  34.732   7.584  1.00 54.41           C  
ATOM   2146  CD  GLU A  88      38.920  35.802   8.650  1.00 72.47           C  
ATOM   2147  OE1 GLU A  88      39.954  35.780   9.353  1.00 66.30           O  
ATOM   2148  OE2 GLU A  88      38.008  36.647   8.810  1.00 68.18           O  
ATOM   2149  C   GLU A  88      36.490  33.884   4.587  1.00 49.95           C  
ATOM   2150  O   GLU A  88      35.936  32.784   4.705  1.00 51.34           O  
ATOM   2151  N   ALA A  89      36.022  34.860   3.794  1.00 45.37           N  
ATOM   2152  CA  ALA A  89      34.787  34.760   3.012  1.00 44.15           C  
ATOM   2153  CB  ALA A  89      34.460  36.104   2.403  1.00 45.24           C  
ATOM   2154  C   ALA A  89      34.892  33.719   1.917  1.00 45.62           C  
ATOM   2155  O   ALA A  89      33.905  33.033   1.634  1.00 45.50           O  
ATOM   2156  N   MET A  90      36.096  33.603   1.306  1.00 40.65           N  
ATOM   2157  CA  MET A  90      36.406  32.638   0.258  1.00 39.95           C  
ATOM   2158  CB  MET A  90      37.693  33.013  -0.459  1.00 42.47           C  
ATOM   2159  CG  MET A  90      37.840  32.330  -1.796  1.00 46.08           C  
ATOM   2160  SD  MET A  90      39.563  32.118  -2.237  1.00 51.01           S  
ATOM   2161  CE  MET A  90      40.009  30.770  -1.153  1.00 48.36           C  
ATOM   2162  C   MET A  90      36.475  31.204   0.807  1.00 45.27           C  
ATOM   2163  O   MET A  90      36.052  30.255   0.130  1.00 45.03           O  
ATOM   2164  N   VAL A  91      36.984  31.062   2.040  1.00 42.80           N  
ATOM   2165  CA  VAL A  91      37.093  29.795   2.755  1.00 43.28           C  
ATOM   2166  CB  VAL A  91      37.852  30.007   4.085  1.00 47.52           C  
ATOM   2167  CG1 VAL A  91      37.638  28.836   5.051  1.00 47.37           C  
ATOM   2168  CG2 VAL A  91      39.334  30.229   3.818  1.00 47.87           C  
ATOM   2169  C   VAL A  91      35.706  29.185   2.969  1.00 48.09           C  
ATOM   2170  O   VAL A  91      35.476  28.017   2.625  1.00 47.26           O  
ATOM   2171  N   ARG A  92      34.778  29.999   3.507  1.00 45.60           N  
ATOM   2172  CA  ARG A  92      33.405  29.587   3.798  1.00 45.53           C  
ATOM   2173  CB  ARG A  92      32.636  30.702   4.510  1.00 45.96           C  
ATOM   2174  CG  ARG A  92      32.882  30.665   6.015  1.00 51.51           C  
ATOM   2175  CD  ARG A  92      32.075  31.690   6.780  1.00 64.55           C  
ATOM   2176  NE  ARG A  92      32.913  32.790   7.252  1.00 80.67           N  
ATOM   2177  CZ  ARG A  92      33.013  33.960   6.635  1.00 91.38           C  
ATOM   2178  NH1 ARG A  92      32.342  34.182   5.512  1.00 82.29           N  
ATOM   2179  NH2 ARG A  92      33.801  34.909   7.122  1.00 69.85           N  
ATOM   2180  C   ARG A  92      32.690  29.092   2.559  1.00 49.28           C  
ATOM   2181  O   ARG A  92      32.066  28.031   2.611  1.00 50.04           O  
ATOM   2182  N   MET A  93      32.888  29.793   1.417  1.00 44.54           N  
ATOM   2183  CA  MET A  93      32.321  29.440   0.112  1.00 43.24           C  
ATOM   2184  CB  MET A  93      32.661  30.504  -0.924  1.00 45.26           C  
ATOM   2185  CG  MET A  93      31.923  31.788  -0.718  1.00 48.61           C  
ATOM   2186  SD  MET A  93      32.056  32.960  -2.104  1.00 52.82           S  
ATOM   2187  CE  MET A  93      33.643  33.497  -1.886  1.00 49.73           C  
ATOM   2188  C   MET A  93      32.753  28.061  -0.389  1.00 44.97           C  
ATOM   2189  O   MET A  93      32.071  27.487  -1.230  1.00 43.87           O  
ATOM   2190  N   ALA A  94      33.881  27.549   0.129  1.00 42.43           N  
ATOM   2191  CA  ALA A  94      34.475  26.254  -0.203  1.00 43.04           C  
ATOM   2192  CB  ALA A  94      35.986  26.393  -0.288  1.00 44.09           C  
ATOM   2193  C   ALA A  94      34.105  25.160   0.806  1.00 48.86           C  
ATOM   2194  O   ALA A  94      34.437  23.997   0.574  1.00 50.07           O  
ATOM   2195  N   GLN A  95      33.401  25.516   1.905  1.00 46.24           N  
ATOM   2196  CA  GLN A  95      32.975  24.563   2.941  1.00 46.82           C  
ATOM   2197  CB  GLN A  95      32.955  25.230   4.322  1.00 47.57           C  
ATOM   2198  CG  GLN A  95      34.334  25.645   4.795  1.00 49.67           C  
ATOM   2199  CD  GLN A  95      34.281  26.485   6.039  1.00 56.90           C  
ATOM   2200  OE1 GLN A  95      33.274  27.128   6.358  1.00 47.82           O  
ATOM   2201  NE2 GLN A  95      35.390  26.516   6.757  1.00 47.66           N  
ATOM   2202  C   GLN A  95      31.633  23.903   2.644  1.00 51.49           C  
ATOM   2203  O   GLN A  95      30.621  24.591   2.575  1.00 52.68           O  
ATOM   2204  N   ASP A  96      31.624  22.565   2.502  1.00 47.37           N  
ATOM   2205  CA  ASP A  96      30.424  21.789   2.192  1.00 47.03           C  
ATOM   2206  CB  ASP A  96      30.792  20.409   1.609  1.00 49.31           C  
ATOM   2207  CG  ASP A  96      31.441  19.417   2.550  1.00 56.82           C  
ATOM   2208  OD1 ASP A  96      32.001  19.851   3.583  1.00 55.94           O  
ATOM   2209  OD2 ASP A  96      31.427  18.203   2.229  1.00 63.39           O  
ATOM   2210  C   ASP A  96      29.446  21.685   3.386  1.00 51.92           C  
ATOM   2211  O   ASP A  96      28.305  21.256   3.213  1.00 53.23           O  
ATOM   2212  N   PHE A  97      29.886  22.102   4.577  1.00 46.58           N  
ATOM   2213  CA  PHE A  97      29.051  22.133   5.780  1.00 45.50           C  
ATOM   2214  CB  PHE A  97      29.825  21.643   7.015  1.00 47.24           C  
ATOM   2215  CG  PHE A  97      31.174  22.288   7.223  1.00 47.60           C  
ATOM   2216  CD1 PHE A  97      31.297  23.460   7.966  1.00 49.39           C  
ATOM   2217  CE1 PHE A  97      32.544  24.051   8.161  1.00 49.58           C  
ATOM   2218  CZ  PHE A  97      33.669  23.468   7.622  1.00 48.27           C  
ATOM   2219  CE2 PHE A  97      33.564  22.314   6.878  1.00 50.64           C  
ATOM   2220  CD2 PHE A  97      32.322  21.719   6.690  1.00 48.58           C  
ATOM   2221  C   PHE A  97      28.483  23.540   6.013  1.00 47.60           C  
ATOM   2222  O   PHE A  97      27.637  23.711   6.898  1.00 47.16           O  
ATOM   2223  N   SER A  98      28.946  24.540   5.218  1.00 42.66           N  
ATOM   2224  CA  SER A  98      28.492  25.943   5.298  1.00 42.02           C  
ATOM   2225  CB  SER A  98      29.679  26.907   5.340  1.00 44.91           C  
ATOM   2226  OG  SER A  98      30.585  26.613   6.390  1.00 53.57           O  
ATOM   2227  C   SER A  98      27.617  26.291   4.097  1.00 46.11           C  
ATOM   2228  O   SER A  98      26.581  26.921   4.258  1.00 46.55           O  
ATOM   2229  N   TYR A  99      28.041  25.870   2.896  1.00 42.12           N  
ATOM   2230  CA  TYR A  99      27.351  26.141   1.644  1.00 41.30           C  
ATOM   2231  CB  TYR A  99      28.322  26.713   0.594  1.00 40.59           C  
ATOM   2232  CG  TYR A  99      28.501  28.211   0.692  1.00 40.16           C  
ATOM   2233  CD1 TYR A  99      29.035  28.796   1.835  1.00 41.01           C  
ATOM   2234  CE1 TYR A  99      29.189  30.176   1.938  1.00 41.00           C  
ATOM   2235  CZ  TYR A  99      28.820  30.990   0.881  1.00 47.71           C  
ATOM   2236  OH  TYR A  99      28.996  32.349   0.998  1.00 50.28           O  
ATOM   2237  CE2 TYR A  99      28.296  30.429  -0.273  1.00 41.41           C  
ATOM   2238  CD2 TYR A  99      28.148  29.044  -0.365  1.00 40.93           C  
ATOM   2239  C   TYR A  99      26.640  24.922   1.130  1.00 47.46           C  
ATOM   2240  O   TYR A  99      27.279  23.897   0.902  1.00 50.26           O  
ATOM   2241  N   ARG A 100      25.313  25.034   0.967  1.00 41.86           N  
ATOM   2242  CA  ARG A 100      24.457  23.987   0.428  1.00 42.21           C  
ATOM   2243  CB  ARG A 100      22.967  24.401   0.477  1.00 40.30           C  
ATOM   2244  CG  ARG A 100      21.945  23.276   0.219  1.00 41.17           C  
ATOM   2245  CD  ARG A 100      22.249  21.971   0.952  1.00 38.25           C  
ATOM   2246  NE  ARG A 100      21.405  20.861   0.506  1.00 37.71           N  
ATOM   2247  CZ  ARG A 100      21.625  20.138  -0.588  1.00 50.66           C  
ATOM   2248  NH1 ARG A 100      22.643  20.419  -1.384  1.00 48.54           N  
ATOM   2249  NH2 ARG A 100      20.815  19.145  -0.904  1.00 38.05           N  
ATOM   2250  C   ARG A 100      24.918  23.601  -0.991  1.00 47.16           C  
ATOM   2251  O   ARG A 100      24.908  22.417  -1.330  1.00 47.84           O  
ATOM   2252  N   TYR A 101      25.370  24.601  -1.780  1.00 41.99           N  
ATOM   2253  CA  TYR A 101      25.941  24.459  -3.118  1.00 42.39           C  
ATOM   2254  CB  TYR A 101      24.941  24.900  -4.220  1.00 44.07           C  
ATOM   2255  CG  TYR A 101      23.661  24.094  -4.136  1.00 45.89           C  
ATOM   2256  CD1 TYR A 101      23.601  22.793  -4.630  1.00 47.77           C  
ATOM   2257  CE1 TYR A 101      22.468  22.004  -4.457  1.00 48.21           C  
ATOM   2258  CZ  TYR A 101      21.385  22.504  -3.753  1.00 53.44           C  
ATOM   2259  OH  TYR A 101      20.254  21.758  -3.577  1.00 52.05           O  
ATOM   2260  CE2 TYR A 101      21.425  23.788  -3.239  1.00 48.84           C  
ATOM   2261  CD2 TYR A 101      22.565  24.567  -3.415  1.00 46.78           C  
ATOM   2262  C   TYR A 101      27.244  25.275  -3.107  1.00 47.29           C  
ATOM   2263  O   TYR A 101      27.213  26.486  -3.359  1.00 47.17           O  
ATOM   2264  N   PRO A 102      28.372  24.650  -2.670  1.00 42.93           N  
ATOM   2265  CA  PRO A 102      29.638  25.404  -2.552  1.00 42.27           C  
ATOM   2266  CB  PRO A 102      30.658  24.355  -2.103  1.00 44.13           C  
ATOM   2267  CG  PRO A 102      29.824  23.259  -1.484  1.00 48.51           C  
ATOM   2268  CD  PRO A 102      28.548  23.239  -2.260  1.00 44.25           C  
ATOM   2269  C   PRO A 102      30.044  26.122  -3.825  1.00 47.54           C  
ATOM   2270  O   PRO A 102      29.875  25.585  -4.930  1.00 48.32           O  
ATOM   2271  N   LEU A 103      30.497  27.375  -3.654  1.00 42.32           N  
ATOM   2272  CA  LEU A 103      30.857  28.273  -4.740  1.00 40.56           C  
ATOM   2273  CB  LEU A 103      30.358  29.697  -4.441  1.00 39.19           C  
ATOM   2274  CG  LEU A 103      28.867  29.875  -4.191  1.00 41.25           C  
ATOM   2275  CD1 LEU A 103      28.552  31.313  -3.868  1.00 40.02           C  
ATOM   2276  CD2 LEU A 103      28.043  29.431  -5.391  1.00 42.16           C  
ATOM   2277  C   LEU A 103      32.353  28.264  -5.063  1.00 46.32           C  
ATOM   2278  O   LEU A 103      32.752  28.657  -6.178  1.00 46.53           O  
ATOM   2279  N   VAL A 104      33.175  27.809  -4.091  1.00 40.97           N  
ATOM   2280  CA  VAL A 104      34.608  27.712  -4.272  1.00 40.33           C  
ATOM   2281  CB  VAL A 104      35.392  28.660  -3.325  1.00 43.47           C  
ATOM   2282  CG1 VAL A 104      36.900  28.394  -3.372  1.00 43.50           C  
ATOM   2283  CG2 VAL A 104      35.110  30.125  -3.660  1.00 42.78           C  
ATOM   2284  C   VAL A 104      35.043  26.255  -4.182  1.00 46.67           C  
ATOM   2285  O   VAL A 104      34.558  25.512  -3.339  1.00 46.75           O  
ATOM   2286  N   ASP A 105      35.894  25.836  -5.122  1.00 45.85           N  
ATOM   2287  CA  ASP A 105      36.496  24.511  -5.187  1.00 46.40           C  
ATOM   2288  CB  ASP A 105      36.548  24.000  -6.642  1.00 48.31           C  
ATOM   2289  CG  ASP A 105      37.282  22.685  -6.842  1.00 50.87           C  
ATOM   2290  OD1 ASP A 105      37.703  22.083  -5.839  1.00 46.73           O  
ATOM   2291  OD2 ASP A 105      37.443  22.267  -8.011  1.00 61.16           O  
ATOM   2292  C   ASP A 105      37.898  24.651  -4.598  1.00 51.36           C  
ATOM   2293  O   ASP A 105      38.820  25.124  -5.276  1.00 53.81           O  
ATOM   2294  N   GLY A 106      38.020  24.276  -3.332  1.00 45.45           N  
ATOM   2295  CA  GLY A 106      39.269  24.372  -2.598  1.00 44.49           C  
ATOM   2296  C   GLY A 106      40.066  23.092  -2.514  1.00 47.51           C  
ATOM   2297  O   GLY A 106      39.506  21.996  -2.420  1.00 46.48           O  
ATOM   2298  N   GLN A 107      41.391  23.235  -2.548  1.00 45.09           N  
ATOM   2299  CA  GLN A 107      42.332  22.131  -2.381  1.00 45.78           C  
ATOM   2300  CB  GLN A 107      43.183  21.895  -3.647  1.00 47.51           C  
ATOM   2301  CG  GLN A 107      44.344  20.944  -3.436  1.00 51.26           C  
ATOM   2302  CD  GLN A 107      44.229  19.638  -4.170  1.00 86.67           C  
ATOM   2303  OE1 GLN A 107      44.389  19.551  -5.392  1.00 84.82           O  
ATOM   2304  NE2 GLN A 107      44.025  18.576  -3.406  1.00 86.96           N  
ATOM   2305  C   GLN A 107      43.197  22.481  -1.181  1.00 50.39           C  
ATOM   2306  O   GLN A 107      43.864  23.523  -1.178  1.00 50.68           O  
ATOM   2307  N   GLY A 108      43.174  21.612  -0.183  1.00 46.02           N  
ATOM   2308  CA  GLY A 108      43.931  21.814   1.039  1.00 45.62           C  
ATOM   2309  C   GLY A 108      43.040  21.979   2.232  1.00 49.88           C  
ATOM   2310  O   GLY A 108      41.857  21.652   2.157  1.00 51.33           O  
ATOM   2311  N   ASN A 109      43.585  22.473   3.338  1.00 45.73           N  
ATOM   2312  CA  ASN A 109      42.817  22.650   4.566  1.00 45.14           C  
ATOM   2313  CB  ASN A 109      43.740  22.658   5.785  1.00 44.67           C  
ATOM   2314  CG  ASN A 109      43.092  22.844   7.135  1.00 51.09           C  
ATOM   2315  OD1 ASN A 109      41.884  23.077   7.285  1.00 46.01           O  
ATOM   2316  ND2 ASN A 109      43.907  22.790   8.164  1.00 39.11           N  
ATOM   2317  C   ASN A 109      41.947  23.898   4.498  1.00 50.05           C  
ATOM   2318  O   ASN A 109      42.457  25.017   4.596  1.00 49.21           O  
ATOM   2319  N   PHE A 110      40.622  23.693   4.346  1.00 47.69           N  
ATOM   2320  CA  PHE A 110      39.644  24.778   4.272  1.00 47.19           C  
ATOM   2321  CB  PHE A 110      38.825  24.691   2.973  1.00 48.61           C  
ATOM   2322  CG  PHE A 110      39.529  25.373   1.828  1.00 49.52           C  
ATOM   2323  CD1 PHE A 110      40.541  24.724   1.130  1.00 52.75           C  
ATOM   2324  CE1 PHE A 110      41.238  25.381   0.113  1.00 53.99           C  
ATOM   2325  CZ  PHE A 110      40.918  26.686  -0.216  1.00 52.62           C  
ATOM   2326  CE2 PHE A 110      39.925  27.347   0.472  1.00 53.83           C  
ATOM   2327  CD2 PHE A 110      39.240  26.696   1.502  1.00 50.87           C  
ATOM   2328  C   PHE A 110      38.765  24.868   5.521  1.00 51.42           C  
ATOM   2329  O   PHE A 110      37.674  25.435   5.480  1.00 49.78           O  
ATOM   2330  N   GLY A 111      39.289  24.373   6.640  1.00 50.65           N  
ATOM   2331  CA  GLY A 111      38.581  24.398   7.911  1.00 51.50           C  
ATOM   2332  C   GLY A 111      37.675  23.204   8.148  1.00 58.42           C  
ATOM   2333  O   GLY A 111      37.408  22.415   7.231  1.00 56.52           O  
ATOM   2334  N   SER A 112      37.175  23.076   9.397  1.00 58.51           N  
ATOM   2335  CA  SER A 112      36.317  21.963   9.824  1.00 59.80           C  
ATOM   2336  CB  SER A 112      37.111  20.988  10.691  1.00 64.83           C  
ATOM   2337  OG  SER A 112      37.402  21.544  11.963  1.00 74.70           O  
ATOM   2338  C   SER A 112      35.045  22.393  10.564  1.00 64.58           C  
ATOM   2339  O   SER A 112      34.923  23.558  10.954  1.00 63.36           O  
ATOM   2340  N   MET A 113      34.116  21.426  10.777  1.00 62.99           N  
ATOM   2341  CA  MET A 113      32.860  21.573  11.522  1.00 63.74           C  
ATOM   2342  CB  MET A 113      32.082  20.258  11.475  1.00 67.69           C  
ATOM   2343  CG  MET A 113      31.254  20.066  10.234  1.00 72.48           C  
ATOM   2344  SD  MET A 113      30.350  18.501  10.409  1.00 79.25           S  
ATOM   2345  CE  MET A 113      29.387  18.497   8.902  1.00 75.49           C  
ATOM   2346  C   MET A 113      33.099  21.924  13.006  1.00 66.88           C  
ATOM   2347  O   MET A 113      32.166  22.365  13.678  1.00 66.83           O  
ATOM   2348  N   ASP A 114      34.330  21.692  13.520  1.00 62.87           N  
ATOM   2349  CA  ASP A 114      34.725  21.979  14.902  1.00 62.90           C  
ATOM   2350  CB  ASP A 114      35.660  20.875  15.440  1.00 66.21           C  
ATOM   2351  CG  ASP A 114      35.020  19.514  15.637  1.00 79.72           C  
ATOM   2352  OD1 ASP A 114      33.779  19.416  15.525  1.00 81.36           O  
ATOM   2353  OD2 ASP A 114      35.756  18.552  15.931  1.00 85.75           O  
ATOM   2354  C   ASP A 114      35.351  23.375  15.065  1.00 64.57           C  
ATOM   2355  O   ASP A 114      35.964  23.672  16.102  1.00 64.29           O  
ATOM   2356  N   GLY A 115      35.170  24.216  14.044  1.00 59.39           N  
ATOM   2357  CA  GLY A 115      35.649  25.593  14.017  1.00 58.68           C  
ATOM   2358  C   GLY A 115      37.142  25.754  13.862  1.00 63.81           C  
ATOM   2359  O   GLY A 115      37.684  26.796  14.240  1.00 65.06           O  
ATOM   2360  N   ASP A 116      37.830  24.728  13.319  1.00 59.96           N  
ATOM   2361  CA  ASP A 116      39.267  24.794  13.065  1.00 59.76           C  
ATOM   2362  CB  ASP A 116      39.869  23.401  12.863  1.00 61.65           C  
ATOM   2363  CG  ASP A 116      39.770  22.516  14.096  1.00 76.17           C  
ATOM   2364  OD1 ASP A 116      40.226  22.949  15.180  1.00 80.38           O  
ATOM   2365  OD2 ASP A 116      39.256  21.378  13.976  1.00 79.10           O  
ATOM   2366  C   ASP A 116      39.418  25.645  11.826  1.00 64.61           C  
ATOM   2367  O   ASP A 116      38.597  25.529  10.910  1.00 65.40           O  
ATOM   2368  N   GLY A 117      40.377  26.564  11.838  1.00 60.09           N  
ATOM   2369  CA  GLY A 117      40.573  27.483  10.721  1.00 58.53           C  
ATOM   2370  C   GLY A 117      41.186  26.838   9.501  1.00 59.68           C  
ATOM   2371  O   GLY A 117      41.737  25.732   9.585  1.00 59.20           O  
ATOM   2372  N   ALA A 118      41.108  27.541   8.355  1.00 52.88           N  
ATOM   2373  CA  ALA A 118      41.739  27.098   7.115  1.00 51.86           C  
ATOM   2374  CB  ALA A 118      41.151  27.856   5.939  1.00 51.80           C  
ATOM   2375  C   ALA A 118      43.238  27.382   7.211  1.00 55.87           C  
ATOM   2376  O   ALA A 118      43.634  28.262   7.977  1.00 56.76           O  
ATOM   2377  N   ALA A 119      44.071  26.667   6.433  1.00 51.59           N  
ATOM   2378  CA  ALA A 119      45.517  26.904   6.419  1.00 51.89           C  
ATOM   2379  CB  ALA A 119      46.207  25.815   5.616  1.00 52.64           C  
ATOM   2380  C   ALA A 119      45.811  28.304   5.812  1.00 56.84           C  
ATOM   2381  O   ALA A 119      44.904  28.911   5.233  1.00 55.35           O  
ATOM   2382  N   ALA A 120      47.042  28.838   5.979  1.00 54.17           N  
ATOM   2383  CA  ALA A 120      47.419  30.151   5.416  1.00 53.51           C  
ATOM   2384  CB  ALA A 120      48.868  30.456   5.724  1.00 55.50           C  
ATOM   2385  C   ALA A 120      47.197  30.161   3.896  1.00 55.65           C  
ATOM   2386  O   ALA A 120      47.392  29.134   3.228  1.00 56.21           O  
ATOM   2387  N   MET A 121      46.756  31.310   3.360  1.00 49.54           N  
ATOM   2388  CA  MET A 121      46.404  31.487   1.947  1.00 48.51           C  
ATOM   2389  CB  MET A 121      45.848  32.899   1.677  1.00 49.92           C  
ATOM   2390  CG  MET A 121      46.853  34.005   1.826  1.00 53.90           C  
ATOM   2391  SD  MET A 121      46.134  35.634   1.561  1.00 57.55           S  
ATOM   2392  CE  MET A 121      45.392  35.936   3.168  1.00 54.20           C  
ATOM   2393  C   MET A 121      47.533  31.127   0.951  1.00 53.81           C  
ATOM   2394  O   MET A 121      47.254  30.871  -0.226  1.00 52.37           O  
ATOM   2395  N   ARG A 122      48.790  31.096   1.430  1.00 52.18           N  
ATOM   2396  CA  ARG A 122      49.948  30.744   0.608  1.00 53.00           C  
ATOM   2397  CB  ARG A 122      51.261  31.275   1.227  1.00 52.49           C  
ATOM   2398  CG  ARG A 122      51.588  30.689   2.598  1.00 56.91           C  
ATOM   2399  CD  ARG A 122      52.899  31.192   3.169  1.00 67.07           C  
ATOM   2400  NE  ARG A 122      52.676  32.208   4.199  1.00 77.12           N  
ATOM   2401  CZ  ARG A 122      52.442  31.940   5.478  1.00 81.46           C  
ATOM   2402  NH1 ARG A 122      52.409  30.684   5.904  1.00 49.33           N  
ATOM   2403  NH2 ARG A 122      52.220  32.923   6.336  1.00 74.72           N  
ATOM   2404  C   ARG A 122      50.028  29.229   0.386  1.00 57.90           C  
ATOM   2405  O   ARG A 122      50.695  28.795  -0.559  1.00 57.25           O  
ATOM   2406  N   TYR A 123      49.356  28.435   1.255  1.00 55.00           N  
ATOM   2407  CA  TYR A 123      49.357  26.964   1.144  1.00 55.46           C  
ATOM   2408  CB  TYR A 123      49.440  26.252   2.509  1.00 57.70           C  
ATOM   2409  CG  TYR A 123      50.555  26.690   3.428  1.00 61.36           C  
ATOM   2410  CD1 TYR A 123      51.886  26.606   3.032  1.00 64.98           C  
ATOM   2411  CE1 TYR A 123      52.920  26.992   3.884  1.00 67.70           C  
ATOM   2412  CZ  TYR A 123      52.624  27.465   5.153  1.00 76.98           C  
ATOM   2413  OH  TYR A 123      53.640  27.855   5.996  1.00 84.14           O  
ATOM   2414  CE2 TYR A 123      51.309  27.511   5.586  1.00 64.29           C  
ATOM   2415  CD2 TYR A 123      50.285  27.136   4.721  1.00 62.05           C  
ATOM   2416  C   TYR A 123      48.103  26.458   0.418  1.00 56.86           C  
ATOM   2417  O   TYR A 123      48.204  25.534  -0.389  1.00 57.42           O  
ATOM   2418  N   THR A 124      46.936  27.052   0.693  1.00 49.56           N  
ATOM   2419  CA  THR A 124      45.703  26.584   0.070  1.00 47.52           C  
ATOM   2420  CB  THR A 124      44.487  26.975   0.890  1.00 45.45           C  
ATOM   2421  OG1 THR A 124      44.362  28.394   0.888  1.00 43.96           O  
ATOM   2422  CG2 THR A 124      44.551  26.435   2.315  1.00 40.70           C  
ATOM   2423  C   THR A 124      45.590  26.994  -1.404  1.00 51.49           C  
ATOM   2424  O   THR A 124      46.287  27.887  -1.889  1.00 51.73           O  
ATOM   2425  N   GLU A 125      44.761  26.259  -2.124  1.00 47.22           N  
ATOM   2426  CA  GLU A 125      44.508  26.462  -3.530  1.00 46.49           C  
ATOM   2427  CB  GLU A 125      45.184  25.376  -4.356  1.00 48.81           C  
ATOM   2428  CG  GLU A 125      46.692  25.517  -4.355  1.00 60.65           C  
ATOM   2429  CD  GLU A 125      47.445  24.509  -5.193  1.00 78.45           C  
ATOM   2430  OE1 GLU A 125      47.203  24.458  -6.420  1.00 88.07           O  
ATOM   2431  OE2 GLU A 125      48.340  23.830  -4.641  1.00 70.05           O  
ATOM   2432  C   GLU A 125      43.003  26.510  -3.769  1.00 49.05           C  
ATOM   2433  O   GLU A 125      42.237  25.875  -3.041  1.00 47.06           O  
ATOM   2434  N   ALA A 126      42.578  27.307  -4.756  1.00 46.37           N  
ATOM   2435  CA  ALA A 126      41.165  27.512  -5.069  1.00 46.05           C  
ATOM   2436  CB  ALA A 126      40.649  28.751  -4.330  1.00 45.80           C  
ATOM   2437  C   ALA A 126      40.910  27.671  -6.568  1.00 50.70           C  
ATOM   2438  O   ALA A 126      41.839  27.875  -7.354  1.00 52.24           O  
ATOM   2439  N   ARG A 127      39.627  27.584  -6.946  1.00 44.68           N  
ATOM   2440  CA  ARG A 127      39.063  27.833  -8.273  1.00 43.47           C  
ATOM   2441  CB  ARG A 127      39.572  26.845  -9.345  1.00 38.64           C  
ATOM   2442  CG  ARG A 127      39.140  25.420  -9.102  1.00 43.34           C  
ATOM   2443  CD  ARG A 127      39.507  24.555 -10.262  1.00 47.77           C  
ATOM   2444  NE  ARG A 127      39.221  23.163  -9.948  1.00 44.21           N  
ATOM   2445  CZ  ARG A 127      39.937  22.135 -10.378  1.00 51.44           C  
ATOM   2446  NH1 ARG A 127      40.983  22.331 -11.164  1.00 48.79           N  
ATOM   2447  NH2 ARG A 127      39.617  20.906 -10.022  1.00 42.59           N  
ATOM   2448  C   ARG A 127      37.526  27.813  -8.125  1.00 48.84           C  
ATOM   2449  O   ARG A 127      37.011  27.536  -7.028  1.00 47.90           O  
ATOM   2450  N   MET A 128      36.799  28.119  -9.213  1.00 45.46           N  
ATOM   2451  CA  MET A 128      35.341  28.082  -9.190  1.00 44.60           C  
ATOM   2452  CB  MET A 128      34.785  28.677 -10.482  1.00 47.76           C  
ATOM   2453  CG  MET A 128      34.773  30.171 -10.552  1.00 52.21           C  
ATOM   2454  SD  MET A 128      34.688  30.737 -12.293  1.00 58.01           S  
ATOM   2455  CE  MET A 128      33.671  29.563 -12.946  1.00 54.49           C  
ATOM   2456  C   MET A 128      34.854  26.640  -9.154  1.00 45.04           C  
ATOM   2457  O   MET A 128      35.529  25.725  -9.642  1.00 42.89           O  
ATOM   2458  N   THR A 129      33.644  26.463  -8.644  1.00 41.05           N  
ATOM   2459  CA  THR A 129      32.958  25.190  -8.725  1.00 41.24           C  
ATOM   2460  CB  THR A 129      32.013  24.987  -7.546  1.00 42.87           C  
ATOM   2461  OG1 THR A 129      31.153  26.122  -7.420  1.00 42.33           O  
ATOM   2462  CG2 THR A 129      32.750  24.705  -6.245  1.00 39.21           C  
ATOM   2463  C   THR A 129      32.208  25.260 -10.056  1.00 48.11           C  
ATOM   2464  O   THR A 129      32.083  26.357 -10.628  1.00 47.24           O  
ATOM   2465  N   LYS A 130      31.710  24.112 -10.555  1.00 47.08           N  
ATOM   2466  CA  LYS A 130      30.949  24.060 -11.806  1.00 47.52           C  
ATOM   2467  CB  LYS A 130      30.633  22.615 -12.223  1.00 50.10           C  
ATOM   2468  CG  LYS A 130      31.859  21.867 -12.743  1.00 55.22           C  
ATOM   2469  CD  LYS A 130      31.546  20.447 -13.088  1.00 64.32           C  
ATOM   2470  CE  LYS A 130      32.805  19.628 -13.177  1.00 81.87           C  
ATOM   2471  NZ  LYS A 130      32.961  18.720 -12.012  1.00 92.60           N  
ATOM   2472  C   LYS A 130      29.677  24.898 -11.703  1.00 51.26           C  
ATOM   2473  O   LYS A 130      29.316  25.561 -12.679  1.00 53.25           O  
ATOM   2474  N   ILE A 131      29.040  24.922 -10.515  1.00 44.60           N  
ATOM   2475  CA  ILE A 131      27.826  25.701 -10.256  1.00 43.65           C  
ATOM   2476  CB  ILE A 131      27.121  25.218  -8.952  1.00 46.32           C  
ATOM   2477  CG1 ILE A 131      25.593  25.420  -9.050  1.00 47.30           C  
ATOM   2478  CD1 ILE A 131      24.752  24.696  -8.010  1.00 55.50           C  
ATOM   2479  CG2 ILE A 131      27.737  25.839  -7.652  1.00 44.37           C  
ATOM   2480  C   ILE A 131      28.099  27.234 -10.288  1.00 47.84           C  
ATOM   2481  O   ILE A 131      27.188  28.002 -10.585  1.00 47.54           O  
ATOM   2482  N   THR A 132      29.345  27.664 -10.015  1.00 45.25           N  
ATOM   2483  CA  THR A 132      29.732  29.078 -10.011  1.00 45.03           C  
ATOM   2484  CB  THR A 132      30.947  29.295  -9.133  1.00 52.32           C  
ATOM   2485  OG1 THR A 132      30.585  28.900  -7.816  1.00 50.64           O  
ATOM   2486  CG2 THR A 132      31.378  30.743  -9.084  1.00 52.61           C  
ATOM   2487  C   THR A 132      29.859  29.591 -11.439  1.00 50.25           C  
ATOM   2488  O   THR A 132      29.649  30.784 -11.670  1.00 49.89           O  
ATOM   2489  N   LEU A 133      30.127  28.682 -12.408  1.00 47.35           N  
ATOM   2490  CA  LEU A 133      30.144  29.023 -13.824  1.00 47.12           C  
ATOM   2491  CB  LEU A 133      30.391  27.786 -14.697  1.00 47.59           C  
ATOM   2492  CG  LEU A 133      31.828  27.403 -14.982  1.00 51.80           C  
ATOM   2493  CD1 LEU A 133      31.898  26.056 -15.635  1.00 52.58           C  
ATOM   2494  CD2 LEU A 133      32.503  28.406 -15.884  1.00 54.20           C  
ATOM   2495  C   LEU A 133      28.777  29.594 -14.161  1.00 51.58           C  
ATOM   2496  O   LEU A 133      28.712  30.586 -14.881  1.00 52.95           O  
ATOM   2497  N   GLU A 134      27.697  28.991 -13.596  1.00 46.31           N  
ATOM   2498  CA  GLU A 134      26.298  29.407 -13.776  1.00 45.68           C  
ATOM   2499  CB  GLU A 134      25.308  28.331 -13.283  1.00 46.85           C  
ATOM   2500  CG  GLU A 134      25.505  26.957 -13.921  1.00 55.74           C  
ATOM   2501  CD  GLU A 134      25.582  26.883 -15.437  1.00 70.64           C  
ATOM   2502  OE1 GLU A 134      26.458  26.148 -15.948  1.00 57.66           O  
ATOM   2503  OE2 GLU A 134      24.796  27.583 -16.116  1.00 67.03           O  
ATOM   2504  C   GLU A 134      25.988  30.766 -13.144  1.00 49.02           C  
ATOM   2505  O   GLU A 134      25.078  31.433 -13.611  1.00 48.85           O  
ATOM   2506  N   LEU A 135      26.745  31.189 -12.112  1.00 45.29           N  
ATOM   2507  CA  LEU A 135      26.509  32.487 -11.477  1.00 45.91           C  
ATOM   2508  CB  LEU A 135      27.209  32.589 -10.100  1.00 45.58           C  
ATOM   2509  CG  LEU A 135      26.510  31.986  -8.888  1.00 50.80           C  
ATOM   2510  CD1 LEU A 135      27.250  32.337  -7.629  1.00 49.98           C  
ATOM   2511  CD2 LEU A 135      25.082  32.502  -8.736  1.00 55.83           C  
ATOM   2512  C   LEU A 135      27.040  33.587 -12.380  1.00 50.13           C  
ATOM   2513  O   LEU A 135      26.485  34.682 -12.434  1.00 49.00           O  
ATOM   2514  N   LEU A 136      28.124  33.271 -13.074  1.00 47.46           N  
ATOM   2515  CA  LEU A 136      28.853  34.174 -13.943  1.00 48.45           C  
ATOM   2516  CB  LEU A 136      30.368  33.928 -13.756  1.00 48.51           C  
ATOM   2517  CG  LEU A 136      30.936  34.266 -12.378  1.00 52.35           C  
ATOM   2518  CD1 LEU A 136      32.103  33.385 -12.043  1.00 52.13           C  
ATOM   2519  CD2 LEU A 136      31.297  35.753 -12.280  1.00 54.43           C  
ATOM   2520  C   LEU A 136      28.483  34.041 -15.418  1.00 52.62           C  
ATOM   2521  O   LEU A 136      28.886  34.892 -16.210  1.00 53.18           O  
ATOM   2522  N   ARG A 137      27.730  32.995 -15.786  1.00 47.98           N  
ATOM   2523  C   ARG A 137      26.692  33.965 -17.804  1.00 54.16           C  
ATOM   2524  O   ARG A 137      25.754  34.529 -17.240  1.00 53.94           O  
ATOM   2525  CA AARG A 137      27.320  32.726 -17.161  0.50 48.78           C  
ATOM   2526  CB AARG A 137      26.345  31.527 -17.202  0.50 48.09           C  
ATOM   2527  CG AARG A 137      26.055  30.996 -18.602  0.50 55.12           C  
ATOM   2528  CD AARG A 137      24.956  29.955 -18.589  0.50 60.21           C  
ATOM   2529  NE AARG A 137      24.087  30.075 -19.760  0.50 64.99           N  
ATOM   2530  CZ AARG A 137      23.187  29.168 -20.128  0.50 79.39           C  
ATOM   2531  NH1AARG A 137      23.036  28.048 -19.430  0.50 64.91           N  
ATOM   2532  NH2AARG A 137      22.442  29.366 -21.208  0.50 68.20           N  
ATOM   2533  CA BARG A 137      27.359  32.752 -17.173  0.50 48.83           C  
ATOM   2534  CB BARG A 137      26.504  31.478 -17.331  0.50 48.48           C  
ATOM   2535  CG BARG A 137      26.667  30.832 -18.709  0.50 56.07           C  
ATOM   2536  CD BARG A 137      25.953  29.497 -18.845  0.50 62.94           C  
ATOM   2537  NE BARG A 137      26.689  28.388 -18.226  0.50 64.46           N  
ATOM   2538  CZ BARG A 137      27.637  27.676 -18.830  0.50 73.82           C  
ATOM   2539  NH1BARG A 137      28.003  27.961 -20.077  0.50 61.71           N  
ATOM   2540  NH2BARG A 137      28.236  26.680 -18.190  0.50 53.13           N  
ATOM   2541  N   ASP A 138      27.213  34.366 -18.983  1.00 53.32           N  
ATOM   2542  CA  ASP A 138      26.757  35.487 -19.823  1.00 54.87           C  
ATOM   2543  CB  ASP A 138      25.233  35.392 -20.147  1.00 57.50           C  
ATOM   2544  CG  ASP A 138      24.691  34.007 -20.505  1.00 68.77           C  
ATOM   2545  OD1 ASP A 138      25.372  33.278 -21.278  1.00 71.99           O  
ATOM   2546  OD2 ASP A 138      23.545  33.683 -20.081  1.00 65.15           O  
ATOM   2547  C   ASP A 138      27.113  36.889 -19.264  1.00 59.20           C  
ATOM   2548  O   ASP A 138      26.577  37.880 -19.762  1.00 60.57           O  
ATOM   2549  N   ILE A 139      28.045  36.986 -18.292  1.00 53.08           N  
ATOM   2550  CA  ILE A 139      28.455  38.271 -17.705  1.00 51.95           C  
ATOM   2551  CB  ILE A 139      29.370  38.074 -16.464  1.00 54.04           C  
ATOM   2552  CG1 ILE A 139      29.395  39.341 -15.572  1.00 53.87           C  
ATOM   2553  CD1 ILE A 139      29.826  39.123 -14.160  1.00 55.03           C  
ATOM   2554  CG2 ILE A 139      30.787  37.581 -16.846  1.00 55.25           C  
ATOM   2555  C   ILE A 139      29.067  39.244 -18.743  1.00 55.25           C  
ATOM   2556  O   ILE A 139      28.948  40.452 -18.566  1.00 54.37           O  
ATOM   2557  N   ASN A 140      29.710  38.728 -19.808  1.00 52.61           N  
ATOM   2558  CA  ASN A 140      30.339  39.556 -20.846  1.00 53.06           C  
ATOM   2559  CB  ASN A 140      31.784  39.104 -21.121  1.00 56.06           C  
ATOM   2560  CG  ASN A 140      32.647  38.941 -19.885  1.00 83.35           C  
ATOM   2561  OD1 ASN A 140      32.998  39.908 -19.182  1.00 79.68           O  
ATOM   2562  ND2 ASN A 140      33.034  37.705 -19.616  1.00 72.76           N  
ATOM   2563  C   ASN A 140      29.486  39.604 -22.124  1.00 55.99           C  
ATOM   2564  O   ASN A 140      30.008  39.708 -23.233  1.00 56.59           O  
ATOM   2565  N   LYS A 141      28.164  39.554 -21.943  1.00 51.08           N  
ATOM   2566  CA  LYS A 141      27.170  39.596 -23.003  1.00 51.33           C  
ATOM   2567  CB  LYS A 141      26.507  38.211 -23.179  1.00 52.98           C  
ATOM   2568  CG  LYS A 141      27.380  37.190 -23.892  1.00 57.78           C  
ATOM   2569  CD  LYS A 141      26.740  35.818 -23.885  1.00 64.55           C  
ATOM   2570  CE  LYS A 141      27.711  34.737 -24.287  1.00 74.00           C  
ATOM   2571  NZ  LYS A 141      27.382  33.441 -23.633  1.00 83.20           N  
ATOM   2572  C   LYS A 141      26.143  40.673 -22.660  1.00 56.85           C  
ATOM   2573  O   LYS A 141      24.952  40.529 -22.967  1.00 58.47           O  
ATOM   2574  N   ASP A 142      26.620  41.764 -21.999  1.00 51.94           N  
ATOM   2575  CA  ASP A 142      25.827  42.931 -21.588  1.00 51.03           C  
ATOM   2576  CB  ASP A 142      25.594  43.880 -22.800  1.00 53.61           C  
ATOM   2577  CG  ASP A 142      24.956  45.215 -22.471  1.00 62.06           C  
ATOM   2578  OD1 ASP A 142      25.305  45.804 -21.412  1.00 62.07           O  
ATOM   2579  OD2 ASP A 142      24.079  45.656 -23.244  1.00 67.72           O  
ATOM   2580  C   ASP A 142      24.521  42.528 -20.879  1.00 53.40           C  
ATOM   2581  O   ASP A 142      23.446  43.056 -21.172  1.00 54.49           O  
ATOM   2582  N   THR A 143      24.618  41.558 -19.967  1.00 47.84           N  
ATOM   2583  CA  THR A 143      23.466  41.074 -19.205  1.00 46.72           C  
ATOM   2584  CB  THR A 143      23.597  39.584 -18.849  1.00 46.85           C  
ATOM   2585  OG1 THR A 143      24.877  39.334 -18.245  1.00 43.73           O  
ATOM   2586  CG2 THR A 143      23.368  38.682 -20.040  1.00 41.00           C  
ATOM   2587  C   THR A 143      23.276  41.894 -17.957  1.00 50.49           C  
ATOM   2588  O   THR A 143      22.145  42.136 -17.561  1.00 50.72           O  
ATOM   2589  N   ILE A 144      24.381  42.294 -17.319  1.00 47.23           N  
ATOM   2590  CA  ILE A 144      24.371  43.050 -16.066  1.00 46.43           C  
ATOM   2591  CB  ILE A 144      24.894  42.193 -14.861  1.00 47.95           C  
ATOM   2592  CG1 ILE A 144      26.344  41.689 -15.082  1.00 48.00           C  
ATOM   2593  CD1 ILE A 144      27.428  42.605 -14.649  1.00 48.92           C  
ATOM   2594  CG2 ILE A 144      23.952  41.022 -14.560  1.00 47.02           C  
ATOM   2595  C   ILE A 144      25.111  44.375 -16.207  1.00 51.38           C  
ATOM   2596  O   ILE A 144      25.974  44.509 -17.084  1.00 51.89           O  
ATOM   2597  N   ASP A 145      24.804  45.335 -15.313  1.00 47.45           N  
ATOM   2598  CA  ASP A 145      25.449  46.643 -15.308  1.00 47.22           C  
ATOM   2599  CB  ASP A 145      24.526  47.727 -14.736  1.00 49.27           C  
ATOM   2600  CG  ASP A 145      23.308  48.012 -15.582  1.00 54.81           C  
ATOM   2601  OD1 ASP A 145      23.380  47.808 -16.820  1.00 54.45           O  
ATOM   2602  OD2 ASP A 145      22.288  48.457 -15.016  1.00 61.60           O  
ATOM   2603  C   ASP A 145      26.775  46.637 -14.574  1.00 50.03           C  
ATOM   2604  O   ASP A 145      26.856  46.189 -13.433  1.00 48.79           O  
ATOM   2605  N   PHE A 146      27.820  47.131 -15.243  1.00 47.21           N  
ATOM   2606  CA  PHE A 146      29.148  47.273 -14.660  1.00 46.20           C  
ATOM   2607  CB  PHE A 146      30.248  47.028 -15.697  1.00 47.25           C  
ATOM   2608  CG  PHE A 146      30.588  45.572 -15.890  1.00 47.16           C  
ATOM   2609  CD1 PHE A 146      31.477  44.930 -15.038  1.00 48.42           C  
ATOM   2610  CE1 PHE A 146      31.789  43.580 -15.209  1.00 48.29           C  
ATOM   2611  CZ  PHE A 146      31.229  42.871 -16.241  1.00 47.79           C  
ATOM   2612  CE2 PHE A 146      30.337  43.486 -17.096  1.00 51.30           C  
ATOM   2613  CD2 PHE A 146      30.021  44.840 -16.926  1.00 49.23           C  
ATOM   2614  C   PHE A 146      29.283  48.668 -14.076  1.00 53.65           C  
ATOM   2615  O   PHE A 146      28.696  49.629 -14.590  1.00 55.30           O  
ATOM   2616  N   ILE A 147      30.017  48.768 -12.969  1.00 50.49           N  
ATOM   2617  CA  ILE A 147      30.294  50.036 -12.282  1.00 51.01           C  
ATOM   2618  CB  ILE A 147      29.527  50.173 -10.924  1.00 53.18           C  
ATOM   2619  CG1 ILE A 147      29.810  48.992  -9.953  1.00 52.24           C  
ATOM   2620  CD1 ILE A 147      29.824  49.368  -8.496  1.00 59.02           C  
ATOM   2621  CG2 ILE A 147      28.036  50.356 -11.157  1.00 53.39           C  
ATOM   2622  C   ILE A 147      31.804  50.187 -12.120  1.00 56.04           C  
ATOM   2623  O   ILE A 147      32.523  49.183 -12.178  1.00 56.29           O  
ATOM   2624  N   ASP A 148      32.288  51.417 -11.921  1.00 53.12           N  
ATOM   2625  CA  ASP A 148      33.712  51.647 -11.698  1.00 53.76           C  
ATOM   2626  CB  ASP A 148      34.033  53.150 -11.690  1.00 57.19           C  
ATOM   2627  CG  ASP A 148      34.159  53.802 -13.053  1.00 71.81           C  
ATOM   2628  OD1 ASP A 148      34.557  53.105 -14.016  1.00 73.45           O  
ATOM   2629  OD2 ASP A 148      33.942  55.028 -13.141  1.00 78.67           O  
ATOM   2630  C   ASP A 148      34.110  51.063 -10.359  1.00 57.14           C  
ATOM   2631  O   ASP A 148      33.302  51.062  -9.425  1.00 57.78           O  
ATOM   2632  N   ASN A 149      35.358  50.585 -10.254  1.00 51.83           N  
ATOM   2633  CA  ASN A 149      35.878  50.074  -8.996  1.00 49.95           C  
ATOM   2634  CB  ASN A 149      37.093  49.181  -9.232  1.00 45.28           C  
ATOM   2635  CG  ASN A 149      38.383  49.928  -9.443  1.00 58.16           C  
ATOM   2636  OD1 ASN A 149      38.432  50.935 -10.151  1.00 55.31           O  
ATOM   2637  ND2 ASN A 149      39.463  49.434  -8.846  1.00 39.95           N  
ATOM   2638  C   ASN A 149      36.181  51.275  -8.069  1.00 54.38           C  
ATOM   2639  O   ASN A 149      36.004  52.424  -8.488  1.00 54.71           O  
ATOM   2640  N   TYR A 150      36.630  51.014  -6.832  1.00 51.15           N  
ATOM   2641  CA  TYR A 150      36.926  52.023  -5.810  1.00 52.18           C  
ATOM   2642  CB  TYR A 150      37.429  51.340  -4.539  1.00 52.94           C  
ATOM   2643  CG  TYR A 150      38.844  50.809  -4.637  1.00 54.15           C  
ATOM   2644  CD1 TYR A 150      39.098  49.527  -5.119  1.00 55.26           C  
ATOM   2645  CE1 TYR A 150      40.390  49.016  -5.159  1.00 54.86           C  
ATOM   2646  CZ  TYR A 150      41.448  49.792  -4.722  1.00 63.08           C  
ATOM   2647  OH  TYR A 150      42.721  49.296  -4.774  1.00 66.03           O  
ATOM   2648  CE2 TYR A 150      41.223  51.067  -4.236  1.00 55.54           C  
ATOM   2649  CD2 TYR A 150      39.925  51.563  -4.184  1.00 55.11           C  
ATOM   2650  C   TYR A 150      37.901  53.151  -6.222  1.00 55.36           C  
ATOM   2651  O   TYR A 150      37.832  54.235  -5.643  1.00 54.71           O  
ATOM   2652  N   ASP A 151      38.813  52.882  -7.179  1.00 51.92           N  
ATOM   2653  CA  ASP A 151      39.806  53.869  -7.617  1.00 53.31           C  
ATOM   2654  CB  ASP A 151      41.241  53.356  -7.352  1.00 55.09           C  
ATOM   2655  CG  ASP A 151      41.662  52.111  -8.119  1.00 65.31           C  
ATOM   2656  OD1 ASP A 151      40.917  51.686  -9.014  1.00 65.18           O  
ATOM   2657  OD2 ASP A 151      42.765  51.590  -7.849  1.00 71.12           O  
ATOM   2658  C   ASP A 151      39.638  54.331  -9.082  1.00 57.40           C  
ATOM   2659  O   ASP A 151      40.406  55.180  -9.545  1.00 58.34           O  
ATOM   2660  N   GLY A 152      38.655  53.760  -9.786  1.00 52.16           N  
ATOM   2661  CA  GLY A 152      38.354  54.101 -11.174  1.00 51.99           C  
ATOM   2662  C   GLY A 152      39.266  53.466 -12.198  1.00 54.50           C  
ATOM   2663  O   GLY A 152      39.161  53.777 -13.383  1.00 55.09           O  
ATOM   2664  N   ASN A 153      40.160  52.581 -11.761  1.00 50.80           N  
ATOM   2665  CA  ASN A 153      41.089  51.871 -12.646  1.00 51.50           C  
ATOM   2666  CB  ASN A 153      42.426  51.615 -11.949  1.00 50.91           C  
ATOM   2667  CG  ASN A 153      43.235  52.863 -11.743  1.00 68.69           C  
ATOM   2668  OD1 ASN A 153      43.471  53.647 -12.676  1.00 59.88           O  
ATOM   2669  ND2 ASN A 153      43.710  53.051 -10.519  1.00 57.41           N  
ATOM   2670  C   ASN A 153      40.507  50.570 -13.194  1.00 55.68           C  
ATOM   2671  O   ASN A 153      40.985  50.073 -14.216  1.00 56.86           O  
ATOM   2672  N   GLU A 154      39.487  50.026 -12.523  1.00 49.86           N  
ATOM   2673  CA  GLU A 154      38.830  48.786 -12.927  1.00 48.75           C  
ATOM   2674  CB  GLU A 154      39.197  47.619 -11.967  1.00 49.13           C  
ATOM   2675  CG  GLU A 154      40.689  47.344 -11.818  1.00 56.93           C  
ATOM   2676  CD  GLU A 154      41.419  46.847 -13.052  1.00 81.04           C  
ATOM   2677  OE1 GLU A 154      42.660  46.993 -13.103  1.00 65.98           O  
ATOM   2678  OE2 GLU A 154      40.758  46.314 -13.972  1.00 86.49           O  
ATOM   2679  C   GLU A 154      37.312  48.949 -13.043  1.00 51.69           C  
ATOM   2680  O   GLU A 154      36.764  49.972 -12.640  1.00 51.44           O  
ATOM   2681  N   ARG A 155      36.650  47.937 -13.629  1.00 47.12           N  
ATOM   2682  CA  ARG A 155      35.199  47.854 -13.793  1.00 45.90           C  
ATOM   2683  CB  ARG A 155      34.772  47.799 -15.286  1.00 44.96           C  
ATOM   2684  CG  ARG A 155      35.149  49.035 -16.126  1.00 57.04           C  
ATOM   2685  CD  ARG A 155      34.266  50.268 -15.899  1.00 62.92           C  
ATOM   2686  NE  ARG A 155      32.892  50.065 -16.364  1.00 72.60           N  
ATOM   2687  CZ  ARG A 155      31.892  50.917 -16.156  1.00 87.35           C  
ATOM   2688  NH1 ARG A 155      32.100  52.047 -15.491  1.00 77.04           N  
ATOM   2689  NH2 ARG A 155      30.676  50.643 -16.609  1.00 72.84           N  
ATOM   2690  C   ARG A 155      34.777  46.584 -13.077  1.00 46.97           C  
ATOM   2691  O   ARG A 155      35.413  45.536 -13.228  1.00 46.41           O  
ATOM   2692  N   GLU A 156      33.729  46.677 -12.280  1.00 40.95           N  
ATOM   2693  CA  GLU A 156      33.241  45.532 -11.543  1.00 38.96           C  
ATOM   2694  CB  GLU A 156      33.699  45.588 -10.073  1.00 38.63           C  
ATOM   2695  CG  GLU A 156      33.116  46.721  -9.248  1.00 39.72           C  
ATOM   2696  CD  GLU A 156      33.254  46.513  -7.753  1.00 49.88           C  
ATOM   2697  OE1 GLU A 156      33.269  47.525  -7.017  1.00 42.85           O  
ATOM   2698  OE2 GLU A 156      33.392  45.345  -7.317  1.00 33.32           O  
ATOM   2699  C   GLU A 156      31.708  45.386 -11.683  1.00 46.49           C  
ATOM   2700  O   GLU A 156      31.008  46.400 -11.843  1.00 48.18           O  
ATOM   2701  N   PRO A 157      31.173  44.145 -11.636  1.00 41.94           N  
ATOM   2702  CA  PRO A 157      29.729  43.974 -11.755  1.00 42.22           C  
ATOM   2703  CB  PRO A 157      29.573  42.448 -11.879  1.00 43.28           C  
ATOM   2704  CG  PRO A 157      30.746  41.890 -11.214  1.00 46.81           C  
ATOM   2705  CD  PRO A 157      31.851  42.842 -11.493  1.00 42.91           C  
ATOM   2706  C   PRO A 157      28.953  44.506 -10.552  1.00 45.91           C  
ATOM   2707  O   PRO A 157      29.402  44.372  -9.415  1.00 45.27           O  
ATOM   2708  N   SER A 158      27.766  45.079 -10.813  1.00 43.29           N  
ATOM   2709  CA  SER A 158      26.872  45.563  -9.762  1.00 43.74           C  
ATOM   2710  CB  SER A 158      25.906  46.606 -10.313  1.00 46.03           C  
ATOM   2711  OG  SER A 158      25.122  46.061 -11.362  1.00 50.44           O  
ATOM   2712  C   SER A 158      26.095  44.376  -9.156  1.00 48.51           C  
ATOM   2713  O   SER A 158      25.703  44.422  -7.992  1.00 48.63           O  
ATOM   2714  N   VAL A 159      25.879  43.327  -9.974  1.00 44.92           N  
ATOM   2715  CA  VAL A 159      25.164  42.078  -9.692  1.00 43.53           C  
ATOM   2716  CB  VAL A 159      23.611  42.282  -9.786  1.00 47.55           C  
ATOM   2717  CG1 VAL A 159      23.157  42.629 -11.210  1.00 47.97           C  
ATOM   2718  CG2 VAL A 159      22.831  41.084  -9.238  1.00 46.56           C  
ATOM   2719  C   VAL A 159      25.672  41.032 -10.699  1.00 47.95           C  
ATOM   2720  O   VAL A 159      26.176  41.413 -11.760  1.00 49.48           O  
ATOM   2721  N   LEU A 160      25.547  39.737 -10.380  1.00 43.07           N  
ATOM   2722  CA  LEU A 160      25.949  38.683 -11.299  1.00 42.89           C  
ATOM   2723  CB  LEU A 160      26.600  37.503 -10.566  1.00 41.93           C  
ATOM   2724  CG  LEU A 160      27.903  37.708  -9.813  1.00 46.11           C  
ATOM   2725  CD1 LEU A 160      28.533  36.367  -9.504  1.00 45.35           C  
ATOM   2726  CD2 LEU A 160      28.895  38.605 -10.582  1.00 48.77           C  
ATOM   2727  C   LEU A 160      24.718  38.178 -12.032  1.00 50.96           C  
ATOM   2728  O   LEU A 160      23.623  38.226 -11.442  1.00 50.75           O  
ATOM   2729  N   PRO A 161      24.868  37.629 -13.289  1.00 49.38           N  
ATOM   2730  CA  PRO A 161      23.696  37.072 -14.000  1.00 49.47           C  
ATOM   2731  CB  PRO A 161      24.316  36.464 -15.260  1.00 51.46           C  
ATOM   2732  CG  PRO A 161      25.556  37.277 -15.484  1.00 54.89           C  
ATOM   2733  CD  PRO A 161      26.092  37.510 -14.120  1.00 49.81           C  
ATOM   2734  C   PRO A 161      22.894  36.052 -13.181  1.00 51.75           C  
ATOM   2735  O   PRO A 161      21.662  36.068 -13.245  1.00 51.59           O  
ATOM   2736  N   ALA A 162      23.597  35.228 -12.361  1.00 47.81           N  
ATOM   2737  CA  ALA A 162      23.052  34.238 -11.410  1.00 47.50           C  
ATOM   2738  CB  ALA A 162      22.546  34.936 -10.149  1.00 47.66           C  
ATOM   2739  C   ALA A 162      21.976  33.350 -11.998  1.00 52.38           C  
ATOM   2740  O   ALA A 162      20.808  33.448 -11.615  1.00 53.14           O  
ATOM   2741  N   ARG A 163      22.376  32.445 -12.890  1.00 49.07           N  
ATOM   2742  CA  ARG A 163      21.449  31.574 -13.615  1.00 49.34           C  
ATOM   2743  CB  ARG A 163      22.110  31.010 -14.883  1.00 47.13           C  
ATOM   2744  CG  ARG A 163      22.806  32.081 -15.764  1.00 51.62           C  
ATOM   2745  CD  ARG A 163      21.914  33.224 -16.248  1.00 60.62           C  
ATOM   2746  NE  ARG A 163      20.597  32.747 -16.676  1.00 66.99           N  
ATOM   2747  CZ  ARG A 163      20.350  32.157 -17.839  1.00 76.25           C  
ATOM   2748  NH1 ARG A 163      21.322  31.991 -18.727  1.00 61.85           N  
ATOM   2749  NH2 ARG A 163      19.128  31.732 -18.124  1.00 64.70           N  
ATOM   2750  C   ARG A 163      20.792  30.477 -12.737  1.00 53.40           C  
ATOM   2751  O   ARG A 163      20.027  29.652 -13.246  1.00 54.53           O  
ATOM   2752  N   PHE A 164      20.998  30.553 -11.410  1.00 48.50           N  
ATOM   2753  CA  PHE A 164      20.334  29.709 -10.407  1.00 48.04           C  
ATOM   2754  CB  PHE A 164      21.124  28.436 -10.050  1.00 49.48           C  
ATOM   2755  CG  PHE A 164      22.293  28.609  -9.114  1.00 50.10           C  
ATOM   2756  CD1 PHE A 164      23.570  28.814  -9.611  1.00 53.51           C  
ATOM   2757  CE1 PHE A 164      24.656  28.936  -8.750  1.00 53.81           C  
ATOM   2758  CZ  PHE A 164      24.470  28.853  -7.386  1.00 51.81           C  
ATOM   2759  CE2 PHE A 164      23.216  28.635  -6.873  1.00 53.19           C  
ATOM   2760  CD2 PHE A 164      22.127  28.505  -7.735  1.00 50.94           C  
ATOM   2761  C   PHE A 164      19.994  30.598  -9.197  1.00 49.78           C  
ATOM   2762  O   PHE A 164      20.717  31.569  -8.949  1.00 48.10           O  
ATOM   2763  N   PRO A 165      18.853  30.355  -8.508  1.00 46.64           N  
ATOM   2764  CA  PRO A 165      18.462  31.239  -7.381  1.00 45.56           C  
ATOM   2765  CB  PRO A 165      16.986  30.896  -7.168  1.00 47.71           C  
ATOM   2766  CG  PRO A 165      16.869  29.463  -7.609  1.00 52.76           C  
ATOM   2767  CD  PRO A 165      17.869  29.265  -8.712  1.00 48.87           C  
ATOM   2768  C   PRO A 165      19.313  31.070  -6.113  1.00 47.20           C  
ATOM   2769  O   PRO A 165      18.879  30.486  -5.116  1.00 45.89           O  
ATOM   2770  N   ASN A 166      20.526  31.622  -6.164  1.00 42.90           N  
ATOM   2771  CA  ASN A 166      21.540  31.531  -5.116  1.00 42.79           C  
ATOM   2772  CB  ASN A 166      22.829  32.220  -5.565  1.00 43.79           C  
ATOM   2773  CG  ASN A 166      24.004  31.933  -4.680  1.00 58.39           C  
ATOM   2774  OD1 ASN A 166      24.294  30.768  -4.344  1.00 58.32           O  
ATOM   2775  ND2 ASN A 166      24.705  32.992  -4.284  1.00 38.92           N  
ATOM   2776  C   ASN A 166      21.130  32.050  -3.729  1.00 47.20           C  
ATOM   2777  O   ASN A 166      21.502  31.422  -2.727  1.00 46.74           O  
ATOM   2778  N   LEU A 167      20.389  33.188  -3.657  1.00 43.58           N  
ATOM   2779  CA  LEU A 167      19.964  33.765  -2.374  1.00 42.71           C  
ATOM   2780  CB  LEU A 167      19.023  34.972  -2.564  1.00 42.48           C  
ATOM   2781  CG  LEU A 167      18.475  35.589  -1.262  1.00 46.06           C  
ATOM   2782  CD1 LEU A 167      19.541  36.315  -0.497  1.00 44.55           C  
ATOM   2783  CD2 LEU A 167      17.308  36.515  -1.543  1.00 49.71           C  
ATOM   2784  C   LEU A 167      19.306  32.727  -1.485  1.00 47.77           C  
ATOM   2785  O   LEU A 167      19.708  32.542  -0.332  1.00 47.81           O  
ATOM   2786  N   LEU A 168      18.314  32.037  -2.044  1.00 44.21           N  
ATOM   2787  CA  LEU A 168      17.582  31.017  -1.335  1.00 43.60           C  
ATOM   2788  CB  LEU A 168      16.189  30.821  -1.939  1.00 44.03           C  
ATOM   2789  CG  LEU A 168      15.205  31.981  -1.789  1.00 47.73           C  
ATOM   2790  CD1 LEU A 168      13.991  31.734  -2.610  1.00 49.11           C  
ATOM   2791  CD2 LEU A 168      14.786  32.187  -0.340  1.00 47.31           C  
ATOM   2792  C   LEU A 168      18.352  29.730  -1.276  1.00 46.92           C  
ATOM   2793  O   LEU A 168      18.333  29.083  -0.234  1.00 46.92           O  
ATOM   2794  N   ALA A 169      19.055  29.367  -2.365  1.00 44.15           N  
ATOM   2795  CA  ALA A 169      19.834  28.119  -2.426  1.00 43.78           C  
ATOM   2796  CB  ALA A 169      20.458  27.921  -3.811  1.00 44.13           C  
ATOM   2797  C   ALA A 169      20.902  28.020  -1.334  1.00 48.16           C  
ATOM   2798  O   ALA A 169      20.923  27.032  -0.592  1.00 48.22           O  
ATOM   2799  N   ASN A 170      21.765  29.045  -1.209  1.00 43.59           N  
ATOM   2800  CA  ASN A 170      22.852  29.000  -0.238  1.00 42.59           C  
ATOM   2801  CB  ASN A 170      24.158  29.466  -0.885  1.00 42.44           C  
ATOM   2802  CG  ASN A 170      24.877  28.326  -1.565  1.00 47.13           C  
ATOM   2803  OD1 ASN A 170      25.015  27.238  -0.995  1.00 38.17           O  
ATOM   2804  ND2 ASN A 170      25.313  28.532  -2.803  1.00 29.24           N  
ATOM   2805  C   ASN A 170      22.556  29.752   1.062  1.00 44.29           C  
ATOM   2806  O   ASN A 170      23.299  29.623   2.039  1.00 42.71           O  
ATOM   2807  N   GLY A 171      21.453  30.488   1.075  1.00 41.33           N  
ATOM   2808  CA  GLY A 171      21.031  31.281   2.219  1.00 41.00           C  
ATOM   2809  C   GLY A 171      21.945  32.464   2.452  1.00 46.05           C  
ATOM   2810  O   GLY A 171      22.834  32.747   1.639  1.00 46.73           O  
ATOM   2811  N   ALA A 172      21.738  33.160   3.566  1.00 42.44           N  
ATOM   2812  CA  ALA A 172      22.526  34.326   3.948  1.00 41.52           C  
ATOM   2813  CB  ALA A 172      22.132  35.521   3.093  1.00 41.94           C  
ATOM   2814  C   ALA A 172      22.322  34.647   5.421  1.00 47.42           C  
ATOM   2815  O   ALA A 172      21.351  34.206   6.044  1.00 46.92           O  
ATOM   2816  N   SER A 173      23.268  35.398   5.980  1.00 45.34           N  
ATOM   2817  CA  SER A 173      23.232  35.912   7.344  1.00 46.19           C  
ATOM   2818  CB  SER A 173      23.690  34.873   8.363  1.00 51.16           C  
ATOM   2819  OG  SER A 173      25.092  34.905   8.549  1.00 65.30           O  
ATOM   2820  C   SER A 173      24.117  37.134   7.378  1.00 50.03           C  
ATOM   2821  O   SER A 173      25.196  37.121   6.789  1.00 51.26           O  
ATOM   2822  N   GLY A 174      23.655  38.185   8.031  1.00 44.82           N  
ATOM   2823  CA  GLY A 174      24.419  39.415   8.112  1.00 44.89           C  
ATOM   2824  C   GLY A 174      23.863  40.348   9.152  1.00 49.22           C  
ATOM   2825  O   GLY A 174      22.648  40.467   9.285  1.00 50.55           O  
ATOM   2826  N   ILE A 175      24.743  40.973   9.918  1.00 44.22           N  
ATOM   2827  CA  ILE A 175      24.352  41.940  10.938  1.00 44.15           C  
ATOM   2828  CB  ILE A 175      25.095  41.734  12.291  1.00 45.39           C  
ATOM   2829  CG1 ILE A 175      24.957  40.292  12.810  1.00 43.09           C  
ATOM   2830  CD1 ILE A 175      26.290  39.775  13.479  1.00 35.97           C  
ATOM   2831  CG2 ILE A 175      24.664  42.771  13.339  1.00 45.05           C  
ATOM   2832  C   ILE A 175      24.658  43.300  10.325  1.00 50.06           C  
ATOM   2833  O   ILE A 175      25.817  43.568   9.979  1.00 50.38           O  
ATOM   2834  N   ALA A 176      23.617  44.117  10.123  1.00 46.98           N  
ATOM   2835  CA  ALA A 176      23.772  45.457   9.558  1.00 46.90           C  
ATOM   2836  CB  ALA A 176      22.864  45.645   8.344  1.00 47.01           C  
ATOM   2837  C   ALA A 176      23.475  46.481  10.650  1.00 52.26           C  
ATOM   2838  O   ALA A 176      23.769  46.220  11.816  1.00 52.12           O  
ATOM   2839  N   VAL A 177      22.937  47.647  10.280  1.00 50.40           N  
ATOM   2840  CA  VAL A 177      22.576  48.717  11.207  1.00 51.50           C  
ATOM   2841  CB  VAL A 177      23.351  50.029  10.913  1.00 56.07           C  
ATOM   2842  CG1 VAL A 177      23.190  51.032  12.053  1.00 57.28           C  
ATOM   2843  CG2 VAL A 177      24.823  49.753  10.648  1.00 55.26           C  
ATOM   2844  C   VAL A 177      21.055  48.888  11.075  1.00 55.54           C  
ATOM   2845  O   VAL A 177      20.544  49.017   9.958  1.00 54.50           O  
ATOM   2846  N   GLY A 178      20.356  48.815  12.209  1.00 52.13           N  
ATOM   2847  CA  GLY A 178      18.902  48.888  12.265  1.00 52.55           C  
ATOM   2848  C   GLY A 178      18.209  47.612  11.823  1.00 56.01           C  
ATOM   2849  O   GLY A 178      16.991  47.494  11.962  1.00 57.28           O  
ATOM   2850  N   MET A 179      18.969  46.634  11.296  1.00 49.69           N  
ATOM   2851  CA  MET A 179      18.423  45.382  10.780  1.00 48.29           C  
ATOM   2852  CB  MET A 179      17.793  45.613   9.393  1.00 50.25           C  
ATOM   2853  CG  MET A 179      18.798  46.132   8.363  1.00 52.95           C  
ATOM   2854  SD  MET A 179      18.037  47.183   7.152  1.00 57.35           S  
ATOM   2855  CE  MET A 179      17.688  48.658   8.168  1.00 55.54           C  
ATOM   2856  C   MET A 179      19.487  44.306  10.658  1.00 52.69           C  
ATOM   2857  O   MET A 179      20.683  44.593  10.693  1.00 53.16           O  
ATOM   2858  N   ALA A 180      19.038  43.070  10.457  1.00 48.47           N  
ATOM   2859  CA  ALA A 180      19.900  41.913  10.261  1.00 47.07           C  
ATOM   2860  CB  ALA A 180      20.152  41.203  11.588  1.00 47.34           C  
ATOM   2861  C   ALA A 180      19.204  40.984   9.284  1.00 51.70           C  
ATOM   2862  O   ALA A 180      18.009  41.156   9.047  1.00 51.98           O  
ATOM   2863  N   THR A 181      19.945  40.033   8.675  1.00 48.46           N  
ATOM   2864  CA  THR A 181      19.372  39.036   7.771  1.00 47.56           C  
ATOM   2865  CB  THR A 181      19.700  39.312   6.301  1.00 58.07           C  
ATOM   2866  OG1 THR A 181      18.897  38.445   5.520  1.00 60.54           O  
ATOM   2867  CG2 THR A 181      21.165  39.072   5.939  1.00 58.30           C  
ATOM   2868  C   THR A 181      19.724  37.627   8.236  1.00 50.99           C  
ATOM   2869  O   THR A 181      20.770  37.421   8.839  1.00 50.96           O  
ATOM   2870  N   ASN A 182      18.834  36.668   7.981  1.00 48.31           N  
ATOM   2871  CA  ASN A 182      19.021  35.254   8.308  1.00 47.54           C  
ATOM   2872  CB  ASN A 182      18.819  34.964   9.808  1.00 44.81           C  
ATOM   2873  CG  ASN A 182      19.593  33.778  10.322  1.00 56.51           C  
ATOM   2874  OD1 ASN A 182      20.742  33.533   9.936  1.00 51.57           O  
ATOM   2875  ND2 ASN A 182      19.011  33.048  11.260  1.00 49.13           N  
ATOM   2876  C   ASN A 182      18.111  34.414   7.423  1.00 50.68           C  
ATOM   2877  O   ASN A 182      16.967  34.131   7.778  1.00 51.07           O  
ATOM   2878  N   ILE A 183      18.610  34.098   6.223  1.00 46.17           N  
ATOM   2879  CA  ILE A 183      17.918  33.301   5.210  1.00 45.21           C  
ATOM   2880  CB  ILE A 183      18.062  33.940   3.796  1.00 47.97           C  
ATOM   2881  CG1 ILE A 183      17.335  35.292   3.737  1.00 49.30           C  
ATOM   2882  CD1 ILE A 183      17.968  36.309   2.921  1.00 57.94           C  
ATOM   2883  CG2 ILE A 183      17.566  32.995   2.681  1.00 48.03           C  
ATOM   2884  C   ILE A 183      18.492  31.896   5.262  1.00 47.63           C  
ATOM   2885  O   ILE A 183      19.719  31.736   5.156  1.00 46.81           O  
ATOM   2886  N   PRO A 184      17.645  30.862   5.448  1.00 43.25           N  
ATOM   2887  CA  PRO A 184      18.185  29.491   5.451  1.00 42.43           C  
ATOM   2888  CB  PRO A 184      17.062  28.670   6.089  1.00 45.12           C  
ATOM   2889  CG  PRO A 184      15.781  29.413   5.714  1.00 50.07           C  
ATOM   2890  CD  PRO A 184      16.171  30.880   5.625  1.00 45.57           C  
ATOM   2891  C   PRO A 184      18.485  28.985   4.031  1.00 46.07           C  
ATOM   2892  O   PRO A 184      17.875  29.465   3.056  1.00 43.75           O  
ATOM   2893  N   PRO A 185      19.401  27.990   3.881  1.00 44.58           N  
ATOM   2894  CA  PRO A 185      19.627  27.417   2.544  1.00 44.30           C  
ATOM   2895  CB  PRO A 185      20.933  26.626   2.708  1.00 46.29           C  
ATOM   2896  CG  PRO A 185      21.025  26.295   4.162  1.00 50.94           C  
ATOM   2897  CD  PRO A 185      20.230  27.318   4.919  1.00 46.68           C  
ATOM   2898  C   PRO A 185      18.449  26.516   2.173  1.00 48.87           C  
ATOM   2899  O   PRO A 185      17.683  26.101   3.059  1.00 48.83           O  
ATOM   2900  N   HIS A 186      18.294  26.238   0.859  1.00 44.95           N  
ATOM   2901  CA  HIS A 186      17.230  25.396   0.309  1.00 45.09           C  
ATOM   2902  CB  HIS A 186      16.139  26.272  -0.339  1.00 45.98           C  
ATOM   2903  CG  HIS A 186      15.422  27.148   0.631  1.00 48.97           C  
ATOM   2904  ND1 HIS A 186      15.945  28.361   1.029  1.00 50.21           N  
ATOM   2905  CE1 HIS A 186      15.086  28.851   1.911  1.00 49.69           C  
ATOM   2906  NE2 HIS A 186      14.072  28.017   2.117  1.00 50.44           N  
ATOM   2907  CD2 HIS A 186      14.274  26.925   1.305  1.00 50.87           C  
ATOM   2908  C   HIS A 186      17.757  24.380  -0.713  1.00 49.75           C  
ATOM   2909  O   HIS A 186      18.939  24.410  -1.083  1.00 49.59           O  
ATOM   2910  N   ASN A 187      16.869  23.480  -1.166  1.00 46.26           N  
ATOM   2911  CA  ASN A 187      17.172  22.485  -2.183  1.00 46.17           C  
ATOM   2912  CB  ASN A 187      16.312  21.251  -1.976  1.00 45.45           C  
ATOM   2913  CG  ASN A 187      16.758  20.089  -2.804  1.00 70.89           C  
ATOM   2914  OD1 ASN A 187      16.329  19.921  -3.950  1.00 62.86           O  
ATOM   2915  ND2 ASN A 187      17.644  19.274  -2.242  1.00 64.15           N  
ATOM   2916  C   ASN A 187      16.952  23.118  -3.578  1.00 50.93           C  
ATOM   2917  O   ASN A 187      15.905  23.712  -3.836  1.00 51.11           O  
ATOM   2918  N   LEU A 188      17.955  23.015  -4.451  1.00 47.90           N  
ATOM   2919  CA  LEU A 188      17.969  23.598  -5.791  1.00 47.98           C  
ATOM   2920  CB  LEU A 188      19.350  23.427  -6.445  1.00 47.42           C  
ATOM   2921  CG  LEU A 188      19.648  24.251  -7.708  1.00 51.98           C  
ATOM   2922  CD1 LEU A 188      19.607  25.760  -7.437  1.00 50.61           C  
ATOM   2923  CD2 LEU A 188      20.996  23.880  -8.273  1.00 56.51           C  
ATOM   2924  C   LEU A 188      16.878  23.085  -6.700  1.00 54.62           C  
ATOM   2925  O   LEU A 188      16.327  23.868  -7.481  1.00 56.90           O  
ATOM   2926  N   THR A 189      16.582  21.780  -6.623  1.00 50.75           N  
ATOM   2927  CA  THR A 189      15.534  21.136  -7.424  1.00 51.23           C  
ATOM   2928  CB  THR A 189      15.550  19.617  -7.206  1.00 57.86           C  
ATOM   2929  OG1 THR A 189      16.888  19.138  -7.337  1.00 57.90           O  
ATOM   2930  CG2 THR A 189      14.617  18.881  -8.155  1.00 56.66           C  
ATOM   2931  C   THR A 189      14.171  21.759  -7.082  1.00 54.89           C  
ATOM   2932  O   THR A 189      13.448  22.202  -7.982  1.00 54.82           O  
ATOM   2933  N   GLU A 190      13.857  21.817  -5.771  1.00 50.24           N  
ATOM   2934  CA  GLU A 190      12.636  22.391  -5.206  1.00 49.71           C  
ATOM   2935  CB  GLU A 190      12.652  22.248  -3.679  1.00 50.17           C  
ATOM   2936  CG  GLU A 190      12.592  20.806  -3.202  1.00 57.59           C  
ATOM   2937  CD  GLU A 190      12.476  20.578  -1.705  1.00 66.43           C  
ATOM   2938  OE1 GLU A 190      12.414  21.569  -0.940  1.00 49.15           O  
ATOM   2939  OE2 GLU A 190      12.484  19.394  -1.297  1.00 55.69           O  
ATOM   2940  C   GLU A 190      12.475  23.869  -5.609  1.00 53.38           C  
ATOM   2941  O   GLU A 190      11.385  24.277  -6.021  1.00 54.23           O  
ATOM   2942  N   LEU A 191      13.568  24.645  -5.518  1.00 48.05           N  
ATOM   2943  CA  LEU A 191      13.588  26.066  -5.854  1.00 47.66           C  
ATOM   2944  CB  LEU A 191      14.932  26.715  -5.484  1.00 46.28           C  
ATOM   2945  CG  LEU A 191      15.261  26.882  -4.023  1.00 48.88           C  
ATOM   2946  CD1 LEU A 191      16.665  27.305  -3.882  1.00 47.78           C  
ATOM   2947  CD2 LEU A 191      14.352  27.892  -3.359  1.00 51.59           C  
ATOM   2948  C   LEU A 191      13.296  26.321  -7.324  1.00 53.54           C  
ATOM   2949  O   LEU A 191      12.428  27.135  -7.614  1.00 53.87           O  
ATOM   2950  N   ILE A 192      14.012  25.640  -8.245  1.00 50.73           N  
ATOM   2951  CA  ILE A 192      13.807  25.818  -9.683  1.00 51.97           C  
ATOM   2952  CB  ILE A 192      14.926  25.154 -10.549  1.00 55.38           C  
ATOM   2953  CG1 ILE A 192      16.282  25.898 -10.325  1.00 53.32           C  
ATOM   2954  CD1 ILE A 192      17.514  25.223 -10.859  1.00 49.28           C  
ATOM   2955  CG2 ILE A 192      14.542  25.121 -12.057  1.00 57.55           C  
ATOM   2956  C   ILE A 192      12.382  25.404 -10.052  1.00 57.28           C  
ATOM   2957  O   ILE A 192      11.735  26.114 -10.815  1.00 57.78           O  
ATOM   2958  N   ASN A 193      11.859  24.332  -9.419  1.00 54.35           N  
ATOM   2959  CA  ASN A 193      10.478  23.873  -9.615  1.00 54.63           C  
ATOM   2960  CB  ASN A 193      10.213  22.555  -8.876  1.00 52.46           C  
ATOM   2961  CG  ASN A 193      10.737  21.327  -9.581  1.00 68.55           C  
ATOM   2962  OD1 ASN A 193      10.945  21.309 -10.808  1.00 64.89           O  
ATOM   2963  ND2 ASN A 193      10.913  20.248  -8.824  1.00 56.78           N  
ATOM   2964  C   ASN A 193       9.487  24.956  -9.185  1.00 57.47           C  
ATOM   2965  O   ASN A 193       8.481  25.160  -9.868  1.00 58.59           O  
ATOM   2966  N   GLY A 194       9.811  25.654  -8.089  1.00 51.60           N  
ATOM   2967  CA  GLY A 194       9.038  26.772  -7.553  1.00 50.57           C  
ATOM   2968  C   GLY A 194       9.014  27.941  -8.521  1.00 53.31           C  
ATOM   2969  O   GLY A 194       7.945  28.492  -8.793  1.00 53.43           O  
ATOM   2970  N   VAL A 195      10.187  28.292  -9.086  1.00 48.85           N  
ATOM   2971  CA  VAL A 195      10.350  29.363 -10.081  1.00 48.57           C  
ATOM   2972  CB  VAL A 195      11.835  29.688 -10.421  1.00 50.43           C  
ATOM   2973  CG1 VAL A 195      11.928  30.850 -11.405  1.00 49.97           C  
ATOM   2974  CG2 VAL A 195      12.635  30.012  -9.162  1.00 48.88           C  
ATOM   2975  C   VAL A 195       9.547  29.016 -11.333  1.00 55.88           C  
ATOM   2976  O   VAL A 195       8.844  29.885 -11.858  1.00 57.54           O  
ATOM   2977  N   LEU A 196       9.621  27.744 -11.784  1.00 52.55           N  
ATOM   2978  CA  LEU A 196       8.892  27.259 -12.957  1.00 54.29           C  
ATOM   2979  CB  LEU A 196       9.370  25.849 -13.393  1.00 54.66           C  
ATOM   2980  CG  LEU A 196      10.848  25.704 -13.802  1.00 58.08           C  
ATOM   2981  CD1 LEU A 196      11.258  24.257 -13.877  1.00 58.57           C  
ATOM   2982  CD2 LEU A 196      11.142  26.411 -15.100  1.00 60.97           C  
ATOM   2983  C   LEU A 196       7.362  27.287 -12.742  1.00 60.33           C  
ATOM   2984  O   LEU A 196       6.608  27.547 -13.689  1.00 62.47           O  
ATOM   2985  N   SER A 197       6.910  27.032 -11.507  1.00 55.24           N  
ATOM   2986  CA  SER A 197       5.489  27.075 -11.173  1.00 55.52           C  
ATOM   2987  CB  SER A 197       5.229  26.388  -9.839  1.00 56.74           C  
ATOM   2988  OG  SER A 197       5.564  25.012  -9.930  1.00 62.74           O  
ATOM   2989  C   SER A 197       5.005  28.533 -11.162  1.00 60.26           C  
ATOM   2990  O   SER A 197       3.914  28.820 -11.672  1.00 62.24           O  
ATOM   2991  N   LEU A 198       5.850  29.450 -10.636  1.00 54.34           N  
ATOM   2992  CA  LEU A 198       5.599  30.889 -10.586  1.00 53.95           C  
ATOM   2993  CB  LEU A 198       6.673  31.584  -9.717  1.00 52.23           C  
ATOM   2994  CG  LEU A 198       6.792  33.116  -9.828  1.00 56.17           C  
ATOM   2995  CD1 LEU A 198       5.590  33.825  -9.227  1.00 56.45           C  
ATOM   2996  CD2 LEU A 198       8.045  33.608  -9.188  1.00 56.47           C  
ATOM   2997  C   LEU A 198       5.582  31.489 -12.014  1.00 59.18           C  
ATOM   2998  O   LEU A 198       4.779  32.383 -12.294  1.00 59.43           O  
ATOM   2999  N   SER A 199       6.470  30.998 -12.903  1.00 55.15           N  
ATOM   3000  CA  SER A 199       6.580  31.461 -14.291  1.00 54.82           C  
ATOM   3001  CB  SER A 199       7.802  30.854 -14.972  1.00 56.96           C  
ATOM   3002  OG  SER A 199       7.624  29.479 -15.262  1.00 64.91           O  
ATOM   3003  C   SER A 199       5.326  31.170 -15.089  1.00 59.27           C  
ATOM   3004  O   SER A 199       5.038  31.896 -16.045  1.00 60.92           O  
ATOM   3005  N   LYS A 200       4.585  30.112 -14.700  1.00 54.32           N  
ATOM   3006  CA  LYS A 200       3.349  29.673 -15.350  1.00 55.38           C  
ATOM   3007  CB  LYS A 200       3.228  28.139 -15.302  1.00 57.78           C  
ATOM   3008  CG  LYS A 200       4.217  27.415 -16.207  1.00 75.41           C  
ATOM   3009  CD  LYS A 200       4.399  25.962 -15.806  1.00 90.07           C  
ATOM   3010  CE  LYS A 200       5.670  25.369 -16.373  1.00103.34           C  
ATOM   3011  NZ  LYS A 200       6.072  24.135 -15.649  1.00113.55           N  
ATOM   3012  C   LYS A 200       2.105  30.359 -14.763  1.00 59.97           C  
ATOM   3013  O   LYS A 200       1.112  30.508 -15.471  1.00 61.21           O  
ATOM   3014  N   ASN A 201       2.178  30.800 -13.489  1.00 55.84           N  
ATOM   3015  CA  ASN A 201       1.091  31.470 -12.779  1.00 56.15           C  
ATOM   3016  CB  ASN A 201       0.254  30.436 -12.005  1.00 57.10           C  
ATOM   3017  CG  ASN A 201      -0.756  30.960 -11.004  1.00 79.38           C  
ATOM   3018  OD1 ASN A 201      -1.365  32.034 -11.135  1.00 78.10           O  
ATOM   3019  ND2 ASN A 201      -0.973  30.164  -9.972  1.00 66.47           N  
ATOM   3020  C   ASN A 201       1.612  32.614 -11.873  1.00 58.49           C  
ATOM   3021  O   ASN A 201       2.001  32.356 -10.734  1.00 56.99           O  
ATOM   3022  N   PRO A 202       1.595  33.885 -12.358  1.00 54.94           N  
ATOM   3023  CA  PRO A 202       2.051  35.017 -11.523  1.00 53.45           C  
ATOM   3024  CB  PRO A 202       1.872  36.231 -12.449  1.00 54.96           C  
ATOM   3025  CG  PRO A 202       1.837  35.672 -13.810  1.00 60.25           C  
ATOM   3026  CD  PRO A 202       1.166  34.353 -13.693  1.00 56.90           C  
ATOM   3027  C   PRO A 202       1.259  35.209 -10.218  1.00 60.51           C  
ATOM   3028  O   PRO A 202       1.780  35.786  -9.255  1.00 57.61           O  
ATOM   3029  N   ASP A 203      -0.003  34.723 -10.190  1.00 60.80           N  
ATOM   3030  CA  ASP A 203      -0.883  34.847  -9.027  1.00 61.81           C  
ATOM   3031  CB  ASP A 203      -2.328  35.130  -9.477  1.00 65.17           C  
ATOM   3032  CG  ASP A 203      -2.501  36.460 -10.193  1.00 71.79           C  
ATOM   3033  OD1 ASP A 203      -2.032  37.493  -9.656  1.00 71.92           O  
ATOM   3034  OD2 ASP A 203      -3.108  36.471 -11.286  1.00 75.19           O  
ATOM   3035  C   ASP A 203      -0.799  33.643  -8.069  1.00 67.65           C  
ATOM   3036  O   ASP A 203      -1.688  33.468  -7.234  1.00 69.66           O  
ATOM   3037  N   ILE A 204       0.292  32.846  -8.162  1.00 62.65           N  
ATOM   3038  CA  ILE A 204       0.533  31.668  -7.320  1.00 61.08           C  
ATOM   3039  CB  ILE A 204       1.784  30.871  -7.802  1.00 62.16           C  
ATOM   3040  CG1 ILE A 204       1.823  29.442  -7.216  1.00 61.19           C  
ATOM   3041  CD1 ILE A 204       2.649  28.439  -7.954  1.00 59.57           C  
ATOM   3042  CG2 ILE A 204       3.084  31.631  -7.553  1.00 61.64           C  
ATOM   3043  C   ILE A 204       0.588  32.036  -5.827  1.00 64.25           C  
ATOM   3044  O   ILE A 204       1.108  33.090  -5.463  1.00 62.88           O  
ATOM   3045  N   SER A 205      -0.001  31.188  -4.979  1.00 60.94           N  
ATOM   3046  CA  SER A 205       0.002  31.406  -3.537  1.00 59.12           C  
ATOM   3047  CB  SER A 205      -1.263  30.831  -2.914  1.00 61.08           C  
ATOM   3048  OG  SER A 205      -1.292  29.421  -3.046  1.00 65.09           O  
ATOM   3049  C   SER A 205       1.252  30.765  -2.923  1.00 60.74           C  
ATOM   3050  O   SER A 205       1.877  29.905  -3.558  1.00 58.02           O  
ATOM   3051  N   ILE A 206       1.610  31.190  -1.688  1.00 57.86           N  
ATOM   3052  CA  ILE A 206       2.746  30.655  -0.923  1.00 56.87           C  
ATOM   3053  CB  ILE A 206       2.972  31.454   0.398  1.00 59.94           C  
ATOM   3054  CG1 ILE A 206       3.072  32.992   0.146  1.00 60.31           C  
ATOM   3055  CD1 ILE A 206       4.473  33.576  -0.150  1.00 65.50           C  
ATOM   3056  CG2 ILE A 206       4.189  30.902   1.188  1.00 60.09           C  
ATOM   3057  C   ILE A 206       2.498  29.160  -0.642  1.00 59.94           C  
ATOM   3058  O   ILE A 206       3.415  28.351  -0.753  1.00 58.61           O  
ATOM   3059  N   ALA A 207       1.254  28.816  -0.282  1.00 58.16           N  
ATOM   3060  CA  ALA A 207       0.801  27.454  -0.001  1.00 59.19           C  
ATOM   3061  CB  ALA A 207      -0.674  27.471   0.378  1.00 61.09           C  
ATOM   3062  C   ALA A 207       1.036  26.537  -1.220  1.00 64.56           C  
ATOM   3063  O   ALA A 207       1.489  25.398  -1.042  1.00 64.85           O  
ATOM   3064  N   GLU A 208       0.767  27.058  -2.446  1.00 60.30           N  
ATOM   3065  CA  GLU A 208       0.991  26.364  -3.713  1.00 60.19           C  
ATOM   3066  CB  GLU A 208       0.362  27.132  -4.886  1.00 62.74           C  
ATOM   3067  CG  GLU A 208      -1.094  26.809  -5.166  1.00 76.35           C  
ATOM   3068  CD  GLU A 208      -1.623  27.577  -6.364  1.00 97.88           C  
ATOM   3069  OE1 GLU A 208      -2.002  28.765  -6.220  1.00 72.22           O  
ATOM   3070  OE2 GLU A 208      -1.490  27.031  -7.480  1.00104.06           O  
ATOM   3071  C   GLU A 208       2.482  26.206  -3.958  1.00 60.58           C  
ATOM   3072  O   GLU A 208       2.903  25.143  -4.408  1.00 61.54           O  
ATOM   3073  N   LEU A 209       3.274  27.267  -3.689  1.00 53.11           N  
ATOM   3074  CA  LEU A 209       4.733  27.259  -3.861  1.00 50.58           C  
ATOM   3075  CB  LEU A 209       5.346  28.650  -3.572  1.00 48.78           C  
ATOM   3076  CG  LEU A 209       5.138  29.748  -4.617  1.00 52.56           C  
ATOM   3077  CD1 LEU A 209       5.606  31.098  -4.089  1.00 51.01           C  
ATOM   3078  CD2 LEU A 209       5.844  29.415  -5.952  1.00 53.41           C  
ATOM   3079  C   LEU A 209       5.377  26.212  -2.963  1.00 54.89           C  
ATOM   3080  O   LEU A 209       6.328  25.562  -3.378  1.00 53.18           O  
ATOM   3081  N   MET A 210       4.815  26.024  -1.743  1.00 54.06           N  
ATOM   3082  CA  MET A 210       5.268  25.072  -0.725  1.00 53.34           C  
ATOM   3083  CB  MET A 210       4.613  25.358   0.630  1.00 55.39           C  
ATOM   3084  CG  MET A 210       5.269  26.509   1.360  1.00 57.24           C  
ATOM   3085  SD  MET A 210       4.653  26.821   3.031  1.00 60.79           S  
ATOM   3086  CE  MET A 210       5.195  25.301   3.887  1.00 57.31           C  
ATOM   3087  C   MET A 210       5.097  23.606  -1.149  1.00 57.95           C  
ATOM   3088  O   MET A 210       5.626  22.706  -0.493  1.00 57.99           O  
ATOM   3089  N   GLU A 211       4.382  23.374  -2.263  1.00 55.15           N  
ATOM   3090  CA  GLU A 211       4.197  22.046  -2.854  1.00 55.56           C  
ATOM   3091  CB  GLU A 211       2.978  22.002  -3.794  1.00 58.21           C  
ATOM   3092  CG  GLU A 211       1.651  22.158  -3.074  1.00 71.48           C  
ATOM   3093  CD  GLU A 211       0.403  22.330  -3.926  1.00 99.95           C  
ATOM   3094  OE1 GLU A 211      -0.696  22.438  -3.335  1.00 97.76           O  
ATOM   3095  OE2 GLU A 211       0.511  22.359  -5.173  1.00 96.49           O  
ATOM   3096  C   GLU A 211       5.486  21.693  -3.600  1.00 58.36           C  
ATOM   3097  O   GLU A 211       5.780  20.512  -3.776  1.00 59.31           O  
ATOM   3098  N   ASP A 212       6.267  22.723  -4.000  1.00 52.30           N  
ATOM   3099  CA  ASP A 212       7.562  22.567  -4.653  1.00 51.30           C  
ATOM   3100  CB  ASP A 212       7.748  23.589  -5.799  1.00 52.48           C  
ATOM   3101  CG  ASP A 212       6.699  23.489  -6.892  1.00 62.90           C  
ATOM   3102  OD1 ASP A 212       6.618  22.418  -7.542  1.00 63.19           O  
ATOM   3103  OD2 ASP A 212       5.966  24.486  -7.105  1.00 68.67           O  
ATOM   3104  C   ASP A 212       8.660  22.702  -3.581  1.00 55.04           C  
ATOM   3105  O   ASP A 212       9.392  21.745  -3.338  1.00 54.45           O  
ATOM   3106  N   ILE A 213       8.706  23.870  -2.899  1.00 50.43           N  
ATOM   3107  CA  ILE A 213       9.647  24.221  -1.846  1.00 48.56           C  
ATOM   3108  CB  ILE A 213      10.021  25.739  -1.925  1.00 50.95           C  
ATOM   3109  CG1 ILE A 213      10.501  26.132  -3.347  1.00 50.39           C  
ATOM   3110  CD1 ILE A 213      10.187  27.543  -3.760  1.00 52.20           C  
ATOM   3111  CG2 ILE A 213      11.067  26.136  -0.837  1.00 50.89           C  
ATOM   3112  C   ILE A 213       9.056  23.810  -0.485  1.00 53.15           C  
ATOM   3113  O   ILE A 213       8.354  24.594   0.163  1.00 53.81           O  
ATOM   3114  N   GLU A 214       9.338  22.563  -0.067  1.00 49.22           N  
ATOM   3115  CA  GLU A 214       8.886  21.974   1.199  1.00 48.89           C  
ATOM   3116  CB  GLU A 214       9.420  20.544   1.317  1.00 50.55           C  
ATOM   3117  CG  GLU A 214       8.597  19.504   0.592  1.00 67.41           C  
ATOM   3118  CD  GLU A 214       9.289  18.158   0.547  1.00 96.74           C  
ATOM   3119  OE1 GLU A 214       9.272  17.438   1.572  1.00 96.61           O  
ATOM   3120  OE2 GLU A 214       9.889  17.842  -0.504  1.00 95.69           O  
ATOM   3121  C   GLU A 214       9.326  22.783   2.442  1.00 51.43           C  
ATOM   3122  O   GLU A 214       8.574  22.926   3.409  1.00 51.28           O  
ATOM   3123  N   GLY A 215      10.554  23.273   2.397  1.00 46.63           N  
ATOM   3124  CA  GLY A 215      11.164  24.038   3.471  1.00 45.98           C  
ATOM   3125  C   GLY A 215      12.668  24.160   3.288  1.00 48.69           C  
ATOM   3126  O   GLY A 215      13.195  23.757   2.243  1.00 47.13           O  
ATOM   3127  N   PRO A 216      13.398  24.717   4.291  1.00 45.17           N  
ATOM   3128  CA  PRO A 216      14.870  24.801   4.165  1.00 44.29           C  
ATOM   3129  CB  PRO A 216      15.311  25.453   5.481  1.00 45.47           C  
ATOM   3130  CG  PRO A 216      14.084  26.057   6.042  1.00 50.01           C  
ATOM   3131  CD  PRO A 216      12.937  25.249   5.588  1.00 45.83           C  
ATOM   3132  C   PRO A 216      15.539  23.431   4.006  1.00 47.49           C  
ATOM   3133  O   PRO A 216      14.961  22.405   4.387  1.00 46.83           O  
ATOM   3134  N   ASP A 217      16.766  23.427   3.449  1.00 42.79           N  
ATOM   3135  CA  ASP A 217      17.551  22.214   3.223  1.00 41.83           C  
ATOM   3136  CB  ASP A 217      17.431  21.727   1.772  1.00 43.17           C  
ATOM   3137  CG  ASP A 217      17.847  20.285   1.562  1.00 50.73           C  
ATOM   3138  OD1 ASP A 217      17.701  19.478   2.514  1.00 49.58           O  
ATOM   3139  OD2 ASP A 217      18.263  19.944   0.424  1.00 56.93           O  
ATOM   3140  C   ASP A 217      18.980  22.518   3.580  1.00 45.98           C  
ATOM   3141  O   ASP A 217      19.700  23.167   2.824  1.00 45.16           O  
ATOM   3142  N   PHE A 218      19.371  22.093   4.775  1.00 43.95           N  
ATOM   3143  CA  PHE A 218      20.688  22.350   5.322  1.00 43.33           C  
ATOM   3144  CB  PHE A 218      20.649  22.348   6.860  1.00 45.10           C  
ATOM   3145  CG  PHE A 218      19.573  23.234   7.445  1.00 46.45           C  
ATOM   3146  CD1 PHE A 218      19.646  24.620   7.321  1.00 48.90           C  
ATOM   3147  CE1 PHE A 218      18.650  25.439   7.856  1.00 49.85           C  
ATOM   3148  CZ  PHE A 218      17.580  24.878   8.518  1.00 50.10           C  
ATOM   3149  CE2 PHE A 218      17.493  23.502   8.655  1.00 52.72           C  
ATOM   3150  CD2 PHE A 218      18.483  22.684   8.112  1.00 49.65           C  
ATOM   3151  C   PHE A 218      21.756  21.407   4.797  1.00 48.60           C  
ATOM   3152  O   PHE A 218      21.509  20.199   4.693  1.00 48.21           O  
ATOM   3153  N   PRO A 219      22.970  21.936   4.479  1.00 45.57           N  
ATOM   3154  CA  PRO A 219      24.056  21.052   4.013  1.00 46.11           C  
ATOM   3155  CB  PRO A 219      25.220  22.025   3.778  1.00 46.93           C  
ATOM   3156  CG  PRO A 219      24.897  23.233   4.570  1.00 49.42           C  
ATOM   3157  CD  PRO A 219      23.418  23.345   4.531  1.00 45.26           C  
ATOM   3158  C   PRO A 219      24.413  19.960   5.032  1.00 49.36           C  
ATOM   3159  O   PRO A 219      24.789  18.857   4.649  1.00 48.46           O  
ATOM   3160  N   THR A 220      24.215  20.272   6.324  1.00 46.76           N  
ATOM   3161  CA  THR A 220      24.461  19.439   7.519  1.00 47.03           C  
ATOM   3162  CB  THR A 220      24.655  20.366   8.732  1.00 47.58           C  
ATOM   3163  OG1 THR A 220      23.526  21.250   8.801  1.00 45.76           O  
ATOM   3164  CG2 THR A 220      25.943  21.178   8.656  1.00 39.38           C  
ATOM   3165  C   THR A 220      23.308  18.456   7.813  1.00 53.27           C  
ATOM   3166  O   THR A 220      23.326  17.785   8.850  1.00 54.80           O  
ATOM   3167  N   ALA A 221      22.308  18.382   6.903  1.00 50.09           N  
ATOM   3168  CA  ALA A 221      21.123  17.515   6.969  1.00 50.59           C  
ATOM   3169  CB  ALA A 221      21.488  16.035   6.797  1.00 52.01           C  
ATOM   3170  C   ALA A 221      20.283  17.763   8.232  1.00 55.18           C  
ATOM   3171  O   ALA A 221      19.738  18.862   8.366  1.00 55.02           O  
ATOM   3172  N   GLY A 222      20.174  16.766   9.118  1.00 52.01           N  
ATOM   3173  CA  GLY A 222      19.379  16.847  10.341  1.00 51.99           C  
ATOM   3174  C   GLY A 222      17.884  16.863  10.082  1.00 56.10           C  
ATOM   3175  O   GLY A 222      17.435  16.526   8.981  1.00 55.13           O  
ATOM   3176  N   LEU A 223      17.103  17.266  11.096  1.00 53.57           N  
ATOM   3177  CA  LEU A 223      15.644  17.310  11.000  1.00 54.25           C  
ATOM   3178  CB  LEU A 223      14.999  16.286  11.961  1.00 55.73           C  
ATOM   3179  CG  LEU A 223      15.414  14.831  11.781  1.00 61.79           C  
ATOM   3180  CD1 LEU A 223      16.213  14.369  12.952  1.00 62.60           C  
ATOM   3181  CD2 LEU A 223      14.229  13.929  11.616  1.00 66.44           C  
ATOM   3182  C   LEU A 223      15.062  18.703  11.265  1.00 57.67           C  
ATOM   3183  O   LEU A 223      15.759  19.582  11.774  1.00 56.19           O  
ATOM   3184  N   ILE A 224      13.782  18.897  10.872  1.00 54.66           N  
ATOM   3185  CA  ILE A 224      12.974  20.092  11.112  1.00 53.43           C  
ATOM   3186  CB  ILE A 224      12.741  20.992   9.860  1.00 55.13           C  
ATOM   3187  CG1 ILE A 224      14.011  21.795   9.499  1.00 53.18           C  
ATOM   3188  CD1 ILE A 224      13.945  22.557   8.139  1.00 54.42           C  
ATOM   3189  CG2 ILE A 224      11.555  21.947  10.083  1.00 55.45           C  
ATOM   3190  C   ILE A 224      11.679  19.608  11.753  1.00 58.75           C  
ATOM   3191  O   ILE A 224      11.013  18.725  11.206  1.00 57.29           O  
ATOM   3192  N   LEU A 225      11.349  20.167  12.925  1.00 57.83           N  
ATOM   3193  CA  LEU A 225      10.148  19.801  13.665  1.00 59.34           C  
ATOM   3194  CB  LEU A 225      10.371  19.938  15.183  1.00 60.12           C  
ATOM   3195  CG  LEU A 225      11.619  19.285  15.775  1.00 65.07           C  
ATOM   3196  CD1 LEU A 225      11.721  19.588  17.264  1.00 65.61           C  
ATOM   3197  CD2 LEU A 225      11.629  17.780  15.506  1.00 68.92           C  
ATOM   3198  C   LEU A 225       8.926  20.596  13.207  1.00 62.38           C  
ATOM   3199  O   LEU A 225       8.729  21.735  13.626  1.00 61.45           O  
ATOM   3200  N   GLY A 226       8.133  19.992  12.326  1.00 59.20           N  
ATOM   3201  CA  GLY A 226       6.915  20.610  11.814  1.00 59.07           C  
ATOM   3202  C   GLY A 226       7.066  21.575  10.662  1.00 60.08           C  
ATOM   3203  O   GLY A 226       8.187  21.929  10.286  1.00 57.16           O  
ATOM   3204  N   LYS A 227       5.907  22.017  10.110  1.00 56.97           N  
ATOM   3205  CA  LYS A 227       5.820  22.952   8.982  1.00 55.88           C  
ATOM   3206  CB  LYS A 227       5.060  22.317   7.799  1.00 59.36           C  
ATOM   3207  CG  LYS A 227       5.951  22.098   6.574  1.00 82.59           C  
ATOM   3208  CD  LYS A 227       5.367  21.125   5.548  1.00 98.06           C  
ATOM   3209  CE  LYS A 227       6.310  20.933   4.377  1.00108.24           C  
ATOM   3210  NZ  LYS A 227       5.678  20.220   3.240  1.00119.84           N  
ATOM   3211  C   LYS A 227       5.238  24.324   9.371  1.00 58.47           C  
ATOM   3212  O   LYS A 227       5.164  25.221   8.518  1.00 58.27           O  
ATOM   3213  N   SER A 228       4.863  24.495  10.658  1.00 54.00           N  
ATOM   3214  CA  SER A 228       4.280  25.739  11.188  1.00 53.78           C  
ATOM   3215  CB  SER A 228       3.789  25.537  12.623  1.00 58.90           C  
ATOM   3216  OG  SER A 228       4.468  26.352  13.567  1.00 69.60           O  
ATOM   3217  C   SER A 228       5.249  26.921  11.099  1.00 54.22           C  
ATOM   3218  O   SER A 228       4.860  27.999  10.647  1.00 52.98           O  
ATOM   3219  N   GLY A 229       6.488  26.690  11.540  1.00 48.41           N  
ATOM   3220  CA  GLY A 229       7.557  27.671  11.509  1.00 46.50           C  
ATOM   3221  C   GLY A 229       7.951  28.018  10.091  1.00 49.21           C  
ATOM   3222  O   GLY A 229       8.116  29.203   9.771  1.00 49.34           O  
ATOM   3223  N   ILE A 230       8.065  26.977   9.224  1.00 43.59           N  
ATOM   3224  CA  ILE A 230       8.382  27.087   7.792  1.00 41.88           C  
ATOM   3225  CB  ILE A 230       8.432  25.684   7.097  1.00 43.83           C  
ATOM   3226  CG1 ILE A 230       9.583  24.807   7.642  1.00 43.36           C  
ATOM   3227  CD1 ILE A 230       9.473  23.314   7.290  1.00 45.02           C  
ATOM   3228  CG2 ILE A 230       8.521  25.810   5.576  1.00 42.12           C  
ATOM   3229  C   ILE A 230       7.364  28.011   7.123  1.00 47.91           C  
ATOM   3230  O   ILE A 230       7.765  29.011   6.513  1.00 46.89           O  
ATOM   3231  N   ARG A 231       6.039  27.676   7.269  1.00 45.64           N  
ATOM   3232  CA  ARG A 231       4.911  28.407   6.697  1.00 46.05           C  
ATOM   3233  CB  ARG A 231       3.580  27.738   7.086  1.00 48.48           C  
ATOM   3234  CG  ARG A 231       2.322  28.395   6.509  1.00 60.99           C  
ATOM   3235  CD  ARG A 231       1.769  27.626   5.331  1.00 77.57           C  
ATOM   3236  NE  ARG A 231       0.789  28.415   4.591  1.00 85.50           N  
ATOM   3237  CZ  ARG A 231      -0.474  28.046   4.418  1.00 92.87           C  
ATOM   3238  NH1 ARG A 231      -0.914  26.903   4.929  1.00 69.91           N  
ATOM   3239  NH2 ARG A 231      -1.312  28.823   3.741  1.00 78.01           N  
ATOM   3240  C   ARG A 231       4.946  29.884   7.095  1.00 49.48           C  
ATOM   3241  O   ARG A 231       4.897  30.742   6.219  1.00 49.05           O  
ATOM   3242  N   ARG A 232       5.068  30.168   8.399  1.00 45.98           N  
ATOM   3243  CA  ARG A 232       5.146  31.515   8.974  1.00 45.78           C  
ATOM   3244  CB  ARG A 232       5.315  31.415  10.499  1.00 44.32           C  
ATOM   3245  CG  ARG A 232       5.134  32.719  11.280  1.00 58.19           C  
ATOM   3246  CD  ARG A 232       5.453  32.540  12.769  1.00 75.00           C  
ATOM   3247  NE  ARG A 232       4.870  31.307  13.319  1.00 91.29           N  
ATOM   3248  CZ  ARG A 232       5.539  30.356  13.974  1.00108.50           C  
ATOM   3249  NH1 ARG A 232       4.909  29.265  14.399  1.00 89.16           N  
ATOM   3250  NH2 ARG A 232       6.852  30.467  14.170  1.00 96.31           N  
ATOM   3251  C   ARG A 232       6.284  32.333   8.332  1.00 49.97           C  
ATOM   3252  O   ARG A 232       6.068  33.485   7.955  1.00 49.21           O  
ATOM   3253  N   ALA A 233       7.464  31.712   8.163  1.00 47.21           N  
ATOM   3254  CA  ALA A 233       8.645  32.326   7.560  1.00 47.33           C  
ATOM   3255  CB  ALA A 233       9.859  31.438   7.784  1.00 47.52           C  
ATOM   3256  C   ALA A 233       8.451  32.604   6.059  1.00 52.45           C  
ATOM   3257  O   ALA A 233       8.890  33.643   5.562  1.00 52.71           O  
ATOM   3258  N   TYR A 234       7.791  31.688   5.343  1.00 48.54           N  
ATOM   3259  CA  TYR A 234       7.529  31.863   3.917  1.00 48.77           C  
ATOM   3260  CB  TYR A 234       7.191  30.520   3.256  1.00 49.94           C  
ATOM   3261  CG  TYR A 234       8.360  29.579   3.100  1.00 49.86           C  
ATOM   3262  CD1 TYR A 234       9.673  30.035   3.218  1.00 50.28           C  
ATOM   3263  CE1 TYR A 234      10.754  29.170   3.084  1.00 47.67           C  
ATOM   3264  CZ  TYR A 234      10.527  27.840   2.789  1.00 55.03           C  
ATOM   3265  OH  TYR A 234      11.586  26.996   2.641  1.00 55.84           O  
ATOM   3266  CE2 TYR A 234       9.235  27.369   2.625  1.00 51.88           C  
ATOM   3267  CD2 TYR A 234       8.160  28.236   2.801  1.00 51.31           C  
ATOM   3268  C   TYR A 234       6.409  32.862   3.657  1.00 54.67           C  
ATOM   3269  O   TYR A 234       6.416  33.516   2.619  1.00 55.65           O  
ATOM   3270  N   GLU A 235       5.440  32.959   4.579  1.00 51.46           N  
ATOM   3271  CA  GLU A 235       4.313  33.878   4.460  1.00 52.95           C  
ATOM   3272  CB  GLU A 235       3.153  33.462   5.396  1.00 55.72           C  
ATOM   3273  CG  GLU A 235       2.325  32.258   4.957  1.00 68.59           C  
ATOM   3274  CD  GLU A 235       1.396  32.421   3.770  1.00102.95           C  
ATOM   3275  OE1 GLU A 235       1.066  33.574   3.409  1.00105.17           O  
ATOM   3276  OE2 GLU A 235       0.969  31.380   3.215  1.00104.43           O  
ATOM   3277  C   GLU A 235       4.704  35.326   4.773  1.00 56.29           C  
ATOM   3278  O   GLU A 235       4.265  36.248   4.076  1.00 55.99           O  
ATOM   3279  N   THR A 236       5.497  35.523   5.842  1.00 51.77           N  
ATOM   3280  CA  THR A 236       5.847  36.845   6.369  1.00 50.43           C  
ATOM   3281  CB  THR A 236       5.493  36.912   7.874  1.00 49.73           C  
ATOM   3282  OG1 THR A 236       6.384  36.067   8.612  1.00 47.62           O  
ATOM   3283  CG2 THR A 236       4.048  36.522   8.160  1.00 43.84           C  
ATOM   3284  C   THR A 236       7.292  37.286   6.175  1.00 51.32           C  
ATOM   3285  O   THR A 236       7.557  38.493   6.211  1.00 50.50           O  
ATOM   3286  N   GLY A 237       8.202  36.326   6.025  1.00 46.12           N  
ATOM   3287  CA  GLY A 237       9.636  36.583   5.938  1.00 44.32           C  
ATOM   3288  C   GLY A 237      10.342  36.361   7.268  1.00 47.42           C  
ATOM   3289  O   GLY A 237      11.570  36.418   7.328  1.00 46.82           O  
ATOM   3290  N   ARG A 238       9.574  36.142   8.363  1.00 43.89           N  
ATOM   3291  CA  ARG A 238      10.066  35.870   9.722  1.00 42.79           C  
ATOM   3292  CB  ARG A 238       9.837  37.056  10.673  1.00 41.18           C  
ATOM   3293  CG  ARG A 238      10.572  38.323  10.332  1.00 46.72           C  
ATOM   3294  CD  ARG A 238      10.197  39.421  11.304  1.00 58.73           C  
ATOM   3295  NE  ARG A 238      10.779  40.700  10.906  1.00 77.67           N  
ATOM   3296  CZ  ARG A 238      11.961  41.148  11.320  1.00 98.33           C  
ATOM   3297  NH1 ARG A 238      12.692  40.431  12.165  1.00 92.74           N  
ATOM   3298  NH2 ARG A 238      12.421  42.317  10.891  1.00 82.33           N  
ATOM   3299  C   ARG A 238       9.363  34.635  10.304  1.00 46.85           C  
ATOM   3300  O   ARG A 238       8.178  34.424  10.067  1.00 48.60           O  
ATOM   3301  N   GLY A 239      10.080  33.877  11.109  1.00 41.18           N  
ATOM   3302  CA  GLY A 239       9.567  32.674  11.743  1.00 41.32           C  
ATOM   3303  C   GLY A 239      10.656  31.797  12.325  1.00 45.95           C  
ATOM   3304  O   GLY A 239      11.737  31.679  11.754  1.00 45.51           O  
ATOM   3305  N   SER A 240      10.383  31.174  13.469  1.00 44.73           N  
ATOM   3306  CA  SER A 240      11.345  30.281  14.104  1.00 45.05           C  
ATOM   3307  CB  SER A 240      11.166  30.285  15.617  1.00 49.13           C  
ATOM   3308  OG  SER A 240      12.168  29.499  16.242  1.00 61.87           O  
ATOM   3309  C   SER A 240      11.191  28.859  13.558  1.00 49.10           C  
ATOM   3310  O   SER A 240      10.082  28.330  13.536  1.00 49.88           O  
ATOM   3311  N   ILE A 241      12.301  28.256  13.101  1.00 44.42           N  
ATOM   3312  CA  ILE A 241      12.313  26.886  12.583  1.00 44.58           C  
ATOM   3313  CB  ILE A 241      12.803  26.822  11.100  1.00 46.64           C  
ATOM   3314  CG1 ILE A 241      11.845  27.618  10.173  1.00 46.80           C  
ATOM   3315  CD1 ILE A 241      12.240  27.726   8.714  1.00 53.25           C  
ATOM   3316  CG2 ILE A 241      12.959  25.356  10.636  1.00 47.73           C  
ATOM   3317  C   ILE A 241      13.155  26.024  13.535  1.00 49.01           C  
ATOM   3318  O   ILE A 241      14.329  26.326  13.745  1.00 47.80           O  
ATOM   3319  N   GLN A 242      12.550  24.992  14.138  1.00 45.87           N  
ATOM   3320  CA  GLN A 242      13.264  24.116  15.070  1.00 45.87           C  
ATOM   3321  CB  GLN A 242      12.325  23.487  16.119  1.00 48.54           C  
ATOM   3322  CG  GLN A 242      11.749  24.485  17.125  1.00 54.09           C  
ATOM   3323  CD  GLN A 242      12.769  25.111  18.033  1.00 71.49           C  
ATOM   3324  OE1 GLN A 242      13.597  24.434  18.654  1.00 63.38           O  
ATOM   3325  NE2 GLN A 242      12.688  26.425  18.154  1.00 68.46           N  
ATOM   3326  C   GLN A 242      14.047  23.047  14.341  1.00 49.71           C  
ATOM   3327  O   GLN A 242      13.464  22.245  13.615  1.00 48.42           O  
ATOM   3328  N   MET A 243      15.378  23.059  14.520  1.00 48.13           N  
ATOM   3329  CA  MET A 243      16.327  22.106  13.931  1.00 47.76           C  
ATOM   3330  CB  MET A 243      17.587  22.801  13.415  1.00 48.97           C  
ATOM   3331  CG  MET A 243      17.332  23.986  12.515  1.00 52.40           C  
ATOM   3332  SD  MET A 243      18.898  24.633  11.922  1.00 56.09           S  
ATOM   3333  CE  MET A 243      19.548  25.384  13.430  1.00 52.40           C  
ATOM   3334  C   MET A 243      16.720  21.089  15.001  1.00 52.46           C  
ATOM   3335  O   MET A 243      17.176  21.467  16.082  1.00 51.56           O  
ATOM   3336  N   ARG A 244      16.534  19.807  14.698  1.00 50.07           N  
ATOM   3337  CA  ARG A 244      16.856  18.722  15.610  1.00 51.09           C  
ATOM   3338  CB  ARG A 244      15.583  17.927  15.954  1.00 51.06           C  
ATOM   3339  CG  ARG A 244      15.781  16.875  17.038  1.00 60.23           C  
ATOM   3340  CD  ARG A 244      14.496  16.187  17.434  1.00 70.44           C  
ATOM   3341  NE  ARG A 244      13.759  16.962  18.435  1.00 74.50           N  
ATOM   3342  CZ  ARG A 244      12.737  16.509  19.154  1.00 80.79           C  
ATOM   3343  NH1 ARG A 244      12.301  15.266  18.996  1.00 69.15           N  
ATOM   3344  NH2 ARG A 244      12.148  17.293  20.044  1.00 60.83           N  
ATOM   3345  C   ARG A 244      17.915  17.810  14.993  1.00 57.02           C  
ATOM   3346  O   ARG A 244      17.872  17.521  13.790  1.00 56.54           O  
ATOM   3347  N   SER A 245      18.863  17.351  15.834  1.00 43.89           N  
ATOM   3348  CA  SER A 245      19.926  16.413  15.459  1.00 43.49           C  
ATOM   3349  CB  SER A 245      20.910  16.238  16.613  1.00 46.60           C  
ATOM   3350  OG  SER A 245      21.674  17.412  16.830  1.00 56.25           O  
ATOM   3351  C   SER A 245      19.314  15.052  15.161  1.00 48.78           C  
ATOM   3352  O   SER A 245      18.240  14.738  15.701  1.00 48.22           O  
ATOM   3353  N   ARG A 246      19.989  14.237  14.316  1.00 47.18           N  
ATOM   3354  CA  ARG A 246      19.517  12.881  14.038  1.00 49.08           C  
ATOM   3355  CB  ARG A 246      19.783  12.456  12.589  1.00 49.47           C  
ATOM   3356  CG  ARG A 246      19.277  11.050  12.278  1.00 57.73           C  
ATOM   3357  CD  ARG A 246      19.359  10.683  10.803  1.00 61.49           C  
ATOM   3358  NE  ARG A 246      18.436  11.455   9.964  1.00 66.38           N  
ATOM   3359  CZ  ARG A 246      17.132  11.209   9.835  1.00 81.55           C  
ATOM   3360  NH1 ARG A 246      16.566  10.215  10.507  1.00 74.53           N  
ATOM   3361  NH2 ARG A 246      16.384  11.965   9.043  1.00 67.48           N  
ATOM   3362  C   ARG A 246      20.175  11.940  15.060  1.00 56.24           C  
ATOM   3363  O   ARG A 246      21.380  11.679  14.983  1.00 56.95           O  
ATOM   3364  N   ALA A 247      19.391  11.490  16.043  1.00 54.65           N  
ATOM   3365  CA  ALA A 247      19.875  10.615  17.104  1.00 56.71           C  
ATOM   3366  CB  ALA A 247      19.972  11.382  18.417  1.00 57.27           C  
ATOM   3367  C   ALA A 247      19.003   9.375  17.276  1.00 65.35           C  
ATOM   3368  O   ALA A 247      17.774   9.473  17.281  1.00 66.43           O  
ATOM   3369  N   VAL A 248      19.654   8.206  17.399  1.00 64.30           N  
ATOM   3370  CA  VAL A 248      19.004   6.904  17.595  1.00 67.26           C  
ATOM   3371  CB  VAL A 248      19.081   5.954  16.360  1.00 71.23           C  
ATOM   3372  CG1 VAL A 248      18.328   6.518  15.165  1.00 70.04           C  
ATOM   3373  CG2 VAL A 248      20.512   5.619  15.976  1.00 70.35           C  
ATOM   3374  C   VAL A 248      19.520   6.245  18.876  1.00 75.72           C  
ATOM   3375  O   VAL A 248      20.678   6.463  19.252  1.00 75.44           O  
ATOM   3376  N   ILE A 249      18.667   5.459  19.549  1.00 76.11           N  
ATOM   3377  CA  ILE A 249      19.048   4.757  20.774  1.00 78.98           C  
ATOM   3378  CB  ILE A 249      17.943   4.873  21.871  1.00 84.35           C  
ATOM   3379  CG1 ILE A 249      17.775   6.345  22.348  1.00 82.27           C  
ATOM   3380  CD1 ILE A 249      16.359   6.761  22.712  1.00 89.97           C  
ATOM   3381  CG2 ILE A 249      18.239   3.953  23.061  1.00 88.63           C  
ATOM   3382  C   ILE A 249      19.437   3.317  20.405  1.00 87.10           C  
ATOM   3383  O   ILE A 249      18.581   2.548  19.974  1.00 89.26           O  
ATOM   3384  N   GLU A 250      20.745   2.988  20.530  1.00 85.00           N  
ATOM   3385  CA  GLU A 250      21.367   1.682  20.228  1.00 88.33           C  
ATOM   3386  CB  GLU A 250      22.695   1.893  19.479  1.00 87.55           C  
ATOM   3387  CG  GLU A 250      22.565   2.162  17.991  1.00 95.53           C  
ATOM   3388  CD  GLU A 250      23.872   2.376  17.245  1.00109.47           C  
ATOM   3389  OE1 GLU A 250      24.946   2.017  17.783  1.00 85.79           O  
ATOM   3390  OE2 GLU A 250      23.823   2.920  16.118  1.00106.69           O  
ATOM   3391  C   GLU A 250      21.672   0.851  21.497  1.00 97.59           C  
ATOM   3392  O   GLU A 250      21.859   1.425  22.569  1.00 97.43           O  
ATOM   3393  N   GLU A 251      21.781  -0.492  21.355  1.00 98.42           N  
ATOM   3394  CA  GLU A 251      22.149  -1.417  22.443  1.00102.57           C  
ATOM   3395  CB  GLU A 251      21.433  -2.778  22.301  1.00108.59           C  
ATOM   3396  CG  GLU A 251      19.914  -2.728  22.378  1.00119.75           C  
ATOM   3397  CD  GLU A 251      19.311  -2.253  23.687  1.00141.78           C  
ATOM   3398  OE1 GLU A 251      19.587  -2.872  24.740  1.00140.21           O  
ATOM   3399  OE2 GLU A 251      18.526  -1.279  23.649  1.00133.25           O  
ATOM   3400  C   GLU A 251      23.680  -1.622  22.457  1.00107.23           C  
ATOM   3401  O   GLU A 251      24.272  -1.920  21.412  1.00106.71           O  
ATOM   3402  N   ARG A 252      24.313  -1.435  23.639  1.00104.40           N  
ATOM   3403  CA  ARG A 252      25.763  -1.582  23.857  1.00104.97           C  
ATOM   3404  CB  ARG A 252      26.193  -0.793  25.113  1.00105.11           C  
ATOM   3405  CG  ARG A 252      26.463   0.683  24.916  1.00111.79           C  
ATOM   3406  CD  ARG A 252      26.298   1.441  26.226  1.00122.86           C  
ATOM   3407  NE  ARG A 252      27.488   1.407  27.080  1.00132.71           N  
ATOM   3408  CZ  ARG A 252      27.537   1.884  28.323  1.00144.23           C  
ATOM   3409  NH1 ARG A 252      28.665   1.823  29.018  1.00133.23           N  
ATOM   3410  NH2 ARG A 252      26.458   2.418  28.881  1.00126.56           N  
ATOM   3411  C   ARG A 252      26.130  -3.042  24.108  1.00113.75           C  
ATOM   3412  O   ARG A 252      27.218  -3.489  23.733  1.00114.72           O  
ATOM   3413  N   GLY A 253      25.225  -3.740  24.785  1.00113.01           N  
ATOM   3414  CA  GLY A 253      25.386  -5.096  25.288  1.00118.18           C  
ATOM   3415  C   GLY A 253      25.303  -5.069  26.804  1.00123.96           C  
ATOM   3416  O   GLY A 253      25.603  -4.042  27.427  1.00120.57           O  
ATOM   3417  N   GLY A 254      24.895  -6.195  27.389  1.00125.85           N  
ATOM   3418  CA  GLY A 254      24.725  -6.354  28.831  1.00129.22           C  
ATOM   3419  C   GLY A 254      23.575  -5.538  29.396  1.00130.94           C  
ATOM   3420  O   GLY A 254      23.664  -5.046  30.525  1.00131.50           O  
ATOM   3421  N   GLY A 255      22.515  -5.379  28.593  1.00124.65           N  
ATOM   3422  CA  GLY A 255      21.312  -4.618  28.929  1.00122.60           C  
ATOM   3423  C   GLY A 255      21.454  -3.111  28.816  1.00118.84           C  
ATOM   3424  O   GLY A 255      20.464  -2.387  28.937  1.00117.37           O  
ATOM   3425  N   ARG A 256      22.688  -2.633  28.581  1.00110.78           N  
ATOM   3426  CA  ARG A 256      23.039  -1.213  28.479  1.00104.98           C  
ATOM   3427  CB  ARG A 256      24.543  -1.009  28.762  1.00104.57           C  
ATOM   3428  CG  ARG A 256      25.015  -1.546  30.114  1.00116.19           C  
ATOM   3429  CD  ARG A 256      26.525  -1.528  30.225  1.00123.74           C  
ATOM   3430  C   ARG A 256      22.649  -0.598  27.124  1.00102.23           C  
ATOM   3431  O   ARG A 256      22.599  -1.307  26.112  1.00102.00           O  
ATOM   3432  N   GLN A 257      22.394   0.727  27.114  1.00 93.30           N  
ATOM   3433  CA  GLN A 257      22.016   1.491  25.918  1.00 88.10           C  
ATOM   3434  CB  GLN A 257      20.583   2.031  26.056  1.00 88.99           C  
ATOM   3435  CG  GLN A 257      19.483   0.976  26.031  1.00101.02           C  
ATOM   3436  CD  GLN A 257      18.112   1.610  26.133  1.00110.70           C  
ATOM   3437  OE1 GLN A 257      17.800   2.354  27.077  1.00103.31           O  
ATOM   3438  NE2 GLN A 257      17.255   1.328  25.155  1.00 99.59           N  
ATOM   3439  C   GLN A 257      22.966   2.667  25.646  1.00 86.67           C  
ATOM   3440  O   GLN A 257      23.631   3.142  26.564  1.00 87.21           O  
ATOM   3441  N   ARG A 258      22.997   3.160  24.398  1.00 78.44           N  
ATOM   3442  CA  ARG A 258      23.800   4.315  23.979  1.00 74.27           C  
ATOM   3443  CB  ARG A 258      25.181   3.894  23.429  1.00 74.15           C  
ATOM   3444  CG  ARG A 258      25.140   2.956  22.212  1.00 85.03           C  
ATOM   3445  CD  ARG A 258      26.411   3.008  21.388  1.00 89.10           C  
ATOM   3446  NE  ARG A 258      27.265   1.841  21.607  1.00 96.05           N  
ATOM   3447  CZ  ARG A 258      27.383   0.826  20.758  1.00110.76           C  
ATOM   3448  NH1 ARG A 258      26.712   0.828  19.612  1.00 94.82           N  
ATOM   3449  NH2 ARG A 258      28.177  -0.194  21.042  1.00105.77           N  
ATOM   3450  C   ARG A 258      23.056   5.151  22.938  1.00 75.56           C  
ATOM   3451  O   ARG A 258      22.384   4.590  22.076  1.00 76.73           O  
ATOM   3452  N   ILE A 259      23.188   6.477  23.002  1.00 68.45           N  
ATOM   3453  CA  ILE A 259      22.591   7.395  22.026  1.00 65.09           C  
ATOM   3454  CB  ILE A 259      22.067   8.720  22.680  1.00 66.44           C  
ATOM   3455  CG1 ILE A 259      21.020   8.433  23.790  1.00 68.71           C  
ATOM   3456  CD1 ILE A 259      20.839   9.538  24.834  1.00 70.21           C  
ATOM   3457  CG2 ILE A 259      21.520   9.703  21.612  1.00 63.38           C  
ATOM   3458  C   ILE A 259      23.663   7.667  20.965  1.00 66.91           C  
ATOM   3459  O   ILE A 259      24.811   7.978  21.316  1.00 65.68           O  
ATOM   3460  N   VAL A 260      23.299   7.525  19.677  1.00 62.31           N  
ATOM   3461  CA  VAL A 260      24.241   7.787  18.578  1.00 60.18           C  
ATOM   3462  CB  VAL A 260      24.622   6.513  17.767  1.00 65.11           C  
ATOM   3463  CG1 VAL A 260      25.668   6.827  16.708  1.00 63.88           C  
ATOM   3464  CG2 VAL A 260      25.111   5.405  18.688  1.00 67.66           C  
ATOM   3465  C   VAL A 260      23.709   8.937  17.709  1.00 60.38           C  
ATOM   3466  O   VAL A 260      22.643   8.811  17.093  1.00 59.40           O  
ATOM   3467  N   VAL A 261      24.462  10.059  17.690  1.00 53.80           N  
ATOM   3468  CA  VAL A 261      24.152  11.284  16.940  1.00 50.86           C  
ATOM   3469  CB  VAL A 261      24.535  12.553  17.762  1.00 53.26           C  
ATOM   3470  CG1 VAL A 261      24.178  13.842  17.018  1.00 50.84           C  
ATOM   3471  CG2 VAL A 261      23.899  12.525  19.156  1.00 53.80           C  
ATOM   3472  C   VAL A 261      24.896  11.219  15.598  1.00 53.72           C  
ATOM   3473  O   VAL A 261      26.120  11.128  15.599  1.00 53.41           O  
ATOM   3474  N   THR A 262      24.168  11.251  14.464  1.00 50.65           N  
ATOM   3475  CA  THR A 262      24.781  11.137  13.125  1.00 51.72           C  
ATOM   3476  CB  THR A 262      24.257   9.905  12.362  1.00 61.74           C  
ATOM   3477  OG1 THR A 262      22.850  10.040  12.135  1.00 68.12           O  
ATOM   3478  CG2 THR A 262      24.556   8.591  13.088  1.00 56.70           C  
ATOM   3479  C   THR A 262      24.658  12.410  12.275  1.00 57.13           C  
ATOM   3480  O   THR A 262      25.337  12.530  11.254  1.00 58.21           O  
ATOM   3481  N   GLU A 263      23.792  13.341  12.682  1.00 53.20           N  
ATOM   3482  CA  GLU A 263      23.545  14.617  12.008  1.00 51.74           C  
ATOM   3483  CB  GLU A 263      22.321  14.524  11.067  1.00 53.08           C  
ATOM   3484  CG  GLU A 263      22.531  13.683   9.817  1.00 62.97           C  
ATOM   3485  CD  GLU A 263      21.280  13.213   9.103  1.00 81.21           C  
ATOM   3486  OE1 GLU A 263      21.391  12.267   8.288  1.00 66.09           O  
ATOM   3487  OE2 GLU A 263      20.189  13.771   9.368  1.00 77.20           O  
ATOM   3488  C   GLU A 263      23.280  15.648  13.086  1.00 54.69           C  
ATOM   3489  O   GLU A 263      22.533  15.366  14.019  1.00 54.76           O  
ATOM   3490  N   ILE A 264      23.905  16.818  12.985  1.00 50.75           N  
ATOM   3491  CA  ILE A 264      23.731  17.917  13.946  1.00 50.18           C  
ATOM   3492  CB  ILE A 264      25.056  18.248  14.703  1.00 53.68           C  
ATOM   3493  CG1 ILE A 264      26.169  18.727  13.750  1.00 54.59           C  
ATOM   3494  CD1 ILE A 264      27.242  19.547  14.407  1.00 58.04           C  
ATOM   3495  CG2 ILE A 264      25.514  17.061  15.577  1.00 55.08           C  
ATOM   3496  C   ILE A 264      23.080  19.139  13.252  1.00 53.20           C  
ATOM   3497  O   ILE A 264      23.122  19.204  12.014  1.00 52.13           O  
ATOM   3498  N   PRO A 265      22.460  20.109  13.987  1.00 50.29           N  
ATOM   3499  CA  PRO A 265      21.858  21.266  13.297  1.00 49.45           C  
ATOM   3500  CB  PRO A 265      21.143  22.028  14.428  1.00 51.63           C  
ATOM   3501  CG  PRO A 265      21.122  21.114  15.599  1.00 55.96           C  
ATOM   3502  CD  PRO A 265      22.303  20.234  15.455  1.00 52.04           C  
ATOM   3503  C   PRO A 265      22.880  22.147  12.563  1.00 51.23           C  
ATOM   3504  O   PRO A 265      24.069  22.088  12.854  1.00 50.76           O  
ATOM   3505  N   PHE A 266      22.403  22.950  11.604  1.00 47.86           N  
ATOM   3506  CA  PHE A 266      23.194  23.878  10.800  1.00 48.67           C  
ATOM   3507  CB  PHE A 266      22.304  24.498   9.709  1.00 51.64           C  
ATOM   3508  CG  PHE A 266      22.965  25.423   8.704  1.00 55.32           C  
ATOM   3509  CD1 PHE A 266      24.037  24.988   7.929  1.00 59.14           C  
ATOM   3510  CE1 PHE A 266      24.633  25.844   6.996  1.00 62.61           C  
ATOM   3511  CZ  PHE A 266      24.123  27.108   6.793  1.00 62.94           C  
ATOM   3512  CE2 PHE A 266      23.046  27.542   7.532  1.00 63.60           C  
ATOM   3513  CD2 PHE A 266      22.463  26.700   8.480  1.00 58.56           C  
ATOM   3514  C   PHE A 266      23.852  24.958  11.644  1.00 53.93           C  
ATOM   3515  O   PHE A 266      23.206  25.512  12.538  1.00 54.58           O  
ATOM   3516  N   GLN A 267      25.152  25.236  11.363  1.00 50.75           N  
ATOM   3517  CA  GLN A 267      26.013  26.239  12.011  1.00 51.44           C  
ATOM   3518  CB  GLN A 267      25.469  27.675  11.849  1.00 54.20           C  
ATOM   3519  CG  GLN A 267      25.308  28.156  10.418  1.00 68.24           C  
ATOM   3520  CD  GLN A 267      24.304  29.289  10.330  1.00 84.65           C  
ATOM   3521  OE1 GLN A 267      24.579  30.356   9.781  1.00 81.36           O  
ATOM   3522  NE2 GLN A 267      23.114  29.087  10.875  1.00 74.56           N  
ATOM   3523  C   GLN A 267      26.318  25.933  13.481  1.00 55.31           C  
ATOM   3524  O   GLN A 267      26.802  26.811  14.204  1.00 56.48           O  
ATOM   3525  N   VAL A 268      26.073  24.693  13.915  1.00 51.17           N  
ATOM   3526  CA  VAL A 268      26.360  24.250  15.279  1.00 51.08           C  
ATOM   3527  CB  VAL A 268      25.283  23.272  15.823  1.00 53.14           C  
ATOM   3528  CG1 VAL A 268      25.734  22.590  17.114  1.00 52.73           C  
ATOM   3529  CG2 VAL A 268      23.947  23.982  16.029  1.00 53.21           C  
ATOM   3530  C   VAL A 268      27.761  23.646  15.276  1.00 58.72           C  
ATOM   3531  O   VAL A 268      28.061  22.776  14.447  1.00 59.95           O  
ATOM   3532  N   ASN A 269      28.624  24.128  16.184  1.00 55.88           N  
ATOM   3533  CA  ASN A 269      29.985  23.628  16.342  1.00 55.81           C  
ATOM   3534  CB  ASN A 269      30.841  24.669  17.064  1.00 57.31           C  
ATOM   3535  CG  ASN A 269      32.306  24.338  17.179  1.00 77.09           C  
ATOM   3536  OD1 ASN A 269      32.702  23.234  17.563  1.00 71.56           O  
ATOM   3537  ND2 ASN A 269      33.147  25.330  16.948  1.00 69.06           N  
ATOM   3538  C   ASN A 269      29.883  22.334  17.143  1.00 57.65           C  
ATOM   3539  O   ASN A 269      29.474  22.365  18.308  1.00 56.98           O  
ATOM   3540  N   LYS A 270      30.212  21.201  16.495  1.00 53.53           N  
ATOM   3541  CA  LYS A 270      30.174  19.847  17.064  1.00 52.95           C  
ATOM   3542  CB  LYS A 270      30.609  18.825  15.998  1.00 53.59           C  
ATOM   3543  CG  LYS A 270      30.721  17.384  16.479  1.00 56.37           C  
ATOM   3544  CD  LYS A 270      30.887  16.348  15.333  1.00 61.13           C  
ATOM   3545  CE  LYS A 270      32.062  16.545  14.390  1.00 61.41           C  
ATOM   3546  NZ  LYS A 270      33.373  16.481  15.081  1.00 64.99           N  
ATOM   3547  C   LYS A 270      31.002  19.732  18.358  1.00 61.53           C  
ATOM   3548  O   LYS A 270      30.500  19.204  19.353  1.00 60.83           O  
ATOM   3549  N   ALA A 271      32.241  20.278  18.350  1.00 61.67           N  
ATOM   3550  CA  ALA A 271      33.151  20.267  19.497  1.00 63.93           C  
ATOM   3551  CB  ALA A 271      34.507  20.830  19.099  1.00 66.77           C  
ATOM   3552  C   ALA A 271      32.571  21.039  20.688  1.00 69.90           C  
ATOM   3553  O   ALA A 271      32.612  20.547  21.820  1.00 70.98           O  
ATOM   3554  N   ARG A 272      31.994  22.223  20.419  1.00 66.96           N  
ATOM   3555  CA  ARG A 272      31.364  23.070  21.433  1.00 67.64           C  
ATOM   3556  CB  ARG A 272      31.128  24.491  20.893  1.00 68.32           C  
ATOM   3557  CG  ARG A 272      30.934  25.546  21.987  1.00 81.51           C  
ATOM   3558  CD  ARG A 272      31.229  26.970  21.528  1.00 96.29           C  
ATOM   3559  NE  ARG A 272      30.531  27.312  20.286  1.00104.37           N  
ATOM   3560  CZ  ARG A 272      31.032  28.090  19.331  1.00119.74           C  
ATOM   3561  NH1 ARG A 272      32.248  28.606  19.453  1.00109.31           N  
ATOM   3562  NH2 ARG A 272      30.324  28.345  18.239  1.00104.50           N  
ATOM   3563  C   ARG A 272      30.069  22.428  21.962  1.00 69.68           C  
ATOM   3564  O   ARG A 272      29.779  22.556  23.152  1.00 71.20           O  
ATOM   3565  N   MET A 273      29.321  21.712  21.095  1.00 63.11           N  
ATOM   3566  CA  MET A 273      28.096  21.004  21.482  1.00 62.34           C  
ATOM   3567  CB  MET A 273      27.380  20.442  20.246  1.00 63.29           C  
ATOM   3568  CG  MET A 273      26.029  19.820  20.551  1.00 66.62           C  
ATOM   3569  SD  MET A 273      25.391  18.832  19.174  1.00 69.85           S  
ATOM   3570  CE  MET A 273      26.412  17.353  19.320  1.00 67.05           C  
ATOM   3571  C   MET A 273      28.443  19.874  22.464  1.00 66.75           C  
ATOM   3572  O   MET A 273      27.780  19.731  23.495  1.00 65.89           O  
ATOM   3573  N   ILE A 274      29.490  19.088  22.143  1.00 63.73           N  
ATOM   3574  CA  ILE A 274      29.991  17.998  22.973  1.00 64.32           C  
ATOM   3575  CB  ILE A 274      31.018  17.149  22.178  1.00 67.71           C  
ATOM   3576  CG1 ILE A 274      30.340  16.476  20.957  1.00 66.14           C  
ATOM   3577  CD1 ILE A 274      31.264  16.011  19.894  1.00 71.87           C  
ATOM   3578  CG2 ILE A 274      31.699  16.099  23.071  1.00 70.81           C  
ATOM   3579  C   ILE A 274      30.514  18.557  24.319  1.00 70.05           C  
ATOM   3580  O   ILE A 274      30.190  18.000  25.374  1.00 70.53           O  
ATOM   3581  N   GLU A 275      31.255  19.694  24.282  1.00 67.27           N  
ATOM   3582  CA  GLU A 275      31.762  20.361  25.488  1.00 69.15           C  
ATOM   3583  CB  GLU A 275      32.720  21.517  25.125  1.00 71.65           C  
ATOM   3584  CG  GLU A 275      33.407  22.211  26.299  1.00 89.40           C  
ATOM   3585  CD  GLU A 275      34.159  21.331  27.285  1.00122.49           C  
ATOM   3586  OE1 GLU A 275      35.134  20.665  26.868  1.00128.78           O  
ATOM   3587  OE2 GLU A 275      33.789  21.331  28.482  1.00115.18           O  
ATOM   3588  C   GLU A 275      30.593  20.835  26.379  1.00 73.56           C  
ATOM   3589  O   GLU A 275      30.722  20.797  27.603  1.00 76.04           O  
ATOM   3590  N   LYS A 276      29.449  21.229  25.772  1.00 67.67           N  
ATOM   3591  CA  LYS A 276      28.255  21.640  26.510  1.00 67.56           C  
ATOM   3592  CB  LYS A 276      27.256  22.376  25.617  1.00 67.95           C  
ATOM   3593  CG  LYS A 276      27.118  23.840  26.005  1.00 80.83           C  
ATOM   3594  CD  LYS A 276      26.307  24.590  24.971  1.00 88.92           C  
ATOM   3595  CE  LYS A 276      26.713  26.030  24.802  1.00 98.43           C  
ATOM   3596  NZ  LYS A 276      26.073  26.618  23.594  1.00105.50           N  
ATOM   3597  C   LYS A 276      27.612  20.444  27.203  1.00 71.89           C  
ATOM   3598  O   LYS A 276      27.221  20.570  28.366  1.00 74.33           O  
ATOM   3599  N   ILE A 277      27.544  19.278  26.515  1.00 65.83           N  
ATOM   3600  CA  ILE A 277      27.009  18.033  27.079  1.00 66.13           C  
ATOM   3601  CB  ILE A 277      26.852  16.895  26.009  1.00 67.10           C  
ATOM   3602  CG1 ILE A 277      25.859  17.307  24.892  1.00 64.74           C  
ATOM   3603  CD1 ILE A 277      26.037  16.609  23.562  1.00 64.75           C  
ATOM   3604  CG2 ILE A 277      26.406  15.574  26.648  1.00 68.74           C  
ATOM   3605  C   ILE A 277      27.907  17.630  28.268  1.00 73.96           C  
ATOM   3606  O   ILE A 277      27.397  17.351  29.356  1.00 74.75           O  
ATOM   3607  N   ALA A 278      29.244  17.673  28.061  1.00 72.48           N  
ATOM   3608  CA  ALA A 278      30.263  17.350  29.068  1.00 75.31           C  
ATOM   3609  CB  ALA A 278      31.659  17.465  28.470  1.00 75.99           C  
ATOM   3610  C   ALA A 278      30.148  18.235  30.309  1.00 81.82           C  
ATOM   3611  O   ALA A 278      30.264  17.722  31.421  1.00 84.12           O  
ATOM   3612  N   GLU A 279      29.906  19.554  30.113  1.00 78.24           N  
ATOM   3613  CA  GLU A 279      29.759  20.553  31.176  1.00 80.86           C  
ATOM   3614  CB  GLU A 279      29.634  21.971  30.591  1.00 81.45           C  
ATOM   3615  CG  GLU A 279      30.957  22.705  30.411  1.00 96.11           C  
ATOM   3616  CD  GLU A 279      30.926  23.993  29.604  1.00118.07           C  
ATOM   3617  OE1 GLU A 279      29.909  24.723  29.672  1.00115.00           O  
ATOM   3618  OE2 GLU A 279      31.949  24.302  28.949  1.00108.49           O  
ATOM   3619  C   GLU A 279      28.552  20.228  32.042  1.00 87.13           C  
ATOM   3620  O   GLU A 279      28.645  20.306  33.265  1.00 89.85           O  
ATOM   3621  N   LEU A 280      27.434  19.822  31.411  1.00 82.63           N  
ATOM   3622  CA  LEU A 280      26.196  19.484  32.109  1.00 83.89           C  
ATOM   3623  CB  LEU A 280      25.005  19.397  31.135  1.00 81.55           C  
ATOM   3624  CG  LEU A 280      24.534  20.678  30.442  1.00 84.24           C  
ATOM   3625  CD1 LEU A 280      23.426  20.369  29.504  1.00 82.62           C  
ATOM   3626  CD2 LEU A 280      24.026  21.722  31.435  1.00 88.58           C  
ATOM   3627  C   LEU A 280      26.304  18.215  32.960  1.00 89.81           C  
ATOM   3628  O   LEU A 280      25.763  18.194  34.066  1.00 92.36           O  
ATOM   3629  N   VAL A 281      27.013  17.176  32.462  1.00 85.62           N  
ATOM   3630  CA  VAL A 281      27.236  15.919  33.197  1.00 88.69           C  
ATOM   3631  CB  VAL A 281      27.754  14.752  32.290  1.00 91.20           C  
ATOM   3632  CG1 VAL A 281      28.005  13.470  33.084  1.00 94.18           C  
ATOM   3633  CG2 VAL A 281      26.795  14.475  31.137  1.00 88.21           C  
ATOM   3634  C   VAL A 281      28.161  16.199  34.407  1.00 97.44           C  
ATOM   3635  O   VAL A 281      27.938  15.653  35.494  1.00100.69           O  
ATOM   3636  N   ARG A 282      29.157  17.089  34.214  1.00 93.76           N  
ATOM   3637  CA  ARG A 282      30.125  17.513  35.227  1.00 96.94           C  
ATOM   3638  CB  ARG A 282      31.217  18.373  34.578  1.00 94.75           C  
ATOM   3639  CG  ARG A 282      32.573  18.309  35.269  1.00106.30           C  
ATOM   3640  CD  ARG A 282      33.585  19.314  34.730  1.00112.20           C  
ATOM   3641  NE  ARG A 282      33.717  19.300  33.271  1.00115.15           N  
ATOM   3642  CZ  ARG A 282      33.333  20.295  32.477  1.00121.33           C  
ATOM   3643  NH1 ARG A 282      32.805  21.398  32.992  1.00106.84           N  
ATOM   3644  NH2 ARG A 282      33.481  20.198  31.166  1.00104.46           N  
ATOM   3645  C   ARG A 282      29.434  18.296  36.351  1.00105.05           C  
ATOM   3646  O   ARG A 282      29.615  17.965  37.525  1.00109.21           O  
ATOM   3647  N   ASP A 283      28.617  19.305  35.986  1.00100.34           N  
ATOM   3648  CA  ASP A 283      27.881  20.160  36.923  1.00102.90           C  
ATOM   3649  CB  ASP A 283      27.525  21.514  36.258  1.00102.61           C  
ATOM   3650  CG  ASP A 283      28.705  22.315  35.721  1.00112.29           C  
ATOM   3651  OD1 ASP A 283      29.845  22.096  36.196  1.00114.04           O  
ATOM   3652  OD2 ASP A 283      28.489  23.163  34.830  1.00117.53           O  
ATOM   3653  C   ASP A 283      26.622  19.477  37.506  1.00108.76           C  
ATOM   3654  O   ASP A 283      25.889  20.103  38.279  1.00110.99           O  
ATOM   3655  N   LYS A 284      26.379  18.195  37.122  1.00104.06           N  
ATOM   3656  CA  LYS A 284      25.262  17.332  37.548  1.00105.35           C  
ATOM   3657  CB  LYS A 284      25.324  17.028  39.065  1.00112.73           C  
ATOM   3658  CG  LYS A 284      26.635  16.394  39.521  1.00121.97           C  
ATOM   3659  CD  LYS A 284      26.916  16.678  40.992  1.00136.65           C  
ATOM   3660  CE  LYS A 284      28.395  16.739  41.305  1.00145.93           C  
ATOM   3661  NZ  LYS A 284      29.036  17.968  40.762  1.00150.81           N  
ATOM   3662  C   LYS A 284      23.878  17.876  37.118  1.00107.78           C  
ATOM   3663  O   LYS A 284      22.852  17.475  37.674  1.00110.05           O  
ATOM   3664  N   LYS A 285      23.851  18.743  36.087  1.00100.74           N  
ATOM   3665  CA  LYS A 285      22.626  19.344  35.540  1.00 98.97           C  
ATOM   3666  CB  LYS A 285      22.937  20.654  34.791  1.00 98.52           C  
ATOM   3667  CG  LYS A 285      23.348  21.801  35.715  1.00111.08           C  
ATOM   3668  CD  LYS A 285      23.581  23.103  34.963  1.00117.96           C  
ATOM   3669  CE  LYS A 285      23.753  24.285  35.890  1.00131.12           C  
ATOM   3670  NZ  LYS A 285      25.057  24.259  36.610  1.00140.86           N  
ATOM   3671  C   LYS A 285      21.810  18.357  34.674  1.00100.65           C  
ATOM   3672  O   LYS A 285      20.629  18.598  34.415  1.00100.29           O  
ATOM   3673  N   ILE A 286      22.444  17.245  34.256  1.00 95.73           N  
ATOM   3674  CA  ILE A 286      21.851  16.143  33.494  1.00 94.29           C  
ATOM   3675  CB  ILE A 286      22.006  16.322  31.954  1.00 93.21           C  
ATOM   3676  CG1 ILE A 286      20.944  15.513  31.176  1.00 92.70           C  
ATOM   3677  CD1 ILE A 286      20.725  15.959  29.716  1.00 94.81           C  
ATOM   3678  CG2 ILE A 286      23.434  16.031  31.457  1.00 92.82           C  
ATOM   3679  C   ILE A 286      22.405  14.808  34.046  1.00100.93           C  
ATOM   3680  O   ILE A 286      23.598  14.714  34.360  1.00101.31           O  
ATOM   3681  N   ASP A 287      21.536  13.803  34.211  1.00 99.24           N  
ATOM   3682  CA  ASP A 287      21.958  12.513  34.768  1.00101.79           C  
ATOM   3683  CB  ASP A 287      21.358  12.275  36.171  1.00109.00           C  
ATOM   3684  CG  ASP A 287      19.888  12.618  36.344  1.00124.68           C  
ATOM   3685  OD1 ASP A 287      19.195  12.824  35.317  1.00123.09           O  
ATOM   3686  OD2 ASP A 287      19.429  12.676  37.504  1.00135.88           O  
ATOM   3687  C   ASP A 287      21.690  11.321  33.846  1.00102.71           C  
ATOM   3688  O   ASP A 287      20.868  11.408  32.928  1.00 99.98           O  
ATOM   3689  N   GLY A 288      22.416  10.231  34.098  1.00 99.46           N  
ATOM   3690  CA  GLY A 288      22.307   8.982  33.352  1.00 98.16           C  
ATOM   3691  C   GLY A 288      23.308   8.791  32.232  1.00 95.61           C  
ATOM   3692  O   GLY A 288      23.163   7.850  31.452  1.00 94.32           O  
ATOM   3693  N   ILE A 289      24.330   9.670  32.138  1.00 88.43           N  
ATOM   3694  CA  ILE A 289      25.369   9.599  31.106  1.00 84.85           C  
ATOM   3695  CB  ILE A 289      25.496  10.931  30.297  1.00 83.59           C  
ATOM   3696  CG1 ILE A 289      24.180  11.254  29.533  1.00 81.59           C  
ATOM   3697  CD1 ILE A 289      24.041  12.695  29.021  1.00 85.30           C  
ATOM   3698  CG2 ILE A 289      26.711  10.899  29.350  1.00 81.55           C  
ATOM   3699  C   ILE A 289      26.690   9.124  31.717  1.00 90.48           C  
ATOM   3700  O   ILE A 289      27.242   9.805  32.583  1.00 90.91           O  
ATOM   3701  N   THR A 290      27.189   7.957  31.262  1.00 88.12           N  
ATOM   3702  CA  THR A 290      28.439   7.370  31.752  1.00 90.60           C  
ATOM   3703  CB  THR A 290      28.342   5.840  31.851  1.00102.50           C  
ATOM   3704  OG1 THR A 290      27.899   5.290  30.609  1.00100.02           O  
ATOM   3705  CG2 THR A 290      27.428   5.389  32.982  1.00104.62           C  
ATOM   3706  C   THR A 290      29.663   7.831  30.947  1.00 92.05           C  
ATOM   3707  O   THR A 290      30.720   8.075  31.531  1.00 93.00           O  
ATOM   3708  N   ASP A 291      29.519   7.943  29.615  1.00 85.31           N  
ATOM   3709  CA  ASP A 291      30.589   8.387  28.718  1.00 83.09           C  
ATOM   3710  CB  ASP A 291      31.460   7.201  28.239  1.00 86.82           C  
ATOM   3711  CG  ASP A 291      32.792   7.581  27.605  1.00 96.39           C  
ATOM   3712  OD1 ASP A 291      33.254   8.729  27.816  1.00 96.19           O  
ATOM   3713  OD2 ASP A 291      33.385   6.725  26.920  1.00102.54           O  
ATOM   3714  C   ASP A 291      30.037   9.192  27.539  1.00 82.61           C  
ATOM   3715  O   ASP A 291      28.838   9.138  27.248  1.00 81.44           O  
ATOM   3716  N   LEU A 292      30.915   9.969  26.891  1.00 76.14           N  
ATOM   3717  CA  LEU A 292      30.599  10.840  25.769  1.00 71.74           C  
ATOM   3718  CB  LEU A 292      30.163  12.223  26.315  1.00 70.63           C  
ATOM   3719  CG  LEU A 292      30.129  13.425  25.382  1.00 72.61           C  
ATOM   3720  CD1 LEU A 292      28.916  13.381  24.462  1.00 70.83           C  
ATOM   3721  CD2 LEU A 292      30.121  14.704  26.188  1.00 74.68           C  
ATOM   3722  C   LEU A 292      31.843  10.916  24.882  1.00 72.53           C  
ATOM   3723  O   LEU A 292      32.909  11.329  25.343  1.00 73.92           O  
ATOM   3724  N   ARG A 293      31.730  10.446  23.639  1.00 65.32           N  
ATOM   3725  CA  ARG A 293      32.876  10.443  22.735  1.00 64.41           C  
ATOM   3726  CB  ARG A 293      33.664   9.125  22.842  1.00 68.19           C  
ATOM   3727  CG  ARG A 293      32.838   7.872  22.612  1.00 76.11           C  
ATOM   3728  CD  ARG A 293      33.645   6.627  22.895  1.00 82.41           C  
ATOM   3729  NE  ARG A 293      32.823   5.434  22.713  1.00 89.15           N  
ATOM   3730  CZ  ARG A 293      32.072   4.896  23.666  1.00105.39           C  
ATOM   3731  NH1 ARG A 293      32.051   5.426  24.881  1.00 90.60           N  
ATOM   3732  NH2 ARG A 293      31.339   3.820  23.412  1.00 97.92           N  
ATOM   3733  C   ARG A 293      32.528  10.764  21.280  1.00 62.75           C  
ATOM   3734  O   ARG A 293      31.486  10.348  20.766  1.00 60.52           O  
ATOM   3735  N   ASP A 294      33.426  11.512  20.628  1.00 58.06           N  
ATOM   3736  CA  ASP A 294      33.291  11.916  19.234  1.00 55.99           C  
ATOM   3737  CB  ASP A 294      33.874  13.321  19.014  1.00 57.40           C  
ATOM   3738  CG  ASP A 294      33.499  13.955  17.684  1.00 66.78           C  
ATOM   3739  OD1 ASP A 294      32.602  13.428  17.010  1.00 66.86           O  
ATOM   3740  OD2 ASP A 294      34.055  15.012  17.357  1.00 71.29           O  
ATOM   3741  C   ASP A 294      33.974  10.880  18.340  1.00 60.29           C  
ATOM   3742  O   ASP A 294      35.202  10.861  18.207  1.00 61.46           O  
ATOM   3743  N   GLU A 295      33.170   9.981  17.785  1.00 56.19           N  
ATOM   3744  CA  GLU A 295      33.627   8.904  16.912  1.00 57.96           C  
ATOM   3745  CB  GLU A 295      32.851   7.603  17.204  1.00 60.04           C  
ATOM   3746  CG  GLU A 295      33.016   7.072  18.617  1.00 67.86           C  
ATOM   3747  CD  GLU A 295      32.642   5.619  18.837  1.00 86.05           C  
ATOM   3748  OE1 GLU A 295      32.065   4.982  17.924  1.00 71.85           O  
ATOM   3749  OE2 GLU A 295      32.935   5.112  19.943  1.00 86.45           O  
ATOM   3750  C   GLU A 295      33.526   9.305  15.420  1.00 61.92           C  
ATOM   3751  O   GLU A 295      33.491   8.439  14.533  1.00 62.59           O  
ATOM   3752  N   THR A 296      33.498  10.632  15.153  1.00 56.94           N  
ATOM   3753  CA  THR A 296      33.447  11.191  13.803  1.00 55.72           C  
ATOM   3754  CB  THR A 296      33.245  12.725  13.868  1.00 52.84           C  
ATOM   3755  OG1 THR A 296      31.998  12.980  14.510  1.00 51.77           O  
ATOM   3756  CG2 THR A 296      33.217  13.394  12.489  1.00 44.44           C  
ATOM   3757  C   THR A 296      34.707  10.798  13.032  1.00 64.22           C  
ATOM   3758  O   THR A 296      35.803  10.811  13.599  1.00 66.64           O  
ATOM   3759  N   SER A 297      34.535  10.425  11.747  1.00 61.47           N  
ATOM   3760  CA  SER A 297      35.606  10.103  10.805  1.00 64.51           C  
ATOM   3761  CB  SER A 297      35.957   8.616  10.851  1.00 70.73           C  
ATOM   3762  OG  SER A 297      35.076   7.818  10.080  1.00 77.06           O  
ATOM   3763  C   SER A 297      35.176  10.540   9.400  1.00 69.26           C  
ATOM   3764  O   SER A 297      34.002  10.853   9.210  1.00 66.48           O  
ATOM   3765  N   LEU A 298      36.106  10.603   8.429  1.00 70.24           N  
ATOM   3766  CA  LEU A 298      35.748  10.986   7.056  1.00 71.70           C  
ATOM   3767  CB  LEU A 298      36.987  11.263   6.191  1.00 75.07           C  
ATOM   3768  CG  LEU A 298      37.835  12.478   6.544  1.00 80.03           C  
ATOM   3769  CD1 LEU A 298      39.138  12.456   5.781  1.00 84.33           C  
ATOM   3770  CD2 LEU A 298      37.085  13.774   6.303  1.00 80.15           C  
ATOM   3771  C   LEU A 298      34.942   9.884   6.411  1.00 79.76           C  
ATOM   3772  O   LEU A 298      33.927  10.145   5.762  1.00 79.79           O  
ATOM   3773  N   ARG A 299      35.397   8.650   6.606  1.00 79.52           N  
ATOM   3774  CA  ARG A 299      34.779   7.439   6.090  1.00 81.23           C  
ATOM   3775  CB  ARG A 299      35.713   6.225   6.283  1.00 84.95           C  
ATOM   3776  CG  ARG A 299      36.847   6.425   7.300  1.00 92.51           C  
ATOM   3777  CD  ARG A 299      38.218   6.281   6.661  1.00101.88           C  
ATOM   3778  NE  ARG A 299      38.845   7.575   6.387  1.00 99.32           N  
ATOM   3779  CZ  ARG A 299      39.733   8.168   7.181  1.00104.98           C  
ATOM   3780  NH1 ARG A 299      40.249   9.343   6.848  1.00 89.54           N  
ATOM   3781  NH2 ARG A 299      40.115   7.587   8.313  1.00 85.47           N  
ATOM   3782  C   ARG A 299      33.377   7.185   6.664  1.00 83.88           C  
ATOM   3783  O   ARG A 299      32.459   6.912   5.892  1.00 83.92           O  
ATOM   3784  N   THR A 300      33.199   7.323   7.998  1.00 79.17           N  
ATOM   3785  CA  THR A 300      31.910   7.059   8.671  1.00 77.11           C  
ATOM   3786  CB  THR A 300      32.096   6.324  10.028  1.00 87.76           C  
ATOM   3787  OG1 THR A 300      32.428   7.258  11.065  1.00 87.66           O  
ATOM   3788  CG2 THR A 300      33.098   5.162   9.959  1.00 87.41           C  
ATOM   3789  C   THR A 300      30.996   8.291   8.877  1.00 75.21           C  
ATOM   3790  O   THR A 300      29.841   8.111   9.255  1.00 74.48           O  
ATOM   3791  N   GLY A 301      31.505   9.498   8.650  1.00 67.61           N  
ATOM   3792  CA  GLY A 301      30.736  10.722   8.859  1.00 63.21           C  
ATOM   3793  C   GLY A 301      30.623  11.063  10.333  1.00 63.31           C  
ATOM   3794  O   GLY A 301      31.297  10.456  11.175  1.00 64.25           O  
ATOM   3795  N   VAL A 302      29.755  12.035  10.650  1.00 55.58           N  
ATOM   3796  CA  VAL A 302      29.483  12.496  12.019  1.00 52.96           C  
ATOM   3797  CB  VAL A 302      28.546  13.745  12.048  1.00 54.24           C  
ATOM   3798  CG1 VAL A 302      28.163  14.145  13.478  1.00 52.90           C  
ATOM   3799  CG2 VAL A 302      29.175  14.932  11.315  1.00 53.79           C  
ATOM   3800  C   VAL A 302      28.942  11.340  12.860  1.00 56.38           C  
ATOM   3801  O   VAL A 302      28.030  10.645  12.430  1.00 57.33           O  
ATOM   3802  N   ARG A 303      29.556  11.101  14.024  1.00 51.90           N  
ATOM   3803  CA  ARG A 303      29.149  10.069  14.973  1.00 51.36           C  
ATOM   3804  CB  ARG A 303      29.740   8.691  14.619  1.00 52.95           C  
ATOM   3805  CG  ARG A 303      29.307   7.579  15.573  1.00 63.43           C  
ATOM   3806  CD  ARG A 303      29.911   6.230  15.210  1.00 74.80           C  
ATOM   3807  NE  ARG A 303      29.586   5.198  16.200  1.00 79.61           N  
ATOM   3808  CZ  ARG A 303      28.541   4.379  16.126  1.00 95.22           C  
ATOM   3809  NH1 ARG A 303      27.688   4.465  15.112  1.00 80.47           N  
ATOM   3810  NH2 ARG A 303      28.328   3.483  17.079  1.00 86.37           N  
ATOM   3811  C   ARG A 303      29.528  10.492  16.387  1.00 53.16           C  
ATOM   3812  O   ARG A 303      30.701  10.473  16.741  1.00 53.51           O  
ATOM   3813  N   VAL A 304      28.539  10.898  17.179  1.00 48.22           N  
ATOM   3814  CA  VAL A 304      28.743  11.275  18.575  1.00 48.62           C  
ATOM   3815  CB  VAL A 304      28.319  12.724  18.891  1.00 50.55           C  
ATOM   3816  CG1 VAL A 304      28.561  13.054  20.368  1.00 51.41           C  
ATOM   3817  CG2 VAL A 304      29.046  13.710  17.989  1.00 49.23           C  
ATOM   3818  C   VAL A 304      28.012  10.258  19.421  1.00 56.03           C  
ATOM   3819  O   VAL A 304      26.792  10.091  19.277  1.00 55.00           O  
ATOM   3820  N   VAL A 305      28.771   9.533  20.256  1.00 57.18           N  
ATOM   3821  CA  VAL A 305      28.226   8.474  21.109  1.00 60.10           C  
ATOM   3822  CB  VAL A 305      29.006   7.141  20.956  1.00 66.89           C  
ATOM   3823  CG1 VAL A 305      28.447   6.052  21.878  1.00 69.10           C  
ATOM   3824  CG2 VAL A 305      28.997   6.669  19.495  1.00 66.36           C  
ATOM   3825  C   VAL A 305      28.104   8.941  22.556  1.00 66.69           C  
ATOM   3826  O   VAL A 305      29.060   9.448  23.143  1.00 67.67           O  
ATOM   3827  N   ILE A 306      26.893   8.809  23.101  1.00 64.04           N  
ATOM   3828  CA  ILE A 306      26.550   9.162  24.474  1.00 65.02           C  
ATOM   3829  CB  ILE A 306      25.420  10.237  24.520  1.00 65.89           C  
ATOM   3830  CG1 ILE A 306      25.808  11.512  23.721  1.00 62.48           C  
ATOM   3831  CD1 ILE A 306      24.706  12.141  22.932  1.00 55.02           C  
ATOM   3832  CG2 ILE A 306      25.042  10.577  25.965  1.00 68.23           C  
ATOM   3833  C   ILE A 306      26.151   7.861  25.185  1.00 73.05           C  
ATOM   3834  O   ILE A 306      25.070   7.316  24.931  1.00 72.56           O  
ATOM   3835  N   ASP A 307      27.054   7.347  26.041  1.00 73.08           N  
ATOM   3836  CA  ASP A 307      26.819   6.129  26.813  1.00 76.91           C  
ATOM   3837  CB  ASP A 307      28.133   5.537  27.345  1.00 81.15           C  
ATOM   3838  CG  ASP A 307      28.953   4.752  26.335  1.00 89.71           C  
ATOM   3839  OD1 ASP A 307      28.402   4.383  25.272  1.00 88.36           O  
ATOM   3840  OD2 ASP A 307      30.128   4.462  26.631  1.00 98.97           O  
ATOM   3841  C   ASP A 307      25.846   6.419  27.946  1.00 83.01           C  
ATOM   3842  O   ASP A 307      26.036   7.384  28.693  1.00 83.02           O  
ATOM   3843  N   VAL A 308      24.778   5.609  28.027  1.00 80.57           N  
ATOM   3844  CA  VAL A 308      23.708   5.736  29.016  1.00 81.66           C  
ATOM   3845  CB  VAL A 308      22.317   5.737  28.312  1.00 84.12           C  
ATOM   3846  CG1 VAL A 308      21.170   5.452  29.282  1.00 87.30           C  
ATOM   3847  CG2 VAL A 308      22.081   7.051  27.566  1.00 79.43           C  
ATOM   3848  C   VAL A 308      23.852   4.679  30.127  1.00 89.70           C  
ATOM   3849  O   VAL A 308      24.048   3.493  29.829  1.00 91.86           O  
ATOM   3850  N   ARG A 309      23.763   5.122  31.405  1.00 87.19           N  
ATOM   3851  CA  ARG A 309      23.833   4.292  32.618  1.00 91.28           C  
ATOM   3852  CB  ARG A 309      23.679   5.179  33.873  1.00 92.94           C  
ATOM   3853  CG  ARG A 309      23.739   4.435  35.216  1.00111.25           C  
ATOM   3854  CD  ARG A 309      23.529   5.338  36.423  1.00125.50           C  
ATOM   3855  NE  ARG A 309      22.223   6.006  36.424  1.00136.64           N  
ATOM   3856  CZ  ARG A 309      22.032   7.289  36.727  1.00152.37           C  
ATOM   3857  NH1 ARG A 309      23.057   8.059  37.073  1.00141.64           N  
ATOM   3858  NH2 ARG A 309      20.813   7.810  36.688  1.00138.49           N  
ATOM   3859  C   ARG A 309      22.747   3.217  32.590  1.00 96.60           C  
ATOM   3860  O   ARG A 309      21.629   3.485  32.142  1.00 93.89           O  
ATOM   3861  N   LYS A 310      23.090   1.999  33.051  1.00 98.10           N  
ATOM   3862  CA  LYS A 310      22.184   0.849  33.122  1.00102.15           C  
ATOM   3863  CB  LYS A 310      22.913  -0.367  33.723  1.00109.19           C  
ATOM   3864  CG  LYS A 310      22.140  -1.680  33.620  1.00127.93           C  
ATOM   3865  C   LYS A 310      20.917   1.193  33.925  1.00109.48           C  
ATOM   3866  O   LYS A 310      21.012   1.835  34.974  1.00110.22           O  
ATOM   3867  N   ASP A 311      19.738   0.799  33.382  1.00107.59           N  
ATOM   3868  CA  ASP A 311      18.375   0.952  33.926  1.00110.69           C  
ATOM   3869  CB  ASP A 311      18.266   0.441  35.379  1.00118.89           C  
ATOM   3870  CG  ASP A 311      18.779  -0.975  35.604  1.00133.03           C  
ATOM   3871  OD1 ASP A 311      18.832  -1.756  34.623  1.00132.57           O  
ATOM   3872  OD2 ASP A 311      19.113  -1.307  36.762  1.00143.95           O  
ATOM   3873  C   ASP A 311      17.795   2.382  33.782  1.00112.16           C  
ATOM   3874  O   ASP A 311      16.616   2.594  34.095  1.00113.29           O  
ATOM   3875  N   ALA A 312      18.595   3.335  33.264  1.00105.27           N  
ATOM   3876  CA  ALA A 312      18.146   4.709  33.014  1.00102.08           C  
ATOM   3877  CB  ALA A 312      19.309   5.686  33.134  1.00 99.58           C  
ATOM   3878  C   ALA A 312      17.529   4.793  31.621  1.00103.90           C  
ATOM   3879  O   ALA A 312      18.042   4.170  30.684  1.00101.99           O  
ATOM   3880  N   ASN A 313      16.427   5.565  31.489  1.00100.70           N  
ATOM   3881  CA  ASN A 313      15.694   5.745  30.232  1.00 98.22           C  
ATOM   3882  CB  ASN A 313      14.260   6.246  30.492  1.00101.25           C  
ATOM   3883  CG  ASN A 313      13.292   6.097  29.330  1.00124.07           C  
ATOM   3884  OD1 ASN A 313      13.661   5.833  28.175  1.00115.63           O  
ATOM   3885  ND2 ASN A 313      12.013   6.263  29.620  1.00118.14           N  
ATOM   3886  C   ASN A 313      16.430   6.675  29.274  1.00 96.67           C  
ATOM   3887  O   ASN A 313      16.559   7.870  29.551  1.00 94.12           O  
ATOM   3888  N   ALA A 314      16.901   6.119  28.140  1.00 91.34           N  
ATOM   3889  CA  ALA A 314      17.622   6.888  27.123  1.00 86.57           C  
ATOM   3890  CB  ALA A 314      18.294   5.959  26.128  1.00 86.58           C  
ATOM   3891  C   ALA A 314      16.722   7.900  26.398  1.00 87.18           C  
ATOM   3892  O   ALA A 314      17.222   8.944  25.984  1.00 83.83           O  
ATOM   3893  N   SER A 315      15.404   7.601  26.267  1.00 84.87           N  
ATOM   3894  CA  SER A 315      14.406   8.477  25.624  1.00 82.77           C  
ATOM   3895  CB  SER A 315      13.049   7.781  25.537  1.00 90.07           C  
ATOM   3896  OG  SER A 315      13.131   6.475  24.989  1.00101.07           O  
ATOM   3897  C   SER A 315      14.265   9.795  26.403  1.00 84.78           C  
ATOM   3898  O   SER A 315      14.213  10.870  25.793  1.00 81.20           O  
ATOM   3899  N   VAL A 316      14.234   9.697  27.756  1.00 83.30           N  
ATOM   3900  CA  VAL A 316      14.138  10.818  28.693  1.00 83.13           C  
ATOM   3901  CB  VAL A 316      13.769  10.321  30.121  1.00 91.91           C  
ATOM   3902  CG1 VAL A 316      14.056  11.375  31.190  1.00 92.29           C  
ATOM   3903  CG2 VAL A 316      12.312   9.878  30.183  1.00 95.34           C  
ATOM   3904  C   VAL A 316      15.431  11.655  28.643  1.00 83.09           C  
ATOM   3905  O   VAL A 316      15.353  12.887  28.559  1.00 81.05           O  
ATOM   3906  N   ILE A 317      16.607  10.976  28.657  1.00 77.94           N  
ATOM   3907  CA  ILE A 317      17.936  11.600  28.574  1.00 74.53           C  
ATOM   3908  CB  ILE A 317      19.066  10.542  28.780  1.00 78.34           C  
ATOM   3909  CG1 ILE A 317      19.091  10.038  30.244  1.00 82.74           C  
ATOM   3910  CD1 ILE A 317      19.760   8.683  30.482  1.00 89.69           C  
ATOM   3911  CG2 ILE A 317      20.456  11.074  28.355  1.00 76.41           C  
ATOM   3912  C   ILE A 317      18.067  12.375  27.253  1.00 74.95           C  
ATOM   3913  O   ILE A 317      18.515  13.526  27.266  1.00 73.24           O  
ATOM   3914  N   LEU A 318      17.645  11.754  26.128  1.00 70.16           N  
ATOM   3915  CA  LEU A 318      17.692  12.356  24.796  1.00 66.96           C  
ATOM   3916  CB  LEU A 318      17.356  11.311  23.703  1.00 67.14           C  
ATOM   3917  CG  LEU A 318      17.479  11.735  22.224  1.00 69.02           C  
ATOM   3918  CD1 LEU A 318      18.847  12.344  21.912  1.00 66.29           C  
ATOM   3919  CD2 LEU A 318      17.192  10.565  21.301  1.00 72.02           C  
ATOM   3920  C   LEU A 318      16.796  13.594  24.694  1.00 69.38           C  
ATOM   3921  O   LEU A 318      17.229  14.599  24.139  1.00 65.98           O  
ATOM   3922  N   ASN A 319      15.575  13.531  25.258  1.00 69.06           N  
ATOM   3923  CA  ASN A 319      14.639  14.658  25.269  1.00 69.34           C  
ATOM   3924  CB  ASN A 319      13.256  14.234  25.772  1.00 75.58           C  
ATOM   3925  CG  ASN A 319      12.424  13.496  24.747  1.00100.26           C  
ATOM   3926  OD1 ASN A 319      12.279  13.927  23.589  1.00 88.66           O  
ATOM   3927  ND2 ASN A 319      11.812  12.396  25.172  1.00 96.63           N  
ATOM   3928  C   ASN A 319      15.193  15.834  26.088  1.00 72.35           C  
ATOM   3929  O   ASN A 319      15.005  16.990  25.705  1.00 71.02           O  
ATOM   3930  N   ASN A 320      15.903  15.534  27.190  1.00 69.42           N  
ATOM   3931  CA  ASN A 320      16.543  16.542  28.029  1.00 69.25           C  
ATOM   3932  CB  ASN A 320      17.019  15.939  29.359  1.00 71.28           C  
ATOM   3933  CG  ASN A 320      15.924  15.558  30.321  1.00 84.74           C  
ATOM   3934  OD1 ASN A 320      14.825  16.118  30.324  1.00 74.87           O  
ATOM   3935  ND2 ASN A 320      16.218  14.614  31.194  1.00 84.67           N  
ATOM   3936  C   ASN A 320      17.712  17.201  27.281  1.00 69.39           C  
ATOM   3937  O   ASN A 320      17.888  18.421  27.389  1.00 68.53           O  
ATOM   3938  N   LEU A 321      18.478  16.403  26.493  1.00 63.19           N  
ATOM   3939  CA  LEU A 321      19.601  16.904  25.688  1.00 59.91           C  
ATOM   3940  CB  LEU A 321      20.411  15.769  25.044  1.00 58.40           C  
ATOM   3941  CG  LEU A 321      21.333  14.966  25.969  1.00 63.89           C  
ATOM   3942  CD1 LEU A 321      21.705  13.643  25.348  1.00 63.05           C  
ATOM   3943  CD2 LEU A 321      22.582  15.747  26.322  1.00 66.93           C  
ATOM   3944  C   LEU A 321      19.118  17.896  24.624  1.00 63.14           C  
ATOM   3945  O   LEU A 321      19.794  18.895  24.385  1.00 61.62           O  
ATOM   3946  N   TYR A 322      17.921  17.651  24.027  1.00 59.91           N  
ATOM   3947  CA  TYR A 322      17.329  18.538  23.024  1.00 58.33           C  
ATOM   3948  CB  TYR A 322      16.049  17.927  22.433  1.00 60.44           C  
ATOM   3949  CG  TYR A 322      16.232  16.690  21.575  1.00 62.11           C  
ATOM   3950  CD1 TYR A 322      17.246  16.619  20.619  1.00 62.42           C  
ATOM   3951  CE1 TYR A 322      17.402  15.491  19.809  1.00 63.86           C  
ATOM   3952  CZ  TYR A 322      16.495  14.448  19.900  1.00 72.81           C  
ATOM   3953  OH  TYR A 322      16.628  13.347  19.083  1.00 76.36           O  
ATOM   3954  CE2 TYR A 322      15.452  14.519  20.810  1.00 65.30           C  
ATOM   3955  CD2 TYR A 322      15.322  15.638  21.632  1.00 64.65           C  
ATOM   3956  C   TYR A 322      17.004  19.879  23.662  1.00 62.43           C  
ATOM   3957  O   TYR A 322      17.247  20.914  23.056  1.00 60.84           O  
ATOM   3958  N   LYS A 323      16.482  19.844  24.905  1.00 61.37           N  
ATOM   3959  CA  LYS A 323      16.083  21.018  25.683  1.00 62.65           C  
ATOM   3960  CB  LYS A 323      15.190  20.603  26.864  1.00 67.25           C  
ATOM   3961  CG  LYS A 323      13.702  20.564  26.600  1.00 75.03           C  
ATOM   3962  CD  LYS A 323      12.943  20.203  27.873  1.00 80.57           C  
ATOM   3963  C   LYS A 323      17.264  21.825  26.224  1.00 67.25           C  
ATOM   3964  O   LYS A 323      17.240  23.052  26.159  1.00 67.51           O  
ATOM   3965  N   GLN A 324      18.270  21.137  26.785  1.00 63.63           N  
ATOM   3966  CA  GLN A 324      19.400  21.737  27.493  1.00 63.70           C  
ATOM   3967  CB  GLN A 324      19.744  20.870  28.719  1.00 66.90           C  
ATOM   3968  CG  GLN A 324      18.670  20.902  29.812  1.00 78.90           C  
ATOM   3969  CD  GLN A 324      18.868  19.850  30.866  1.00100.65           C  
ATOM   3970  OE1 GLN A 324      19.836  19.871  31.630  1.00 99.75           O  
ATOM   3971  NE2 GLN A 324      17.931  18.921  30.952  1.00 93.10           N  
ATOM   3972  C   GLN A 324      20.671  21.997  26.677  1.00 65.75           C  
ATOM   3973  O   GLN A 324      21.550  22.720  27.158  1.00 66.55           O  
ATOM   3974  N   THR A 325      20.808  21.404  25.485  1.00 59.66           N  
ATOM   3975  CA  THR A 325      22.027  21.572  24.680  1.00 57.30           C  
ATOM   3976  CB  THR A 325      22.867  20.256  24.665  1.00 67.08           C  
ATOM   3977  OG1 THR A 325      22.345  19.358  23.686  1.00 64.17           O  
ATOM   3978  CG2 THR A 325      22.981  19.574  26.028  1.00 67.31           C  
ATOM   3979  C   THR A 325      21.720  22.033  23.235  1.00 57.18           C  
ATOM   3980  O   THR A 325      20.566  21.933  22.819  1.00 55.98           O  
ATOM   3981  N   PRO A 326      22.734  22.433  22.419  1.00 52.35           N  
ATOM   3982  CA  PRO A 326      22.456  22.785  21.014  1.00 51.18           C  
ATOM   3983  CB  PRO A 326      23.750  23.473  20.548  1.00 53.05           C  
ATOM   3984  CG  PRO A 326      24.561  23.698  21.791  1.00 59.00           C  
ATOM   3985  CD  PRO A 326      24.170  22.601  22.716  1.00 54.39           C  
ATOM   3986  C   PRO A 326      22.119  21.580  20.121  1.00 54.37           C  
ATOM   3987  O   PRO A 326      22.102  21.728  18.896  1.00 52.98           O  
ATOM   3988  N   LEU A 327      21.817  20.400  20.727  1.00 51.79           N  
ATOM   3989  CA  LEU A 327      21.405  19.197  20.007  1.00 51.95           C  
ATOM   3990  CB  LEU A 327      21.268  18.009  20.968  1.00 53.72           C  
ATOM   3991  CG  LEU A 327      21.385  16.614  20.365  1.00 58.84           C  
ATOM   3992  CD1 LEU A 327      22.824  16.270  20.016  1.00 58.21           C  
ATOM   3993  CD2 LEU A 327      20.862  15.584  21.332  1.00 64.55           C  
ATOM   3994  C   LEU A 327      20.084  19.481  19.255  1.00 55.73           C  
ATOM   3995  O   LEU A 327      19.795  18.836  18.248  1.00 57.06           O  
ATOM   3996  N   GLN A 328      19.300  20.449  19.759  1.00 59.46           N  
ATOM   3997  CA  GLN A 328      18.115  21.022  19.139  1.00 57.83           C  
ATOM   3998  CB  GLN A 328      16.802  20.592  19.804  1.00 59.08           C  
ATOM   3999  CG  GLN A 328      15.611  21.191  19.062  1.00 57.69           C  
ATOM   4000  CD  GLN A 328      14.263  20.826  19.612  1.00 75.89           C  
ATOM   4001  OE1 GLN A 328      14.007  19.687  20.019  1.00 75.08           O  
ATOM   4002  NE2 GLN A 328      13.334  21.769  19.516  1.00 67.08           N  
ATOM   4003  C   GLN A 328      18.313  22.547  19.183  1.00 60.61           C  
ATOM   4004  O   GLN A 328      18.432  23.124  20.261  1.00 60.41           O  
ATOM   4005  N   THR A 329      18.412  23.175  18.003  1.00 56.21           N  
ATOM   4006  CA  THR A 329      18.672  24.605  17.838  1.00 55.54           C  
ATOM   4007  CB  THR A 329      20.123  24.807  17.318  1.00 65.75           C  
ATOM   4008  OG1 THR A 329      21.043  24.225  18.248  1.00 71.37           O  
ATOM   4009  CG2 THR A 329      20.496  26.276  17.113  1.00 62.28           C  
ATOM   4010  C   THR A 329      17.615  25.252  16.943  1.00 57.89           C  
ATOM   4011  O   THR A 329      17.123  24.626  16.013  1.00 56.53           O  
ATOM   4012  N   SER A 330      17.281  26.510  17.220  1.00 54.73           N  
ATOM   4013  CA  SER A 330      16.318  27.255  16.416  1.00 54.86           C  
ATOM   4014  CB  SER A 330      15.536  28.250  17.278  1.00 60.03           C  
ATOM   4015  OG  SER A 330      15.066  27.731  18.512  1.00 74.22           O  
ATOM   4016  C   SER A 330      17.028  28.022  15.312  1.00 57.62           C  
ATOM   4017  O   SER A 330      18.144  28.524  15.510  1.00 58.18           O  
ATOM   4018  N   PHE A 331      16.373  28.119  14.151  1.00 51.52           N  
ATOM   4019  CA  PHE A 331      16.830  28.946  13.045  1.00 48.98           C  
ATOM   4020  CB  PHE A 331      16.920  28.179  11.712  1.00 49.64           C  
ATOM   4021  CG  PHE A 331      17.661  28.992  10.672  1.00 50.06           C  
ATOM   4022  CD1 PHE A 331      17.020  30.016   9.971  1.00 51.85           C  
ATOM   4023  CE1 PHE A 331      17.720  30.809   9.061  1.00 51.59           C  
ATOM   4024  CZ  PHE A 331      19.059  30.588   8.844  1.00 50.32           C  
ATOM   4025  CE2 PHE A 331      19.713  29.584   9.523  1.00 52.71           C  
ATOM   4026  CD2 PHE A 331      19.016  28.790  10.445  1.00 51.37           C  
ATOM   4027  C   PHE A 331      15.797  30.079  12.973  1.00 52.67           C  
ATOM   4028  O   PHE A 331      14.630  29.855  12.617  1.00 52.81           O  
ATOM   4029  N   GLY A 332      16.211  31.263  13.398  1.00 48.32           N  
ATOM   4030  CA  GLY A 332      15.348  32.435  13.400  1.00 47.76           C  
ATOM   4031  C   GLY A 332      15.369  33.067  12.028  1.00 48.92           C  
ATOM   4032  O   GLY A 332      16.336  33.754  11.676  1.00 47.27           O  
ATOM   4033  N   VAL A 333      14.331  32.786  11.225  1.00 43.81           N  
ATOM   4034  CA  VAL A 333      14.258  33.294   9.857  1.00 41.80           C  
ATOM   4035  CB  VAL A 333      13.337  32.457   8.944  1.00 43.45           C  
ATOM   4036  CG1 VAL A 333      13.363  32.968   7.514  1.00 42.82           C  
ATOM   4037  CG2 VAL A 333      13.720  30.987   8.993  1.00 42.35           C  
ATOM   4038  C   VAL A 333      13.905  34.762   9.879  1.00 48.36           C  
ATOM   4039  O   VAL A 333      13.018  35.174  10.620  1.00 49.50           O  
ATOM   4040  N   ASN A 334      14.654  35.556   9.114  1.00 45.74           N  
ATOM   4041  CA  ASN A 334      14.488  36.998   8.983  1.00 45.81           C  
ATOM   4042  CB  ASN A 334      15.267  37.708  10.090  1.00 41.94           C  
ATOM   4043  CG  ASN A 334      15.174  39.205  10.069  1.00 55.10           C  
ATOM   4044  OD1 ASN A 334      14.218  39.805   9.571  1.00 45.67           O  
ATOM   4045  ND2 ASN A 334      16.156  39.840  10.663  1.00 51.69           N  
ATOM   4046  C   ASN A 334      15.013  37.325   7.599  1.00 49.52           C  
ATOM   4047  O   ASN A 334      16.198  37.616   7.433  1.00 48.33           O  
ATOM   4048  N   MET A 335      14.155  37.150   6.587  1.00 47.03           N  
ATOM   4049  CA  MET A 335      14.580  37.279   5.193  1.00 46.96           C  
ATOM   4050  CB  MET A 335      13.733  36.408   4.255  1.00 49.71           C  
ATOM   4051  CG  MET A 335      13.795  34.944   4.604  1.00 53.31           C  
ATOM   4052  SD  MET A 335      13.429  33.866   3.213  1.00 58.06           S  
ATOM   4053  CE  MET A 335      11.648  34.128   3.046  1.00 55.40           C  
ATOM   4054  C   MET A 335      14.651  38.703   4.703  1.00 50.94           C  
ATOM   4055  O   MET A 335      13.692  39.210   4.133  1.00 51.10           O  
ATOM   4056  N   ILE A 336      15.807  39.340   4.920  1.00 47.74           N  
ATOM   4057  CA  ILE A 336      16.096  40.701   4.467  1.00 47.82           C  
ATOM   4058  CB  ILE A 336      16.442  41.692   5.614  1.00 50.95           C  
ATOM   4059  CG1 ILE A 336      15.198  41.921   6.493  1.00 51.61           C  
ATOM   4060  CD1 ILE A 336      15.391  42.735   7.751  1.00 58.26           C  
ATOM   4061  CG2 ILE A 336      16.974  43.038   5.052  1.00 51.69           C  
ATOM   4062  C   ILE A 336      17.135  40.646   3.347  1.00 49.73           C  
ATOM   4063  O   ILE A 336      18.117  39.923   3.447  1.00 48.69           O  
ATOM   4064  N   ALA A 337      16.864  41.348   2.253  1.00 45.38           N  
ATOM   4065  CA  ALA A 337      17.729  41.399   1.076  1.00 43.89           C  
ATOM   4066  CB  ALA A 337      17.398  40.266   0.110  1.00 43.54           C  
ATOM   4067  C   ALA A 337      17.566  42.739   0.394  1.00 48.96           C  
ATOM   4068  O   ALA A 337      16.595  43.460   0.626  1.00 48.35           O  
ATOM   4069  N   LEU A 338      18.529  43.071  -0.445  1.00 46.44           N  
ATOM   4070  CA  LEU A 338      18.521  44.319  -1.166  1.00 46.33           C  
ATOM   4071  CB  LEU A 338      19.957  44.792  -1.465  1.00 45.60           C  
ATOM   4072  CG  LEU A 338      20.875  45.086  -0.243  1.00 49.06           C  
ATOM   4073  CD1 LEU A 338      22.282  45.429  -0.693  1.00 47.98           C  
ATOM   4074  CD2 LEU A 338      20.319  46.222   0.648  1.00 49.76           C  
ATOM   4075  C   LEU A 338      17.678  44.192  -2.414  1.00 52.27           C  
ATOM   4076  O   LEU A 338      17.959  43.357  -3.278  1.00 53.31           O  
ATOM   4077  N   VAL A 339      16.605  44.974  -2.465  1.00 49.32           N  
ATOM   4078  CA  VAL A 339      15.696  45.038  -3.596  1.00 50.79           C  
ATOM   4079  CB  VAL A 339      14.212  44.745  -3.227  1.00 54.92           C  
ATOM   4080  CG1 VAL A 339      13.347  44.642  -4.476  1.00 54.79           C  
ATOM   4081  CG2 VAL A 339      14.066  43.496  -2.365  1.00 53.91           C  
ATOM   4082  C   VAL A 339      15.859  46.467  -4.082  1.00 58.97           C  
ATOM   4083  O   VAL A 339      15.731  47.398  -3.280  1.00 59.10           O  
ATOM   4084  N   ASN A 340      16.179  46.646  -5.386  1.00 58.04           N  
ATOM   4085  CA  ASN A 340      16.417  47.959  -6.009  1.00 59.58           C  
ATOM   4086  CB  ASN A 340      15.095  48.700  -6.305  1.00 62.07           C  
ATOM   4087  CG  ASN A 340      14.345  48.231  -7.531  1.00 86.00           C  
ATOM   4088  OD1 ASN A 340      14.803  48.354  -8.673  1.00 83.13           O  
ATOM   4089  ND2 ASN A 340      13.140  47.732  -7.311  1.00 75.16           N  
ATOM   4090  C   ASN A 340      17.349  48.794  -5.114  1.00 65.03           C  
ATOM   4091  O   ASN A 340      17.061  49.952  -4.810  1.00 65.50           O  
ATOM   4092  N   GLY A 341      18.414  48.143  -4.637  1.00 61.84           N  
ATOM   4093  CA  GLY A 341      19.426  48.716  -3.751  1.00 61.56           C  
ATOM   4094  C   GLY A 341      18.955  49.184  -2.383  1.00 63.53           C  
ATOM   4095  O   GLY A 341      19.686  49.919  -1.719  1.00 64.74           O  
ATOM   4096  N   ARG A 342      17.756  48.752  -1.944  1.00 56.40           N  
ATOM   4097  CA  ARG A 342      17.146  49.103  -0.656  1.00 55.35           C  
ATOM   4098  CB  ARG A 342      15.823  49.855  -0.876  1.00 57.86           C  
ATOM   4099  CG  ARG A 342      15.971  51.359  -0.976  1.00 68.05           C  
ATOM   4100  CD  ARG A 342      14.902  51.933  -1.882  1.00 73.18           C  
ATOM   4101  C   ARG A 342      16.884  47.843   0.175  1.00 53.46           C  
ATOM   4102  O   ARG A 342      16.474  46.835  -0.395  1.00 50.58           O  
ATOM   4103  N   PRO A 343      17.084  47.873   1.518  1.00 49.25           N  
ATOM   4104  CA  PRO A 343      16.794  46.669   2.319  1.00 48.15           C  
ATOM   4105  CB  PRO A 343      17.395  46.999   3.688  1.00 49.46           C  
ATOM   4106  CG  PRO A 343      17.321  48.484   3.785  1.00 54.69           C  
ATOM   4107  CD  PRO A 343      17.529  48.997   2.374  1.00 50.65           C  
ATOM   4108  C   PRO A 343      15.290  46.442   2.412  1.00 55.09           C  
ATOM   4109  O   PRO A 343      14.513  47.397   2.564  1.00 58.07           O  
ATOM   4110  N   LYS A 344      14.867  45.189   2.296  1.00 50.08           N  
ATOM   4111  CA  LYS A 344      13.453  44.873   2.354  1.00 49.85           C  
ATOM   4112  CB  LYS A 344      12.857  44.897   0.937  1.00 53.41           C  
ATOM   4113  CG  LYS A 344      11.404  45.320   0.876  1.00 67.02           C  
ATOM   4114  CD  LYS A 344      10.952  45.508  -0.571  1.00 73.46           C  
ATOM   4115  CE  LYS A 344       9.448  45.607  -0.714  1.00 70.94           C  
ATOM   4116  NZ  LYS A 344       8.758  44.349  -0.333  1.00 66.60           N  
ATOM   4117  C   LYS A 344      13.233  43.525   3.007  1.00 51.66           C  
ATOM   4118  O   LYS A 344      13.987  42.584   2.741  1.00 50.82           O  
ATOM   4119  N   LEU A 345      12.191  43.424   3.855  1.00 47.25           N  
ATOM   4120  CA  LEU A 345      11.797  42.152   4.457  1.00 45.37           C  
ATOM   4121  CB  LEU A 345      11.048  42.357   5.790  1.00 45.41           C  
ATOM   4122  CG  LEU A 345      10.465  41.112   6.477  1.00 48.45           C  
ATOM   4123  CD1 LEU A 345      11.528  40.065   6.781  1.00 46.60           C  
ATOM   4124  CD2 LEU A 345       9.721  41.491   7.721  1.00 49.21           C  
ATOM   4125  C   LEU A 345      10.923  41.508   3.383  1.00 48.56           C  
ATOM   4126  O   LEU A 345       9.942  42.107   2.946  1.00 50.37           O  
ATOM   4127  N   ILE A 346      11.353  40.363   2.874  1.00 43.38           N  
ATOM   4128  CA  ILE A 346      10.666  39.689   1.779  1.00 43.78           C  
ATOM   4129  CB  ILE A 346      11.554  39.667   0.504  1.00 45.99           C  
ATOM   4130  CG1 ILE A 346      12.943  39.029   0.787  1.00 45.22           C  
ATOM   4131  CD1 ILE A 346      13.704  38.482  -0.398  1.00 47.92           C  
ATOM   4132  CG2 ILE A 346      11.676  41.088  -0.080  1.00 46.93           C  
ATOM   4133  C   ILE A 346      10.164  38.296   2.161  1.00 50.22           C  
ATOM   4134  O   ILE A 346      10.822  37.591   2.914  1.00 49.22           O  
ATOM   4135  N   ASN A 347       8.988  37.907   1.655  1.00 50.30           N  
ATOM   4136  CA  ASN A 347       8.448  36.569   1.891  1.00 50.87           C  
ATOM   4137  CB  ASN A 347       6.911  36.595   1.998  1.00 51.21           C  
ATOM   4138  CG  ASN A 347       6.142  36.960   0.749  1.00 70.00           C  
ATOM   4139  OD1 ASN A 347       6.479  36.579  -0.380  1.00 62.63           O  
ATOM   4140  ND2 ASN A 347       5.038  37.657   0.942  1.00 63.58           N  
ATOM   4141  C   ASN A 347       8.968  35.635   0.775  1.00 55.42           C  
ATOM   4142  O   ASN A 347       9.713  36.104  -0.092  1.00 55.88           O  
ATOM   4143  N   LEU A 348       8.593  34.339   0.791  1.00 50.94           N  
ATOM   4144  CA  LEU A 348       9.058  33.376  -0.217  1.00 49.98           C  
ATOM   4145  CB  LEU A 348       8.596  31.940   0.107  1.00 50.02           C  
ATOM   4146  CG  LEU A 348       8.970  30.823  -0.885  1.00 53.14           C  
ATOM   4147  CD1 LEU A 348      10.461  30.575  -0.910  1.00 52.06           C  
ATOM   4148  CD2 LEU A 348       8.236  29.542  -0.566  1.00 53.26           C  
ATOM   4149  C   LEU A 348       8.686  33.773  -1.659  1.00 54.33           C  
ATOM   4150  O   LEU A 348       9.552  33.697  -2.529  1.00 54.36           O  
ATOM   4151  N   LYS A 349       7.430  34.221  -1.901  1.00 51.07           N  
ATOM   4152  CA  LYS A 349       6.980  34.628  -3.241  1.00 51.21           C  
ATOM   4153  CB  LYS A 349       5.466  34.900  -3.303  1.00 53.60           C  
ATOM   4154  CG  LYS A 349       4.931  35.023  -4.723  1.00 54.49           C  
ATOM   4155  CD  LYS A 349       3.457  35.371  -4.760  1.00 62.12           C  
ATOM   4156  CE  LYS A 349       2.986  35.677  -6.159  1.00 62.74           C  
ATOM   4157  NZ  LYS A 349       1.527  35.928  -6.210  1.00 64.11           N  
ATOM   4158  C   LYS A 349       7.773  35.819  -3.775  1.00 55.12           C  
ATOM   4159  O   LYS A 349       8.236  35.748  -4.910  1.00 54.84           O  
ATOM   4160  N   GLU A 350       7.955  36.886  -2.950  1.00 51.78           N  
ATOM   4161  CA  GLU A 350       8.708  38.097  -3.310  1.00 52.15           C  
ATOM   4162  CB  GLU A 350       8.747  39.102  -2.139  1.00 53.97           C  
ATOM   4163  CG  GLU A 350       7.414  39.764  -1.820  1.00 67.80           C  
ATOM   4164  CD  GLU A 350       7.383  40.597  -0.551  1.00 88.00           C  
ATOM   4165  OE1 GLU A 350       7.540  41.833  -0.658  1.00 86.32           O  
ATOM   4166  OE2 GLU A 350       7.163  40.027   0.542  1.00 78.61           O  
ATOM   4167  C   GLU A 350      10.133  37.745  -3.750  1.00 54.78           C  
ATOM   4168  O   GLU A 350      10.588  38.235  -4.796  1.00 55.21           O  
ATOM   4169  N   ALA A 351      10.809  36.854  -2.985  1.00 48.22           N  
ATOM   4170  CA  ALA A 351      12.169  36.393  -3.282  1.00 46.95           C  
ATOM   4171  CB  ALA A 351      12.628  35.393  -2.221  1.00 46.71           C  
ATOM   4172  C   ALA A 351      12.254  35.757  -4.686  1.00 51.28           C  
ATOM   4173  O   ALA A 351      13.176  36.060  -5.450  1.00 50.38           O  
ATOM   4174  N   LEU A 352      11.275  34.903  -5.022  1.00 47.40           N  
ATOM   4175  CA  LEU A 352      11.247  34.206  -6.298  1.00 47.78           C  
ATOM   4176  CB  LEU A 352      10.321  32.990  -6.209  1.00 48.43           C  
ATOM   4177  CG  LEU A 352      10.684  31.903  -5.184  1.00 51.59           C  
ATOM   4178  CD1 LEU A 352       9.508  30.974  -4.962  1.00 51.48           C  
ATOM   4179  CD2 LEU A 352      11.887  31.099  -5.629  1.00 52.69           C  
ATOM   4180  C   LEU A 352      10.849  35.119  -7.464  1.00 51.72           C  
ATOM   4181  O   LEU A 352      11.324  34.924  -8.592  1.00 50.83           O  
ATOM   4182  N   VAL A 353       9.969  36.107  -7.192  1.00 47.58           N  
ATOM   4183  CA  VAL A 353       9.501  37.065  -8.195  1.00 47.58           C  
ATOM   4184  CB  VAL A 353       8.259  37.874  -7.704  1.00 49.80           C  
ATOM   4185  CG1 VAL A 353       8.019  39.130  -8.538  1.00 48.79           C  
ATOM   4186  CG2 VAL A 353       7.020  36.998  -7.705  1.00 50.38           C  
ATOM   4187  C   VAL A 353      10.680  37.941  -8.665  1.00 52.75           C  
ATOM   4188  O   VAL A 353      10.946  38.022  -9.865  1.00 53.51           O  
ATOM   4189  N   HIS A 354      11.413  38.527  -7.716  1.00 49.32           N  
ATOM   4190  CA  HIS A 354      12.592  39.348  -8.002  1.00 48.63           C  
ATOM   4191  CB  HIS A 354      13.150  39.975  -6.715  1.00 48.17           C  
ATOM   4192  CG  HIS A 354      12.182  40.912  -6.034  1.00 52.00           C  
ATOM   4193  ND1 HIS A 354      11.525  41.915  -6.732  1.00 54.30           N  
ATOM   4194  CE1 HIS A 354      10.767  42.536  -5.845  1.00 54.11           C  
ATOM   4195  NE2 HIS A 354      10.923  42.024  -4.625  1.00 54.01           N  
ATOM   4196  CD2 HIS A 354      11.835  40.995  -4.728  1.00 53.55           C  
ATOM   4197  C   HIS A 354      13.653  38.543  -8.744  1.00 51.32           C  
ATOM   4198  O   HIS A 354      14.255  39.054  -9.701  1.00 51.52           O  
ATOM   4199  N   TYR A 355      13.830  37.263  -8.357  1.00 45.43           N  
ATOM   4200  CA  TYR A 355      14.783  36.392  -9.026  1.00 43.82           C  
ATOM   4201  CB  TYR A 355      15.034  35.089  -8.250  1.00 43.49           C  
ATOM   4202  CG  TYR A 355      15.970  34.189  -9.015  1.00 44.56           C  
ATOM   4203  CD1 TYR A 355      17.319  34.507  -9.147  1.00 45.95           C  
ATOM   4204  CE1 TYR A 355      18.168  33.753  -9.953  1.00 47.10           C  
ATOM   4205  CZ  TYR A 355      17.668  32.662 -10.643  1.00 51.63           C  
ATOM   4206  OH  TYR A 355      18.490  31.934 -11.457  1.00 47.49           O  
ATOM   4207  CE2 TYR A 355      16.323  32.347 -10.559  1.00 47.11           C  
ATOM   4208  CD2 TYR A 355      15.482  33.112  -9.750  1.00 46.35           C  
ATOM   4209  C   TYR A 355      14.366  36.104 -10.474  1.00 50.70           C  
ATOM   4210  O   TYR A 355      15.208  36.179 -11.372  1.00 51.80           O  
ATOM   4211  N   LEU A 356      13.086  35.751 -10.695  1.00 48.00           N  
ATOM   4212  CA  LEU A 356      12.568  35.437 -12.027  1.00 48.65           C  
ATOM   4213  CB  LEU A 356      11.160  34.820 -11.954  1.00 49.54           C  
ATOM   4214  CG  LEU A 356      10.449  34.522 -13.295  1.00 55.27           C  
ATOM   4215  CD1 LEU A 356      11.188  33.462 -14.116  1.00 54.99           C  
ATOM   4216  CD2 LEU A 356       9.006  34.130 -13.062  1.00 57.28           C  
ATOM   4217  C   LEU A 356      12.632  36.653 -12.950  1.00 52.62           C  
ATOM   4218  O   LEU A 356      13.051  36.525 -14.108  1.00 53.72           O  
ATOM   4219  N   GLU A 357      12.289  37.834 -12.409  1.00 48.33           N  
ATOM   4220  CA  GLU A 357      12.367  39.108 -13.118  1.00 48.30           C  
ATOM   4221  CB  GLU A 357      11.856  40.248 -12.225  1.00 49.80           C  
ATOM   4222  CG  GLU A 357      10.565  40.920 -12.687  1.00 68.27           C  
ATOM   4223  CD  GLU A 357       9.801  40.332 -13.861  1.00 99.32           C  
ATOM   4224  OE1 GLU A 357       8.851  39.550 -13.621  1.00 95.98           O  
ATOM   4225  OE2 GLU A 357      10.128  40.682 -15.021  1.00 97.07           O  
ATOM   4226  C   GLU A 357      13.809  39.373 -13.590  1.00 51.53           C  
ATOM   4227  O   GLU A 357      14.017  39.778 -14.740  1.00 50.37           O  
ATOM   4228  N   HIS A 358      14.796  39.077 -12.711  1.00 49.27           N  
ATOM   4229  CA  HIS A 358      16.240  39.226 -12.960  1.00 48.69           C  
ATOM   4230  CB  HIS A 358      17.051  38.966 -11.676  1.00 48.03           C  
ATOM   4231  CG  HIS A 358      18.535  38.968 -11.873  1.00 50.83           C  
ATOM   4232  ND1 HIS A 358      19.198  40.071 -12.386  1.00 52.83           N  
ATOM   4233  CE1 HIS A 358      20.476  39.731 -12.427  1.00 51.29           C  
ATOM   4234  NE2 HIS A 358      20.667  38.495 -11.964  1.00 50.96           N  
ATOM   4235  CD2 HIS A 358      19.441  38.002 -11.601  1.00 51.40           C  
ATOM   4236  C   HIS A 358      16.697  38.319 -14.095  1.00 53.18           C  
ATOM   4237  O   HIS A 358      17.465  38.758 -14.953  1.00 52.52           O  
ATOM   4238  N   GLN A 359      16.162  37.081 -14.129  1.00 50.29           N  
ATOM   4239  CA  GLN A 359      16.462  36.080 -15.151  1.00 50.77           C  
ATOM   4240  CB  GLN A 359      15.960  34.692 -14.725  1.00 51.70           C  
ATOM   4241  CG  GLN A 359      16.675  34.146 -13.499  1.00 50.00           C  
ATOM   4242  CD  GLN A 359      18.166  34.286 -13.606  1.00 57.42           C  
ATOM   4243  OE1 GLN A 359      18.816  33.568 -14.353  1.00 49.15           O  
ATOM   4244  NE2 GLN A 359      18.728  35.284 -12.942  1.00 53.98           N  
ATOM   4245  C   GLN A 359      15.923  36.470 -16.517  1.00 57.26           C  
ATOM   4246  O   GLN A 359      16.630  36.308 -17.512  1.00 59.10           O  
ATOM   4247  N   LYS A 360      14.697  37.022 -16.554  1.00 52.25           N  
ATOM   4248  CA  LYS A 360      14.043  37.491 -17.768  1.00 52.99           C  
ATOM   4249  CB  LYS A 360      12.622  37.985 -17.434  1.00 56.02           C  
ATOM   4250  CG  LYS A 360      11.614  36.867 -17.186  1.00 63.73           C  
ATOM   4251  CD  LYS A 360      10.396  37.363 -16.432  1.00 75.48           C  
ATOM   4252  CE  LYS A 360       9.307  37.893 -17.339  1.00 89.50           C  
ATOM   4253  NZ  LYS A 360       8.329  38.736 -16.599  1.00 98.96           N  
ATOM   4254  C   LYS A 360      14.874  38.606 -18.420  1.00 57.51           C  
ATOM   4255  O   LYS A 360      15.065  38.596 -19.639  1.00 58.36           O  
ATOM   4256  N   THR A 361      15.395  39.539 -17.589  1.00 53.13           N  
ATOM   4257  CA  THR A 361      16.224  40.678 -18.002  1.00 52.81           C  
ATOM   4258  CB  THR A 361      16.399  41.658 -16.825  1.00 58.31           C  
ATOM   4259  OG1 THR A 361      15.107  42.072 -16.357  1.00 59.91           O  
ATOM   4260  CG2 THR A 361      17.234  42.887 -17.192  1.00 54.32           C  
ATOM   4261  C   THR A 361      17.570  40.201 -18.566  1.00 55.76           C  
ATOM   4262  O   THR A 361      18.005  40.670 -19.621  1.00 57.59           O  
ATOM   4263  N   VAL A 362      18.222  39.283 -17.846  1.00 48.24           N  
ATOM   4264  CA  VAL A 362      19.505  38.705 -18.212  1.00 45.43           C  
ATOM   4265  CB  VAL A 362      19.981  37.731 -17.100  1.00 46.54           C  
ATOM   4266  CG1 VAL A 362      21.110  36.805 -17.578  1.00 45.50           C  
ATOM   4267  CG2 VAL A 362      20.410  38.520 -15.868  1.00 45.09           C  
ATOM   4268  C   VAL A 362      19.423  38.069 -19.609  1.00 49.06           C  
ATOM   4269  O   VAL A 362      20.220  38.418 -20.479  1.00 48.39           O  
ATOM   4270  N   VAL A 363      18.426  37.205 -19.837  1.00 45.49           N  
ATOM   4271  CA  VAL A 363      18.268  36.522 -21.115  1.00 45.84           C  
ATOM   4272  CB  VAL A 363      17.357  35.277 -21.012  1.00 48.63           C  
ATOM   4273  CG1 VAL A 363      17.370  34.479 -22.314  1.00 48.96           C  
ATOM   4274  CG2 VAL A 363      17.795  34.385 -19.846  1.00 46.62           C  
ATOM   4275  C   VAL A 363      17.857  37.507 -22.237  1.00 52.78           C  
ATOM   4276  O   VAL A 363      18.406  37.407 -23.338  1.00 53.04           O  
ATOM   4277  N   ARG A 364      16.950  38.475 -21.951  1.00 51.81           N  
ATOM   4278  CA  ARG A 364      16.536  39.502 -22.924  1.00 53.51           C  
ATOM   4279  CB  ARG A 364      15.447  40.424 -22.343  1.00 55.24           C  
ATOM   4280  CG  ARG A 364      14.771  41.342 -23.385  1.00 65.63           C  
ATOM   4281  CD  ARG A 364      13.750  42.313 -22.793  1.00 74.21           C  
ATOM   4282  NE  ARG A 364      12.725  41.643 -21.984  1.00 85.06           N  
ATOM   4283  CZ  ARG A 364      12.610  41.757 -20.661  1.00 99.06           C  
ATOM   4284  NH1 ARG A 364      13.453  42.522 -19.975  1.00 80.65           N  
ATOM   4285  NH2 ARG A 364      11.650  41.109 -20.016  1.00 89.00           N  
ATOM   4286  C   ARG A 364      17.751  40.315 -23.377  1.00 58.34           C  
ATOM   4287  O   ARG A 364      17.969  40.471 -24.581  1.00 59.13           O  
ATOM   4288  N   ARG A 365      18.570  40.772 -22.408  1.00 54.14           N  
ATOM   4289  CA  ARG A 365      19.781  41.553 -22.659  1.00 53.49           C  
ATOM   4290  CB  ARG A 365      20.324  42.146 -21.351  1.00 51.76           C  
ATOM   4291  CG  ARG A 365      19.521  43.358 -20.855  1.00 58.30           C  
ATOM   4292  CD  ARG A 365      20.081  43.948 -19.579  1.00 61.99           C  
ATOM   4293  NE  ARG A 365      21.462  44.410 -19.739  1.00 60.61           N  
ATOM   4294  CZ  ARG A 365      22.083  45.235 -18.905  1.00 62.23           C  
ATOM   4295  NH1 ARG A 365      21.450  45.720 -17.845  1.00 42.67           N  
ATOM   4296  NH2 ARG A 365      23.340  45.597 -19.134  1.00 48.08           N  
ATOM   4297  C   ARG A 365      20.852  40.757 -23.404  1.00 56.91           C  
ATOM   4298  O   ARG A 365      21.549  41.328 -24.251  1.00 58.49           O  
ATOM   4299  N   ARG A 366      20.971  39.448 -23.104  1.00 50.79           N  
ATOM   4300  CA  ARG A 366      21.931  38.555 -23.771  1.00 49.57           C  
ATOM   4301  CB  ARG A 366      21.916  37.171 -23.122  1.00 44.45           C  
ATOM   4302  CG  ARG A 366      22.968  36.233 -23.682  1.00 49.46           C  
ATOM   4303  CD  ARG A 366      22.804  34.831 -23.158  1.00 50.04           C  
ATOM   4304  NE  ARG A 366      21.687  34.131 -23.784  1.00 53.67           N  
ATOM   4305  CZ  ARG A 366      20.925  33.234 -23.169  1.00 64.63           C  
ATOM   4306  NH1 ARG A 366      21.160  32.907 -21.904  1.00 52.04           N  
ATOM   4307  NH2 ARG A 366      19.924  32.656 -23.811  1.00 54.11           N  
ATOM   4308  C   ARG A 366      21.567  38.426 -25.257  1.00 56.19           C  
ATOM   4309  O   ARG A 366      22.450  38.513 -26.117  1.00 55.99           O  
ATOM   4310  N   THR A 367      20.255  38.224 -25.538  1.00 53.48           N  
ATOM   4311  CA  THR A 367      19.686  38.073 -26.881  1.00 54.54           C  
ATOM   4312  CB  THR A 367      18.224  37.611 -26.786  1.00 61.99           C  
ATOM   4313  OG1 THR A 367      18.139  36.544 -25.844  1.00 59.18           O  
ATOM   4314  CG2 THR A 367      17.663  37.149 -28.126  1.00 62.55           C  
ATOM   4315  C   THR A 367      19.874  39.360 -27.680  1.00 58.64           C  
ATOM   4316  O   THR A 367      20.279  39.297 -28.837  1.00 59.42           O  
ATOM   4317  N   GLN A 368      19.614  40.525 -27.043  1.00 54.73           N  
ATOM   4318  CA  GLN A 368      19.780  41.853 -27.636  1.00 55.17           C  
ATOM   4319  CB  GLN A 368      19.216  42.943 -26.716  1.00 55.56           C  
ATOM   4320  CG  GLN A 368      17.688  43.027 -26.734  1.00 61.93           C  
ATOM   4321  CD  GLN A 368      17.085  43.750 -25.548  1.00 83.96           C  
ATOM   4322  OE1 GLN A 368      17.721  43.974 -24.505  1.00 81.12           O  
ATOM   4323  NE2 GLN A 368      15.810  44.091 -25.666  1.00 76.70           N  
ATOM   4324  C   GLN A 368      21.250  42.114 -27.978  1.00 61.28           C  
ATOM   4325  O   GLN A 368      21.529  42.634 -29.061  1.00 63.42           O  
ATOM   4326  N   TYR A 369      22.182  41.701 -27.086  1.00 57.02           N  
ATOM   4327  CA  TYR A 369      23.633  41.831 -27.276  1.00 56.46           C  
ATOM   4328  CB  TYR A 369      24.387  41.390 -26.010  1.00 56.27           C  
ATOM   4329  CG  TYR A 369      25.882  41.213 -26.201  1.00 58.20           C  
ATOM   4330  CD1 TYR A 369      26.417  39.987 -26.590  1.00 60.18           C  
ATOM   4331  CE1 TYR A 369      27.792  39.820 -26.774  1.00 60.48           C  
ATOM   4332  CZ  TYR A 369      28.651  40.880 -26.535  1.00 66.37           C  
ATOM   4333  OH  TYR A 369      30.007  40.711 -26.690  1.00 69.65           O  
ATOM   4334  CE2 TYR A 369      28.143  42.105 -26.133  1.00 58.97           C  
ATOM   4335  CD2 TYR A 369      26.767  42.264 -25.965  1.00 58.67           C  
ATOM   4336  C   TYR A 369      24.073  40.988 -28.459  1.00 60.68           C  
ATOM   4337  O   TYR A 369      24.755  41.497 -29.348  1.00 59.93           O  
ATOM   4338  N   ASN A 370      23.697  39.688 -28.445  1.00 55.69           N  
ATOM   4339  CA  ASN A 370      24.003  38.706 -29.481  1.00 55.26           C  
ATOM   4340  CB  ASN A 370      23.413  37.335 -29.134  1.00 55.59           C  
ATOM   4341  CG  ASN A 370      24.193  36.549 -28.098  1.00 74.78           C  
ATOM   4342  OD1 ASN A 370      25.412  36.697 -27.936  1.00 63.23           O  
ATOM   4343  ND2 ASN A 370      23.510  35.637 -27.413  1.00 67.30           N  
ATOM   4344  C   ASN A 370      23.521  39.180 -30.847  1.00 59.96           C  
ATOM   4345  O   ASN A 370      24.240  39.003 -31.832  1.00 59.74           O  
ATOM   4346  N   LEU A 371      22.343  39.831 -30.892  1.00 56.79           N  
ATOM   4347  CA  LEU A 371      21.772  40.380 -32.117  1.00 56.74           C  
ATOM   4348  CB  LEU A 371      20.282  40.739 -31.941  1.00 57.35           C  
ATOM   4349  CG  LEU A 371      19.522  41.169 -33.212  1.00 62.22           C  
ATOM   4350  CD1 LEU A 371      19.448  40.042 -34.255  1.00 62.06           C  
ATOM   4351  CD2 LEU A 371      18.147  41.669 -32.873  1.00 65.41           C  
ATOM   4352  C   LEU A 371      22.591  41.556 -32.655  1.00 60.62           C  
ATOM   4353  O   LEU A 371      22.858  41.584 -33.856  1.00 60.30           O  
ATOM   4354  N   ARG A 372      23.017  42.498 -31.776  1.00 57.17           N  
ATOM   4355  CA  ARG A 372      23.864  43.644 -32.153  1.00 56.59           C  
ATOM   4356  CB  ARG A 372      24.196  44.536 -30.940  1.00 55.61           C  
ATOM   4357  CG  ARG A 372      23.025  45.302 -30.350  1.00 59.04           C  
ATOM   4358  CD  ARG A 372      23.457  46.436 -29.433  1.00 57.89           C  
ATOM   4359  NE  ARG A 372      24.296  46.015 -28.305  1.00 66.81           N  
ATOM   4360  CZ  ARG A 372      23.835  45.559 -27.143  1.00 75.14           C  
ATOM   4361  NH1 ARG A 372      22.530  45.424 -26.945  1.00 59.35           N  
ATOM   4362  NH2 ARG A 372      24.677  45.226 -26.175  1.00 57.79           N  
ATOM   4363  C   ARG A 372      25.173  43.110 -32.721  1.00 61.21           C  
ATOM   4364  O   ARG A 372      25.585  43.524 -33.803  1.00 61.74           O  
ATOM   4365  N   LYS A 373      25.800  42.169 -31.990  1.00 57.87           N  
ATOM   4366  CA  LYS A 373      27.062  41.515 -32.328  1.00 57.69           C  
ATOM   4367  CB  LYS A 373      27.449  40.518 -31.219  1.00 60.61           C  
ATOM   4368  CG  LYS A 373      28.896  40.042 -31.266  1.00 75.12           C  
ATOM   4369  CD  LYS A 373      29.220  39.110 -30.106  1.00 84.31           C  
ATOM   4370  CE  LYS A 373      30.635  38.594 -30.183  1.00 93.80           C  
ATOM   4371  NZ  LYS A 373      31.103  38.067 -28.875  1.00106.05           N  
ATOM   4372  C   LYS A 373      26.968  40.826 -33.689  1.00 61.13           C  
ATOM   4373  O   LYS A 373      27.848  41.016 -34.525  1.00 60.70           O  
ATOM   4374  N   ALA A 374      25.878  40.078 -33.925  1.00 57.35           N  
ATOM   4375  CA  ALA A 374      25.649  39.348 -35.170  1.00 56.31           C  
ATOM   4376  CB  ALA A 374      24.502  38.365 -34.997  1.00 57.08           C  
ATOM   4377  C   ALA A 374      25.392  40.299 -36.345  1.00 59.82           C  
ATOM   4378  O   ALA A 374      26.023  40.148 -37.396  1.00 58.58           O  
ATOM   4379  N   LYS A 375      24.510  41.305 -36.152  1.00 56.04           N  
ATOM   4380  CA  LYS A 375      24.188  42.299 -37.180  1.00 55.14           C  
ATOM   4381  CB  LYS A 375      23.073  43.243 -36.725  1.00 57.78           C  
ATOM   4382  CG  LYS A 375      21.676  42.624 -36.840  1.00 66.94           C  
ATOM   4383  CD  LYS A 375      20.586  43.629 -36.524  1.00 76.24           C  
ATOM   4384  C   LYS A 375      25.428  43.070 -37.602  1.00 58.82           C  
ATOM   4385  O   LYS A 375      25.614  43.282 -38.800  1.00 58.70           O  
ATOM   4386  N   ASP A 376      26.307  43.426 -36.635  1.00 55.36           N  
ATOM   4387  CA  ASP A 376      27.578  44.128 -36.885  1.00 54.87           C  
ATOM   4388  CB  ASP A 376      28.277  44.523 -35.566  1.00 56.89           C  
ATOM   4389  CG  ASP A 376      27.665  45.678 -34.779  1.00 64.44           C  
ATOM   4390  OD1 ASP A 376      26.791  46.379 -35.330  1.00 63.55           O  
ATOM   4391  OD2 ASP A 376      28.068  45.878 -33.607  1.00 72.34           O  
ATOM   4392  C   ASP A 376      28.531  43.268 -37.730  1.00 56.48           C  
ATOM   4393  O   ASP A 376      29.122  43.781 -38.697  1.00 55.44           O  
ATOM   4394  N   ARG A 377      28.661  41.962 -37.377  1.00 50.40           N  
ATOM   4395  CA  ARG A 377      29.525  41.026 -38.098  1.00 49.32           C  
ATOM   4396  CB  ARG A 377      29.725  39.725 -37.307  1.00 47.71           C  
ATOM   4397  CG  ARG A 377      30.681  38.702 -37.950  1.00 51.96           C  
ATOM   4398  CD  ARG A 377      32.111  39.201 -38.137  1.00 52.30           C  
ATOM   4399  NE  ARG A 377      32.964  38.189 -38.764  1.00 48.91           N  
ATOM   4400  CZ  ARG A 377      34.145  38.430 -39.328  1.00 60.97           C  
ATOM   4401  NH1 ARG A 377      34.639  39.660 -39.354  1.00 44.83           N  
ATOM   4402  NH2 ARG A 377      34.844  37.442 -39.868  1.00 56.20           N  
ATOM   4403  C   ARG A 377      29.024  40.766 -39.515  1.00 53.88           C  
ATOM   4404  O   ARG A 377      29.833  40.730 -40.447  1.00 53.31           O  
ATOM   4405  N   ALA A 378      27.691  40.640 -39.686  1.00 51.10           N  
ATOM   4406  CA  ALA A 378      27.047  40.416 -40.987  1.00 50.23           C  
ATOM   4407  CB  ALA A 378      25.541  40.237 -40.812  1.00 50.74           C  
ATOM   4408  C   ALA A 378      27.342  41.582 -41.936  1.00 54.68           C  
ATOM   4409  O   ALA A 378      27.589  41.360 -43.122  1.00 53.84           O  
ATOM   4410  N   HIS A 379      27.357  42.819 -41.393  1.00 51.36           N  
ATOM   4411  CA  HIS A 379      27.658  44.051 -42.118  1.00 50.83           C  
ATOM   4412  CB  HIS A 379      27.404  45.258 -41.206  1.00 51.50           C  
ATOM   4413  CG  HIS A 379      27.620  46.582 -41.852  1.00 54.84           C  
ATOM   4414  ND1 HIS A 379      26.715  47.097 -42.755  1.00 56.97           N  
ATOM   4415  CE1 HIS A 379      27.199  48.276 -43.111  1.00 56.29           C  
ATOM   4416  NE2 HIS A 379      28.338  48.548 -42.474  1.00 56.54           N  
ATOM   4417  CD2 HIS A 379      28.621  47.472 -41.673  1.00 56.54           C  
ATOM   4418  C   HIS A 379      29.113  44.017 -42.610  1.00 55.98           C  
ATOM   4419  O   HIS A 379      29.362  44.338 -43.775  1.00 55.42           O  
ATOM   4420  N   ILE A 380      30.063  43.582 -41.734  1.00 47.05           N  
ATOM   4421  CA  ILE A 380      31.482  43.437 -42.075  1.00 46.30           C  
ATOM   4422  CB  ILE A 380      32.343  43.137 -40.814  1.00 48.47           C  
ATOM   4423  CG1 ILE A 380      32.347  44.328 -39.802  1.00 48.21           C  
ATOM   4424  CD1 ILE A 380      32.770  45.721 -40.384  1.00 48.59           C  
ATOM   4425  CG2 ILE A 380      33.772  42.671 -41.165  1.00 47.14           C  
ATOM   4426  C   ILE A 380      31.670  42.404 -43.195  1.00 53.57           C  
ATOM   4427  O   ILE A 380      32.335  42.692 -44.201  1.00 54.08           O  
ATOM   4428  N   LEU A 381      31.049  41.223 -43.038  1.00 51.23           N  
ATOM   4429  CA  LEU A 381      31.133  40.160 -44.032  1.00 51.80           C  
ATOM   4430  CB  LEU A 381      30.491  38.858 -43.523  1.00 52.05           C  
ATOM   4431  CG  LEU A 381      31.187  38.186 -42.342  1.00 55.39           C  
ATOM   4432  CD1 LEU A 381      30.282  37.174 -41.691  1.00 55.84           C  
ATOM   4433  CD2 LEU A 381      32.509  37.563 -42.751  1.00 56.99           C  
ATOM   4434  C   LEU A 381      30.558  40.590 -45.392  1.00 58.83           C  
ATOM   4435  O   LEU A 381      31.096  40.188 -46.426  1.00 59.98           O  
ATOM   4436  N   GLU A 382      29.519  41.462 -45.393  1.00 54.85           N  
ATOM   4437  CA  GLU A 382      28.921  41.999 -46.621  1.00 53.95           C  
ATOM   4438  CB  GLU A 382      27.701  42.868 -46.305  1.00 54.91           C  
ATOM   4439  CG  GLU A 382      26.407  42.081 -46.223  1.00 58.95           C  
ATOM   4440  CD  GLU A 382      25.300  42.709 -45.395  1.00 79.81           C  
ATOM   4441  OE1 GLU A 382      25.303  43.950 -45.215  1.00 69.82           O  
ATOM   4442  OE2 GLU A 382      24.423  41.950 -44.922  1.00 77.08           O  
ATOM   4443  C   GLU A 382      29.972  42.798 -47.390  1.00 58.85           C  
ATOM   4444  O   GLU A 382      30.117  42.597 -48.592  1.00 60.33           O  
ATOM   4445  N   GLY A 383      30.731  43.634 -46.674  1.00 54.48           N  
ATOM   4446  CA  GLY A 383      31.816  44.440 -47.222  1.00 53.83           C  
ATOM   4447  C   GLY A 383      32.956  43.598 -47.759  1.00 56.09           C  
ATOM   4448  O   GLY A 383      33.486  43.893 -48.834  1.00 57.29           O  
ATOM   4449  N   LEU A 384      33.320  42.523 -47.028  1.00 49.84           N  
ATOM   4450  CA  LEU A 384      34.378  41.584 -47.424  1.00 48.59           C  
ATOM   4451  CB  LEU A 384      34.735  40.631 -46.274  1.00 47.38           C  
ATOM   4452  CG  LEU A 384      35.342  41.272 -45.018  1.00 49.78           C  
ATOM   4453  CD1 LEU A 384      35.436  40.279 -43.872  1.00 49.36           C  
ATOM   4454  CD2 LEU A 384      36.704  41.852 -45.305  1.00 48.77           C  
ATOM   4455  C   LEU A 384      33.967  40.793 -48.666  1.00 54.28           C  
ATOM   4456  O   LEU A 384      34.824  40.485 -49.509  1.00 54.64           O  
ATOM   4457  N   ARG A 385      32.652  40.482 -48.788  1.00 51.25           N  
ATOM   4458  CA  ARG A 385      32.076  39.763 -49.935  1.00 51.94           C  
ATOM   4459  CB  ARG A 385      30.648  39.304 -49.647  1.00 51.67           C  
ATOM   4460  CG  ARG A 385      30.595  38.048 -48.777  1.00 59.19           C  
ATOM   4461  CD  ARG A 385      29.296  37.958 -48.004  1.00 59.38           C  
ATOM   4462  NE  ARG A 385      28.280  37.169 -48.704  1.00 54.72           N  
ATOM   4463  CZ  ARG A 385      27.199  37.676 -49.286  1.00 68.95           C  
ATOM   4464  NH1 ARG A 385      26.976  38.989 -49.263  1.00 62.26           N  
ATOM   4465  NH2 ARG A 385      26.323  36.874 -49.880  1.00 47.19           N  
ATOM   4466  C   ARG A 385      32.137  40.628 -51.192  1.00 56.43           C  
ATOM   4467  O   ARG A 385      32.467  40.112 -52.258  1.00 56.60           O  
ATOM   4468  N   ILE A 386      31.870  41.949 -51.052  1.00 52.91           N  
ATOM   4469  CA  ILE A 386      31.948  42.933 -52.133  1.00 53.63           C  
ATOM   4470  CB  ILE A 386      31.334  44.303 -51.711  1.00 57.16           C  
ATOM   4471  CG1 ILE A 386      29.802  44.202 -51.551  1.00 57.90           C  
ATOM   4472  CD1 ILE A 386      29.203  45.213 -50.519  1.00 61.08           C  
ATOM   4473  CG2 ILE A 386      31.711  45.440 -52.693  1.00 59.02           C  
ATOM   4474  C   ILE A 386      33.415  43.042 -52.540  1.00 56.57           C  
ATOM   4475  O   ILE A 386      33.724  42.972 -53.734  1.00 58.05           O  
ATOM   4476  N   ALA A 387      34.312  43.155 -51.542  1.00 50.59           N  
ATOM   4477  CA  ALA A 387      35.755  43.240 -51.746  1.00 49.90           C  
ATOM   4478  CB  ALA A 387      36.473  43.379 -50.417  1.00 49.43           C  
ATOM   4479  C   ALA A 387      36.295  42.045 -52.511  1.00 53.81           C  
ATOM   4480  O   ALA A 387      37.019  42.246 -53.473  1.00 54.64           O  
ATOM   4481  N   LEU A 388      35.914  40.813 -52.117  1.00 49.76           N  
ATOM   4482  CA  LEU A 388      36.375  39.583 -52.769  1.00 50.70           C  
ATOM   4483  CB  LEU A 388      36.122  38.352 -51.883  1.00 50.52           C  
ATOM   4484  CG  LEU A 388      37.094  38.171 -50.703  1.00 54.56           C  
ATOM   4485  CD1 LEU A 388      36.452  37.385 -49.573  1.00 54.15           C  
ATOM   4486  CD2 LEU A 388      38.422  37.547 -51.139  1.00 57.82           C  
ATOM   4487  C   LEU A 388      35.806  39.386 -54.184  1.00 55.93           C  
ATOM   4488  O   LEU A 388      36.462  38.765 -55.027  1.00 56.42           O  
ATOM   4489  N   ASP A 389      34.600  39.923 -54.442  1.00 52.05           N  
ATOM   4490  CA  ASP A 389      33.952  39.850 -55.747  1.00 53.15           C  
ATOM   4491  CB  ASP A 389      32.448  40.182 -55.638  1.00 54.90           C  
ATOM   4492  CG  ASP A 389      31.567  39.117 -55.000  1.00 64.64           C  
ATOM   4493  OD1 ASP A 389      32.028  37.963 -54.858  1.00 65.56           O  
ATOM   4494  OD2 ASP A 389      30.424  39.447 -54.610  1.00 70.25           O  
ATOM   4495  C   ASP A 389      34.619  40.810 -56.741  1.00 58.20           C  
ATOM   4496  O   ASP A 389      34.584  40.563 -57.953  1.00 60.20           O  
ATOM   4497  N   HIS A 390      35.207  41.908 -56.231  1.00 52.80           N  
ATOM   4498  CA  HIS A 390      35.850  42.944 -57.034  1.00 53.38           C  
ATOM   4499  CB  HIS A 390      34.989  44.234 -57.009  1.00 54.54           C  
ATOM   4500  CG  HIS A 390      33.524  44.004 -57.236  1.00 58.54           C  
ATOM   4501  ND1 HIS A 390      33.011  43.866 -58.513  1.00 61.77           N  
ATOM   4502  CE1 HIS A 390      31.710  43.668 -58.359  1.00 61.33           C  
ATOM   4503  NE2 HIS A 390      31.362  43.688 -57.074  1.00 60.32           N  
ATOM   4504  CD2 HIS A 390      32.512  43.898 -56.344  1.00 59.39           C  
ATOM   4505  C   HIS A 390      37.258  43.239 -56.515  1.00 55.94           C  
ATOM   4506  O   HIS A 390      37.653  44.406 -56.479  1.00 55.55           O  
ATOM   4507  N   ILE A 391      38.020  42.191 -56.138  1.00 52.51           N  
ATOM   4508  CA  ILE A 391      39.347  42.335 -55.508  1.00 52.15           C  
ATOM   4509  CB  ILE A 391      39.897  40.991 -54.939  1.00 55.40           C  
ATOM   4510  CG1 ILE A 391      41.020  41.223 -53.896  1.00 55.28           C  
ATOM   4511  CD1 ILE A 391      40.576  41.994 -52.586  1.00 62.68           C  
ATOM   4512  CG2 ILE A 391      40.309  39.992 -56.008  1.00 56.94           C  
ATOM   4513  C   ILE A 391      40.380  43.077 -56.379  1.00 56.11           C  
ATOM   4514  O   ILE A 391      41.107  43.904 -55.826  1.00 55.86           O  
ATOM   4515  N   ASP A 392      40.407  42.842 -57.702  1.00 53.72           N  
ATOM   4516  CA  ASP A 392      41.338  43.523 -58.607  1.00 54.72           C  
ATOM   4517  CB  ASP A 392      41.255  42.942 -60.023  1.00 58.45           C  
ATOM   4518  CG  ASP A 392      41.943  41.591 -60.213  1.00 68.45           C  
ATOM   4519  OD1 ASP A 392      42.517  41.056 -59.223  1.00 68.52           O  
ATOM   4520  OD2 ASP A 392      41.913  41.068 -61.346  1.00 73.29           O  
ATOM   4521  C   ASP A 392      41.101  45.025 -58.604  1.00 58.91           C  
ATOM   4522  O   ASP A 392      42.057  45.798 -58.647  1.00 59.46           O  
ATOM   4523  N   GLU A 393      39.829  45.427 -58.477  1.00 55.17           N  
ATOM   4524  CA  GLU A 393      39.397  46.817 -58.392  1.00 55.68           C  
ATOM   4525  CB  GLU A 393      37.868  46.921 -58.501  1.00 56.82           C  
ATOM   4526  CG  GLU A 393      37.283  46.635 -59.861  1.00 62.16           C  
ATOM   4527  CD  GLU A 393      35.838  47.083 -59.882  1.00 68.24           C  
ATOM   4528  OE1 GLU A 393      34.958  46.232 -59.634  1.00 61.38           O  
ATOM   4529  OE2 GLU A 393      35.591  48.297 -60.065  1.00 56.54           O  
ATOM   4530  C   GLU A 393      39.804  47.406 -57.051  1.00 61.41           C  
ATOM   4531  O   GLU A 393      40.272  48.544 -57.019  1.00 63.10           O  
ATOM   4532  N   ILE A 394      39.566  46.646 -55.944  1.00 56.21           N  
ATOM   4533  CA  ILE A 394      39.863  47.014 -54.561  1.00 55.06           C  
ATOM   4534  CB  ILE A 394      39.425  45.866 -53.595  1.00 56.68           C  
ATOM   4535  CG1 ILE A 394      37.883  45.631 -53.617  1.00 56.89           C  
ATOM   4536  CD1 ILE A 394      36.933  46.680 -52.910  1.00 54.48           C  
ATOM   4537  CG2 ILE A 394      39.953  46.057 -52.161  1.00 54.47           C  
ATOM   4538  C   ILE A 394      41.348  47.374 -54.415  1.00 61.57           C  
ATOM   4539  O   ILE A 394      41.670  48.441 -53.888  1.00 62.10           O  
ATOM   4540  N   ILE A 395      42.238  46.491 -54.911  1.00 59.28           N  
ATOM   4541  CA  ILE A 395      43.697  46.639 -54.860  1.00 59.39           C  
ATOM   4542  CB  ILE A 395      44.398  45.333 -55.321  1.00 62.77           C  
ATOM   4543  CG1 ILE A 395      44.113  44.196 -54.298  1.00 60.89           C  
ATOM   4544  CD1 ILE A 395      44.119  42.911 -54.834  1.00 63.69           C  
ATOM   4545  CG2 ILE A 395      45.914  45.530 -55.539  1.00 64.96           C  
ATOM   4546  C   ILE A 395      44.148  47.891 -55.609  1.00 63.19           C  
ATOM   4547  O   ILE A 395      44.919  48.669 -55.054  1.00 64.16           O  
ATOM   4548  N   SER A 396      43.632  48.106 -56.830  1.00 59.26           N  
ATOM   4549  CA  SER A 396      43.923  49.287 -57.653  1.00 60.65           C  
ATOM   4550  CB  SER A 396      43.129  49.250 -58.951  1.00 65.90           C  
ATOM   4551  OG  SER A 396      43.366  48.024 -59.621  1.00 76.66           O  
ATOM   4552  C   SER A 396      43.617  50.580 -56.890  1.00 63.68           C  
ATOM   4553  O   SER A 396      44.464  51.467 -56.851  1.00 63.95           O  
ATOM   4554  N   THR A 397      42.438  50.645 -56.232  1.00 59.13           N  
ATOM   4555  CA  THR A 397      41.964  51.776 -55.426  1.00 58.97           C  
ATOM   4556  CB  THR A 397      40.528  51.507 -54.925  1.00 62.19           C  
ATOM   4557  OG1 THR A 397      39.692  51.156 -56.030  1.00 60.23           O  
ATOM   4558  CG2 THR A 397      39.927  52.693 -54.175  1.00 59.18           C  
ATOM   4559  C   THR A 397      42.945  52.109 -54.287  1.00 61.82           C  
ATOM   4560  O   THR A 397      43.261  53.283 -54.089  1.00 62.78           O  
ATOM   4561  N   ILE A 398      43.429  51.075 -53.564  1.00 55.93           N  
ATOM   4562  CA  ILE A 398      44.369  51.199 -52.448  1.00 55.13           C  
ATOM   4563  CB  ILE A 398      44.423  49.892 -51.587  1.00 56.46           C  
ATOM   4564  CG1 ILE A 398      43.023  49.512 -51.027  1.00 55.07           C  
ATOM   4565  CD1 ILE A 398      42.854  48.039 -50.611  1.00 58.17           C  
ATOM   4566  CG2 ILE A 398      45.452  50.002 -50.452  1.00 56.99           C  
ATOM   4567  C   ILE A 398      45.749  51.654 -52.958  1.00 61.45           C  
ATOM   4568  O   ILE A 398      46.319  52.589 -52.394  1.00 62.08           O  
ATOM   4569  N   ARG A 399      46.260  51.009 -54.041  1.00 58.80           N  
ATOM   4570  CA  ARG A 399      47.554  51.305 -54.674  1.00 59.79           C  
ATOM   4571  CB  ARG A 399      47.834  50.337 -55.830  1.00 58.15           C  
ATOM   4572  CG  ARG A 399      48.179  48.925 -55.381  1.00 61.33           C  
ATOM   4573  CD  ARG A 399      48.718  48.079 -56.523  1.00 63.65           C  
ATOM   4574  NE  ARG A 399      49.964  48.602 -57.075  1.00 73.52           N  
ATOM   4575  CZ  ARG A 399      50.468  48.247 -58.252  1.00 90.24           C  
ATOM   4576  NH1 ARG A 399      49.834  47.366 -59.017  1.00 69.89           N  
ATOM   4577  NH2 ARG A 399      51.609  48.771 -58.675  1.00 84.47           N  
ATOM   4578  C   ARG A 399      47.649  52.743 -55.157  1.00 67.22           C  
ATOM   4579  O   ARG A 399      48.701  53.366 -54.975  1.00 69.16           O  
ATOM   4580  N   GLU A 400      46.547  53.267 -55.756  1.00 63.99           N  
ATOM   4581  CA  GLU A 400      46.405  54.630 -56.279  1.00 66.00           C  
ATOM   4582  CB  GLU A 400      45.123  54.745 -57.113  1.00 67.55           C  
ATOM   4583  C   GLU A 400      46.385  55.689 -55.166  1.00 71.66           C  
ATOM   4584  O   GLU A 400      46.726  56.847 -55.418  1.00 73.51           O  
ATOM   4585  N   SER A 401      45.952  55.291 -53.947  1.00 67.07           N  
ATOM   4586  CA  SER A 401      45.847  56.168 -52.775  1.00 67.53           C  
ATOM   4587  CB  SER A 401      44.861  55.595 -51.770  1.00 67.90           C  
ATOM   4588  OG  SER A 401      43.618  55.308 -52.384  1.00 74.79           O  
ATOM   4589  C   SER A 401      47.189  56.396 -52.089  1.00 73.64           C  
ATOM   4590  O   SER A 401      47.980  55.460 -51.939  1.00 72.44           O  
ATOM   4591  N   ASP A 402      47.431  57.637 -51.654  1.00 72.98           N  
ATOM   4592  CA  ASP A 402      48.650  58.015 -50.947  1.00 74.15           C  
ATOM   4593  CB  ASP A 402      49.012  59.474 -51.226  1.00 79.81           C  
ATOM   4594  CG  ASP A 402      49.557  59.679 -52.628  1.00 98.81           C  
ATOM   4595  OD1 ASP A 402      49.963  58.672 -53.270  1.00 98.19           O  
ATOM   4596  OD2 ASP A 402      49.596  60.846 -53.082  1.00111.88           O  
ATOM   4597  C   ASP A 402      48.592  57.719 -49.456  1.00 75.45           C  
ATOM   4598  O   ASP A 402      49.567  57.223 -48.918  1.00 74.65           O  
ATOM   4599  N   THR A 403      47.457  57.996 -48.798  1.00 71.29           N  
ATOM   4600  CA  THR A 403      47.260  57.724 -47.365  1.00 70.46           C  
ATOM   4601  CB  THR A 403      47.020  59.027 -46.580  1.00 80.44           C  
ATOM   4602  OG1 THR A 403      45.781  59.610 -46.980  1.00 79.22           O  
ATOM   4603  CG2 THR A 403      48.159  60.041 -46.740  1.00 82.17           C  
ATOM   4604  C   THR A 403      46.121  56.711 -47.158  1.00 73.08           C  
ATOM   4605  O   THR A 403      45.425  56.382 -48.124  1.00 71.74           O  
ATOM   4606  N   ASP A 404      45.939  56.206 -45.911  1.00 69.25           N  
ATOM   4607  CA  ASP A 404      44.861  55.263 -45.577  1.00 67.25           C  
ATOM   4608  CB  ASP A 404      45.075  54.616 -44.192  1.00 68.28           C  
ATOM   4609  CG  ASP A 404      46.265  53.675 -44.043  1.00 84.43           C  
ATOM   4610  OD1 ASP A 404      46.625  53.001 -45.039  1.00 85.57           O  
ATOM   4611  OD2 ASP A 404      46.777  53.542 -42.910  1.00 93.39           O  
ATOM   4612  C   ASP A 404      43.498  55.979 -45.624  1.00 72.49           C  
ATOM   4613  O   ASP A 404      42.501  55.376 -46.040  1.00 71.50           O  
ATOM   4614  N   LYS A 405      43.472  57.273 -45.208  1.00 70.55           N  
ATOM   4615  CA  LYS A 405      42.289  58.142 -45.200  1.00 71.12           C  
ATOM   4616  CB  LYS A 405      42.647  59.528 -44.621  1.00 76.41           C  
ATOM   4617  CG  LYS A 405      41.446  60.402 -44.269  1.00 87.46           C  
ATOM   4618  CD  LYS A 405      41.867  61.840 -43.974  1.00 97.48           C  
ATOM   4619  CE  LYS A 405      40.686  62.758 -43.769  1.00106.16           C  
ATOM   4620  NZ  LYS A 405      41.100  64.182 -43.652  1.00115.42           N  
ATOM   4621  C   LYS A 405      41.732  58.273 -46.626  1.00 73.86           C  
ATOM   4622  O   LYS A 405      40.522  58.138 -46.812  1.00 73.65           O  
ATOM   4623  N   VAL A 406      42.624  58.496 -47.626  1.00 68.80           N  
ATOM   4624  CA  VAL A 406      42.272  58.606 -49.047  1.00 68.04           C  
ATOM   4625  CB  VAL A 406      43.445  59.147 -49.918  1.00 73.28           C  
ATOM   4626  CG1 VAL A 406      43.129  59.072 -51.411  1.00 73.27           C  
ATOM   4627  CG2 VAL A 406      43.810  60.576 -49.527  1.00 76.12           C  
ATOM   4628  C   VAL A 406      41.743  57.248 -49.528  1.00 67.73           C  
ATOM   4629  O   VAL A 406      40.670  57.206 -50.122  1.00 66.34           O  
ATOM   4630  N   ALA A 407      42.459  56.148 -49.206  1.00 62.43           N  
ATOM   4631  CA  ALA A 407      42.085  54.775 -49.557  1.00 60.38           C  
ATOM   4632  CB  ALA A 407      43.110  53.792 -49.011  1.00 59.86           C  
ATOM   4633  C   ALA A 407      40.697  54.422 -49.050  1.00 63.78           C  
ATOM   4634  O   ALA A 407      39.904  53.848 -49.797  1.00 62.98           O  
ATOM   4635  N   MET A 408      40.381  54.823 -47.809  1.00 60.58           N  
ATOM   4636  CA  MET A 408      39.087  54.577 -47.200  1.00 59.66           C  
ATOM   4637  CB  MET A 408      39.142  54.837 -45.697  1.00 62.92           C  
ATOM   4638  CG  MET A 408      38.058  54.105 -44.963  1.00 66.79           C  
ATOM   4639  SD  MET A 408      38.083  54.344 -43.194  1.00 71.47           S  
ATOM   4640  CE  MET A 408      37.857  56.113 -43.096  1.00 70.89           C  
ATOM   4641  C   MET A 408      37.969  55.365 -47.867  1.00 62.33           C  
ATOM   4642  O   MET A 408      36.968  54.768 -48.245  1.00 61.35           O  
ATOM   4643  N   GLU A 409      38.155  56.690 -48.040  1.00 60.28           N  
ATOM   4644  CA  GLU A 409      37.190  57.584 -48.686  1.00 61.72           C  
ATOM   4645  CB  GLU A 409      37.696  59.031 -48.679  1.00 66.20           C  
ATOM   4646  CG  GLU A 409      37.668  59.693 -47.308  1.00 81.09           C  
ATOM   4647  CD  GLU A 409      38.331  61.059 -47.186  1.00112.84           C  
ATOM   4648  OE1 GLU A 409      38.707  61.661 -48.221  1.00101.56           O  
ATOM   4649  OE2 GLU A 409      38.458  61.535 -46.035  1.00116.67           O  
ATOM   4650  C   GLU A 409      36.875  57.123 -50.114  1.00 63.95           C  
ATOM   4651  O   GLU A 409      35.705  57.094 -50.492  1.00 64.01           O  
ATOM   4652  N   SER A 410      37.908  56.720 -50.883  1.00 58.73           N  
ATOM   4653  CA  SER A 410      37.785  56.217 -52.249  1.00 57.62           C  
ATOM   4654  CB  SER A 410      39.155  56.102 -52.909  1.00 60.96           C  
ATOM   4655  OG  SER A 410      39.789  57.366 -53.024  1.00 72.05           O  
ATOM   4656  C   SER A 410      37.054  54.873 -52.305  1.00 59.13           C  
ATOM   4657  O   SER A 410      36.292  54.655 -53.248  1.00 59.06           O  
ATOM   4658  N   LEU A 411      37.255  53.989 -51.296  1.00 53.82           N  
ATOM   4659  CA  LEU A 411      36.570  52.690 -51.235  1.00 51.92           C  
ATOM   4660  CB  LEU A 411      37.231  51.723 -50.240  1.00 50.31           C  
ATOM   4661  CG  LEU A 411      38.546  51.082 -50.676  1.00 54.95           C  
ATOM   4662  CD1 LEU A 411      39.258  50.458 -49.500  1.00 53.50           C  
ATOM   4663  CD2 LEU A 411      38.342  50.053 -51.804  1.00 58.32           C  
ATOM   4664  C   LEU A 411      35.093  52.853 -50.921  1.00 55.65           C  
ATOM   4665  O   LEU A 411      34.259  52.177 -51.534  1.00 55.60           O  
ATOM   4666  N   GLN A 412      34.767  53.776 -50.001  1.00 52.17           N  
ATOM   4667  CA  GLN A 412      33.389  54.093 -49.616  1.00 52.48           C  
ATOM   4668  CB  GLN A 412      33.373  55.062 -48.431  1.00 54.41           C  
ATOM   4669  CG  GLN A 412      33.814  54.450 -47.110  1.00 56.04           C  
ATOM   4670  CD  GLN A 412      33.848  55.512 -46.046  1.00 68.16           C  
ATOM   4671  OE1 GLN A 412      32.806  55.954 -45.546  1.00 64.04           O  
ATOM   4672  NE2 GLN A 412      35.048  55.983 -45.720  1.00 55.50           N  
ATOM   4673  C   GLN A 412      32.611  54.712 -50.779  1.00 58.89           C  
ATOM   4674  O   GLN A 412      31.451  54.374 -50.983  1.00 58.96           O  
ATOM   4675  N   GLN A 413      33.253  55.616 -51.532  1.00 58.24           N  
ATOM   4676  CA  GLN A 413      32.637  56.334 -52.647  1.00 60.96           C  
ATOM   4677  CB  GLN A 413      33.486  57.556 -53.018  1.00 64.66           C  
ATOM   4678  CG  GLN A 413      32.774  58.577 -53.901  1.00 81.50           C  
ATOM   4679  CD  GLN A 413      33.771  59.496 -54.543  1.00 92.60           C  
ATOM   4680  OE1 GLN A 413      34.604  60.115 -53.872  1.00 87.38           O  
ATOM   4681  NE2 GLN A 413      33.733  59.573 -55.859  1.00 79.34           N  
ATOM   4682  C   GLN A 413      32.424  55.445 -53.869  1.00 64.99           C  
ATOM   4683  O   GLN A 413      31.380  55.534 -54.510  1.00 66.18           O  
ATOM   4684  N   ARG A 414      33.426  54.616 -54.200  1.00 59.78           N  
ATOM   4685  CA  ARG A 414      33.396  53.737 -55.361  1.00 59.26           C  
ATOM   4686  CB  ARG A 414      34.828  53.327 -55.764  1.00 58.12           C  
ATOM   4687  CG  ARG A 414      34.934  52.529 -57.054  1.00 64.21           C  
ATOM   4688  CD  ARG A 414      36.338  52.569 -57.634  1.00 72.35           C  
ATOM   4689  NE  ARG A 414      36.496  51.549 -58.673  1.00 82.35           N  
ATOM   4690  CZ  ARG A 414      37.598  51.350 -59.386  1.00 92.75           C  
ATOM   4691  NH1 ARG A 414      38.668  52.117 -59.201  1.00 79.15           N  
ATOM   4692  NH2 ARG A 414      37.639  50.385 -60.295  1.00 74.70           N  
ATOM   4693  C   ARG A 414      32.502  52.514 -55.188  1.00 61.65           C  
ATOM   4694  O   ARG A 414      31.778  52.189 -56.121  1.00 61.19           O  
ATOM   4695  N   PHE A 415      32.547  51.836 -54.019  1.00 56.84           N  
ATOM   4696  CA  PHE A 415      31.819  50.575 -53.827  1.00 55.38           C  
ATOM   4697  CB  PHE A 415      32.797  49.446 -53.449  1.00 55.19           C  
ATOM   4698  CG  PHE A 415      34.020  49.367 -54.342  1.00 56.94           C  
ATOM   4699  CD1 PHE A 415      34.019  48.568 -55.481  1.00 59.61           C  
ATOM   4700  CE1 PHE A 415      35.150  48.485 -56.295  1.00 60.88           C  
ATOM   4701  CZ  PHE A 415      36.280  49.214 -55.987  1.00 60.38           C  
ATOM   4702  CE2 PHE A 415      36.299  50.017 -54.867  1.00 62.11           C  
ATOM   4703  CD2 PHE A 415      35.175  50.085 -54.038  1.00 59.01           C  
ATOM   4704  C   PHE A 415      30.640  50.662 -52.845  1.00 59.40           C  
ATOM   4705  O   PHE A 415      30.055  49.628 -52.485  1.00 57.45           O  
ATOM   4706  N   LYS A 416      30.233  51.903 -52.496  1.00 57.67           N  
ATOM   4707  CA  LYS A 416      29.079  52.207 -51.637  1.00 58.26           C  
ATOM   4708  CB  LYS A 416      27.740  51.873 -52.347  1.00 61.58           C  
ATOM   4709  CG  LYS A 416      27.551  52.553 -53.707  1.00 73.39           C  
ATOM   4710  CD  LYS A 416      26.238  53.323 -53.760  1.00 85.48           C  
ATOM   4711  CE  LYS A 416      25.929  53.878 -55.130  1.00103.44           C  
ATOM   4712  NZ  LYS A 416      26.862  54.969 -55.526  1.00116.87           N  
ATOM   4713  C   LYS A 416      29.184  51.544 -50.259  1.00 61.42           C  
ATOM   4714  O   LYS A 416      28.168  51.167 -49.659  1.00 62.01           O  
ATOM   4715  N   LEU A 417      30.426  51.422 -49.758  1.00 55.94           N  
ATOM   4716  CA  LEU A 417      30.743  50.791 -48.480  1.00 54.20           C  
ATOM   4717  CB  LEU A 417      32.154  50.181 -48.520  1.00 52.72           C  
ATOM   4718  CG  LEU A 417      32.434  49.139 -49.605  1.00 56.12           C  
ATOM   4719  CD1 LEU A 417      33.880  49.153 -49.972  1.00 55.91           C  
ATOM   4720  CD2 LEU A 417      32.010  47.745 -49.177  1.00 56.62           C  
ATOM   4721  C   LEU A 417      30.663  51.787 -47.335  1.00 60.09           C  
ATOM   4722  O   LEU A 417      30.818  52.990 -47.550  1.00 62.36           O  
ATOM   4723  N   SER A 418      30.445  51.283 -46.113  1.00 55.01           N  
ATOM   4724  CA  SER A 418      30.410  52.118 -44.919  1.00 55.46           C  
ATOM   4725  CB  SER A 418      29.585  51.445 -43.825  1.00 57.17           C  
ATOM   4726  OG  SER A 418      30.298  50.385 -43.209  1.00 64.15           O  
ATOM   4727  C   SER A 418      31.850  52.341 -44.449  1.00 60.70           C  
ATOM   4728  O   SER A 418      32.760  51.679 -44.956  1.00 60.01           O  
ATOM   4729  N   GLU A 419      32.062  53.250 -43.469  1.00 58.83           N  
ATOM   4730  CA  GLU A 419      33.390  53.504 -42.908  1.00 58.30           C  
ATOM   4731  CB  GLU A 419      33.327  54.635 -41.877  1.00 61.32           C  
ATOM   4732  CG  GLU A 419      34.671  55.294 -41.634  1.00 69.94           C  
ATOM   4733  CD  GLU A 419      34.742  56.310 -40.513  1.00 84.38           C  
ATOM   4734  OE1 GLU A 419      33.738  57.018 -40.274  1.00 74.57           O  
ATOM   4735  OE2 GLU A 419      35.835  56.446 -39.919  1.00 76.90           O  
ATOM   4736  C   GLU A 419      33.936  52.205 -42.279  1.00 61.61           C  
ATOM   4737  O   GLU A 419      35.085  51.830 -42.531  1.00 60.85           O  
ATOM   4738  N   LYS A 420      33.071  51.487 -41.534  1.00 57.50           N  
ATOM   4739  CA  LYS A 420      33.372  50.212 -40.885  1.00 55.79           C  
ATOM   4740  CB  LYS A 420      32.190  49.757 -40.002  1.00 58.07           C  
ATOM   4741  CG  LYS A 420      32.199  50.351 -38.605  1.00 71.66           C  
ATOM   4742  CD  LYS A 420      31.099  49.763 -37.753  1.00 82.16           C  
ATOM   4743  C   LYS A 420      33.750  49.121 -41.894  1.00 58.36           C  
ATOM   4744  O   LYS A 420      34.715  48.397 -41.653  1.00 57.95           O  
ATOM   4745  N   GLN A 421      33.005  49.006 -43.012  1.00 53.76           N  
ATOM   4746  CA  GLN A 421      33.253  48.006 -44.059  1.00 52.43           C  
ATOM   4747  CB  GLN A 421      32.113  47.986 -45.097  1.00 54.11           C  
ATOM   4748  CG  GLN A 421      30.820  47.418 -44.556  1.00 57.73           C  
ATOM   4749  CD  GLN A 421      29.703  47.449 -45.554  1.00 61.49           C  
ATOM   4750  OE1 GLN A 421      29.382  48.483 -46.149  1.00 55.37           O  
ATOM   4751  NE2 GLN A 421      29.028  46.325 -45.685  1.00 56.14           N  
ATOM   4752  C   GLN A 421      34.592  48.248 -44.753  1.00 56.36           C  
ATOM   4753  O   GLN A 421      35.366  47.301 -44.935  1.00 55.00           O  
ATOM   4754  N   ALA A 422      34.859  49.527 -45.124  1.00 53.46           N  
ATOM   4755  CA  ALA A 422      36.086  49.971 -45.786  1.00 53.20           C  
ATOM   4756  CB  ALA A 422      35.971  51.443 -46.150  1.00 55.50           C  
ATOM   4757  C   ALA A 422      37.312  49.725 -44.898  1.00 55.98           C  
ATOM   4758  O   ALA A 422      38.355  49.304 -45.405  1.00 55.10           O  
ATOM   4759  N   GLN A 423      37.167  49.953 -43.570  1.00 52.22           N  
ATOM   4760  CA  GLN A 423      38.210  49.740 -42.562  1.00 52.02           C  
ATOM   4761  CB  GLN A 423      37.742  50.213 -41.163  1.00 54.08           C  
ATOM   4762  CG  GLN A 423      38.102  51.656 -40.752  1.00 77.22           C  
ATOM   4763  CD  GLN A 423      39.569  52.049 -40.746  1.00 94.25           C  
ATOM   4764  OE1 GLN A 423      40.502  51.249 -40.672  1.00 91.25           O  
ATOM   4765  NE2 GLN A 423      39.791  53.340 -40.779  1.00 81.49           N  
ATOM   4766  C   GLN A 423      38.600  48.267 -42.499  1.00 54.57           C  
ATOM   4767  O   GLN A 423      39.788  47.946 -42.443  1.00 55.00           O  
ATOM   4768  N   ALA A 424      37.594  47.376 -42.521  1.00 50.48           N  
ATOM   4769  CA  ALA A 424      37.761  45.923 -42.462  1.00 49.67           C  
ATOM   4770  CB  ALA A 424      36.403  45.253 -42.312  1.00 49.86           C  
ATOM   4771  C   ALA A 424      38.498  45.384 -43.702  1.00 54.66           C  
ATOM   4772  O   ALA A 424      39.256  44.423 -43.588  1.00 54.76           O  
ATOM   4773  N   ILE A 425      38.282  46.022 -44.870  1.00 51.38           N  
ATOM   4774  CA  ILE A 425      38.945  45.676 -46.128  1.00 51.51           C  
ATOM   4775  CB  ILE A 425      38.194  46.245 -47.348  1.00 55.05           C  
ATOM   4776  CG1 ILE A 425      36.773  45.640 -47.430  1.00 54.97           C  
ATOM   4777  CD1 ILE A 425      35.769  46.411 -48.280  1.00 58.77           C  
ATOM   4778  CG2 ILE A 425      38.981  46.016 -48.646  1.00 55.53           C  
ATOM   4779  C   ILE A 425      40.419  46.105 -46.075  1.00 57.56           C  
ATOM   4780  O   ILE A 425      41.290  45.318 -46.446  1.00 58.81           O  
ATOM   4781  N   LEU A 426      40.706  47.327 -45.577  1.00 53.45           N  
ATOM   4782  CA  LEU A 426      42.078  47.805 -45.428  1.00 53.27           C  
ATOM   4783  CB  LEU A 426      42.116  49.287 -45.029  1.00 54.09           C  
ATOM   4784  CG  LEU A 426      41.735  50.294 -46.114  1.00 59.22           C  
ATOM   4785  CD1 LEU A 426      41.567  51.681 -45.525  1.00 61.16           C  
ATOM   4786  CD2 LEU A 426      42.753  50.312 -47.264  1.00 59.91           C  
ATOM   4787  C   LEU A 426      42.854  46.949 -44.420  1.00 56.90           C  
ATOM   4788  O   LEU A 426      44.057  46.772 -44.582  1.00 57.30           O  
ATOM   4789  N   ASP A 427      42.153  46.384 -43.413  1.00 53.11           N  
ATOM   4790  CA  ASP A 427      42.740  45.520 -42.379  1.00 53.30           C  
ATOM   4791  CB  ASP A 427      41.976  45.661 -41.050  1.00 54.59           C  
ATOM   4792  CG  ASP A 427      42.120  47.004 -40.367  1.00 65.04           C  
ATOM   4793  OD1 ASP A 427      43.140  47.688 -40.611  1.00 65.59           O  
ATOM   4794  OD2 ASP A 427      41.235  47.352 -39.548  1.00 72.64           O  
ATOM   4795  C   ASP A 427      42.815  44.045 -42.804  1.00 58.31           C  
ATOM   4796  O   ASP A 427      43.360  43.220 -42.068  1.00 58.82           O  
ATOM   4797  N   MET A 428      42.283  43.720 -43.987  1.00 54.86           N  
ATOM   4798  CA  MET A 428      42.263  42.365 -44.531  1.00 54.29           C  
ATOM   4799  CB  MET A 428      41.330  42.301 -45.750  1.00 56.88           C  
ATOM   4800  CG  MET A 428      40.391  41.141 -45.737  1.00 60.89           C  
ATOM   4801  SD  MET A 428      39.913  40.680 -47.418  1.00 66.85           S  
ATOM   4802  CE  MET A 428      38.927  39.287 -47.062  1.00 64.15           C  
ATOM   4803  C   MET A 428      43.666  41.920 -44.933  1.00 56.36           C  
ATOM   4804  O   MET A 428      44.347  42.633 -45.678  1.00 55.77           O  
ATOM   4805  N   ARG A 429      44.094  40.747 -44.427  1.00 51.96           N  
ATOM   4806  CA  ARG A 429      45.392  40.142 -44.747  1.00 51.71           C  
ATOM   4807  CB  ARG A 429      45.826  39.127 -43.673  1.00 51.60           C  
ATOM   4808  CG  ARG A 429      46.004  39.746 -42.285  1.00 59.98           C  
ATOM   4809  CD  ARG A 429      46.803  38.853 -41.363  1.00 65.26           C  
ATOM   4810  NE  ARG A 429      46.713  39.294 -39.970  1.00 79.17           N  
ATOM   4811  CZ  ARG A 429      47.586  40.095 -39.358  1.00 94.11           C  
ATOM   4812  NH1 ARG A 429      48.653  40.548 -40.007  1.00 71.93           N  
ATOM   4813  NH2 ARG A 429      47.403  40.438 -38.088  1.00 83.32           N  
ATOM   4814  C   ARG A 429      45.326  39.471 -46.116  1.00 54.03           C  
ATOM   4815  O   ARG A 429      44.259  38.981 -46.507  1.00 52.67           O  
ATOM   4816  N   LEU A 430      46.467  39.442 -46.839  1.00 50.97           N  
ATOM   4817  CA  LEU A 430      46.579  38.824 -48.164  1.00 51.81           C  
ATOM   4818  CB  LEU A 430      47.975  39.050 -48.785  1.00 52.71           C  
ATOM   4819  CG  LEU A 430      48.342  40.488 -49.208  1.00 55.92           C  
ATOM   4820  CD1 LEU A 430      49.687  40.537 -49.876  1.00 57.06           C  
ATOM   4821  CD2 LEU A 430      47.365  41.052 -50.164  1.00 56.43           C  
ATOM   4822  C   LEU A 430      46.209  37.332 -48.148  1.00 56.90           C  
ATOM   4823  O   LEU A 430      45.693  36.819 -49.131  1.00 57.36           O  
ATOM   4824  N   ARG A 431      46.417  36.681 -47.002  1.00 54.01           N  
ATOM   4825  CA  ARG A 431      46.123  35.284 -46.686  1.00 55.41           C  
ATOM   4826  CB  ARG A 431      46.470  35.066 -45.201  1.00 54.47           C  
ATOM   4827  CG  ARG A 431      46.346  33.652 -44.682  1.00 68.55           C  
ATOM   4828  CD  ARG A 431      47.125  33.468 -43.400  1.00 80.84           C  
ATOM   4829  NE  ARG A 431      46.829  34.503 -42.407  1.00 95.35           N  
ATOM   4830  CZ  ARG A 431      45.838  34.439 -41.523  1.00118.76           C  
ATOM   4831  NH1 ARG A 431      45.018  33.394 -41.508  1.00110.34           N  
ATOM   4832  NH2 ARG A 431      45.657  35.421 -40.649  1.00108.13           N  
ATOM   4833  C   ARG A 431      44.643  34.960 -46.918  1.00 60.58           C  
ATOM   4834  O   ARG A 431      44.313  33.816 -47.228  1.00 62.44           O  
ATOM   4835  N   ARG A 432      43.761  35.964 -46.744  1.00 55.70           N  
ATOM   4836  CA  ARG A 432      42.306  35.827 -46.847  1.00 54.26           C  
ATOM   4837  CB  ARG A 432      41.583  36.958 -46.095  1.00 51.70           C  
ATOM   4838  CG  ARG A 432      42.022  37.163 -44.640  1.00 58.98           C  
ATOM   4839  CD  ARG A 432      41.548  36.080 -43.681  1.00 69.99           C  
ATOM   4840  NE  ARG A 432      41.857  36.414 -42.286  1.00 84.31           N  
ATOM   4841  CZ  ARG A 432      41.771  35.567 -41.261  1.00102.85           C  
ATOM   4842  NH1 ARG A 432      41.400  34.306 -41.458  1.00 89.48           N  
ATOM   4843  NH2 ARG A 432      42.063  35.974 -40.030  1.00 91.34           N  
ATOM   4844  C   ARG A 432      41.800  35.702 -48.279  1.00 57.71           C  
ATOM   4845  O   ARG A 432      40.625  35.392 -48.469  1.00 57.80           O  
ATOM   4846  N   LEU A 433      42.678  35.924 -49.278  1.00 53.92           N  
ATOM   4847  CA  LEU A 433      42.355  35.812 -50.703  1.00 54.39           C  
ATOM   4848  CB  LEU A 433      43.251  36.726 -51.585  1.00 54.68           C  
ATOM   4849  CG  LEU A 433      43.415  38.212 -51.194  1.00 57.71           C  
ATOM   4850  CD1 LEU A 433      44.249  38.949 -52.222  1.00 58.67           C  
ATOM   4851  CD2 LEU A 433      42.096  38.905 -51.061  1.00 57.80           C  
ATOM   4852  C   LEU A 433      42.456  34.359 -51.180  1.00 59.39           C  
ATOM   4853  O   LEU A 433      42.127  34.084 -52.334  1.00 60.48           O  
ATOM   4854  N   THR A 434      42.921  33.429 -50.305  1.00 55.85           N  
ATOM   4855  CA  THR A 434      43.041  32.013 -50.663  1.00 57.85           C  
ATOM   4856  CB  THR A 434      44.019  31.236 -49.766  1.00 65.32           C  
ATOM   4857  OG1 THR A 434      43.631  31.345 -48.400  1.00 68.85           O  
ATOM   4858  CG2 THR A 434      45.455  31.669 -49.950  1.00 61.18           C  
ATOM   4859  C   THR A 434      41.662  31.370 -50.760  1.00 61.22           C  
ATOM   4860  O   THR A 434      40.698  31.881 -50.184  1.00 58.40           O  
ATOM   4861  N   GLY A 435      41.590  30.288 -51.533  1.00 60.20           N  
ATOM   4862  CA  GLY A 435      40.369  29.537 -51.787  1.00 61.38           C  
ATOM   4863  C   GLY A 435      39.582  29.142 -50.556  1.00 65.79           C  
ATOM   4864  O   GLY A 435      38.363  29.329 -50.532  1.00 64.67           O  
ATOM   4865  N   LEU A 436      40.269  28.595 -49.525  1.00 63.87           N  
ATOM   4866  CA  LEU A 436      39.610  28.175 -48.279  1.00 63.94           C  
ATOM   4867  CB  LEU A 436      40.523  27.269 -47.428  1.00 65.76           C  
ATOM   4868  CG  LEU A 436      39.999  25.854 -47.156  1.00 73.63           C  
ATOM   4869  CD1 LEU A 436      41.087  24.824 -47.340  1.00 75.51           C  
ATOM   4870  CD2 LEU A 436      39.340  25.758 -45.758  1.00 76.89           C  
ATOM   4871  C   LEU A 436      39.094  29.356 -47.460  1.00 65.16           C  
ATOM   4872  O   LEU A 436      38.005  29.261 -46.888  1.00 65.14           O  
ATOM   4873  N   GLU A 437      39.859  30.470 -47.422  1.00 59.02           N  
ATOM   4874  CA  GLU A 437      39.503  31.685 -46.685  1.00 55.89           C  
ATOM   4875  CB  GLU A 437      40.714  32.611 -46.564  1.00 55.76           C  
ATOM   4876  CG  GLU A 437      41.658  32.259 -45.432  1.00 64.54           C  
ATOM   4877  CD  GLU A 437      41.036  32.191 -44.047  1.00 85.27           C  
ATOM   4878  OE1 GLU A 437      40.255  33.105 -43.693  1.00 83.07           O  
ATOM   4879  OE2 GLU A 437      41.313  31.205 -43.325  1.00 78.09           O  
ATOM   4880  C   GLU A 437      38.301  32.432 -47.280  1.00 59.58           C  
ATOM   4881  O   GLU A 437      37.532  33.058 -46.540  1.00 58.32           O  
ATOM   4882  N   ARG A 438      38.165  32.353 -48.614  1.00 56.58           N  
ATOM   4883  CA  ARG A 438      37.104  32.945 -49.411  1.00 56.08           C  
ATOM   4884  CB  ARG A 438      37.478  32.790 -50.895  1.00 57.47           C  
ATOM   4885  CG  ARG A 438      37.809  34.094 -51.610  1.00 62.56           C  
ATOM   4886  CD  ARG A 438      38.826  33.960 -52.751  1.00 64.03           C  
ATOM   4887  NE  ARG A 438      38.536  32.870 -53.689  1.00 62.21           N  
ATOM   4888  CZ  ARG A 438      39.464  32.085 -54.234  1.00 75.02           C  
ATOM   4889  NH1 ARG A 438      40.750  32.266 -53.951  1.00 60.32           N  
ATOM   4890  NH2 ARG A 438      39.114  31.108 -55.059  1.00 62.46           N  
ATOM   4891  C   ARG A 438      35.763  32.233 -49.105  1.00 61.34           C  
ATOM   4892  O   ARG A 438      34.742  32.890 -48.927  1.00 60.23           O  
ATOM   4893  N   ASP A 439      35.790  30.892 -49.015  1.00 60.33           N  
ATOM   4894  CA  ASP A 439      34.647  30.025 -48.733  1.00 61.72           C  
ATOM   4895  CB  ASP A 439      34.990  28.558 -49.061  1.00 66.41           C  
ATOM   4896  CG  ASP A 439      35.087  28.227 -50.544  1.00 82.52           C  
ATOM   4897  OD1 ASP A 439      35.086  29.175 -51.370  1.00 84.64           O  
ATOM   4898  OD2 ASP A 439      35.171  27.023 -50.880  1.00 88.62           O  
ATOM   4899  C   ASP A 439      34.195  30.164 -47.287  1.00 65.10           C  
ATOM   4900  O   ASP A 439      32.995  30.115 -47.021  1.00 65.29           O  
ATOM   4901  N   LYS A 440      35.165  30.341 -46.359  1.00 61.00           N  
ATOM   4902  CA  LYS A 440      34.950  30.524 -44.917  1.00 59.54           C  
ATOM   4903  CB  LYS A 440      36.288  30.674 -44.170  1.00 61.07           C  
ATOM   4904  CG  LYS A 440      36.933  29.378 -43.708  1.00 70.83           C  
ATOM   4905  CD  LYS A 440      38.211  29.694 -42.951  1.00 80.24           C  
ATOM   4906  CE  LYS A 440      39.137  28.508 -42.878  1.00101.60           C  
ATOM   4907  NZ  LYS A 440      40.251  28.749 -41.926  1.00116.15           N  
ATOM   4908  C   LYS A 440      34.085  31.751 -44.649  1.00 61.02           C  
ATOM   4909  O   LYS A 440      33.227  31.692 -43.769  1.00 61.08           O  
ATOM   4910  N   ILE A 441      34.307  32.848 -45.408  1.00 55.19           N  
ATOM   4911  CA  ILE A 441      33.578  34.116 -45.266  1.00 53.13           C  
ATOM   4912  CB  ILE A 441      34.306  35.273 -46.014  1.00 54.79           C  
ATOM   4913  CG1 ILE A 441      35.527  35.746 -45.180  1.00 53.28           C  
ATOM   4914  CD1 ILE A 441      36.662  36.318 -45.958  1.00 51.70           C  
ATOM   4915  CG2 ILE A 441      33.353  36.447 -46.327  1.00 55.54           C  
ATOM   4916  C   ILE A 441      32.097  33.957 -45.652  1.00 57.78           C  
ATOM   4917  O   ILE A 441      31.218  34.381 -44.883  1.00 56.73           O  
ATOM   4918  N   GLU A 442      31.831  33.308 -46.815  1.00 55.64           N  
ATOM   4919  CA  GLU A 442      30.474  33.028 -47.305  1.00 56.19           C  
ATOM   4920  CB  GLU A 442      30.511  32.427 -48.733  1.00 58.87           C  
ATOM   4921  CG  GLU A 442      29.148  32.200 -49.388  1.00 65.42           C  
ATOM   4922  CD  GLU A 442      28.217  33.384 -49.615  1.00 77.99           C  
ATOM   4923  OE1 GLU A 442      28.699  34.538 -49.598  1.00 72.27           O  
ATOM   4924  OE2 GLU A 442      27.002  33.155 -49.810  1.00 69.09           O  
ATOM   4925  C   GLU A 442      29.712  32.124 -46.318  1.00 61.71           C  
ATOM   4926  O   GLU A 442      28.580  32.449 -45.946  1.00 62.16           O  
ATOM   4927  N   ALA A 443      30.366  31.024 -45.862  1.00 58.94           N  
ATOM   4928  CA  ALA A 443      29.819  30.059 -44.903  1.00 59.77           C  
ATOM   4929  CB  ALA A 443      30.803  28.927 -44.671  1.00 61.53           C  
ATOM   4930  C   ALA A 443      29.455  30.732 -43.577  1.00 63.32           C  
ATOM   4931  O   ALA A 443      28.394  30.442 -43.019  1.00 64.64           O  
ATOM   4932  N   GLU A 444      30.317  31.654 -43.097  1.00 57.14           N  
ATOM   4933  CA  GLU A 444      30.081  32.395 -41.859  1.00 55.30           C  
ATOM   4934  CB  GLU A 444      31.320  33.208 -41.454  1.00 54.82           C
[truncated: 530,392 more chars]
