# Supplementary material for: How Do Gepotidacin and Zoliflodacin Stabilize DNA-Cleavage Complexes with Bacterial Type IIA Topoisomerases? 2. A Single Moving Metal Mechanism
Source: Int J Mol Sci. 2024 Dec 24;26(1):33. doi: 10.3390/ijms26010033 (PMC11720246; doi:10.3390/ijms26010033)
Supplement: Supplementary file 1 [file ijms-26-00033-s001.zip › state3.pdb]

CRYST1   86.341  123.653   94.099  90.00 117.10  90.00 P 1 21 1                 
SCALE1      0.011582  0.000000  0.005928        0.00000                         
SCALE2      0.000000  0.008087  0.000000        0.00000                         
SCALE3      0.000000  0.000000  0.011938        0.00000                         
ATOM      1  N   ASN A  10      33.574  78.741  11.530  1.00 85.91           N  
ATOM      2  CA  ASN A  10      32.572  77.770  11.028  1.00 85.73           C  
ATOM      3  CB  ASN A  10      33.118  77.022   9.818  1.00 88.24           C  
ATOM      4  CG  ASN A  10      32.031  76.480   8.920  1.00111.10           C  
ATOM      5  OD1 ASN A  10      30.837  76.640   9.192  1.00104.19           O  
ATOM      6  ND2 ASN A  10      32.436  75.844   7.824  1.00103.59           N  
ATOM      7  C   ASN A  10      32.197  76.804  12.148  1.00 88.39           C  
ATOM      8  O   ASN A  10      33.061  76.314  12.879  1.00 87.82           O  
ATOM      9  N   GLU A  11      30.903  76.542  12.288  1.00 83.85           N  
ATOM     10  CA  GLU A  11      30.415  75.706  13.368  1.00 82.79           C  
ATOM     11  CB  GLU A  11      29.728  76.593  14.412  1.00 84.10           C  
ATOM     12  C   GLU A  11      29.504  74.576  12.880  1.00 84.74           C  
ATOM     13  O   GLU A  11      29.094  74.562  11.721  1.00 84.44           O  
ATOM     14  N   ARG A  12      29.202  73.621  13.763  1.00 79.37           N  
ATOM     15  CA  ARG A  12      28.398  72.455  13.410  1.00 77.82           C  
ATOM     16  CB  ARG A  12      29.328  71.306  12.999  1.00 77.54           C  
ATOM     17  C   ARG A  12      27.511  72.003  14.570  1.00 77.96           C  
ATOM     18  O   ARG A  12      28.009  71.678  15.647  1.00 77.39           O  
ATOM     19  N   ASN A  13      26.198  71.999  14.351  1.00 71.03           N  
ATOM     20  CA  ASN A  13      25.245  71.561  15.368  1.00 69.24           C  
ATOM     21  CB  ASN A  13      23.818  71.866  14.883  1.00 68.14           C  
ATOM     22  CG  ASN A  13      22.734  71.357  15.817  1.00 91.27           C  
ATOM     23  OD1 ASN A  13      22.694  70.330  16.245  1.00 81.74           O  
ATOM     24  ND2 ASN A  13      21.808  72.078  16.095  1.00 86.27           N  
ATOM     25  C   ASN A  13      25.452  70.071  15.640  1.00 70.09           C  
ATOM     26  O   ASN A  13      25.436  69.266  14.708  1.00 69.28           O  
ATOM     27  N   ILE A  14      25.630  69.697  16.909  1.00 64.46           N  
ATOM     28  CA  ILE A  14      25.899  68.300  17.280  1.00 63.57           C  
ATOM     29  CB  ILE A  14      26.170  68.139  18.806  1.00 66.53           C  
ATOM     30  CG1 ILE A  14      26.820  66.778  19.099  1.00 66.65           C  
ATOM     31  CD1 ILE A  14      27.350  66.616  20.506  1.00 72.87           C  
ATOM     32  CG2 ILE A  14      24.902  68.386  19.639  1.00 66.85           C  
ATOM     33  C   ILE A  14      24.810  67.328  16.802  1.00 66.51           C  
ATOM     34  O   ILE A  14      25.096  66.220  16.345  1.00 65.61           O  
ATOM     35  N   THR A  15      23.560  67.760  16.913  1.00 69.93           N  
ATOM     36  CA  THR A  15      22.434  66.959  16.484  1.00 69.12           C  
ATOM     37  CB  THR A  15      21.122  67.658  16.829  1.00 79.30           C  
ATOM     38  OG1 THR A  15      20.821  67.397  18.205  1.00 79.59           O  
ATOM     39  CG2 THR A  15      20.002  67.111  15.970  1.00 78.40           C  
ATOM     40  C   THR A  15      22.476  66.663  14.993  1.00 71.06           C  
ATOM     41  O   THR A  15      22.299  65.518  14.580  1.00 69.10           O  
ATOM     42  N   SER A  16      22.663  67.712  14.196  1.00 67.98           N  
ATOM     43  CA  SER A  16      22.777  67.580  12.741  1.00 66.90           C  
ATOM     44  CB  SER A  16      22.991  68.946  12.083  1.00 72.16           C  
ATOM     45  OG  SER A  16      21.922  69.832  12.347  1.00 85.40           O  
ATOM     46  C   SER A  16      23.961  66.680  12.384  1.00 67.10           C  
ATOM     47  O   SER A  16      23.872  65.843  11.480  1.00 67.02           O  
ATOM     48  N   GLU A  17      25.069  66.860  13.104  1.00 59.86           N  
ATOM     49  CA  GLU A  17      26.287  66.089  12.867  1.00 57.30           C  
ATOM     50  CB  GLU A  17      27.449  66.631  13.711  1.00 58.14           C  
ATOM     51  C   GLU A  17      26.044  64.604  13.133  1.00 60.39           C  
ATOM     52  O   GLU A  17      26.380  63.756  12.308  1.00 58.10           O  
ATOM     53  N   MET A  18      25.440  64.303  14.282  1.00 57.70           N  
ATOM     54  CA  MET A  18      25.130  62.931  14.654  1.00 56.83           C  
ATOM     55  CB  MET A  18      24.534  62.874  16.065  1.00 59.89           C  
ATOM     56  CG  MET A  18      25.557  63.072  17.172  1.00 62.82           C  
ATOM     57  SD  MET A  18      26.773  61.729  17.235  1.00 64.93           S  
ATOM     58  CE  MET A  18      25.692  60.355  17.637  1.00 61.56           C  
ATOM     59  C   MET A  18      24.207  62.249  13.645  1.00 62.42           C  
ATOM     60  O   MET A  18      24.487  61.118  13.217  1.00 61.28           O  
ATOM     61  N   ARG A  19      23.128  62.939  13.260  1.00 61.54           N  
ATOM     62  CA  ARG A  19      22.140  62.417  12.307  1.00 62.26           C  
ATOM     63  CB  ARG A  19      20.932  63.361  12.178  1.00 65.09           C  
ATOM     64  CG  ARG A  19      20.080  63.466  13.437  1.00 72.23           C  
ATOM     65  CD  ARG A  19      18.925  64.449  13.248  1.00 85.95           C  
ATOM     66  NE  ARG A  19      18.146  64.592  14.449  1.00102.64           N  
ATOM     67  CZ  ARG A  19      17.026  63.971  14.713  1.00121.18           C  
ATOM     68  NH1 ARG A  19      16.526  63.163  13.851  1.00108.77           N  
ATOM     69  NH2 ARG A  19      16.398  64.168  15.840  1.00108.68           N  
ATOM     70  C   ARG A  19      22.727  62.149  10.930  1.00 66.67           C  
ATOM     71  O   ARG A  19      22.461  61.101  10.340  1.00 66.56           O  
ATOM     72  N   GLU A  20      23.530  63.090  10.428  1.00 63.11           N  
ATOM     73  CA  GLU A  20      24.152  62.952   9.113  1.00 62.86           C  
ATOM     74  CB  GLU A  20      24.628  64.307   8.590  1.00 65.32           C  
ATOM     75  CG  GLU A  20      23.642  65.154   8.179  1.00 79.62           C  
ATOM     76  CD  GLU A  20      24.160  66.517   7.812  1.00111.39           C  
ATOM     77  OE1 GLU A  20      25.285  66.728   7.547  1.00113.03           O  
ATOM     78  OE2 GLU A  20      23.441  67.373   7.806  1.00110.19           O  
ATOM     79  C   GLU A  20      25.284  61.919   9.074  1.00 64.90           C  
ATOM     80  O   GLU A  20      25.321  61.080   8.183  1.00 64.22           O  
ATOM     81  N   SER A  21      26.190  61.969  10.041  1.00 59.16           N  
ATOM     82  CA  SER A  21      27.291  61.005  10.084  1.00 56.49           C  
ATOM     83  CB  SER A  21      28.329  61.405  11.132  1.00 58.63           C  
ATOM     84  OG  SER A  21      28.982  62.612  10.767  1.00 68.43           O  
ATOM     85  C   SER A  21      26.778  59.578  10.322  1.00 60.19           C  
ATOM     86  O   SER A  21      27.200  58.646   9.639  1.00 58.87           O  
ATOM     87  N   PHE A  22      25.845  59.406  11.260  1.00 56.68           N  
ATOM     88  CA  PHE A  22      25.323  58.068  11.544  1.00 55.20           C  
ATOM     89  CB  PHE A  22      24.491  58.016  12.832  1.00 57.45           C  
ATOM     90  CG  PHE A  22      24.259  56.610  13.330  1.00 58.82           C  
ATOM     91  CD1 PHE A  22      25.210  55.978  14.129  1.00 62.12           C  
ATOM     92  CE1 PHE A  22      25.014  54.680  14.575  1.00 63.23           C  
ATOM     93  CZ  PHE A  22      23.863  53.997  14.217  1.00 62.17           C  
ATOM     94  CE2 PHE A  22      22.913  54.616  13.410  1.00 63.54           C  
ATOM     95  CD2 PHE A  22      23.121  55.908  12.969  1.00 60.66           C  
ATOM     96  C   PHE A  22      24.539  57.508  10.363  1.00 57.52           C  
ATOM     97  O   PHE A  22      24.662  56.328  10.038  1.00 56.75           O  
ATOM     98  N   LEU A  23      23.748  58.357   9.709  1.00 54.64           N  
ATOM     99  CA  LEU A  23      22.988  57.931   8.537  1.00 55.28           C  
ATOM    100  CB  LEU A  23      22.040  59.041   8.051  1.00 56.98           C  
ATOM    101  CG  LEU A  23      21.073  58.680   6.917  1.00 62.54           C  
ATOM    102  CD1 LEU A  23      20.121  57.579   7.361  1.00 61.98           C  
ATOM    103  CD2 LEU A  23      20.304  59.909   6.401  1.00 66.43           C  
ATOM    104  C   LEU A  23      23.929  57.483   7.411  1.00 59.39           C  
ATOM    105  O   LEU A  23      23.670  56.476   6.758  1.00 59.41           O  
ATOM    106  N   ASP A  24      25.005  58.242   7.185  1.00 56.66           N  
ATOM    107  CA  ASP A  24      26.012  57.900   6.184  1.00 57.60           C  
ATOM    108  CB  ASP A  24      27.105  58.982   6.134  1.00 59.98           C  
ATOM    109  CG  ASP A  24      26.671  60.240   5.395  1.00 83.76           C  
ATOM    110  OD1 ASP A  24      25.654  60.204   4.664  1.00 87.48           O  
ATOM    111  OD2 ASP A  24      27.370  61.265   5.525  1.00 93.52           O  
ATOM    112  C   ASP A  24      26.626  56.528   6.485  1.00 62.47           C  
ATOM    113  O   ASP A  24      26.766  55.691   5.606  1.00 62.54           O  
ATOM    114  N   TYR A  25      26.968  56.281   7.745  1.00 59.00           N  
ATOM    115  CA  TYR A  25      27.519  54.988   8.100  1.00 57.85           C  
ATOM    116  CB  TYR A  25      28.063  54.990   9.538  1.00 59.53           C  
ATOM    117  CG  TYR A  25      28.498  53.630  10.018  1.00 62.69           C  
ATOM    118  CD1 TYR A  25      29.627  53.031   9.513  1.00 64.21           C  
ATOM    119  CE1 TYR A  25      30.032  51.787   9.945  1.00 65.96           C  
ATOM    120  CZ  TYR A  25      29.313  51.137  10.901  1.00 73.50           C  
ATOM    121  OH  TYR A  25      29.732  49.914  11.329  1.00 73.51           O  
ATOM    122  CE2 TYR A  25      28.191  51.715  11.431  1.00 66.05           C  
ATOM    123  CD2 TYR A  25      27.788  52.956  10.984  1.00 64.47           C  
ATOM    124  C   TYR A  25      26.474  53.888   7.932  1.00 59.24           C  
ATOM    125  O   TYR A  25      26.747  52.852   7.314  1.00 58.02           O  
ATOM    126  N   ALA A  26      25.286  54.104   8.508  1.00 53.68           N  
ATOM    127  CA  ALA A  26      24.207  53.112   8.480  1.00 52.45           C  
ATOM    128  CB  ALA A  26      22.953  53.654   9.171  1.00 53.61           C  
ATOM    129  C   ALA A  26      23.879  52.690   7.061  1.00 54.40           C  
ATOM    130  O   ALA A  26      23.831  51.509   6.756  1.00 53.56           O  
ATOM    131  N  AMET A  27      23.657  53.672   6.194  0.50 51.48           N  
ATOM    132  CA AMET A  27      23.340  53.412   4.799  0.50 52.22           C  
ATOM    133  CB AMET A  27      23.119  54.733   4.064  0.50 55.69           C  
ATOM    134  CG AMET A  27      21.802  55.376   4.408  0.50 60.69           C  
ATOM    135  SD AMET A  27      20.479  54.307   3.932  0.50 65.25           S  
ATOM    136  CE AMET A  27      20.856  54.197   2.218  0.50 62.66           C  
ATOM    137  C  AMET A  27      24.416  52.595   4.099  0.50 54.30           C  
ATOM    138  O  AMET A  27      24.108  51.653   3.368  0.50 54.14           O  
ATOM    139  N  BMET A  27      23.651  53.667   6.187  0.50 51.46           N  
ATOM    140  CA BMET A  27      23.316  53.375   4.797  0.50 52.17           C  
ATOM    141  CB BMET A  27      22.988  54.656   4.025  0.50 55.53           C  
ATOM    142  CG BMET A  27      21.678  55.313   4.432  0.50 60.52           C  
ATOM    143  SD BMET A  27      21.277  56.758   3.437  0.50 65.97           S  
ATOM    144  CE BMET A  27      21.224  56.028   1.807  0.50 64.00           C  
ATOM    145  C  BMET A  27      24.417  52.588   4.085  0.50 54.28           C  
ATOM    146  O  BMET A  27      24.126  51.663   3.329  0.50 54.11           O  
ATOM    147  N   SER A  28      25.676  52.958   4.328  1.00 49.15           N  
ATOM    148  CA  SER A  28      26.813  52.280   3.692  1.00 48.02           C  
ATOM    149  CB  SER A  28      28.122  53.015   4.002  1.00 52.47           C  
ATOM    150  OG  SER A  28      29.178  52.492   3.272  1.00 67.01           O  
ATOM    151  C   SER A  28      26.908  50.804   4.088  1.00 50.90           C  
ATOM    152  O   SER A  28      27.155  49.932   3.248  1.00 50.59           O  
ATOM    153  N   VAL A  29      26.696  50.522   5.367  1.00 51.75           N  
ATOM    154  CA  VAL A  29      26.731  49.149   5.855  1.00 50.47           C  
ATOM    155  CB  VAL A  29      26.662  49.110   7.400  1.00 54.43           C  
ATOM    156  CG1 VAL A  29      26.470  47.675   7.912  1.00 53.38           C  
ATOM    157  CG2 VAL A  29      27.918  49.738   7.986  1.00 54.88           C  
ATOM    158  C   VAL A  29      25.593  48.339   5.245  1.00 54.20           C  
ATOM    159  O   VAL A  29      25.772  47.177   4.861  1.00 53.84           O  
ATOM    160  N   ILE A  30      24.430  48.976   5.137  1.00 49.85           N  
ATOM    161  CA  ILE A  30      23.233  48.348   4.586  1.00 48.40           C  
ATOM    162  CB  ILE A  30      21.982  49.240   4.858  1.00 51.90           C  
ATOM    163  CG1 ILE A  30      21.650  49.242   6.364  1.00 51.82           C  
ATOM    164  CD1 ILE A  30      20.619  50.296   6.772  1.00 51.55           C  
ATOM    165  CG2 ILE A  30      20.774  48.788   4.022  1.00 50.92           C  
ATOM    166  C   ILE A  30      23.334  48.041   3.091  1.00 51.18           C  
ATOM    167  O   ILE A  30      23.101  46.903   2.680  1.00 50.82           O  
ATOM    168  N   VAL A  31      23.683  49.043   2.283  1.00 47.98           N  
ATOM    169  CA  VAL A  31      23.695  48.869   0.829  1.00 48.26           C  
ATOM    170  CB  VAL A  31      23.180  50.131   0.071  1.00 54.08           C  
ATOM    171  CG1 VAL A  31      24.077  51.103  -0.110  1.00 54.46           C  
ATOM    172  CG2 VAL A  31      21.874  50.623   0.675  1.00 54.85           C  
ATOM    173  C   VAL A  31      25.047  48.455   0.267  1.00 51.47           C  
ATOM    174  O   VAL A  31      25.120  47.957  -0.846  1.00 49.75           O  
ATOM    175  N   ALA A  32      26.114  48.638   1.034  1.00 48.07           N  
ATOM    176  CA  ALA A  32      27.448  48.338   0.514  1.00 46.68           C  
ATOM    177  CB  ALA A  32      28.098  49.628  -0.005  1.00 47.74           C  
ATOM    178  C   ALA A  32      28.392  47.603   1.487  1.00 50.38           C  
ATOM    179  O   ALA A  32      29.586  47.898   1.527  1.00 50.39           O  
ATOM    180  N   ARG A  33      27.867  46.639   2.252  1.00 46.41           N  
ATOM    181  CA  ARG A  33      28.709  45.855   3.163  1.00 46.63           C  
ATOM    182  CB  ARG A  33      29.189  46.712   4.348  1.00 45.51           C  
ATOM    183  CG  ARG A  33      30.104  45.953   5.326  1.00 51.10           C  
ATOM    184  CD  ARG A  33      30.681  46.879   6.397  1.00 61.83           C  
ATOM    185  NE  ARG A  33      31.485  47.936   5.799  1.00 64.89           N  
ATOM    186  CZ  ARG A  33      32.086  48.905   6.479  1.00 79.70           C  
ATOM    187  NH1 ARG A  33      31.982  48.952   7.798  1.00 60.47           N  
ATOM    188  NH2 ARG A  33      32.796  49.823   5.833  1.00 73.03           N  
ATOM    189  C   ARG A  33      28.102  44.552   3.704  1.00 53.25           C  
ATOM    190  O   ARG A  33      28.573  43.460   3.384  1.00 53.45           O  
ATOM    191  N   ALA A  34      27.055  44.677   4.520  1.00 50.05           N  
ATOM    192  CA  ALA A  34      26.503  43.541   5.281  1.00 49.07           C  
ATOM    193  CB  ALA A  34      26.108  44.020   6.673  1.00 50.64           C  
ATOM    194  C   ALA A  34      25.353  42.747   4.679  1.00 50.86           C  
ATOM    195  O   ALA A  34      25.055  41.652   5.158  1.00 49.51           O  
ATOM    196  N   LEU A  35      24.697  43.291   3.660  1.00 47.94           N  
ATOM    197  CA  LEU A  35      23.536  42.630   3.083  1.00 47.81           C  
ATOM    198  CB  LEU A  35      22.308  43.557   3.142  1.00 48.43           C  
ATOM    199  CG  LEU A  35      21.880  44.078   4.526  1.00 52.89           C  
ATOM    200  CD1 LEU A  35      20.695  45.031   4.378  1.00 53.07           C  
ATOM    201  CD2 LEU A  35      21.537  42.930   5.470  1.00 53.61           C  
ATOM    202  C   LEU A  35      23.756  42.168   1.651  1.00 51.22           C  
ATOM    203  O   LEU A  35      24.371  42.873   0.850  1.00 51.29           O  
ATOM    204  N   PRO A  36      23.238  40.980   1.319  1.00 47.10           N  
ATOM    205  CA  PRO A  36      23.401  40.462  -0.027  1.00 47.71           C  
ATOM    206  CB  PRO A  36      23.144  38.969   0.155  1.00 49.23           C  
ATOM    207  CG  PRO A  36      22.109  38.927   1.242  1.00 53.07           C  
ATOM    208  CD  PRO A  36      22.451  40.074   2.172  1.00 48.55           C  
ATOM    209  C   PRO A  36      22.380  41.053  -0.995  1.00 51.28           C  
ATOM    210  O   PRO A  36      21.320  41.542  -0.579  1.00 51.39           O  
ATOM    211  N   ASP A  37      22.717  41.023  -2.281  1.00 46.92           N  
ATOM    212  CA  ASP A  37      21.805  41.472  -3.322  1.00 47.11           C  
ATOM    213  CB  ASP A  37      22.592  41.953  -4.540  1.00 48.73           C  
ATOM    214  CG  ASP A  37      21.714  42.638  -5.582  1.00 59.47           C  
ATOM    215  OD1 ASP A  37      20.883  41.959  -6.209  1.00 61.63           O  
ATOM    216  OD2 ASP A  37      21.833  43.865  -5.743  1.00 65.82           O  
ATOM    217  C   ASP A  37      20.905  40.273  -3.658  1.00 50.59           C  
ATOM    218  O   ASP A  37      21.382  39.136  -3.728  1.00 49.30           O  
ATOM    219  N   VAL A  38      19.606  40.522  -3.846  1.00 47.10           N  
ATOM    220  CA  VAL A  38      18.631  39.451  -4.140  1.00 46.56           C  
ATOM    221  CB  VAL A  38      17.164  40.005  -4.176  1.00 51.44           C  
ATOM    222  CG1 VAL A  38      16.188  39.061  -3.998  1.00 52.75           C  
ATOM    223  CG2 VAL A  38      16.942  40.953  -5.376  1.00 51.53           C  
ATOM    224  C   VAL A  38      18.942  38.721  -5.457  1.00 49.63           C  
ATOM    225  O   VAL A  38      18.668  37.525  -5.593  1.00 49.24           O  
ATOM    226  N   ARG A  39      19.528  39.451  -6.407  1.00 45.52           N  
ATOM    227  CA  ARG A  39      19.805  38.954  -7.753  1.00 44.91           C  
ATOM    228  CB  ARG A  39      20.081  40.135  -8.701  1.00 44.06           C  
ATOM    229  CG  ARG A  39      18.882  41.093  -8.853  1.00 49.01           C  
ATOM    230  CD  ARG A  39      19.270  42.397  -9.574  1.00 46.82           C  
ATOM    231  NE  ARG A  39      20.222  43.182  -8.783  1.00 50.32           N  
ATOM    232  CZ  ARG A  39      20.891  44.237  -9.229  1.00 59.48           C  
ATOM    233  NH1 ARG A  39      20.721  44.656 -10.477  1.00 49.82           N  
ATOM    234  NH2 ARG A  39      21.740  44.871  -8.427  1.00 33.03           N  
ATOM    235  C   ARG A  39      20.922  37.916  -7.834  1.00 47.92           C  
ATOM    236  O   ARG A  39      20.722  36.845  -8.428  1.00 46.31           O  
ATOM    237  N   ASP A  40      22.090  38.216  -7.252  1.00 45.21           N  
ATOM    238  CA  ASP A  40      23.220  37.253  -7.274  1.00 44.07           C  
ATOM    239  CB  ASP A  40      24.478  37.851  -7.946  1.00 45.23           C  
ATOM    240  CG  ASP A  40      25.016  39.081  -7.246  1.00 52.12           C  
ATOM    241  OD1 ASP A  40      24.485  39.464  -6.172  1.00 52.95           O  
ATOM    242  OD2 ASP A  40      25.982  39.674  -7.779  1.00 56.92           O  
ATOM    243  C   ASP A  40      23.574  36.646  -5.914  1.00 47.14           C  
ATOM    244  O   ASP A  40      24.467  35.797  -5.830  1.00 46.25           O  
ATOM    245  N   GLY A  41      22.895  37.091  -4.855  1.00 43.23           N  
ATOM    246  CA  GLY A  41      23.134  36.572  -3.504  1.00 42.54           C  
ATOM    247  C   GLY A  41      24.451  37.011  -2.887  1.00 46.27           C  
ATOM    248  O   GLY A  41      24.874  36.485  -1.870  1.00 46.56           O  
ATOM    249  N   LEU A  42      25.092  38.012  -3.471  1.00 41.37           N  
ATOM    250  CA  LEU A  42      26.406  38.417  -2.978  1.00 40.13           C  
ATOM    251  CB  LEU A  42      27.415  38.415  -4.130  1.00 39.28           C  
ATOM    252  CG  LEU A  42      27.590  37.104  -4.909  1.00 41.87           C  
ATOM    253  CD1 LEU A  42      28.407  37.341  -6.170  1.00 42.06           C  
ATOM    254  CD2 LEU A  42      28.210  36.003  -4.037  1.00 39.74           C  
ATOM    255  C   LEU A  42      26.456  39.769  -2.288  1.00 46.43           C  
ATOM    256  O   LEU A  42      25.670  40.664  -2.598  1.00 48.05           O  
ATOM    257  N   LYS A  43      27.394  39.882  -1.346  1.00 42.59           N  
ATOM    258  CA  LYS A  43      27.723  41.129  -0.666  1.00 42.00           C  
ATOM    259  CB  LYS A  43      28.170  40.867   0.784  1.00 42.51           C  
ATOM    260  CG  LYS A  43      27.142  40.117   1.652  1.00 42.80           C  
ATOM    261  CD  LYS A  43      27.671  39.930   3.064  1.00 43.27           C  
ATOM    262  CE  LYS A  43      26.746  39.100   3.940  1.00 51.85           C  
ATOM    263  NZ  LYS A  43      27.364  38.946   5.310  1.00 64.41           N  
ATOM    264  C   LYS A  43      28.891  41.671  -1.493  1.00 47.02           C  
ATOM    265  O   LYS A  43      29.518  40.902  -2.238  1.00 46.98           O  
ATOM    266  N   PRO A  44      29.200  42.975  -1.379  1.00 44.61           N  
ATOM    267  CA  PRO A  44      30.289  43.544  -2.179  1.00 44.17           C  
ATOM    268  CB  PRO A  44      30.394  44.977  -1.663  1.00 46.58           C  
ATOM    269  CG  PRO A  44      28.974  45.312  -1.278  1.00 51.57           C  
ATOM    270  CD  PRO A  44      28.431  44.022  -0.681  1.00 47.17           C  
ATOM    271  C   PRO A  44      31.629  42.817  -2.070  1.00 46.29           C  
ATOM    272  O   PRO A  44      32.225  42.526  -3.106  1.00 47.05           O  
ATOM    273  N   VAL A  45      32.092  42.494  -0.857  1.00 39.95           N  
ATOM    274  CA  VAL A  45      33.393  41.816  -0.718  1.00 38.69           C  
ATOM    275  CB  VAL A  45      33.832  41.597   0.765  1.00 41.70           C  
ATOM    276  CG1 VAL A  45      32.907  40.608   1.505  1.00 39.84           C  
ATOM    277  CG2 VAL A  45      35.295  41.134   0.833  1.00 41.65           C  
ATOM    278  C   VAL A  45      33.463  40.514  -1.542  1.00 42.54           C  
ATOM    279  O   VAL A  45      34.432  40.291  -2.270  1.00 42.60           O  
ATOM    280  N   HIS A  46      32.424  39.684  -1.443  1.00 38.65           N  
ATOM    281  CA  HIS A  46      32.365  38.427  -2.174  1.00 38.92           C  
ATOM    282  CB  HIS A  46      31.184  37.575  -1.703  1.00 39.64           C  
ATOM    283  CG  HIS A  46      31.171  37.328  -0.227  1.00 43.80           C  
ATOM    284  ND1 HIS A  46      30.561  38.165   0.656  1.00 46.45           N  
ATOM    285  CE1 HIS A  46      30.713  37.698   1.882  1.00 45.88           C  
ATOM    286  NE2 HIS A  46      31.401  36.593   1.827  1.00 46.24           N  
ATOM    287  CD2 HIS A  46      31.702  36.341   0.516  1.00 46.01           C  
ATOM    288  C   HIS A  46      32.289  38.634  -3.680  1.00 45.36           C  
ATOM    289  O   HIS A  46      32.912  37.890  -4.439  1.00 45.85           O  
ATOM    290  N   ARG A  47      31.529  39.639  -4.113  1.00 42.28           N  
ATOM    291  CA  ARG A  47      31.379  39.914  -5.535  1.00 42.42           C  
ATOM    292  CB  ARG A  47      30.301  40.970  -5.785  1.00 41.57           C  
ATOM    293  CG  ARG A  47      29.934  41.103  -7.257  1.00 36.77           C  
ATOM    294  CD  ARG A  47      28.832  42.122  -7.502  1.00 43.97           C  
ATOM    295  NE  ARG A  47      27.555  41.751  -6.898  1.00 50.59           N  
ATOM    296  CZ  ARG A  47      27.058  42.306  -5.797  1.00 53.78           C  
ATOM    297  NH1 ARG A  47      27.722  43.270  -5.174  1.00 32.16           N  
ATOM    298  NH2 ARG A  47      25.889  41.907  -5.325  1.00 45.17           N  
ATOM    299  C   ARG A  47      32.710  40.342  -6.137  1.00 48.09           C  
ATOM    300  O   ARG A  47      33.091  39.891  -7.227  1.00 49.32           O  
ATOM    301  N   ARG A  48      33.430  41.179  -5.395  1.00 43.80           N  
ATOM    302  CA  ARG A  48      34.734  41.682  -5.827  1.00 43.15           C  
ATOM    303  CB  ARG A  48      35.157  42.849  -4.939  1.00 41.16           C  
ATOM    304  CG  ARG A  48      34.279  44.049  -5.155  1.00 39.70           C  
ATOM    305  CD  ARG A  48      34.403  45.068  -4.051  1.00 35.19           C  
ATOM    306  NE  ARG A  48      33.702  46.286  -4.428  1.00 34.16           N  
ATOM    307  CZ  ARG A  48      33.357  47.247  -3.585  1.00 53.56           C  
ATOM    308  NH1 ARG A  48      33.618  47.126  -2.282  1.00 42.33           N  
ATOM    309  NH2 ARG A  48      32.726  48.310  -4.043  1.00 43.41           N  
ATOM    310  C   ARG A  48      35.801  40.590  -5.864  1.00 46.44           C  
ATOM    311  O   ARG A  48      36.671  40.595  -6.737  1.00 48.14           O  
ATOM    312  N   ILE A  49      35.732  39.656  -4.918  1.00 40.18           N  
ATOM    313  CA  ILE A  49      36.661  38.531  -4.902  1.00 37.85           C  
ATOM    314  CB  ILE A  49      36.475  37.660  -3.647  1.00 39.29           C  
ATOM    315  CG1 ILE A  49      37.010  38.394  -2.412  1.00 38.93           C  
ATOM    316  CD1 ILE A  49      36.626  37.734  -1.094  1.00 44.40           C  
ATOM    317  CG2 ILE A  49      37.198  36.319  -3.798  1.00 39.46           C  
ATOM    318  C   ILE A  49      36.452  37.684  -6.166  1.00 42.16           C  
ATOM    319  O   ILE A  49      37.405  37.387  -6.887  1.00 41.47           O  
ATOM    320  N   LEU A  50      35.201  37.319  -6.438  1.00 39.78           N  
ATOM    321  CA  LEU A  50      34.882  36.481  -7.598  1.00 40.90           C  
ATOM    322  CB  LEU A  50      33.430  35.994  -7.537  1.00 41.04           C  
ATOM    323  CG  LEU A  50      33.031  35.220  -6.262  1.00 44.32           C  
ATOM    324  CD1 LEU A  50      31.558  34.846  -6.295  1.00 44.07           C  
ATOM    325  CD2 LEU A  50      33.897  33.959  -6.046  1.00 43.40           C  
ATOM    326  C   LEU A  50      35.194  37.190  -8.920  1.00 45.54           C  
ATOM    327  O   LEU A  50      35.685  36.565  -9.868  1.00 44.55           O  
ATOM    328  N   TYR A  51      34.932  38.493  -8.971  1.00 43.57           N  
ATOM    329  CA  TYR A  51      35.237  39.266 -10.164  1.00 44.47           C  
ATOM    330  CB  TYR A  51      34.616  40.655 -10.102  1.00 45.31           C  
ATOM    331  CG  TYR A  51      34.944  41.523 -11.295  1.00 46.59           C  
ATOM    332  CD1 TYR A  51      34.432  41.231 -12.553  1.00 48.54           C  
ATOM    333  CE1 TYR A  51      34.723  42.028 -13.644  1.00 50.77           C  
ATOM    334  CZ  TYR A  51      35.516  43.144 -13.476  1.00 57.38           C  
ATOM    335  OH  TYR A  51      35.798  43.941 -14.558  1.00 58.33           O  
ATOM    336  CE2 TYR A  51      36.025  43.465 -12.228  1.00 48.49           C  
ATOM    337  CD2 TYR A  51      35.741  42.651 -11.154  1.00 47.20           C  
ATOM    338  C   TYR A  51      36.753  39.347 -10.388  1.00 49.96           C  
ATOM    339  O   TYR A  51      37.218  39.271 -11.526  1.00 49.65           O  
ATOM    340  N   GLY A  52      37.503  39.485  -9.296  1.00 46.80           N  
ATOM    341  CA  GLY A  52      38.952  39.525  -9.343  1.00 47.04           C  
ATOM    342  C   GLY A  52      39.467  38.204  -9.876  1.00 51.00           C  
ATOM    343  O   GLY A  52      40.354  38.181 -10.724  1.00 52.18           O  
ATOM    344  N   LEU A  53      38.888  37.102  -9.402  1.00 46.27           N  
ATOM    345  CA  LEU A  53      39.279  35.770  -9.874  1.00 46.20           C  
ATOM    346  CB  LEU A  53      38.544  34.666  -9.105  1.00 45.66           C  
ATOM    347  CG  LEU A  53      38.768  34.500  -7.608  1.00 49.77           C  
ATOM    348  CD1 LEU A  53      37.893  33.378  -7.065  1.00 49.93           C  
ATOM    349  CD2 LEU A  53      40.223  34.214  -7.310  1.00 50.64           C  
ATOM    350  C   LEU A  53      39.022  35.614 -11.375  1.00 52.30           C  
ATOM    351  O   LEU A  53      39.829  35.010 -12.093  1.00 54.16           O  
ATOM    352  N   ASN A  54      37.906  36.170 -11.844  1.00 48.85           N  
ATOM    353  CA  ASN A  54      37.527  36.097 -13.251  1.00 48.92           C  
ATOM    354  CB  ASN A  54      36.084  36.546 -13.458  1.00 46.05           C  
ATOM    355  CG  ASN A  54      35.539  36.129 -14.810  1.00 61.76           C  
ATOM    356  OD1 ASN A  54      35.220  36.961 -15.651  1.00 58.29           O  
ATOM    357  ND2 ASN A  54      35.453  34.832 -15.032  1.00 41.85           N  
ATOM    358  C   ASN A  54      38.454  36.933 -14.130  1.00 55.84           C  
ATOM    359  O   ASN A  54      38.953  36.450 -15.139  1.00 56.88           O  
ATOM    360  N   GLU A  55      38.689  38.182 -13.723  0.50 53.04           N  
ATOM    361  CA  GLU A  55      39.557  39.104 -14.457  0.50 53.87           C  
ATOM    362  CB  GLU A  55      39.577  40.481 -13.791  0.50 55.17           C  
ATOM    363  CG  GLU A  55      38.308  41.266 -14.008  0.50 62.81           C  
ATOM    364  CD  GLU A  55      38.101  41.670 -15.447  0.50 75.16           C  
ATOM    365  OE1 GLU A  55      38.798  42.594 -15.902  0.50 61.70           O  
ATOM    366  OE2 GLU A  55      37.221  41.089 -16.109  0.50 66.27           O  
ATOM    367  C   GLU A  55      40.983  38.607 -14.632  0.50 59.16           C  
ATOM    368  O   GLU A  55      41.626  38.920 -15.626  0.50 60.44           O  
ATOM    369  N   GLN A  56      41.464  37.825 -13.674  1.00 54.52           N  
ATOM    370  CA  GLN A  56      42.813  37.294 -13.734  1.00 54.25           C  
ATOM    371  CB  GLN A  56      43.490  37.390 -12.365  1.00 55.45           C  
ATOM    372  CG  GLN A  56      43.600  38.821 -11.846  1.00 76.58           C  
ATOM    373  CD  GLN A  56      44.451  39.667 -12.654  1.00 99.01           C  
ATOM    374  OE1 GLN A  56      45.481  39.263 -13.025  1.00 95.08           O  
ATOM    375  NE2 GLN A  56      44.035  40.853 -12.916  1.00 95.54           N  
ATOM    376  C   GLN A  56      42.838  35.867 -14.273  1.00 55.67           C  
ATOM    377  O   GLN A  56      43.845  35.176 -14.156  1.00 55.11           O  
ATOM    378  N   GLY A  57      41.725  35.437 -14.857  1.00 51.29           N  
ATOM    379  CA  GLY A  57      41.619  34.096 -15.446  1.00 51.29           C  
ATOM    380  C   GLY A  57      41.927  32.940 -14.506  1.00 54.82           C  
ATOM    381  O   GLY A  57      42.504  31.931 -14.917  1.00 54.57           O  
ATOM    382  N   MET A  58      41.536  33.079 -13.244  1.00 52.11           N  
ATOM    383  CA  MET A  58      41.768  32.036 -12.248  1.00 53.02           C  
ATOM    384  CB  MET A  58      41.951  32.657 -10.870  1.00 55.39           C  
ATOM    385  CG  MET A  58      43.109  33.630 -10.852  1.00 61.01           C  
ATOM    386  SD  MET A  58      43.343  34.447  -9.279  1.00 67.27           S  
ATOM    387  CE  MET A  58      44.800  35.406  -9.651  1.00 65.16           C  
ATOM    388  C   MET A  58      40.631  31.021 -12.280  1.00 57.22           C  
ATOM    389  O   MET A  58      39.954  30.765 -11.278  1.00 57.42           O  
ATOM    390  N   THR A  59      40.448  30.447 -13.462  1.00 53.34           N  
ATOM    391  CA  THR A  59      39.398  29.487 -13.750  1.00 53.15           C  
ATOM    392  CB  THR A  59      39.121  29.477 -15.266  1.00 62.06           C  
ATOM    393  OG1 THR A  59      40.349  29.254 -15.972  1.00 64.18           O  
ATOM    394  CG2 THR A  59      38.542  30.811 -15.726  1.00 55.83           C  
ATOM    395  C   THR A  59      39.776  28.093 -13.244  1.00 55.51           C  
ATOM    396  O   THR A  59      40.947  27.834 -12.976  1.00 54.41           O  
ATOM    397  N   PRO A  60      38.788  27.186 -13.121  1.00 51.74           N  
ATOM    398  CA  PRO A  60      39.020  25.834 -12.615  1.00 51.66           C  
ATOM    399  CB  PRO A  60      37.630  25.183 -12.699  1.00 53.35           C  
ATOM    400  CG  PRO A  60      36.673  26.328 -12.660  1.00 56.99           C  
ATOM    401  CD  PRO A  60      37.358  27.428 -13.411  1.00 52.42           C  
ATOM    402  C   PRO A  60      40.036  25.005 -13.405  1.00 55.28           C  
ATOM    403  O   PRO A  60      40.703  24.151 -12.834  1.00 55.48           O  
ATOM    404  N   ASP A  61      40.138  25.252 -14.708  1.00 52.98           N  
ATOM    405  CA  ASP A  61      41.056  24.516 -15.579  1.00 54.39           C  
ATOM    406  CB  ASP A  61      40.640  24.634 -17.048  1.00 56.30           C  
ATOM    407  CG  ASP A  61      40.672  26.064 -17.546  1.00 65.41           C  
ATOM    408  OD1 ASP A  61      40.240  26.954 -16.794  1.00 64.19           O  
ATOM    409  OD2 ASP A  61      41.117  26.300 -18.685  1.00 71.46           O  
ATOM    410  C   ASP A  61      42.507  24.967 -15.424  1.00 60.04           C  
ATOM    411  O   ASP A  61      43.421  24.256 -15.838  1.00 61.15           O  
ATOM    412  N   LYS A  62      42.718  26.146 -14.846  1.00 54.33           N  
ATOM    413  CA  LYS A  62      44.079  26.661 -14.662  1.00 54.18           C  
ATOM    414  CB  LYS A  62      44.145  28.167 -14.977  1.00 56.34           C  
ATOM    415  CG  LYS A  62      43.693  28.526 -16.399  1.00 70.95           C  
ATOM    416  CD  LYS A  62      44.590  27.872 -17.447  1.00 83.00           C  
ATOM    417  CE  LYS A  62      44.117  28.158 -18.857  1.00 96.72           C  
ATOM    418  NZ  LYS A  62      44.110  29.602 -19.179  1.00107.14           N  
ATOM    419  C   LYS A  62      44.578  26.346 -13.254  1.00 56.49           C  
ATOM    420  O   LYS A  62      43.796  25.955 -12.385  1.00 54.14           O  
ATOM    421  N   SER A  63      45.881  26.496 -13.032  1.00 52.97           N  
ATOM    422  CA  SER A  63      46.472  26.159 -11.736  1.00 52.55           C  
ATOM    423  CB  SER A  63      47.995  26.163 -11.831  1.00 55.75           C  
ATOM    424  OG  SER A  63      48.460  27.450 -12.197  1.00 66.37           O  
ATOM    425  C   SER A  63      46.023  27.101 -10.622  1.00 56.16           C  
ATOM    426  O   SER A  63      45.558  28.211 -10.893  1.00 56.43           O  
ATOM    427  N   TYR A  64      46.154  26.644  -9.375  1.00 50.54           N  
ATOM    428  CA  TYR A  64      45.816  27.452  -8.214  1.00 48.47           C  
ATOM    429  CB  TYR A  64      46.019  26.660  -6.916  1.00 49.73           C  
ATOM    430  CG  TYR A  64      45.011  25.552  -6.664  1.00 51.34           C  
ATOM    431  CD1 TYR A  64      43.796  25.821  -6.041  1.00 52.35           C  
ATOM    432  CE1 TYR A  64      42.886  24.819  -5.785  1.00 52.81           C  
ATOM    433  CZ  TYR A  64      43.171  23.518  -6.156  1.00 59.34           C  
ATOM    434  OH  TYR A  64      42.256  22.528  -5.904  1.00 63.13           O  
ATOM    435  CE2 TYR A  64      44.370  23.212  -6.773  1.00 53.36           C  
ATOM    436  CD2 TYR A  64      45.291  24.232  -7.016  1.00 52.59           C  
ATOM    437  C   TYR A  64      46.720  28.673  -8.187  1.00 50.67           C  
ATOM    438  O   TYR A  64      47.895  28.586  -8.538  1.00 51.40           O  
ATOM    439  N   LYS A  65      46.181  29.811  -7.761  1.00 44.87           N  
ATOM    440  CA  LYS A  65      46.971  31.030  -7.667  1.00 44.10           C  
ATOM    441  CB  LYS A  65      46.318  32.148  -8.476  1.00 46.27           C  
ATOM    442  CG  LYS A  65      46.033  31.736  -9.933  1.00 57.09           C  
ATOM    443  CD  LYS A  65      47.321  31.512 -10.722  1.00 60.84           C  
ATOM    444  CE  LYS A  65      47.079  30.711 -11.996  1.00 71.01           C  
ATOM    445  NZ  LYS A  65      46.208  31.026 -12.919  1.00 75.79           N  
ATOM    446  C   LYS A  65      47.148  31.413  -6.201  1.00 47.08           C  
ATOM    447  O   LYS A  65      46.296  31.087  -5.374  1.00 45.69           O  
ATOM    448  N   LYS A  66      48.257  32.077  -5.882  1.00 44.22           N  
ATOM    449  CA  LYS A  66      48.546  32.473  -4.535  1.00 44.90           C  
ATOM    450  CB  LYS A  66      49.894  33.189  -4.482  1.00 47.85           C  
ATOM    451  CG  LYS A  66      51.067  32.415  -5.107  1.00 62.48           C  
ATOM    452  CD  LYS A  66      51.399  31.154  -4.340  1.00 71.11           C  
ATOM    453  CE  LYS A  66      52.646  30.463  -4.878  1.00 80.91           C  
ATOM    454  NZ  LYS A  66      52.469  29.934  -6.037  1.00 90.36           N  
ATOM    455  C   LYS A  66      47.458  33.370  -3.922  1.00 52.18           C  
ATOM    456  O   LYS A  66      47.061  34.365  -4.532  1.00 51.79           O  
ATOM    457  N   SER A  67      46.975  33.007  -2.733  1.00 49.37           N  
ATOM    458  CA  SER A  67      45.947  33.775  -2.042  1.00 47.75           C  
ATOM    459  CB  SER A  67      45.584  33.141  -0.702  1.00 49.69           C  
ATOM    460  OG  SER A  67      44.966  31.880  -0.873  1.00 54.42           O  
ATOM    461  C   SER A  67      46.348  35.237  -1.817  1.00 51.05           C  
ATOM    462  O   SER A  67      45.510  36.135  -1.904  1.00 52.16           O  
ATOM    463  N   ALA A  68      47.633  35.469  -1.542  1.00 45.10           N  
ATOM    464  CA  ALA A  68      48.151  36.814  -1.321  1.00 44.16           C  
ATOM    465  CB  ALA A  68      49.589  36.784  -0.840  1.00 45.61           C  
ATOM    466  C   ALA A  68      48.025  37.698  -2.556  1.00 49.41           C  
ATOM    467  O   ALA A  68      47.758  38.894  -2.425  1.00 50.35           O  
ATOM    468  N  AARG A  69      48.236  37.137  -3.745  0.50 45.16           N  
ATOM    469  CA AARG A  69      48.079  37.907  -4.942  0.50 44.99           C  
ATOM    470  CB AARG A  69      48.681  37.190  -6.149  0.50 43.30           C  
ATOM    471  CG AARG A  69      50.024  37.233  -6.272  0.50 41.75           C  
ATOM    472  CD AARG A  69      50.600  36.684  -7.553  0.50 41.87           C  
ATOM    473  NE AARG A  69      50.525  37.443  -8.515  0.50 44.06           N  
ATOM    474  CZ AARG A  69      50.927  37.267  -9.739  0.50 48.30           C  
ATOM    475  NH1AARG A  69      50.634  38.133 -10.703  0.50 28.68           N  
ATOM    476  NH2AARG A  69      51.619  36.220 -10.001  0.50 33.60           N  
ATOM    477  C  AARG A  69      46.612  38.241  -5.185  0.50 50.15           C  
ATOM    478  O  AARG A  69      46.272  39.334  -5.619  0.50 50.52           O  
ATOM    479  N  BARG A  69      48.218  37.117  -3.744  0.50 45.85           N  
ATOM    480  CA BARG A  69      48.101  37.899  -4.936  0.50 46.01           C  
ATOM    481  CB BARG A  69      48.645  37.199  -6.188  0.50 46.10           C  
ATOM    482  CG BARG A  69      47.660  36.699  -7.110  0.50 51.59           C  
ATOM    483  CD BARG A  69      47.952  36.947  -8.531  0.50 62.22           C  
ATOM    484  NE BARG A  69      48.438  36.054  -9.349  0.50 66.31           N  
ATOM    485  CZ BARG A  69      48.340  36.104 -10.531  0.50 73.89           C  
ATOM    486  NH1BARG A  69      48.844  35.292 -10.949  0.50 56.22           N  
ATOM    487  NH2BARG A  69      47.726  36.962 -11.299  0.50 58.83           N  
ATOM    488  C  BARG A  69      46.633  38.244  -5.165  0.50 50.64           C  
ATOM    489  O  BARG A  69      46.323  39.350  -5.603  0.50 51.08           O  
ATOM    490  N   ILE A  70      45.735  37.299  -4.882  1.00 46.67           N  
ATOM    491  CA  ILE A  70      44.314  37.532  -5.057  1.00 46.06           C  
ATOM    492  CB  ILE A  70      43.482  36.242  -4.827  1.00 49.29           C  
ATOM    493  CG1 ILE A  70      43.697  35.369  -5.687  1.00 49.08           C  
ATOM    494  CD1 ILE A  70      43.199  34.207  -5.559  1.00 53.25           C  
ATOM    495  CG2 ILE A  70      42.204  36.321  -4.782  1.00 49.52           C  
ATOM    496  C   ILE A  70      43.861  38.650  -4.120  1.00 48.20           C  
ATOM    497  O   ILE A  70      43.273  39.624  -4.571  1.00 49.89           O  
ATOM    498  N   VAL A  71      44.160  38.523  -2.828  1.00 41.46           N  
ATOM    499  CA  VAL A  71      43.746  39.530  -1.837  1.00 40.35           C  
ATOM    500  CB  VAL A  71      44.103  39.098  -0.391  1.00 43.83           C  
ATOM    501  CG1 VAL A  71      43.867  40.249   0.598  1.00 44.32           C  
ATOM    502  CG2 VAL A  71      43.294  37.858  -0.002  1.00 42.30           C  
ATOM    503  C   VAL A  71      44.322  40.915  -2.164  1.00 44.35           C  
ATOM    504  O   VAL A  71      43.598  41.917  -2.150  1.00 42.91           O  
ATOM    505  N   GLY A  72      45.614  40.955  -2.488  1.00 42.65           N  
ATOM    506  CA  GLY A  72      46.280  42.198  -2.861  1.00 43.54           C  
ATOM    507  C   GLY A  72      45.659  42.852  -4.085  1.00 48.93           C  
ATOM    508  O   GLY A  72      45.457  44.069  -4.108  1.00 48.79           O  
ATOM    509  N   ASP A  73      45.368  42.045  -5.103  1.00 45.02           N  
ATOM    510  CA  ASP A  73      44.733  42.535  -6.327  1.00 44.49           C  
ATOM    511  CB  ASP A  73      44.576  41.405  -7.362  1.00 45.61           C  
ATOM    512  CG  ASP A  73      43.976  41.888  -8.679  1.00 53.60           C  
ATOM    513  OD1 ASP A  73      44.620  42.693  -9.365  1.00 54.32           O  
ATOM    514  OD2 ASP A  73      42.847  41.486  -9.019  1.00 59.03           O  
ATOM    515  C   ASP A  73      43.360  43.110  -5.987  1.00 48.06           C  
ATOM    516  O   ASP A  73      43.043  44.242  -6.346  1.00 46.38           O  
ATOM    517  N   VAL A  74      42.544  42.323  -5.290  1.00 44.88           N  
ATOM    518  CA  VAL A  74      41.201  42.754  -4.943  1.00 44.49           C  
ATOM    519  CB  VAL A  74      40.421  41.607  -4.252  1.00 45.59           C  
ATOM    520  CG1 VAL A  74      39.094  42.106  -3.678  1.00 44.85           C  
ATOM    521  CG2 VAL A  74      40.191  40.461  -5.237  1.00 44.23           C  
ATOM    522  C   VAL A  74      41.202  44.020  -4.073  1.00 53.59           C  
ATOM    523  O   VAL A  74      40.384  44.934  -4.283  1.00 57.01           O  
ATOM    524  N   MET A  75      42.095  44.066  -3.086  0.50 49.59           N  
ATOM    525  CA  MET A  75      42.206  45.205  -2.163  0.50 49.88           C  
ATOM    526  CB  MET A  75      43.236  44.909  -1.083  0.50 52.54           C  
ATOM    527  CG  MET A  75      43.501  46.000  -0.091  0.50 56.37           C  
ATOM    528  SD  MET A  75      44.296  45.420   1.373  0.50 60.79           S  
ATOM    529  CE  MET A  75      45.362  44.359   0.788  0.50 58.54           C  
ATOM    530  C   MET A  75      42.527  46.536  -2.849  0.50 55.40           C  
ATOM    531  O   MET A  75      41.915  47.544  -2.562  0.50 56.54           O  
ATOM    532  N   GLY A  76      43.492  46.540  -3.742  1.00 51.72           N  
ATOM    533  CA  GLY A  76      43.937  47.489  -4.568  1.00 51.01           C  
ATOM    534  C   GLY A  76      43.010  48.033  -5.628  1.00 55.60           C  
ATOM    535  O   GLY A  76      42.873  49.250  -5.780  1.00 55.59           O  
ATOM    536  N   LYS A  77      42.333  47.128  -6.315  1.00 51.42           N  
ATOM    537  CA  LYS A  77      41.446  47.481  -7.403  1.00 50.27           C  
ATOM    538  CB  LYS A  77      41.479  46.388  -8.486  1.00 51.07           C  
ATOM    539  CG  LYS A  77      42.774  46.251  -9.246  1.00 52.27           C  
ATOM    540  CD  LYS A  77      42.705  45.304 -10.397  1.00 59.41           C  
ATOM    541  CE  LYS A  77      43.896  45.227 -11.249  1.00 67.09           C  
ATOM    542  NZ  LYS A  77      44.003  44.230 -12.254  1.00 78.41           N  
ATOM    543  C   LYS A  77      39.987  47.738  -7.056  1.00 53.10           C  
ATOM    544  O   LYS A  77      39.350  48.585  -7.694  1.00 54.12           O  
ATOM    545  N   TYR A  78      39.449  47.012  -6.074  1.00 46.86           N  
ATOM    546  CA  TYR A  78      38.016  47.100  -5.817  1.00 44.83           C  
ATOM    547  CB  TYR A  78      37.331  45.814  -6.339  1.00 43.01           C  
ATOM    548  CG  TYR A  78      37.841  45.290  -7.680  1.00 41.89           C  
ATOM    549  CD1 TYR A  78      37.647  46.007  -8.854  1.00 43.24           C  
ATOM    550  CE1 TYR A  78      38.103  45.529 -10.080  1.00 40.16           C  
ATOM    551  CZ  TYR A  78      38.746  44.316 -10.144  1.00 45.30           C  
ATOM    552  OH  TYR A  78      39.201  43.852 -11.366  1.00 46.67           O  
ATOM    553  CE2 TYR A  78      38.939  43.569  -8.987  1.00 41.26           C  
ATOM    554  CD2 TYR A  78      38.482  44.058  -7.767  1.00 41.19           C  
ATOM    555  C   TYR A  78      37.558  47.297  -4.372  1.00 50.90           C  
ATOM    556  O   TYR A  78      36.514  47.909  -4.133  1.00 51.13           O  
ATOM    557  N   HIS A  79      38.315  46.779  -3.411  1.00 50.11           N  
ATOM    558  CA  HIS A  79      37.861  46.749  -2.028  1.00 50.92           C  
ATOM    559  CB  HIS A  79      37.613  45.283  -1.657  1.00 50.91           C  
ATOM    560  CG  HIS A  79      36.678  45.085  -0.511  1.00 54.38           C  
ATOM    561  ND1 HIS A  79      35.323  45.321  -0.613  1.00 56.15           N  
ATOM    562  CE1 HIS A  79      34.749  45.021   0.536  1.00 55.01           C  
ATOM    563  NE2 HIS A  79      35.673  44.587   1.373  1.00 55.34           N  
ATOM    564  CD2 HIS A  79      36.891  44.599   0.734  1.00 55.88           C  
ATOM    565  C   HIS A  79      38.841  47.403  -1.056  1.00 56.54           C  
ATOM    566  O   HIS A  79      39.697  46.727  -0.486  1.00 56.36           O  
ATOM    567  N   PRO A  80      38.688  48.720  -0.836  1.00 54.42           N  
ATOM    568  CA  PRO A  80      39.596  49.482   0.014  1.00 55.88           C  
ATOM    569  CB  PRO A  80      39.297  50.929  -0.372  1.00 58.34           C  
ATOM    570  CG  PRO A  80      37.863  50.915  -0.793  1.00 61.21           C  
ATOM    571  CD  PRO A  80      37.599  49.548  -1.379  1.00 55.56           C  
ATOM    572  C   PRO A  80      39.367  49.254   1.501  1.00 60.91           C  
ATOM    573  O   PRO A  80      39.038  50.182   2.235  1.00 59.81           O  
ATOM    574  HA  PRO A  80      40.520  49.219  -0.120  1.00 55.88           H  
ATOM    575  HB2 PRO A  80      39.441  51.530   0.375  1.00 58.34           H  
ATOM    576  HB3 PRO A  80      39.874  51.228  -1.093  1.00 58.34           H  
ATOM    577  HG2 PRO A  80      37.280  51.084  -0.035  1.00 61.21           H  
ATOM    578  HG3 PRO A  80      37.689  51.610  -1.446  1.00 61.21           H  
ATOM    579  HD2 PRO A  80      36.728  49.210  -1.116  1.00 55.56           H  
ATOM    580  HD3 PRO A  80      37.615  49.567  -2.348  1.00 55.56           H  
ATOM    581  N   HIS A  81      39.554  48.013   1.934  1.00 57.52           N  
ATOM    582  CA  HIS A  81      39.381  47.646   3.326  1.00 57.45           C  
ATOM    583  CB  HIS A  81      37.993  47.041   3.541  1.00 56.75           C  
ATOM    584  CG  HIS A  81      36.886  47.924   3.054  1.00 60.33           C  
ATOM    585  ND1 HIS A  81      36.467  49.037   3.749  1.00 63.31           N  
ATOM    586  CE1 HIS A  81      35.501  49.631   3.071  1.00 62.54           C  
ATOM    587  NE2 HIS A  81      35.288  48.953   1.955  1.00 61.95           N  
ATOM    588  CD2 HIS A  81      36.148  47.882   1.918  1.00 61.51           C  
ATOM    589  C   HIS A  81      40.495  46.693   3.742  1.00 63.68           C  
ATOM    590  O   HIS A  81      41.379  46.380   2.942  1.00 63.49           O  
ATOM    591  H   HIS A  81      39.785  47.360   1.424  1.00 57.52           H  
ATOM    592  HA  HIS A  81      39.441  48.435   3.889  1.00 57.45           H  
ATOM    593  HB2 HIS A  81      37.944  46.188   3.083  1.00 56.75           H  
ATOM    594  HB3 HIS A  81      37.865  46.864   4.486  1.00 56.75           H  
ATOM    595  HD2 HIS A  81      36.211  47.248   1.240  1.00 61.51           H  
ATOM    596  HE1 HIS A  81      35.047  50.399   3.334  1.00 62.54           H  
ATOM    597  HE2 HIS A  81      34.707  49.150   1.352  1.00 61.95           H  
ATOM    598  N   GLY A  82      40.450  46.213   4.982  1.00 61.45           N  
ATOM    599  CA  GLY A  82      41.469  45.302   5.500  1.00 61.39           C  
ATOM    600  C   GLY A  82      41.590  43.980   4.755  1.00 64.39           C  
ATOM    601  O   GLY A  82      40.598  43.421   4.298  1.00 63.73           O  
ATOM    602  H   GLY A  82      39.829  46.406   5.545  1.00 61.45           H  
ATOM    603  HA2 GLY A  82      42.328  45.752   5.476  1.00 61.39           H  
ATOM    604  HA3 GLY A  82      41.273  45.116   6.432  1.00 61.39           H  
ATOM    605  N   ASP A  83      42.815  43.486   4.645  1.00 60.57           N  
ATOM    606  CA  ASP A  83      43.121  42.234   3.957  1.00 59.51           C  
ATOM    607  CB  ASP A  83      44.635  42.050   3.877  1.00 63.38           C  
ATOM    608  CG  ASP A  83      45.259  41.742   5.226  1.00 82.55           C  
ATOM    609  OD1 ASP A  83      45.716  42.610   5.926  1.00 85.40           O  
ATOM    610  OD2 ASP A  83      45.252  40.644   5.612  1.00 93.32           O  
ATOM    611  C   ASP A  83      42.507  41.050   4.692  1.00 60.03           C  
ATOM    612  O   ASP A  83      42.208  40.011   4.089  1.00 59.40           O  
ATOM    613  N   SER A  84      42.319  41.212   6.001  1.00 55.19           N  
ATOM    614  CA  SER A  84      41.717  40.169   6.800  1.00 54.27           C  
ATOM    615  CB  SER A  84      41.876  40.460   8.298  1.00 57.78           C  
ATOM    616  OG  SER A  84      41.598  41.573   8.615  1.00 70.58           O  
ATOM    617  C   SER A  84      40.247  39.958   6.430  1.00 57.48           C  
ATOM    618  O   SER A  84      39.772  38.825   6.403  1.00 56.46           O  
ATOM    619  N   SER A  85      39.525  41.040   6.137  1.00 53.29           N  
ATOM    620  CA  SER A  85      38.124  40.913   5.725  1.00 52.10           C  
ATOM    621  CB  SER A  85      37.418  42.273   5.656  1.00 58.17           C  
ATOM    622  OG  SER A  85      37.135  42.791   6.943  1.00 73.92           O  
ATOM    623  C   SER A  85      38.039  40.214   4.365  1.00 53.16           C  
ATOM    624  O   SER A  85      37.164  39.376   4.140  1.00 54.03           O  
ATOM    625  N   ILE A  86      38.948  40.560   3.459  1.00 45.86           N  
ATOM    626  CA  ILE A  86      38.969  39.963   2.117  1.00 44.10           C  
ATOM    627  CB  ILE A  86      39.929  40.725   1.174  1.00 47.07           C  
ATOM    628  CG1 ILE A  86      39.508  42.197   1.060  1.00 47.56           C  
ATOM    629  CD1 ILE A  86      40.532  43.087   0.386  1.00 54.52           C  
ATOM    630  CG2 ILE A  86      40.002  40.057  -0.218  1.00 46.96           C  
ATOM    631  C   ILE A  86      39.361  38.486   2.164  1.00 46.65           C  
ATOM    632  O   ILE A  86      38.661  37.623   1.623  1.00 46.05           O  
ATOM    633  N   TYR A  87      40.470  38.192   2.833  1.00 42.73           N  
ATOM    634  CA  TYR A  87      40.956  36.826   2.917  1.00 42.02           C  
ATOM    635  CB  TYR A  87      42.335  36.768   3.605  1.00 42.75           C  
ATOM    636  CG  TYR A  87      42.913  35.362   3.657  1.00 41.98           C  
ATOM    637  CD1 TYR A  87      43.073  34.613   2.497  1.00 43.61           C  
ATOM    638  CE1 TYR A  87      43.600  33.349   2.527  1.00 44.73           C  
ATOM    639  CZ  TYR A  87      43.992  32.799   3.729  1.00 48.36           C  
ATOM    640  OH  TYR A  87      44.540  31.538   3.745  1.00 44.95           O  
ATOM    641  CE2 TYR A  87      43.862  33.519   4.895  1.00 42.76           C  
ATOM    642  CD2 TYR A  87      43.322  34.796   4.857  1.00 41.80           C  
ATOM    643  C   TYR A  87      39.955  35.896   3.597  1.00 47.01           C  
ATOM    644  O   TYR A  87      39.682  34.808   3.100  1.00 46.66           O  
ATOM    645  N   GLU A  88      39.408  36.332   4.734  1.00 44.76           N  
ATOM    646  CA  GLU A  88      38.438  35.537   5.479  1.00 45.04           C  
ATOM    647  CB  GLU A  88      38.149  36.165   6.849  1.00 46.69           C  
ATOM    648  CG  GLU A  88      39.345  36.050   7.806  1.00 54.41           C  
ATOM    649  CD  GLU A  88      39.145  36.702   9.150  1.00 72.47           C  
ATOM    650  OE1 GLU A  88      40.135  36.837   9.896  1.00 66.30           O  
ATOM    651  OE2 GLU A  88      38.014  37.084   9.461  1.00 68.18           O  
ATOM    652  C   GLU A  88      37.158  35.281   4.685  1.00 49.95           C  
ATOM    653  O   GLU A  88      36.604  34.194   4.756  1.00 51.34           O  
ATOM    654  N   ALA A  89      36.708  36.265   3.911  1.00 45.37           N  
ATOM    655  CA  ALA A  89      35.517  36.092   3.083  1.00 44.15           C  
ATOM    656  CB  ALA A  89      35.092  37.421   2.466  1.00 45.24           C  
ATOM    657  C   ALA A  89      35.805  35.046   1.993  1.00 45.62           C  
ATOM    658  O   ALA A  89      34.968  34.190   1.712  1.00 45.50           O  
ATOM    659  N   MET A  90      37.005  35.100   1.399  1.00 40.65           N  
ATOM    660  CA  MET A  90      37.393  34.129   0.378  1.00 39.95           C  
ATOM    661  CB  MET A  90      38.733  34.508  -0.248  1.00 42.47           C  
ATOM    662  CG  MET A  90      39.069  33.665  -1.457  1.00 46.08           C  
ATOM    663  SD  MET A  90      40.682  33.998  -2.147  1.00 51.01           S  
ATOM    664  CE  MET A  90      41.718  33.247  -0.941  1.00 48.36           C  
ATOM    665  C   MET A  90      37.484  32.723   0.960  1.00 45.27           C  
ATOM    666  O   MET A  90      37.022  31.756   0.352  1.00 45.03           O  
ATOM    667  N   VAL A  91      38.082  32.626   2.148  1.00 42.80           N  
ATOM    668  CA  VAL A  91      38.220  31.361   2.870  1.00 43.28           C  
ATOM    669  CB  VAL A  91      38.980  31.577   4.221  1.00 47.52           C  
ATOM    670  CG1 VAL A  91      38.794  30.386   5.184  1.00 47.37           C  
ATOM    671  CG2 VAL A  91      40.466  31.864   3.950  1.00 47.87           C  
ATOM    672  C   VAL A  91      36.862  30.689   3.108  1.00 48.09           C  
ATOM    673  O   VAL A  91      36.705  29.490   2.846  1.00 47.26           O  
ATOM    674  N   ARG A  92      35.885  31.456   3.593  1.00 45.60           N  
ATOM    675  CA  ARG A  92      34.554  30.909   3.867  1.00 45.53           C  
ATOM    676  CB  ARG A  92      33.621  31.963   4.463  1.00 45.96           C  
ATOM    677  CG  ARG A  92      34.014  32.397   5.849  1.00 51.51           C  
ATOM    678  CD  ARG A  92      33.081  33.446   6.446  1.00 64.55           C  
ATOM    679  NE  ARG A  92      33.753  34.168   7.487  1.00 80.67           N  
ATOM    680  CZ  ARG A  92      34.203  35.392   7.367  1.00 91.38           C  
ATOM    681  NH1 ARG A  92      34.015  36.064   6.254  1.00 82.29           N  
ATOM    682  NH2 ARG A  92      34.825  35.951   8.368  1.00 69.85           N  
ATOM    683  C   ARG A  92      33.930  30.327   2.614  1.00 49.28           C  
ATOM    684  O   ARG A  92      33.306  29.275   2.664  1.00 50.04           O  
ATOM    685  N   MET A  93      34.103  31.028   1.494  1.00 44.54           N  
ATOM    686  CA  MET A  93      33.574  30.587   0.199  1.00 43.24           C  
ATOM    687  CB  MET A  93      33.766  31.663  -0.875  1.00 45.26           C  
ATOM    688  CG  MET A  93      32.801  32.825  -0.742  1.00 48.61           C  
ATOM    689  SD  MET A  93      32.814  33.913  -2.178  1.00 52.82           S  
ATOM    690  CE  MET A  93      34.430  34.634  -2.006  1.00 49.73           C  
ATOM    691  C   MET A  93      34.182  29.268  -0.273  1.00 44.97           C  
ATOM    692  O   MET A  93      33.612  28.602  -1.131  1.00 43.87           O  
ATOM    693  N   ALA A  94      35.319  28.897   0.309  1.00 42.43           N  
ATOM    694  CA  ALA A  94      36.009  27.650  -0.031  1.00 43.04           C  
ATOM    695  CB  ALA A  94      37.526  27.880  -0.062  1.00 44.09           C  
ATOM    696  C   ALA A  94      35.683  26.501   0.922  1.00 48.86           C  
ATOM    697  O   ALA A  94      36.069  25.358   0.672  1.00 50.07           O  
ATOM    698  N   GLN A  95      34.966  26.792   2.003  1.00 46.24           N  
ATOM    699  CA  GLN A  95      34.668  25.772   3.014  1.00 46.82           C  
ATOM    700  CB  GLN A  95      34.565  26.429   4.398  1.00 47.57           C  
ATOM    701  CG  GLN A  95      35.882  27.017   4.898  1.00 49.67           C  
ATOM    702  CD  GLN A  95      35.702  27.841   6.155  1.00 56.90           C  
ATOM    703  OE1 GLN A  95      34.607  28.324   6.444  1.00 47.82           O  
ATOM    704  NE2 GLN A  95      36.783  28.033   6.895  1.00 47.66           N  
ATOM    705  C   GLN A  95      33.406  24.968   2.712  1.00 51.49           C  
ATOM    706  O   GLN A  95      32.327  25.540   2.607  1.00 52.68           O  
ATOM    707  N   ASP A  96      33.529  23.644   2.601  1.00 47.37           N  
ATOM    708  CA  ASP A  96      32.365  22.811   2.282  1.00 47.03           C  
ATOM    709  CB  ASP A  96      32.770  21.464   1.655  1.00 49.31           C  
ATOM    710  CG  ASP A  96      33.530  20.562   2.600  1.00 56.82           C  
ATOM    711  OD1 ASP A  96      33.638  20.852   3.800  1.00 55.94           O  
ATOM    712  OD2 ASP A  96      34.037  19.553   2.121  1.00 63.39           O  
ATOM    713  C   ASP A  96      31.389  22.636   3.455  1.00 51.92           C  
ATOM    714  O   ASP A  96      30.304  22.083   3.290  1.00 53.23           O  
ATOM    715  N   PHE A  97      31.783  23.115   4.635  1.00 46.58           N  
ATOM    716  CA  PHE A  97      30.897  23.075   5.794  1.00 45.50           C  
ATOM    717  CB  PHE A  97      31.643  22.633   7.074  1.00 47.24           C  
ATOM    718  CG  PHE A  97      32.934  23.373   7.315  1.00 47.60           C  
ATOM    719  CD1 PHE A  97      32.941  24.592   7.964  1.00 49.39           C  
ATOM    720  CE1 PHE A  97      34.137  25.281   8.173  1.00 49.58           C  
ATOM    721  CZ  PHE A  97      35.332  24.744   7.712  1.00 48.27           C  
ATOM    722  CE2 PHE A  97      35.340  23.524   7.066  1.00 50.64           C  
ATOM    723  CD2 PHE A  97      34.148  22.838   6.871  1.00 48.58           C  
ATOM    724  C   PHE A  97      30.212  24.438   5.971  1.00 47.60           C  
ATOM    725  O   PHE A  97      29.344  24.583   6.828  1.00 47.16           O  
ATOM    726  N   SER A  98      30.596  25.429   5.152  1.00 42.66           N  
ATOM    727  CA  SER A  98      30.010  26.774   5.224  1.00 42.02           C  
ATOM    728  CB  SER A  98      31.093  27.860   5.318  1.00 44.91           C  
ATOM    729  OG  SER A  98      31.898  27.704   6.479  1.00 53.57           O  
ATOM    730  C   SER A  98      29.102  27.081   4.033  1.00 46.11           C  
ATOM    731  O   SER A  98      28.018  27.658   4.196  1.00 46.55           O  
ATOM    732  N   TYR A  99      29.564  26.719   2.838  1.00 42.12           N  
ATOM    733  CA  TYR A  99      28.820  26.943   1.605  1.00 41.30           C  
ATOM    734  CB  TYR A  99      29.701  27.634   0.557  1.00 40.59           C  
ATOM    735  CG  TYR A  99      29.732  29.139   0.681  1.00 40.16           C  
ATOM    736  CD1 TYR A  99      30.223  29.758   1.823  1.00 41.01           C  
ATOM    737  CE1 TYR A  99      30.240  31.126   1.934  1.00 41.00           C  
ATOM    738  CZ  TYR A  99      29.762  31.896   0.896  1.00 47.71           C  
ATOM    739  OH  TYR A  99      29.787  33.267   0.997  1.00 50.28           O  
ATOM    740  CE2 TYR A  99      29.277  31.307  -0.245  1.00 41.41           C  
ATOM    741  CD2 TYR A  99      29.263  29.941  -0.347  1.00 40.93           C  
ATOM    742  C   TYR A  99      28.254  25.649   1.050  1.00 47.46           C  
ATOM    743  O   TYR A  99      28.986  24.684   0.821  1.00 50.26           O  
ATOM    744  N   ARG A 100      26.941  25.640   0.837  1.00 41.86           N  
ATOM    745  CA  ARG A 100      26.231  24.493   0.272  1.00 42.21           C  
ATOM    746  CB  ARG A 100      24.719  24.798   0.225  1.00 40.30           C  
ATOM    747  CG  ARG A 100      23.827  23.650  -0.220  1.00 41.17           C  
ATOM    748  CD  ARG A 100      24.043  22.405   0.621  1.00 38.25           C  
ATOM    749  NE  ARG A 100      23.273  21.253   0.134  1.00 37.71           N  
ATOM    750  CZ  ARG A 100      23.655  20.466  -0.870  1.00 50.66           C  
ATOM    751  NH1 ARG A 100      24.777  20.725  -1.523  1.00 48.54           N  
ATOM    752  NH2 ARG A 100      22.908  19.429  -1.242  1.00 38.05           N  
ATOM    753  C   ARG A 100      26.787  24.178  -1.121  1.00 47.16           C  
ATOM    754  O   ARG A 100      26.858  23.008  -1.518  1.00 47.84           O  
ATOM    755  N   TYR A 101      27.185  25.231  -1.846  1.00 41.99           N  
ATOM    756  CA  TYR A 101      27.814  25.121  -3.175  1.00 42.39           C  
ATOM    757  CB  TYR A 101      26.817  25.431  -4.321  1.00 44.07           C  
ATOM    758  CG  TYR A 101      25.625  24.503  -4.269  1.00 45.89           C  
ATOM    759  CD1 TYR A 101      25.691  23.225  -4.817  1.00 47.77           C  
ATOM    760  CE1 TYR A 101      24.625  22.349  -4.718  1.00 48.21           C  
ATOM    761  CZ  TYR A 101      23.473  22.743  -4.068  1.00 53.44           C  
ATOM    762  OH  TYR A 101      22.403  21.884  -3.966  1.00 52.05           O  
ATOM    763  CE2 TYR A 101      23.381  24.001  -3.516  1.00 48.84           C  
ATOM    764  CD2 TYR A 101      24.456  24.875  -3.613  1.00 46.78           C  
ATOM    765  C   TYR A 101      29.009  26.071  -3.170  1.00 47.29           C  
ATOM    766  O   TYR A 101      28.880  27.239  -3.532  1.00 47.17           O  
ATOM    767  N   PRO A 102      30.176  25.573  -2.711  1.00 42.93           N  
ATOM    768  CA  PRO A 102      31.395  26.370  -2.579  1.00 42.27           C  
ATOM    769  CB  PRO A 102      32.470  25.323  -2.271  1.00 44.13           C  
ATOM    770  CG  PRO A 102      31.710  24.216  -1.610  1.00 48.51           C  
ATOM    771  CD  PRO A 102      30.423  24.155  -2.381  1.00 44.25           C  
ATOM    772  C   PRO A 102      31.722  27.151  -3.845  1.00 47.54           C  
ATOM    773  O   PRO A 102      31.586  26.635  -4.959  1.00 48.32           O  
ATOM    774  N   LEU A 103      32.134  28.397  -3.659  1.00 42.32           N  
ATOM    775  CA  LEU A 103      32.425  29.287  -4.770  1.00 40.56           C  
ATOM    776  CB  LEU A 103      31.805  30.667  -4.513  1.00 39.19           C  
ATOM    777  CG  LEU A 103      30.276  30.671  -4.341  1.00 41.25           C  
ATOM    778  CD1 LEU A 103      29.759  32.079  -4.104  1.00 40.02           C  
ATOM    779  CD2 LEU A 103      29.605  30.067  -5.565  1.00 42.16           C  
ATOM    780  C   LEU A 103      33.923  29.402  -5.038  1.00 46.32           C  
ATOM    781  O   LEU A 103      34.332  29.864  -6.107  1.00 46.53           O  
ATOM    782  N   VAL A 104      34.729  28.972  -4.068  1.00 40.97           N  
ATOM    783  CA  VAL A 104      36.186  29.012  -4.191  1.00 40.33           C  
ATOM    784  CB  VAL A 104      36.832  30.026  -3.211  1.00 43.47           C  
ATOM    785  CG1 VAL A 104      38.341  29.980  -3.304  1.00 43.50           C  
ATOM    786  CG2 VAL A 104      36.330  31.436  -3.490  1.00 42.78           C  
ATOM    787  C   VAL A 104      36.758  27.620  -3.969  1.00 46.67           C  
ATOM    788  O   VAL A 104      36.282  26.862  -3.114  1.00 46.75           O  
ATOM    789  N   ASP A 105      37.747  27.282  -4.787  1.00 45.85           N  
ATOM    790  CA  ASP A 105      38.451  25.996  -4.745  1.00 46.40           C  
ATOM    791  CB  ASP A 105      38.624  25.468  -6.177  1.00 48.31           C  
ATOM    792  CG  ASP A 105      39.439  24.190  -6.261  1.00 50.87           C  
ATOM    793  OD1 ASP A 105      39.834  23.611  -5.218  1.00 46.73           O  
ATOM    794  OD2 ASP A 105      39.695  23.772  -7.401  1.00 61.16           O  
ATOM    795  C   ASP A 105      39.789  26.312  -4.092  1.00 51.36           C  
ATOM    796  O   ASP A 105      40.645  26.968  -4.688  1.00 53.81           O  
ATOM    797  N   GLY A 106      39.945  25.879  -2.848  1.00 45.45           N  
ATOM    798  CA  GLY A 106      41.145  26.181  -2.086  1.00 44.49           C  
ATOM    799  C   GLY A 106      42.157  25.063  -1.959  1.00 47.51           C  
ATOM    800  O   GLY A 106      41.804  23.889  -1.868  1.00 46.48           O  
ATOM    801  N   GLN A 107      43.428  25.445  -1.962  1.00 45.09           N  
ATOM    802  CA  GLN A 107      44.542  24.517  -1.793  1.00 45.78           C  
ATOM    803  CB  GLN A 107      45.494  24.618  -2.993  1.00 47.51           C  
ATOM    804  CG  GLN A 107      46.860  23.985  -2.794  1.00 51.26           C  
ATOM    805  CD  GLN A 107      46.841  22.513  -2.810  1.00 86.67           C  
ATOM    806  OE1 GLN A 107      46.379  21.905  -3.727  1.00 84.82           O  
ATOM    807  NE2 GLN A 107      47.383  21.908  -1.807  1.00 86.96           N  
ATOM    808  C   GLN A 107      45.266  24.861  -0.495  1.00 50.39           C  
ATOM    809  O   GLN A 107      45.706  25.998  -0.312  1.00 50.68           O  
ATOM    810  N   GLY A 108      45.384  23.887   0.404  1.00 46.02           N  
ATOM    811  CA  GLY A 108      46.042  24.106   1.691  1.00 45.62           C  
ATOM    812  C   GLY A 108      45.062  24.195   2.849  1.00 49.88           C  
ATOM    813  O   GLY A 108      43.904  23.803   2.716  1.00 51.33           O  
ATOM    814  N   ASN A 109      45.527  24.713   3.980  1.00 45.73           N  
ATOM    815  CA  ASN A 109      44.711  24.833   5.185  1.00 45.14           C  
ATOM    816  CB  ASN A 109      45.624  25.000   6.410  1.00 44.67           C  
ATOM    817  CG  ASN A 109      44.870  25.258   7.713  1.00 51.09           C  
ATOM    818  OD1 ASN A 109      43.640  25.199   7.781  1.00 46.01           O  
ATOM    819  ND2 ASN A 109      45.621  25.568   8.763  1.00 39.11           N  
ATOM    820  C   ASN A 109      43.690  25.968   5.081  1.00 50.05           C  
ATOM    821  O   ASN A 109      44.047  27.140   5.172  1.00 49.21           O  
ATOM    822  N   PHE A 110      42.420  25.605   4.898  1.00 47.69           N  
ATOM    823  CA  PHE A 110      41.332  26.579   4.793  1.00 47.19           C  
ATOM    824  CB  PHE A 110      40.586  26.423   3.457  1.00 48.61           C  
ATOM    825  CG  PHE A 110      41.214  27.199   2.323  1.00 49.52           C  
ATOM    826  CD1 PHE A 110      42.356  26.739   1.693  1.00 52.75           C  
ATOM    827  CE1 PHE A 110      42.945  27.467   0.660  1.00 53.99           C  
ATOM    828  CZ  PHE A 110      42.379  28.664   0.243  1.00 52.62           C  
ATOM    829  CE2 PHE A 110      41.239  29.138   0.868  1.00 53.83           C  
ATOM    830  CD2 PHE A 110      40.661  28.402   1.904  1.00 50.87           C  
ATOM    831  C   PHE A 110      40.359  26.551   5.973  1.00 51.42           C  
ATOM    832  O   PHE A 110      39.201  26.938   5.832  1.00 49.78           O  
ATOM    833  N   GLY A 111      40.836  26.095   7.130  1.00 50.65           N  
ATOM    834  CA  GLY A 111      40.016  26.060   8.336  1.00 51.50           C  
ATOM    835  C   GLY A 111      39.223  24.780   8.523  1.00 58.42           C  
ATOM    836  O   GLY A 111      39.187  23.933   7.639  1.00 56.52           O  
ATOM    837  N   SER A 112      38.578  24.644   9.683  1.00 58.51           N  
ATOM    838  CA  SER A 112      37.797  23.448  10.005  1.00 59.80           C  
ATOM    839  CB  SER A 112      38.593  22.538  10.940  1.00 64.83           C  
ATOM    840  OG  SER A 112      38.718  23.158  12.217  1.00 74.70           O  
ATOM    841  C   SER A 112      36.495  23.801  10.714  1.00 64.58           C  
ATOM    842  O   SER A 112      36.257  24.966  11.048  1.00 63.36           O  
ATOM    843  N   MET A 113      35.684  22.771  10.974  1.00 62.99           N  
ATOM    844  CA  MET A 113      34.414  22.891  11.698  1.00 63.74           C  
ATOM    845  CB  MET A 113      33.608  21.586  11.620  1.00 67.69           C  
ATOM    846  CG  MET A 113      33.159  21.170  10.267  1.00 72.48           C  
ATOM    847  SD  MET A 113      32.193  19.640  10.399  1.00 79.25           S  
ATOM    848  CE  MET A 113      31.974  19.262   8.697  1.00 75.49           C  
ATOM    849  C   MET A 113      34.639  23.195  13.175  1.00 66.88           C  
ATOM    850  O   MET A 113      33.691  23.518  13.889  1.00 66.83           O  
ATOM    851  N   ASP A 114      35.886  23.053  13.632  1.00 62.87           N  
ATOM    852  CA  ASP A 114      36.252  23.343  15.019  1.00 62.90           C  
ATOM    853  CB  ASP A 114      37.361  22.413  15.510  1.00 66.21           C  
ATOM    854  CG  ASP A 114      36.889  20.986  15.742  1.00 79.72           C  
ATOM    855  OD1 ASP A 114      35.680  20.720  15.613  1.00 81.36           O  
ATOM    856  OD2 ASP A 114      37.729  20.126  16.076  1.00 85.75           O  
ATOM    857  C   ASP A 114      36.645  24.806  15.237  1.00 64.57           C  
ATOM    858  O   ASP A 114      37.123  25.170  16.305  1.00 64.29           O  
ATOM    859  N   GLY A 115      36.428  25.648  14.234  1.00 59.39           N  
ATOM    860  CA  GLY A 115      36.720  27.069  14.359  1.00 58.68           C  
ATOM    861  C   GLY A 115      38.170  27.446  14.125  1.00 63.81           C  
ATOM    862  O   GLY A 115      38.567  28.577  14.396  1.00 65.06           O  
ATOM    863  N   ASP A 116      38.970  26.490  13.658  1.00 59.96           N  
ATOM    864  CA  ASP A 116      40.360  26.755  13.304  1.00 59.76           C  
ATOM    865  CB  ASP A 116      41.067  25.452  12.913  1.00 61.65           C  
ATOM    866  CG  ASP A 116      41.205  24.501  14.070  1.00 76.17           C  
ATOM    867  OD1 ASP A 116      41.653  24.951  15.140  1.00 80.38           O  
ATOM    868  OD2 ASP A 116      40.847  23.313  13.927  1.00 79.10           O  
ATOM    869  C   ASP A 116      40.311  27.668  12.094  1.00 64.61           C  
ATOM    870  O   ASP A 116      39.541  27.427  11.161  1.00 65.40           O  
ATOM    871  N   GLY A 117      41.086  28.740  12.105  1.00 60.09           N  
ATOM    872  CA  GLY A 117      41.101  29.615  10.952  1.00 58.53           C  
ATOM    873  C   GLY A 117      41.940  28.996   9.849  1.00 59.68           C  
ATOM    874  O   GLY A 117      42.571  27.949  10.044  1.00 59.20           O  
ATOM    875  N   ALA A 118      41.943  29.632   8.686  1.00 52.88           N  
ATOM    876  CA  ALA A 118      42.753  29.184   7.575  1.00 51.86           C  
ATOM    877  CB  ALA A 118      42.337  29.891   6.294  1.00 51.80           C  
ATOM    878  C   ALA A 118      44.217  29.495   7.883  1.00 55.87           C  
ATOM    879  O   ALA A 118      44.508  30.252   8.801  1.00 56.76           O  
ATOM    880  N   ALA A 119      45.133  28.897   7.127  1.00 51.59           N  
ATOM    881  CA  ALA A 119      46.548  29.196   7.275  1.00 51.89           C  
ATOM    882  CB  ALA A 119      47.381  28.227   6.443  1.00 52.64           C  
ATOM    883  C   ALA A 119      46.745  30.622   6.769  1.00 56.84           C  
ATOM    884  O   ALA A 119      45.905  31.129   6.009  1.00 55.35           O  
ATOM    885  N   ALA A 120      47.829  31.270   7.193  1.00 54.17           N  
ATOM    886  CA  ALA A 120      48.159  32.625   6.737  1.00 53.51           C  
ATOM    887  CB  ALA A 120      49.562  33.042   7.215  1.00 55.50           C  
ATOM    888  C   ALA A 120      48.069  32.620   5.209  1.00 55.65           C  
ATOM    889  O   ALA A 120      48.419  31.621   4.571  1.00 56.21           O  
ATOM    890  N   MET A 121      47.614  33.721   4.616  1.00 49.54           N  
ATOM    891  CA  MET A 121      47.380  33.747   3.169  1.00 48.51           C  
ATOM    892  CB  MET A 121      46.555  34.968   2.742  1.00 49.92           C  
ATOM    893  CG  MET A 121      47.216  36.302   2.987  1.00 53.90           C  
ATOM    894  SD  MET A 121      46.165  37.660   2.439  1.00 57.55           S  
ATOM    895  CE  MET A 121      46.841  38.977   3.144  1.00 54.20           C  
ATOM    896  C   MET A 121      48.613  33.536   2.277  1.00 53.81           C  
ATOM    897  O   MET A 121      48.479  33.174   1.112  1.00 52.37           O  
ATOM    898  N   ARG A 122      49.807  33.724   2.829  1.00 52.18           N  
ATOM    899  CA  ARG A 122      51.030  33.478   2.048  1.00 53.00           C  
ATOM    900  CB  ARG A 122      52.277  34.024   2.751  1.00 52.49           C  
ATOM    901  CG  ARG A 122      52.666  33.311   4.029  1.00 56.91           C  
ATOM    902  CD  ARG A 122      53.817  34.066   4.693  1.00 67.07           C  
ATOM    903  NE  ARG A 122      54.183  33.676   5.931  1.00 77.12           N  
ATOM    904  CZ  ARG A 122      53.674  33.889   7.123  1.00 81.46           C  
ATOM    905  NH1 ARG A 122      54.084  33.234   8.145  1.00 49.33           N  
ATOM    906  NH2 ARG A 122      52.748  34.753   7.292  1.00 74.72           N  
ATOM    907  C   ARG A 122      51.204  31.983   1.740  1.00 57.90           C  
ATOM    908  O   ARG A 122      51.835  31.618   0.750  1.00 57.25           O  
ATOM    909  N   TYR A 123      50.649  31.129   2.597  1.00 55.00           N  
ATOM    910  CA  TYR A 123      50.708  29.677   2.406  1.00 55.46           C  
ATOM    911  CB  TYR A 123      50.635  28.962   3.759  1.00 57.70           C  
ATOM    912  CG  TYR A 123      51.738  29.324   4.710  1.00 61.36           C  
ATOM    913  CD1 TYR A 123      53.062  29.032   4.405  1.00 64.98           C  
ATOM    914  CE1 TYR A 123      54.085  29.368   5.290  1.00 67.70           C  
ATOM    915  CZ  TYR A 123      53.787  29.987   6.488  1.00 76.98           C  
ATOM    916  OH  TYR A 123      54.774  30.843   7.463  1.00 84.14           O  
ATOM    917  CE2 TYR A 123      52.474  30.270   6.807  1.00 64.29           C  
ATOM    918  CD2 TYR A 123      51.458  29.943   5.920  1.00 62.05           C  
ATOM    919  C   TYR A 123      49.625  29.070   1.506  1.00 56.86           C  
ATOM    920  O   TYR A 123      49.836  28.006   0.929  1.00 57.42           O  
ATOM    921  N   THR A 124      48.472  29.713   1.381  1.00 49.56           N  
ATOM    922  CA  THR A 124      47.380  29.095   0.624  1.00 47.52           C  
ATOM    923  CB  THR A 124      46.023  29.267   1.357  1.00 45.45           C  
ATOM    924  OG1 THR A 124      45.713  30.660   1.477  1.00 43.96           O  
ATOM    925  CG2 THR A 124      46.078  28.647   2.738  1.00 40.70           C  
ATOM    926  C   THR A 124      47.239  29.551  -0.817  1.00 51.49           C  
ATOM    927  O   THR A 124      47.765  30.585  -1.220  1.00 51.73           O  
ATOM    928  N   GLU A 125      46.519  28.758  -1.597  1.00 47.22           N  
ATOM    929  CA  GLU A 125      46.290  29.068  -2.993  1.00 46.49           C  
ATOM    930  CB  GLU A 125      47.156  28.184  -3.892  1.00 48.81           C  
ATOM    931  CG  GLU A 125      48.659  28.375  -3.682  1.00 60.65           C  
ATOM    932  CD  GLU A 125      49.515  27.509  -4.585  1.00 78.45           C  
ATOM    933  OE1 GLU A 125      49.014  26.709  -5.328  1.00 88.07           O  
ATOM    934  OE2 GLU A 125      50.699  27.634  -4.543  1.00 70.05           O  
ATOM    935  C   GLU A 125      44.810  28.869  -3.295  1.00 49.05           C  
ATOM    936  O   GLU A 125      44.124  28.124  -2.597  1.00 47.06           O  
ATOM    937  N   ALA A 126      44.309  29.545  -4.323  1.00 46.37           N  
ATOM    938  CA  ALA A 126      42.899  29.440  -4.648  1.00 46.05           C  
ATOM    939  CB  ALA A 126      42.102  30.469  -3.831  1.00 45.80           C  
ATOM    940  C   ALA A 126      42.602  29.616  -6.129  1.00 50.70           C  
ATOM    941  O   ALA A 126      43.437  30.088  -6.901  1.00 52.24           O  
ATOM    942  N   ARG A 127      41.383  29.243  -6.505  1.00 44.68           N  
ATOM    943  CA  ARG A 127      40.837  29.455  -7.852  1.00 43.47           C  
ATOM    944  CB  ARG A 127      41.439  28.467  -8.869  1.00 38.64           C  
ATOM    945  CG  ARG A 127      41.114  27.006  -8.595  1.00 43.34           C  
ATOM    946  CD  ARG A 127      41.823  26.050  -9.566  1.00 47.77           C  
ATOM    947  NE  ARG A 127      41.575  24.662  -9.178  1.00 44.21           N  
ATOM    948  CZ  ARG A 127      42.270  23.608  -9.606  1.00 51.44           C  
ATOM    949  NH1 ARG A 127      43.275  23.760 -10.459  1.00 48.79           N  
ATOM    950  NH2 ARG A 127      41.959  22.398  -9.172  1.00 42.59           N  
ATOM    951  C   ARG A 127      39.324  29.281  -7.766  1.00 48.84           C  
ATOM    952  O   ARG A 127      38.800  28.887  -6.726  1.00 47.90           O  
ATOM    953  N   MET A 128      38.633  29.584  -8.856  1.00 45.46           N  
ATOM    954  CA  MET A 128      37.192  29.412  -8.943  1.00 44.60           C  
ATOM    955  CB  MET A 128      36.693  29.992 -10.265  1.00 47.76           C  
ATOM    956  CG  MET A 128      36.532  31.475 -10.341  1.00 52.21           C  
ATOM    957  SD  MET A 128      36.035  31.866 -12.037  1.00 58.01           S  
ATOM    958  CE  MET A 128      37.245  32.184 -12.796  1.00 54.49           C  
ATOM    959  C   MET A 128      36.801  27.939  -8.952  1.00 45.04           C  
ATOM    960  O   MET A 128      37.562  27.086  -9.417  1.00 42.89           O  
ATOM    961  N   THR A 129      35.606  27.648  -8.443  1.00 41.05           N  
ATOM    962  CA  THR A 129      35.040  26.312  -8.552  1.00 41.24           C  
ATOM    963  CB  THR A 129      34.013  26.004  -7.435  1.00 42.87           C  
ATOM    964  OG1 THR A 129      32.974  26.991  -7.448  1.00 42.33           O  
ATOM    965  CG2 THR A 129      34.678  25.952  -6.050  1.00 39.21           C  
ATOM    966  C   THR A 129      34.306  26.335  -9.888  1.00 48.11           C  
ATOM    967  O   THR A 129      34.043  27.412 -10.423  1.00 47.24           O  
ATOM    968  N   LYS A 130      33.965  25.166 -10.421  1.00 47.08           N  
ATOM    969  CA  LYS A 130      33.218  25.092 -11.673  1.00 47.52           C  
ATOM    970  CB  LYS A 130      33.001  23.633 -12.109  1.00 50.10           C  
ATOM    971  CG  LYS A 130      34.277  22.950 -12.592  1.00 55.22           C  
ATOM    972  CD  LYS A 130      34.046  21.496 -12.978  1.00 64.32           C  
ATOM    973  CE  LYS A 130      35.327  20.878 -13.486  1.00 81.87           C  
ATOM    974  NZ  LYS A 130      35.245  19.484 -13.593  1.00 92.60           N  
ATOM    975  C   LYS A 130      31.878  25.823 -11.599  1.00 51.26           C  
ATOM    976  O   LYS A 130      31.482  26.471 -12.569  1.00 53.25           O  
ATOM    977  N   ILE A 131      31.192  25.741 -10.454  1.00 44.60           N  
ATOM    978  CA  ILE A 131      29.870  26.377 -10.322  1.00 43.65           C  
ATOM    979  CB  ILE A 131      29.060  25.844  -9.100  1.00 46.32           C  
ATOM    980  CG1 ILE A 131      27.551  26.067  -9.315  1.00 47.30           C  
ATOM    981  CD1 ILE A 131      26.659  25.414  -8.271  1.00 55.50           C  
ATOM    982  CG2 ILE A 131      29.585  26.443  -7.763  1.00 44.37           C  
ATOM    983  C   ILE A 131      29.953  27.905 -10.356  1.00 47.84           C  
ATOM    984  O   ILE A 131      29.019  28.571 -10.796  1.00 47.54           O  
ATOM    985  N   THR A 132      31.087  28.456  -9.924  1.00 45.25           N  
ATOM    986  CA  THR A 132      31.308  29.893  -9.932  1.00 45.03           C  
ATOM    987  CB  THR A 132      32.563  30.263  -9.130  1.00 52.32           C  
ATOM    988  OG1 THR A 132      32.296  30.009  -7.751  1.00 50.64           O  
ATOM    989  CG2 THR A 132      32.936  31.743  -9.294  1.00 52.61           C  
ATOM    990  C   THR A 132      31.353  30.452 -11.349  1.00 50.25           C  
ATOM    991  O   THR A 132      30.964  31.595 -11.585  1.00 49.89           O  
ATOM    992  N   LEU A 133      31.808  29.640 -12.303  1.00 47.35           N  
ATOM    993  CA  LEU A 133      31.791  30.052 -13.710  1.00 47.12           C  
ATOM    994  CB  LEU A 133      32.298  28.917 -14.606  1.00 47.59           C  
ATOM    995  CG  LEU A 133      33.771  28.533 -14.529  1.00 51.80           C  
ATOM    996  CD1 LEU A 133      34.046  27.217 -15.294  1.00 52.58           C  
ATOM    997  CD2 LEU A 133      34.642  29.662 -15.042  1.00 54.20           C  
ATOM    998  C   LEU A 133      30.371  30.444 -14.137  1.00 51.58           C  
ATOM    999  O   LEU A 133      30.187  31.335 -14.967  1.00 52.95           O  
ATOM   1000  N   GLU A 134      29.371  29.782 -13.553  1.00 46.31           N  
ATOM   1001  CA  GLU A 134      27.951  30.068 -13.848  1.00 45.68           C  
ATOM   1002  CB  GLU A 134      27.046  28.924 -13.381  1.00 46.85           C  
ATOM   1003  CG  GLU A 134      27.448  27.565 -13.923  1.00 55.74           C  
ATOM   1004  CD  GLU A 134      27.404  27.477 -15.443  1.00 70.64           C  
ATOM   1005  OE1 GLU A 134      28.114  26.622 -16.006  1.00 57.66           O  
ATOM   1006  OE2 GLU A 134      26.662  28.262 -16.075  1.00 67.03           O  
ATOM   1007  C   GLU A 134      27.497  31.403 -13.250  1.00 49.02           C  
ATOM   1008  O   GLU A 134      26.557  32.029 -13.754  1.00 48.85           O  
ATOM   1009  N   LEU A 135      28.150  31.839 -12.174  1.00 45.29           N  
ATOM   1010  CA  LEU A 135      27.844  33.142 -11.605  1.00 45.91           C  
ATOM   1011  CB  LEU A 135      28.457  33.303 -10.210  1.00 45.58           C  
ATOM   1012  CG  LEU A 135      27.823  32.497  -9.081  1.00 50.80           C  
ATOM   1013  CD1 LEU A 135      28.610  32.739  -7.795  1.00 49.98           C  
ATOM   1014  CD2 LEU A 135      26.362  32.919  -8.892  1.00 55.83           C  
ATOM   1015  C   LEU A 135      28.383  34.223 -12.532  1.00 50.13           C  
ATOM   1016  O   LEU A 135      27.791  35.284 -12.679  1.00 49.00           O  
ATOM   1017  N   LEU A 136      29.516  33.944 -13.164  1.00 47.46           N  
ATOM   1018  CA  LEU A 136      30.167  34.905 -14.024  1.00 48.45           C  
ATOM   1019  CB  LEU A 136      31.686  34.759 -13.858  1.00 48.51           C  
ATOM   1020  CG  LEU A 136      32.231  35.123 -12.468  1.00 52.35           C  
ATOM   1021  CD1 LEU A 136      33.511  34.362 -12.141  1.00 52.13           C  
ATOM   1022  CD2 LEU A 136      32.417  36.629 -12.336  1.00 54.43           C  
ATOM   1023  C   LEU A 136      29.825  34.771 -15.509  1.00 52.62           C  
ATOM   1024  O   LEU A 136      30.171  35.644 -16.302  1.00 53.18           O  
ATOM   1025  N   ARG A 137      29.156  33.685 -15.879  1.00 47.98           N  
ATOM   1026  C   ARG A 137      28.097  34.600 -17.964  1.00 54.16           C  
ATOM   1027  O   ARG A 137      27.100  35.099 -17.449  1.00 53.94           O  
ATOM   1028  CA  ARG A 137      28.821  33.420 -17.281  0.50 48.78           C  
ATOM   1029  CB  ARG A 137      27.977  32.139 -17.382  0.50 48.09           C  
ATOM   1030  CG  ARG A 137      27.975  31.493 -18.759  0.50 55.12           C  
ATOM   1031  CD  ARG A 137      27.189  30.179 -18.777  0.50 60.21           C  
ATOM   1032  NE  ARG A 137      25.951  30.251 -19.525  0.50 64.99           N  
ATOM   1033  CZ  ARG A 137      25.024  29.302 -19.548  0.50 79.39           C  
ATOM   1034  NH1 ARG A 137      25.156  28.204 -18.819  0.50 64.91           N  
ATOM   1035  NH2 ARG A 137      23.941  29.473 -20.281  0.50 68.20           N  
ATOM   1036  N   ASP A 138      28.626  35.044 -19.107  1.00 53.32           N  
ATOM   1037  CA  ASP A 138      28.044  36.127 -19.925  1.00 54.87           C  
ATOM   1038  CB  ASP A 138      26.533  35.910 -20.152  1.00 57.50           C  
ATOM   1039  CG  ASP A 138      26.201  34.563 -20.769  1.00 68.77           C  
ATOM   1040  OD1 ASP A 138      27.021  34.029 -21.544  1.00 71.99           O  
ATOM   1041  OD2 ASP A 138      25.101  34.039 -20.489  1.00 65.15           O  
ATOM   1042  C   ASP A 138      28.289  37.548 -19.395  1.00 59.20           C  
ATOM   1043  O   ASP A 138      27.706  38.509 -19.906  1.00 60.57           O  
ATOM   1044  N   ILE A 139      29.160  37.683 -18.395  1.00 53.08           N  
ATOM   1045  CA  ILE A 139      29.446  38.991 -17.791  1.00 51.95           C  
ATOM   1046  CB  ILE A 139      30.339  38.868 -16.520  1.00 54.04           C  
ATOM   1047  CG1 ILE A 139      30.308  40.169 -15.702  1.00 53.87           C  
ATOM   1048  CD1 ILE A 139      30.996  40.077 -14.332  1.00 55.03           C  
ATOM   1049  CG2 ILE A 139      31.779  38.426 -16.883  1.00 55.25           C  
ATOM   1050  C   ILE A 139      30.032  40.001 -18.786  1.00 55.25           C  
ATOM   1051  O   ILE A 139      29.872  41.213 -18.618  1.00 54.37           O  
ATOM   1052  N   ASN A 140      30.699  39.502 -19.825  1.00 52.61           N  
ATOM   1053  CA  ASN A 140      31.267  40.381 -20.853  1.00 53.06           C  
ATOM   1054  CB  ASN A 140      32.724  39.998 -21.144  1.00 56.06           C  
ATOM   1055  CG  ASN A 140      33.623  40.172 -19.933  1.00 83.35           C  
ATOM   1056  OD1 ASN A 140      33.601  41.201 -19.267  1.00 79.68           O  
ATOM   1057  ND2 ASN A 140      34.416  39.166 -19.644  1.00 72.76           N  
ATOM   1058  C   ASN A 140      30.421  40.401 -22.125  1.00 55.99           C  
ATOM   1059  O   ASN A 140      30.944  40.512 -23.234  1.00 56.59           O  
ATOM   1060  N   LYS A 141      29.106  40.313 -21.957  1.00 51.08           N  
ATOM   1061  CA  LYS A 141      28.182  40.337 -23.080  1.00 51.33           C  
ATOM   1062  CB  LYS A 141      27.608  38.949 -23.316  1.00 52.98           C  
ATOM   1063  CG  LYS A 141      28.663  37.981 -23.822  1.00 57.78           C  
ATOM   1064  CD  LYS A 141      28.087  36.609 -24.038  1.00 64.55           C  
ATOM   1065  CE  LYS A 141      29.178  35.616 -24.394  1.00 74.00           C  
ATOM   1066  NZ  LYS A 141      28.633  34.253 -24.391  1.00 83.20           N  
ATOM   1067  C   LYS A 141      27.107  41.343 -22.754  1.00 56.85           C  
ATOM   1068  O   LYS A 141      25.937  41.179 -23.106  1.00 58.47           O  
ATOM   1069  N   ASP A 142      27.539  42.379 -22.041  1.00 51.94           N  
ATOM   1070  CA  ASP A 142      26.678  43.480 -21.672  1.00 51.03           C  
ATOM   1071  CB  ASP A 142      26.419  44.351 -22.908  1.00 53.61           C  
ATOM   1072  CG  ASP A 142      25.595  45.572 -22.603  1.00 62.06           C  
ATOM   1073  OD1 ASP A 142      25.801  46.182 -21.529  1.00 62.07           O  
ATOM   1074  OD2 ASP A 142      24.721  45.903 -23.427  1.00 67.72           O  
ATOM   1075  C   ASP A 142      25.369  42.968 -21.062  1.00 53.40           C  
ATOM   1076  O   ASP A 142      24.279  43.375 -21.463  1.00 54.49           O  
ATOM   1077  N   THR A 143      25.484  42.053 -20.104  1.00 47.84           N  
ATOM   1078  CA  THR A 143      24.325  41.493 -19.416  1.00 46.72           C  
ATOM   1079  CB  THR A 143      24.532  40.008 -19.092  1.00 46.85           C  
ATOM   1080  OG1 THR A 143      25.773  39.844 -18.403  1.00 43.73           O  
ATOM   1081  CG2 THR A 143      24.546  39.162 -20.364  1.00 41.00           C  
ATOM   1082  C   THR A 143      24.046  42.234 -18.109  1.00 50.49           C  
ATOM   1083  O   THR A 143      22.909  42.267 -17.644  1.00 50.72           O  
ATOM   1084  N   ILE A 144      25.090  42.818 -17.525  1.00 47.23           N  
ATOM   1085  CA  ILE A 144      24.983  43.526 -16.245  1.00 46.43           C  
ATOM   1086  CB  ILE A 144      25.523  42.667 -15.040  1.00 47.95           C  
ATOM   1087  CG1 ILE A 144      26.993  42.253 -15.219  1.00 48.00           C  
ATOM   1088  CD1 ILE A 144      28.017  43.331 -14.916  1.00 48.92           C  
ATOM   1089  CG2 ILE A 144      24.677  41.397 -14.853  1.00 47.02           C  
ATOM   1090  C   ILE A 144      25.664  44.884 -16.331  1.00 51.38           C  
ATOM   1091  O   ILE A 144      26.574  45.074 -17.133  1.00 51.89           O  
ATOM   1092  N   ASP A 145      25.212  45.834 -15.522  1.00 47.45           N  
ATOM   1093  CA  ASP A 145      25.816  47.165 -15.528  1.00 47.22           C  
ATOM   1094  CB  ASP A 145      24.843  48.207 -14.976  1.00 49.27           C  
ATOM   1095  CG  ASP A 145      23.637  48.401 -15.856  1.00 54.81           C  
ATOM   1096  OD1 ASP A 145      23.653  47.933 -17.012  1.00 54.45           O  
ATOM   1097  OD2 ASP A 145      22.673  49.025 -15.383  1.00 61.60           O  
ATOM   1098  C   ASP A 145      27.115  47.255 -14.737  1.00 50.03           C  
ATOM   1099  O   ASP A 145      27.166  46.896 -13.563  1.00 48.79           O  
ATOM   1100  N   PHE A 146      28.163  47.742 -15.392  1.00 47.21           N  
ATOM   1101  CA  PHE A 146      29.430  47.980 -14.723  1.00 46.20           C  
ATOM   1102  CB  PHE A 146      30.614  47.832 -15.683  1.00 47.25           C  
ATOM   1103  CG  PHE A 146      31.016  46.404 -15.931  1.00 47.16           C  
ATOM   1104  CD1 PHE A 146      31.937  45.777 -15.103  1.00 48.42           C  
ATOM   1105  CE1 PHE A 146      32.308  44.451 -15.325  1.00 48.29           C  
ATOM   1106  CZ  PHE A 146      31.759  43.749 -16.373  1.00 47.79           C  
ATOM   1107  CE2 PHE A 146      30.834  44.362 -17.203  1.00 51.30           C  
ATOM   1108  CD2 PHE A 146      30.471  45.682 -16.987  1.00 49.23           C  
ATOM   1109  C   PHE A 146      29.383  49.386 -14.127  1.00 53.65           C  
ATOM   1110  O   PHE A 146      28.652  50.245 -14.622  1.00 55.30           O  
ATOM   1111  N   ILE A 147      30.139  49.606 -13.054  1.00 50.49           N  
ATOM   1112  CA  ILE A 147      30.225  50.912 -12.399  1.00 51.01           C  
ATOM   1113  CB  ILE A 147      29.434  50.960 -11.063  1.00 53.18           C  
ATOM   1114  CG1 ILE A 147      29.920  49.877 -10.088  1.00 52.24           C  
ATOM   1115  CD1 ILE A 147      29.285  49.939  -8.699  1.00 59.02           C  
ATOM   1116  CG2 ILE A 147      27.929  50.836 -11.309  1.00 53.39           C  
ATOM   1117  C   ILE A 147      31.687  51.265 -12.144  1.00 56.04           C  
ATOM   1118  O   ILE A 147      32.553  50.398 -12.234  1.00 56.29           O  
ATOM   1119  N   ASP A 148      31.967  52.533 -11.845  1.00 53.12           N  
ATOM   1120  CA  ASP A 148      33.330  52.942 -11.511  1.00 53.76           C  
ATOM   1121  CB  ASP A 148      33.431  54.468 -11.410  1.00 57.19           C  
ATOM   1122  CG  ASP A 148      33.430  55.168 -12.768  1.00 71.81           C  
ATOM   1123  OD1 ASP A 148      33.473  54.493 -13.812  1.00 73.45           O  
ATOM   1124  OD2 ASP A 148      33.410  56.412 -12.782  1.00 78.67           O  
ATOM   1125  C   ASP A 148      33.693  52.349 -10.150  1.00 57.14           C  
ATOM   1126  O   ASP A 148      32.823  52.217  -9.293  1.00 57.78           O  
ATOM   1127  N   ASN A 149      34.964  51.999  -9.953  1.00 51.83           N  
ATOM   1128  CA  ASN A 149      35.410  51.510  -8.645  1.00 49.95           C  
ATOM   1129  CB  ASN A 149      36.745  50.756  -8.744  1.00 45.28           C  
ATOM   1130  CG  ASN A 149      37.935  51.671  -8.980  1.00 58.16           C  
ATOM   1131  OD1 ASN A 149      37.827  52.711  -9.639  1.00 55.31           O  
ATOM   1132  ND2 ASN A 149      39.086  51.285  -8.441  1.00 39.95           N  
ATOM   1133  C   ASN A 149      35.514  52.691  -7.664  1.00 54.38           C  
ATOM   1134  O   ASN A 149      35.157  53.818  -8.012  1.00 54.71           O  
ATOM   1135  N   TYR A 150      36.032  52.445  -6.461  1.00 51.15           N  
ATOM   1136  CA  TYR A 150      36.128  53.478  -5.424  1.00 52.18           C  
ATOM   1137  CB  TYR A 150      36.600  52.867  -4.090  1.00 52.94           C  
ATOM   1138  CG  TYR A 150      38.047  52.424  -4.089  1.00 54.15           C  
ATOM   1139  CD1 TYR A 150      38.416  51.161  -4.559  1.00 55.26           C  
ATOM   1140  CE1 TYR A 150      39.746  50.760  -4.563  1.00 54.86           C  
ATOM   1141  CZ  TYR A 150      40.721  51.626  -4.085  1.00 63.08           C  
ATOM   1142  OH  TYR A 150      42.045  51.239  -4.077  1.00 66.03           O  
ATOM   1143  CE2 TYR A 150      40.374  52.876  -3.609  1.00 55.54           C  
ATOM   1144  CD2 TYR A 150      39.046  53.265  -3.613  1.00 55.11           C  
ATOM   1145  C   TYR A 150      36.985  54.709  -5.775  1.00 55.36           C  
ATOM   1146  O   TYR A 150      36.746  55.785  -5.243  1.00 54.71           O  
ATOM   1147  N   ASP A 151      37.977  54.562  -6.652  1.00 51.92           N  
ATOM   1148  CA  ASP A 151      38.849  55.703  -6.983  1.00 53.31           C  
ATOM   1149  CB  ASP A 151      40.310  55.429  -6.575  1.00 55.09           C  
ATOM   1150  CG  ASP A 151      40.944  54.270  -7.333  1.00 65.31           C  
ATOM   1151  OD1 ASP A 151      40.299  53.703  -8.237  1.00 65.18           O  
ATOM   1152  OD2 ASP A 151      42.104  53.929  -7.027  1.00 71.12           O  
ATOM   1153  C   ASP A 151      38.767  56.171  -8.436  1.00 57.40           C  
ATOM   1154  O   ASP A 151      39.468  57.102  -8.834  1.00 58.34           O  
ATOM   1155  N   GLY A 152      37.920  55.521  -9.230  1.00 52.16           N  
ATOM   1156  CA  GLY A 152      37.754  55.896 -10.628  1.00 51.99           C  
ATOM   1157  C   GLY A 152      38.787  55.313 -11.576  1.00 54.50           C  
ATOM   1158  O   GLY A 152      38.728  55.559 -12.771  1.00 55.09           O  
ATOM   1159  N   ASN A 153      39.735  54.540 -11.055  1.00 50.80           N  
ATOM   1160  CA  ASN A 153      40.770  53.923 -11.882  1.00 51.50           C  
ATOM   1161  CB  ASN A 153      42.072  53.752 -11.097  1.00 50.91           C  
ATOM   1162  CG  ASN A 153      42.734  55.065 -10.763  1.00 68.69           C  
ATOM   1163  OD1 ASN A 153      42.673  56.012 -11.534  1.00 59.88           O  
ATOM   1164  ND2 ASN A 153      43.393  55.123  -9.613  1.00 57.41           N  
ATOM   1165  C   ASN A 153      40.361  52.574 -12.448  1.00 55.68           C  
ATOM   1166  O   ASN A 153      41.031  52.055 -13.339  1.00 56.86           O  
ATOM   1167  N   GLU A 154      39.277  51.990 -11.938  1.00 49.86           N  
ATOM   1168  CA  GLU A 154      38.844  50.679 -12.426  1.00 48.75           C  
ATOM   1169  CB  GLU A 154      39.244  49.568 -11.436  1.00 49.13           C  
ATOM   1170  CG  GLU A 154      40.721  49.490 -11.052  1.00 56.93           C  
ATOM   1171  CD  GLU A 154      41.645  49.066 -12.187  1.00 81.04           C  
ATOM   1172  OE1 GLU A 154      42.871  49.249 -12.035  1.00 65.98           O  
ATOM   1173  OE2 GLU A 154      41.159  48.547 -13.219  1.00 86.49           O  
ATOM   1174  C   GLU A 154      37.334  50.617 -12.646  1.00 51.69           C  
ATOM   1175  O   GLU A 154      36.590  51.528 -12.270  1.00 51.44           O  
ATOM   1176  N   ARG A 155      36.890  49.524 -13.259  1.00 47.12           N  
ATOM   1177  CA  ARG A 155      35.475  49.267 -13.453  1.00 45.90           C  
ATOM   1178  CB  ARG A 155      35.149  49.132 -14.948  1.00 44.96           C  
ATOM   1179  CG  ARG A 155      35.408  50.415 -15.761  1.00 57.04           C  
ATOM   1180  CD  ARG A 155      34.353  51.486 -15.509  1.00 62.92           C  
ATOM   1181  NE  ARG A 155      33.087  51.150 -16.155  1.00 72.60           N  
ATOM   1182  CZ  ARG A 155      31.958  51.836 -16.003  1.00 87.35           C  
ATOM   1183  NH1 ARG A 155      31.919  52.892 -15.201  1.00 77.04           N  
ATOM   1184  NH2 ARG A 155      30.864  51.454 -16.642  1.00 72.84           N  
ATOM   1185  C   ARG A 155      35.148  47.974 -12.713  1.00 46.97           C  
ATOM   1186  O   ARG A 155      35.977  47.065 -12.648  1.00 46.41           O  
ATOM   1187  N   GLU A 156      33.964  47.898 -12.125  1.00 40.95           N  
ATOM   1188  CA  GLU A 156      33.550  46.673 -11.447  1.00 38.96           C  
ATOM   1189  CB  GLU A 156      33.848  46.741  -9.940  1.00 38.63           C  
ATOM   1190  CG  GLU A 156      33.077  47.834  -9.184  1.00 39.72           C  
ATOM   1191  CD  GLU A 156      33.099  47.629  -7.667  1.00 49.88           C  
ATOM   1192  OE1 GLU A 156      33.036  48.633  -6.936  1.00 42.85           O  
ATOM   1193  OE2 GLU A 156      33.191  46.469  -7.211  1.00 33.32           O  
ATOM   1194  C   GLU A 156      32.067  46.415 -11.704  1.00 46.49           C  
ATOM   1195  O   GLU A 156      31.319  47.344 -12.010  1.00 48.18           O  
ATOM   1196  N   PRO A 157      31.634  45.152 -11.595  1.00 41.94           N  
ATOM   1197  CA  PRO A 157      30.230  44.864 -11.847  1.00 42.22           C  
ATOM   1198  CB  PRO A 157      30.222  43.346 -12.050  1.00 43.28           C  
ATOM   1199  CG  PRO A 157      31.361  42.858 -11.201  1.00 46.81           C  
ATOM   1200  CD  PRO A 157      32.407  43.937 -11.282  1.00 42.91           C  
ATOM   1201  C   PRO A 157      29.341  45.254 -10.668  1.00 45.91           C  
ATOM   1202  O   PRO A 157      29.730  45.074  -9.515  1.00 45.27           O  
ATOM   1203  N   SER A 158      28.152  45.781 -10.958  1.00 43.29           N  
ATOM   1204  CA  SER A 158      27.204  46.152  -9.909  1.00 43.74           C  
ATOM   1205  CB  SER A 158      26.131  47.105 -10.453  1.00 46.03           C  
ATOM   1206  OG  SER A 158      25.407  46.488 -11.513  1.00 50.44           O  
ATOM   1207  C   SER A 158      26.542  44.889  -9.388  1.00 48.51           C  
ATOM   1208  O   SER A 158      26.126  44.826  -8.239  1.00 48.63           O  
ATOM   1209  N   VAL A 159      26.461  43.879 -10.250  1.00 44.92           N  
ATOM   1210  CA  VAL A 159      25.839  42.599  -9.930  1.00 43.53           C  
ATOM   1211  CB  VAL A 159      24.286  42.699 -10.032  1.00 47.55           C  
ATOM   1212  CG1 VAL A 159      23.844  42.970 -11.475  1.00 47.97           C  
ATOM   1213  CG2 VAL A 159      23.601  41.463  -9.458  1.00 46.56           C  
ATOM   1214  C   VAL A 159      26.391  41.578 -10.924  1.00 47.95           C  
ATOM   1215  O   VAL A 159      26.854  41.954 -12.003  1.00 49.48           O  
ATOM   1216  N   LEU A 160      26.378  40.303 -10.558  1.00 43.07           N  
ATOM   1217  CA  LEU A 160      26.858  39.264 -11.462  1.00 42.89           C  
ATOM   1218  CB  LEU A 160      27.627  38.180 -10.702  1.00 41.93           C  
ATOM   1219  CG  LEU A 160      28.884  38.579  -9.913  1.00 46.11           C  
ATOM   1220  CD1 LEU A 160      29.614  37.309  -9.456  1.00 45.35           C  
ATOM   1221  CD2 LEU A 160      29.816  39.449 -10.736  1.00 48.77           C  
ATOM   1222  C   LEU A 160      25.671  38.647 -12.188  1.00 50.96           C  
ATOM   1223  O   LEU A 160      24.548  38.705 -11.678  1.00 50.75           O  
ATOM   1224  N   PRO A 161      25.903  38.073 -13.391  1.00 49.38           N  
ATOM   1225  CA  PRO A 161      24.820  37.427 -14.142  1.00 49.47           C  
ATOM   1226  CB  PRO A 161      25.542  36.817 -15.351  1.00 51.46           C  
ATOM   1227  CG  PRO A 161      26.715  37.743 -15.568  1.00 54.89           C  
ATOM   1228  CD  PRO A 161      27.140  38.183 -14.188  1.00 49.81           C  
ATOM   1229  C   PRO A 161      24.098  36.351 -13.322  1.00 51.75           C  
ATOM   1230  O   PRO A 161      22.877  36.215 -13.439  1.00 51.59           O  
ATOM   1231  N   ALA A 162      24.851  35.594 -12.516  1.00 47.81           N  
ATOM   1232  CA  ALA A 162      24.305  34.574 -11.608  1.00 47.50           C  
ATOM   1233  CB  ALA A 162      23.670  35.239 -10.386  1.00 47.66           C  
ATOM   1234  C   ALA A 162      23.308  33.621 -12.259  1.00 52.38           C  
ATOM   1235  O   ALA A 162      22.097  33.698 -11.997  1.00 53.14           O  
ATOM   1236  N   ARG A 163      23.825  32.704 -13.072  1.00 49.07           N  
ATOM   1237  CA  ARG A 163      22.984  31.772 -13.822  1.00 49.34           C  
ATOM   1238  CB  ARG A 163      23.733  31.232 -15.053  1.00 47.13           C  
ATOM   1239  CG  ARG A 163      24.323  32.335 -15.964  1.00 51.62           C  
ATOM   1240  CD  ARG A 163      23.292  33.405 -16.418  1.00 60.62           C  
ATOM   1241  NE  ARG A 163      22.039  32.802 -16.879  1.00 66.99           N  
ATOM   1242  CZ  ARG A 163      21.850  32.252 -18.076  1.00 76.25           C  
ATOM   1243  NH1 ARG A 163      22.831  32.224 -18.970  1.00 61.85           N  
ATOM   1244  NH2 ARG A 163      20.680  31.704 -18.368  1.00 64.70           N  
ATOM   1245  C   ARG A 163      22.334  30.647 -12.985  1.00 53.40           C  
ATOM   1246  O   ARG A 163      21.622  29.809 -13.535  1.00 54.53           O  
ATOM   1247  N   PHE A 164      22.586  30.640 -11.669  1.00 48.50           N  
ATOM   1248  CA  PHE A 164      21.881  29.765 -10.703  1.00 48.04           C  
ATOM   1249  CB  PHE A 164      22.702  28.553 -10.244  1.00 49.48           C  
ATOM   1250  CG  PHE A 164      23.882  28.876  -9.366  1.00 50.10           C  
ATOM   1251  CD1 PHE A 164      25.123  29.156  -9.926  1.00 53.51           C  
ATOM   1252  CE1 PHE A 164      26.223  29.426  -9.125  1.00 53.81           C  
ATOM   1253  CZ  PHE A 164      26.092  29.411  -7.753  1.00 51.81           C  
ATOM   1254  CE2 PHE A 164      24.862  29.122  -7.180  1.00 53.19           C  
ATOM   1255  CD2 PHE A 164      23.768  28.848  -7.978  1.00 50.94           C  
ATOM   1256  C   PHE A 164      21.431  30.654  -9.526  1.00 49.78           C  
ATOM   1257  O   PHE A 164      22.080  31.663  -9.241  1.00 48.10           O  
ATOM   1258  N   PRO A 165      20.297  30.316  -8.875  1.00 46.64           N  
ATOM   1259  CA  PRO A 165      19.792  31.171  -7.782  1.00 45.56           C  
ATOM   1260  CB  PRO A 165      18.391  30.612  -7.501  1.00 47.71           C  
ATOM   1261  CG  PRO A 165      18.451  29.170  -7.983  1.00 52.76           C  
ATOM   1262  CD  PRO A 165      19.406  29.166  -9.148  1.00 48.87           C  
ATOM   1263  C   PRO A 165      20.683  31.106  -6.543  1.00 47.20           C  
ATOM   1264  O   PRO A 165      20.371  30.408  -5.582  1.00 45.89           O  
ATOM   1265  N   ASN A 166      21.776  31.854  -6.574  1.00 42.90           N  
ATOM   1266  CA  ASN A 166      22.775  31.837  -5.512  1.00 42.79           C  
ATOM   1267  CB  ASN A 166      24.049  32.560  -5.957  1.00 43.79           C  
ATOM   1268  CG  ASN A 166      25.186  32.371  -4.977  1.00 58.39           C  
ATOM   1269  OD1 ASN A 166      25.540  31.232  -4.622  1.00 58.32           O  
ATOM   1270  ND2 ASN A 166      25.767  33.481  -4.526  1.00 38.92           N  
ATOM   1271  C   ASN A 166      22.329  32.340  -4.124  1.00 47.20           C  
ATOM   1272  O   ASN A 166      22.747  31.780  -3.114  1.00 46.74           O  
ATOM   1273  N   LEU A 167      21.494  33.375  -4.065  1.00 43.58           N  
ATOM   1274  CA  LEU A 167      21.026  33.879  -2.764  1.00 42.71           C  
ATOM   1275  CB  LEU A 167      19.965  34.974  -2.921  1.00 42.48           C  
ATOM   1276  CG  LEU A 167      19.383  35.503  -1.592  1.00 46.06           C  
ATOM   1277  CD1 LEU A 167      20.441  36.261  -0.783  1.00 44.55           C  
ATOM   1278  CD2 LEU A 167      18.163  36.383  -1.805  1.00 49.71           C  
ATOM   1279  C   LEU A 167      20.466  32.751  -1.910  1.00 47.77           C  
ATOM   1280  O   LEU A 167      20.874  32.561  -0.757  1.00 47.81           O  
ATOM   1281  N   LEU A 168      19.527  31.997  -2.488  1.00 44.21           N  
ATOM   1282  CA  LEU A 168      18.875  30.911  -1.783  1.00 43.60           C  
ATOM   1283  CB  LEU A 168      17.502  30.599  -2.402  1.00 44.03           C  
ATOM   1284  CG  LEU A 168      16.430  31.696  -2.273  1.00 47.73           C  
ATOM   1285  CD1 LEU A 168      15.206  31.357  -3.103  1.00 49.11           C  
ATOM   1286  CD2 LEU A 168      16.042  31.933  -0.815  1.00 47.31           C  
ATOM   1287  C   LEU A 168      19.731  29.653  -1.705  1.00 46.92           C  
ATOM   1288  O   LEU A 168      19.656  28.938  -0.724  1.00 46.92           O  
ATOM   1289  N   ALA A 169      20.540  29.378  -2.732  1.00 44.15           N  
ATOM   1290  CA  ALA A 169      21.376  28.169  -2.729  1.00 43.78           C  
ATOM   1291  CB  ALA A 169      22.074  27.982  -4.087  1.00 44.13           C  
ATOM   1292  C   ALA A 169      22.408  28.161  -1.594  1.00 48.16           C  
ATOM   1293  O   ALA A 169      22.501  27.200  -0.820  1.00 48.22           O  
ATOM   1294  N   ASN A 170      23.172  29.241  -1.499  1.00 43.59           N  
ATOM   1295  CA  ASN A 170      24.214  29.354  -0.490  1.00 42.59           C  
ATOM   1296  CB  ASN A 170      25.480  29.955  -1.099  1.00 42.44           C  
ATOM   1297  CG  ASN A 170      26.334  28.907  -1.780  1.00 47.13           C  
ATOM   1298  OD1 ASN A 170      26.555  27.826  -1.221  1.00 38.17           O  
ATOM   1299  ND2 ASN A 170      26.826  29.211  -2.985  1.00 29.24           N  
ATOM   1300  C   ASN A 170      23.808  30.075   0.786  1.00 44.29           C  
ATOM   1301  O   ASN A 170      24.461  29.928   1.813  1.00 42.71           O  
ATOM   1302  N   GLY A 171      22.713  30.817   0.727  1.00 41.33           N  
ATOM   1303  CA  GLY A 171      22.222  31.542   1.895  1.00 41.00           C  
ATOM   1304  C   GLY A 171      23.051  32.785   2.180  1.00 46.05           C  
ATOM   1305  O   GLY A 171      23.889  33.186   1.374  1.00 46.73           O  
ATOM   1306  N   ALA A 172      22.795  33.396   3.329  1.00 42.44           N  
ATOM   1307  CA  ALA A 172      23.506  34.593   3.750  1.00 41.52           C  
ATOM   1308  CB  ALA A 172      23.125  35.782   2.879  1.00 41.94           C  
ATOM   1309  C   ALA A 172      23.212  34.896   5.218  1.00 47.42           C  
ATOM   1310  O   ALA A 172      22.135  34.594   5.736  1.00 46.92           O  
ATOM   1311  N   SER A 173      24.199  35.490   5.872  1.00 45.34           N  
ATOM   1312  CA  SER A 173      24.108  35.910   7.248  1.00 46.19           C  
ATOM   1313  CB  SER A 173      24.816  34.891   8.138  1.00 51.16           C  
ATOM   1314  OG  SER A 173      25.056  35.284   9.333  1.00 65.30           O  
ATOM   1315  C   SER A 173      24.814  37.255   7.315  1.00 50.03           C  
ATOM   1316  O   SER A 173      25.922  37.386   6.809  1.00 51.26           O  
ATOM   1317  N   GLY A 174      24.197  38.257   7.932  1.00 44.82           N  
ATOM   1318  CA  GLY A 174      24.850  39.550   8.014  1.00 44.89           C  
ATOM   1319  C   GLY A 174      24.249  40.480   9.039  1.00 49.22           C  
ATOM   1320  O   GLY A 174      23.040  40.619   9.123  1.00 50.55           O  
ATOM   1321  N   ILE A 175      25.106  41.123   9.815  1.00 44.22           N  
ATOM   1322  CA  ILE A 175      24.671  42.075  10.820  1.00 44.15           C  
ATOM   1323  CB  ILE A 175      25.460  41.889  12.133  1.00 45.39           C  
ATOM   1324  CG1 ILE A 175      25.405  40.420  12.574  1.00 43.09           C  
ATOM   1325  CD1 ILE A 175      26.520  39.991  13.533  1.00 35.97           C  
ATOM   1326  CG2 ILE A 175      24.915  42.819  13.220  1.00 45.05           C  
ATOM   1327  C   ILE A 175      24.914  43.457  10.224  1.00 50.06           C  
ATOM   1328  O   ILE A 175      26.056  43.827   9.964  1.00 50.38           O  
ATOM   1329  N   ALA A 176      23.842  44.201   9.971  1.00 46.98           N  
ATOM   1330  CA  ALA A 176      23.973  45.529   9.388  1.00 46.90           C  
ATOM   1331  CB  ALA A 176      22.959  45.719   8.238  1.00 47.01           C  
ATOM   1332  C   ALA A 176      23.780  46.583  10.482  1.00 52.26           C  
ATOM   1333  O   ALA A 176      24.356  46.459  11.550  1.00 52.12           O  
ATOM   1334  N   VAL A 177      23.016  47.633  10.188  1.00 50.40           N  
ATOM   1335  CA  VAL A 177      22.672  48.672  11.160  1.00 51.50           C  
ATOM   1336  CB  VAL A 177      23.401  50.010  10.896  1.00 56.07           C  
ATOM   1337  CG1 VAL A 177      22.983  51.072  11.916  1.00 57.28           C  
ATOM   1338  CG2 VAL A 177      24.926  49.830  10.936  1.00 55.26           C  
ATOM   1339  C   VAL A 177      21.157  48.861  11.041  1.00 55.54           C  
ATOM   1340  O   VAL A 177      20.642  49.084   9.945  1.00 54.50           O  
ATOM   1341  N   GLY A 178      20.446  48.726  12.154  1.00 52.13           N  
ATOM   1342  CA  GLY A 178      18.997  48.857  12.155  1.00 52.55           C  
ATOM   1343  C   GLY A 178      18.320  47.569  11.723  1.00 56.01           C  
ATOM   1344  O   GLY A 178      17.109  47.426  11.860  1.00 57.28           O  
ATOM   1345  N   MET A 179      19.108  46.626  11.210  1.00 49.69           N  
ATOM   1346  CA  MET A 179      18.586  45.356  10.723  1.00 48.29           C  
ATOM   1347  CB  MET A 179      17.884  45.569   9.374  1.00 50.25           C  
ATOM   1348  CG  MET A 179      18.841  46.012   8.270  1.00 52.95           C  
ATOM   1349  SD  MET A 179      18.048  46.874   6.921  1.00 57.35           S  
ATOM   1350  CE  MET A 179      17.489  48.357   7.748  1.00 55.54           C  
ATOM   1351  C   MET A 179      19.713  44.353  10.534  1.00 52.69           C  
ATOM   1352  O   MET A 179      20.882  44.701  10.612  1.00 53.16           O  
ATOM   1353  N   ALA A 180      19.336  43.109  10.267  1.00 48.47           N  
ATOM   1354  CA  ALA A 180      20.276  42.022  10.016  1.00 47.07           C  
ATOM   1355  CB  ALA A 180      20.627  41.299  11.319  1.00 47.34           C  
ATOM   1356  C   ALA A 180      19.598  41.061   9.058  1.00 51.70           C  
ATOM   1357  O   ALA A 180      18.419  41.241   8.741  1.00 51.98           O  
ATOM   1358  N   THR A 181      20.325  40.044   8.603  1.00 48.46           N  
ATOM   1359  CA  THR A 181      19.751  39.037   7.702  1.00 47.56           C  
ATOM   1360  CB  THR A 181      20.031  39.353   6.209  1.00 58.07           C  
ATOM   1361  OG1 THR A 181      19.270  38.465   5.377  1.00 60.54           O  
ATOM   1362  CG2 THR A 181      21.523  39.225   5.869  1.00 58.30           C  
ATOM   1363  C   THR A 181      20.234  37.630   8.055  1.00 50.99           C  
ATOM   1364  O   THR A 181      21.341  37.439   8.547  1.00 50.96           O  
ATOM   1365  N   ASN A 182      19.383  36.644   7.828  1.00 48.31           N  
ATOM   1366  CA  ASN A 182      19.745  35.258   8.086  1.00 47.54           C  
ATOM   1367  CB  ASN A 182      19.475  34.892   9.546  1.00 44.81           C  
ATOM   1368  CG  ASN A 182      20.378  33.800  10.055  1.00 56.51           C  
ATOM   1369  OD1 ASN A 182      21.517  33.664   9.608  1.00 51.57           O  
ATOM   1370  ND2 ASN A 182      19.891  33.030  11.022  1.00 49.13           N  
ATOM   1371  C   ASN A 182      18.909  34.405   7.137  1.00 50.68           C  
ATOM   1372  O   ASN A 182      17.740  34.116   7.402  1.00 51.07           O  
ATOM   1373  N   ILE A 183      19.512  34.054   6.004  1.00 46.17           N  
ATOM   1374  CA  ILE A 183      18.882  33.253   4.972  1.00 45.21           C  
ATOM   1375  CB  ILE A 183      18.996  33.965   3.596  1.00 47.97           C  
ATOM   1376  CG1 ILE A 183      18.283  35.321   3.647  1.00 49.30           C  
ATOM   1377  CD1 ILE A 183      18.590  36.250   2.488  1.00 57.94           C  
ATOM   1378  CG2 ILE A 183      18.430  33.083   2.460  1.00 48.03           C  
ATOM   1379  C   ILE A 183      19.587  31.914   4.935  1.00 47.63           C  
ATOM   1380  O   ILE A 183      20.806  31.858   4.782  1.00 46.81           O  
ATOM   1381  N   PRO A 184      18.835  30.818   5.118  1.00 43.25           N  
ATOM   1382  CA  PRO A 184      19.443  29.485   5.105  1.00 42.43           C  
ATOM   1383  CB  PRO A 184      18.360  28.610   5.738  1.00 45.12           C  
ATOM   1384  CG  PRO A 184      17.057  29.289   5.342  1.00 50.07           C  
ATOM   1385  CD  PRO A 184      17.371  30.772   5.324  1.00 45.57           C  
ATOM   1386  C   PRO A 184      19.738  29.026   3.668  1.00 46.07           C  
ATOM   1387  O   PRO A 184      19.122  29.528   2.724  1.00 43.75           O  
ATOM   1388  N   PRO A 185      20.700  28.099   3.496  1.00 44.58           N  
ATOM   1389  CA  PRO A 185      21.018  27.570   2.174  1.00 44.30           C  
ATOM   1390  CB  PRO A 185      22.346  26.842   2.401  1.00 46.29           C  
ATOM   1391  CG  PRO A 185      22.302  26.440   3.858  1.00 50.94           C  
ATOM   1392  CD  PRO A 185      21.616  27.590   4.534  1.00 46.68           C  
ATOM   1393  C   PRO A 185      19.947  26.573   1.744  1.00 48.87           C  
ATOM   1394  O   PRO A 185      19.211  26.056   2.594  1.00 48.83           O  
ATOM   1395  N   HIS A 186      19.884  26.297   0.439  1.00 44.95           N  
ATOM   1396  CA  HIS A 186      18.899  25.386  -0.136  1.00 45.09           C  
ATOM   1397  CB  HIS A 186      17.777  26.197  -0.797  1.00 45.98           C  
ATOM   1398  CG  HIS A 186      16.924  26.941   0.180  1.00 48.97           C  
ATOM   1399  ND1 HIS A 186      17.307  28.145   0.726  1.00 50.21           N  
ATOM   1400  CE1 HIS A 186      16.368  28.552   1.563  1.00 49.69           C  
ATOM   1401  NE2 HIS A 186      15.401  27.652   1.590  1.00 50.44           N  
ATOM   1402  CD2 HIS A 186      15.726  26.630   0.732  1.00 50.87           C  
ATOM   1403  C   HIS A 186      19.500  24.423  -1.168  1.00 49.75           C  
ATOM   1404  O   HIS A 186      20.617  24.621  -1.643  1.00 49.59           O  
ATOM   1405  N   ASN A 187      18.746  23.381  -1.507  1.00 46.26           N  
ATOM   1406  CA  ASN A 187      19.168  22.408  -2.511  1.00 46.17           C  
ATOM   1407  CB  ASN A 187      18.418  21.095  -2.325  1.00 45.45           C  
ATOM   1408  CG  ASN A 187      18.831  20.044  -3.323  1.00 70.89           C  
ATOM   1409  OD1 ASN A 187      18.287  19.975  -4.414  1.00 62.86           O  
ATOM   1410  ND2 ASN A 187      19.788  19.201  -2.941  1.00 64.15           N  
ATOM   1411  C   ASN A 187      18.950  22.990  -3.915  1.00 50.93           C  
ATOM   1412  O   ASN A 187      17.854  23.448  -4.227  1.00 51.11           O  
ATOM   1413  N   LEU A 188      19.994  22.965  -4.744  1.00 47.90           N  
ATOM   1414  CA  LEU A 188      19.955  23.568  -6.082  1.00 47.98           C  
ATOM   1415  CB  LEU A 188      21.353  23.536  -6.719  1.00 47.42           C  
ATOM   1416  CG  LEU A 188      21.581  24.340  -8.010  1.00 51.98           C  
ATOM   1417  CD1 LEU A 188      21.271  25.823  -7.815  1.00 50.61           C  
ATOM   1418  CD2 LEU A 188      23.010  24.162  -8.505  1.00 56.51           C  
ATOM   1419  C   LEU A 188      18.927  22.939  -7.025  1.00 54.62           C  
ATOM   1420  O   LEU A 188      18.300  23.639  -7.823  1.00 56.90           O  
ATOM   1421  N   THR A 189      18.772  21.621  -6.940  1.00 50.75           N  
ATOM   1422  CA  THR A 189      17.806  20.907  -7.769  1.00 51.23           C  
ATOM   1423  CB  THR A 189      17.889  19.385  -7.556  1.00 57.86           C  
ATOM   1424  OG1 THR A 189      19.233  18.954  -7.772  1.00 57.90           O  
ATOM   1425  CG2 THR A 189      16.941  18.627  -8.514  1.00 56.66           C  
ATOM   1426  C   THR A 189      16.421  21.413  -7.416  1.00 54.89           C  
ATOM   1427  O   THR A 189      15.670  21.822  -8.298  1.00 54.82           O  
ATOM   1428  N   GLU A 190      16.110  21.421  -6.114  1.00 50.24           N  
ATOM   1429  CA  GLU A 190      14.824  21.906  -5.608  1.00 49.71           C  
ATOM   1430  CB  GLU A 190      14.732  21.752  -4.082  1.00 50.17           C  
ATOM   1431  CG  GLU A 190      14.782  20.299  -3.617  1.00 57.59           C  
ATOM   1432  CD  GLU A 190      14.645  20.131  -2.106  1.00 66.43           C  
ATOM   1433  OE1 GLU A 190      14.259  21.091  -1.408  1.00 49.15           O  
ATOM   1434  OE2 GLU A 190      14.916  19.025  -1.615  1.00 55.69           O  
ATOM   1435  C   GLU A 190      14.566  23.354  -6.008  1.00 53.38           C  
ATOM   1436  O   GLU A 190      13.462  23.686  -6.453  1.00 54.23           O  
ATOM   1437  N   LEU A 191      15.577  24.215  -5.846  1.00 48.05           N  
ATOM   1438  CA  LEU A 191      15.424  25.626  -6.190  1.00 47.66           C  
ATOM   1439  CB  LEU A 191      16.662  26.432  -5.803  1.00 46.28           C  
ATOM   1440  CG  LEU A 191      16.954  26.677  -4.331  1.00 48.88           C  
ATOM   1441  CD1 LEU A 191      18.289  27.382  -4.240  1.00 47.78           C  
ATOM   1442  CD2 LEU A 191      15.849  27.514  -3.700  1.00 51.59           C  
ATOM   1443  C   LEU A 191      15.137  25.867  -7.663  1.00 53.54           C  
ATOM   1444  O   LEU A 191      14.264  26.671  -8.005  1.00 53.87           O  
ATOM   1445  N   ILE A 192      15.903  25.209  -8.534  1.00 50.73           N  
ATOM   1446  CA  ILE A 192      15.722  25.388  -9.976  1.00 51.97           C  
ATOM   1447  CB  ILE A 192      16.890  24.789 -10.795  1.00 55.38           C  
ATOM   1448  CG1 ILE A 192      18.165  25.636 -10.573  1.00 53.32           C  
ATOM   1449  CD1 ILE A 192      19.426  25.108 -11.283  1.00 49.28           C  
ATOM   1450  CG2 ILE A 192      16.535  24.753 -12.273  1.00 57.55           C  
ATOM   1451  C   ILE A 192      14.344  24.862 -10.396  1.00 57.28           C  
ATOM   1452  O   ILE A 192      13.654  25.503 -11.185  1.00 57.78           O  
ATOM   1453  N   ASN A 193      13.932  23.728  -9.825  1.00 54.35           N  
ATOM   1454  CA  ASN A 193      12.600  23.191 -10.080  1.00 54.63           C  
ATOM   1455  CB  ASN A 193      12.405  21.834  -9.399  1.00 52.46           C  
ATOM   1456  CG  ASN A 193      13.090  20.705 -10.151  1.00 68.55           C  
ATOM   1457  OD1 ASN A 193      13.406  20.848 -11.322  1.00 64.89           O  
ATOM   1458  ND2 ASN A 193      13.306  19.573  -9.487  1.00 56.78           N  
ATOM   1459  C   ASN A 193      11.533  24.201  -9.676  1.00 57.47           C  
ATOM   1460  O   ASN A 193      10.545  24.376 -10.385  1.00 58.59           O  
ATOM   1461  N   GLY A 194      11.761  24.892  -8.556  1.00 51.60           N  
ATOM   1462  CA  GLY A 194      10.853  25.930  -8.077  1.00 50.57           C  
ATOM   1463  C   GLY A 194      10.801  27.123  -9.019  1.00 53.31           C  
ATOM   1464  O   GLY A 194       9.733  27.684  -9.276  1.00 53.43           O  
ATOM   1465  N   VAL A 195      11.961  27.520  -9.535  1.00 48.85           N  
ATOM   1466  CA  VAL A 195      12.031  28.617 -10.488  1.00 48.57           C  
ATOM   1467  CB  VAL A 195      13.498  29.004 -10.819  1.00 50.43           C  
ATOM   1468  CG1 VAL A 195      13.527  30.042 -11.922  1.00 49.97           C  
ATOM   1469  CG2 VAL A 195      14.205  29.539  -9.568  1.00 48.88           C  
ATOM   1470  C   VAL A 195      11.260  28.259 -11.774  1.00 55.88           C  
ATOM   1471  O   VAL A 195      10.499  29.080 -12.301  1.00 57.54           O  
ATOM   1472  N   LEU A 196      11.442  27.024 -12.249  1.00 52.55           N  
ATOM   1473  CA  LEU A 196      10.765  26.544 -13.449  1.00 54.29           C  
ATOM   1474  CB  LEU A 196      11.269  25.153 -13.839  1.00 54.66           C  
ATOM   1475  CG  LEU A 196      12.744  25.043 -14.234  1.00 58.08           C  
ATOM   1476  CD1 LEU A 196      13.119  23.592 -14.454  1.00 58.57           C  
ATOM   1477  CD2 LEU A 196      13.042  25.887 -15.473  1.00 60.97           C  
ATOM   1478  C   LEU A 196       9.248  26.518 -13.272  1.00 60.33           C  
ATOM   1479  O   LEU A 196       8.511  26.959 -14.156  1.00 62.47           O  
ATOM   1480  N   SER A 197       8.785  26.006 -12.131  1.00 55.24           N  
ATOM   1481  CA  SER A 197       7.348  25.965 -11.828  1.00 55.52           C  
ATOM   1482  CB  SER A 197       7.080  25.239 -10.506  1.00 56.74           C  
ATOM   1483  OG  SER A 197       7.501  23.889 -10.577  1.00 62.74           O  
ATOM   1484  C   SER A 197       6.786  27.393 -11.774  1.00 60.26           C  
ATOM   1485  O   SER A 197       5.685  27.646 -12.260  1.00 62.24           O  
ATOM   1486  N   LEU A 198       7.547  28.317 -11.187  1.00 54.34           N  
ATOM   1487  CA  LEU A 198       7.146  29.726 -11.127  1.00 53.95           C  
ATOM   1488  CB  LEU A 198       8.121  30.535 -10.263  1.00 52.23           C  
ATOM   1489  CG  LEU A 198       8.054  32.067 -10.310  1.00 56.17           C  
ATOM   1490  CD1 LEU A 198       6.728  32.603  -9.746  1.00 56.45           C  
ATOM   1491  CD2 LEU A 198       9.252  32.704  -9.574  1.00 56.47           C  
ATOM   1492  C   LEU A 198       7.066  30.350 -12.526  1.00 59.18           C  
ATOM   1493  O   LEU A 198       6.159  31.138 -12.803  1.00 59.43           O  
ATOM   1494  N   SER A 199       8.012  29.999 -13.399  1.00 55.15           N  
ATOM   1495  CA  SER A 199       8.071  30.565 -14.748  1.00 54.82           C  
ATOM   1496  CB  SER A 199       9.359  30.147 -15.451  1.00 56.96           C  
ATOM   1497  OG  SER A 199       9.315  28.771 -15.807  1.00 64.91           O  
ATOM   1498  C   SER A 199       6.863  30.165 -15.599  1.00 59.27           C  
ATOM   1499  O   SER A 199       6.556  30.824 -16.583  1.00 60.92           O  
ATOM   1500  N   LYS A 200       6.197  29.079 -15.211  1.00 54.32           N  
ATOM   1501  CA  LYS A 200       5.030  28.569 -15.924  1.00 55.38           C  
ATOM   1502  CB  LYS A 200       5.088  27.043 -16.003  1.00 57.78           C  
ATOM   1503  CG  LYS A 200       6.297  26.505 -16.730  1.00 75.41           C  
ATOM   1504  CD  LYS A 200       6.448  25.014 -16.488  1.00 90.07           C  
ATOM   1505  CE  LYS A 200       7.753  24.490 -17.080  1.00103.34           C  
ATOM   1506  NZ  LYS A 200       8.033  23.090 -16.671  1.00113.55           N  
ATOM   1507  C   LYS A 200       3.732  29.007 -15.246  1.00 59.97           C  
ATOM   1508  O   LYS A 200       2.651  28.794 -15.783  1.00 61.21           O  
ATOM   1509  N   ASN A 201       3.846  29.627 -14.073  1.00 55.84           N  
ATOM   1510  CA  ASN A 201       2.686  30.079 -13.321  1.00 56.15           C  
ATOM   1511  CB  ASN A 201       2.071  28.907 -12.545  1.00 57.10           C  
ATOM   1512  CG  ASN A 201       0.848  29.292 -11.739  1.00 79.38           C  
ATOM   1513  OD1 ASN A 201       0.285  30.378 -11.907  1.00 78.10           O  
ATOM   1514  ND2 ASN A 201       0.437  28.401 -10.847  1.00 66.47           N  
ATOM   1515  C   ASN A 201       3.024  31.234 -12.370  1.00 58.49           C  
ATOM   1516  O   ASN A 201       3.424  31.000 -11.235  1.00 56.99           O  
ATOM   1517  N   PRO A 202       2.836  32.484 -12.827  1.00 54.94           N  
ATOM   1518  CA  PRO A 202       3.106  33.668 -12.010  1.00 53.45           C  
ATOM   1519  CB  PRO A 202       2.748  34.833 -12.943  1.00 54.96           C  
ATOM   1520  CG  PRO A 202       2.843  34.268 -14.329  1.00 60.25           C  
ATOM   1521  CD  PRO A 202       2.437  32.838 -14.207  1.00 56.90           C  
ATOM   1522  C   PRO A 202       2.240  33.738 -10.756  1.00 60.51           C  
ATOM   1523  O   PRO A 202       2.584  34.445  -9.809  1.00 57.61           O  
ATOM   1524  N   ASP A 203       1.120  33.015 -10.752  1.00 60.80           N  
ATOM   1525  CA  ASP A 203       0.202  33.017  -9.617  1.00 61.81           C  
ATOM   1526  CB  ASP A 203      -1.246  33.011 -10.107  1.00 65.17           C  
ATOM   1527  CG  ASP A 203      -1.601  34.270 -10.857  1.00 71.79           C  
ATOM   1528  OD1 ASP A 203      -1.246  35.369 -10.376  1.00 71.92           O  
ATOM   1529  OD2 ASP A 203      -2.235  34.164 -11.924  1.00 75.19           O  
ATOM   1530  C   ASP A 203       0.429  31.858  -8.657  1.00 67.65           C  
ATOM   1531  O   ASP A 203      -0.381  31.632  -7.764  1.00 69.66           O  
ATOM   1532  N   ILE A 204       1.533  31.129  -8.836  1.00 62.65           N  
ATOM   1533  CA  ILE A 204       1.875  30.002  -7.982  1.00 61.08           C  
ATOM   1534  CB  ILE A 204       3.222  29.364  -8.416  1.00 62.16           C  
ATOM   1535  CG1 ILE A 204       3.387  27.962  -7.833  1.00 61.19           C  
ATOM   1536  CD1 ILE A 204       4.497  27.155  -8.485  1.00 59.57           C  
ATOM   1537  CG2 ILE A 204       4.413  30.291  -8.088  1.00 61.64           C  
ATOM   1538  C   ILE A 204       1.899  30.410  -6.498  1.00 64.25           C  
ATOM   1539  O   ILE A 204       2.346  31.507  -6.151  1.00 62.88           O  
ATOM   1540  N   SER A 205       1.394  29.534  -5.635  1.00 60.94           N  
ATOM   1541  CA  SER A 205       1.353  29.802  -4.198  1.00 59.12           C  
ATOM   1542  CB  SER A 205       0.137  29.118  -3.565  1.00 61.08           C  
ATOM   1543  OG  SER A 205       0.267  27.703  -3.611  1.00 65.09           O  
ATOM   1544  C   SER A 205       2.631  29.293  -3.519  1.00 60.74           C  
ATOM   1545  O   SER A 205       3.374  28.500  -4.099  1.00 58.02           O  
ATOM   1546  N   ILE A 206       2.864  29.736  -2.287  1.00 57.86           N  
ATOM   1547  CA  ILE A 206       4.009  29.297  -1.496  1.00 56.87           C  
ATOM   1548  CB  ILE A 206       4.064  30.029  -0.129  1.00 59.94           C  
ATOM   1549  CG1 ILE A 206       4.126  31.553  -0.310  1.00 60.31           C  
ATOM   1550  CD1 ILE A 206       5.398  32.078  -0.914  1.00 65.50           C  
ATOM   1551  CG2 ILE A 206       5.215  29.513   0.747  1.00 60.09           C  
ATOM   1552  C   ILE A 206       3.907  27.794  -1.265  1.00 59.94           C  
ATOM   1553  O   ILE A 206       4.899  27.065  -1.392  1.00 58.61           O  
ATOM   1554  N   ALA A 207       2.699  27.328  -0.935  1.00 58.16           N  
ATOM   1555  CA  ALA A 207       2.461  25.907  -0.694  1.00 59.19           C  
ATOM   1556  CB  ALA A 207       1.004  25.662  -0.277  1.00 61.09           C  
ATOM   1557  C   ALA A 207       2.833  25.051  -1.910  1.00 64.56           C  
ATOM   1558  O   ALA A 207       3.451  24.000  -1.765  1.00 64.85           O  
ATOM   1559  N   GLU A 208       2.478  25.517  -3.108  1.00 60.30           N  
ATOM   1560  CA  GLU A 208       2.803  24.799  -4.331  1.00 60.19           C  
ATOM   1561  CB  GLU A 208       1.964  25.299  -5.507  1.00 62.74           C  
ATOM   1562  CG  GLU A 208       1.951  24.514  -6.648  1.00 76.35           C  
ATOM   1563  CD  GLU A 208       0.917  24.793  -7.692  1.00 97.88           C  
ATOM   1564  OE1 GLU A 208       0.003  25.563  -7.399  1.00 72.22           O  
ATOM   1565  OE2 GLU A 208       1.038  24.232  -8.804  1.00104.06           O  
ATOM   1566  C   GLU A 208       4.304  24.884  -4.624  1.00 60.58           C  
ATOM   1567  O   GLU A 208       4.887  23.947  -5.136  1.00 61.54           O  
ATOM   1568  N   LEU A 209       4.935  25.997  -4.267  1.00 53.11           N  
ATOM   1569  CA  LEU A 209       6.391  26.124  -4.433  1.00 50.58           C  
ATOM   1570  CB  LEU A 209       6.866  27.560  -4.183  1.00 48.78           C  
ATOM   1571  CG  LEU A 209       6.605  28.584  -5.287  1.00 52.56           C  
ATOM   1572  CD1 LEU A 209       6.824  30.001  -4.780  1.00 51.01           C  
ATOM   1573  CD2 LEU A 209       7.486  28.306  -6.507  1.00 53.41           C  
ATOM   1574  C   LEU A 209       7.112  25.147  -3.506  1.00 54.89           C  
ATOM   1575  O   LEU A 209       8.152  24.607  -3.862  1.00 53.18           O  
ATOM   1576  N   MET A 210       6.520  24.897  -2.334  1.00 54.06           N  
ATOM   1577  CA  MET A 210       7.058  23.955  -1.358  1.00 53.34           C  
ATOM   1578  CB  MET A 210       6.417  24.161   0.015  1.00 55.39           C  
ATOM   1579  CG  MET A 210       6.900  25.443   0.703  1.00 57.24           C  
ATOM   1580  SD  MET A 210       6.270  25.688   2.381  1.00 60.79           S  
ATOM   1581  CE  MET A 210       6.779  24.165   3.179  1.00 57.31           C  
ATOM   1582  C   MET A 210       7.008  22.487  -1.806  1.00 57.95           C  
ATOM   1583  O   MET A 210       7.634  21.628  -1.182  1.00 57.99           O  
ATOM   1584  N   GLU A 211       6.290  22.209  -2.896  1.00 55.15           N  
ATOM   1585  CA  GLU A 211       6.251  20.858  -3.466  1.00 55.56           C  
ATOM   1586  CB  GLU A 211       5.088  20.694  -4.456  1.00 58.21           C  
ATOM   1587  CG  GLU A 211       3.703  20.838  -3.828  1.00 71.48           C  
ATOM   1588  CD  GLU A 211       2.551  20.792  -4.836  1.00 99.95           C  
ATOM   1589  OE1 GLU A 211       1.403  21.077  -4.447  1.00 97.76           O  
ATOM   1590  OE2 GLU A 211       2.787  20.477  -6.018  1.00 96.49           O  
ATOM   1591  C   GLU A 211       7.589  20.618  -4.172  1.00 58.36           C  
ATOM   1592  O   GLU A 211       7.994  19.478  -4.382  1.00 59.31           O  
ATOM   1593  N   ASP A 212       8.261  21.709  -4.543  1.00 52.30           N  
ATOM   1594  CA  ASP A 212       9.586  21.651  -5.156  1.00 51.30           C  
ATOM   1595  CB  ASP A 212       9.721  22.725  -6.244  1.00 52.48           C  
ATOM   1596  CG  ASP A 212       8.947  22.398  -7.506  1.00 62.90           C  
ATOM   1597  OD1 ASP A 212       8.972  21.227  -7.935  1.00 63.19           O  
ATOM   1598  OD2 ASP A 212       8.344  23.324  -8.082  1.00 68.67           O  
ATOM   1599  C   ASP A 212      10.660  21.891  -4.089  1.00 55.04           C  
ATOM   1600  O   ASP A 212      11.585  21.107  -3.931  1.00 54.45           O  
ATOM   1601  N   ILE A 213      10.509  22.989  -3.354  1.00 50.43           N  
ATOM   1602  CA  ILE A 213      11.443  23.405  -2.324  1.00 48.56           C  
ATOM   1603  CB  ILE A 213      11.641  24.947  -2.403  1.00 50.95           C  
ATOM   1604  CG1 ILE A 213      12.112  25.333  -3.809  1.00 50.39           C  
ATOM   1605  CD1 ILE A 213      11.986  26.829  -4.143  1.00 52.20           C  
ATOM   1606  CG2 ILE A 213      12.613  25.456  -1.325  1.00 50.89           C  
ATOM   1607  C   ILE A 213      10.905  22.959  -0.962  1.00 53.15           C  
ATOM   1608  O   ILE A 213      10.062  23.627  -0.367  1.00 53.81           O  
ATOM   1609  N   GLU A 214      11.377  21.807  -0.491  1.00 49.22           N  
ATOM   1610  CA  GLU A 214      10.925  21.234   0.773  1.00 48.89           C  
ATOM   1611  CB  GLU A 214      11.519  19.840   0.958  1.00 50.55           C  
ATOM   1612  CG  GLU A 214      11.120  18.835  -0.085  1.00 67.41           C  
ATOM   1613  CD  GLU A 214      11.785  17.489   0.119  1.00 96.74           C  
ATOM   1614  OE1 GLU A 214      11.988  17.081   1.282  1.00 96.61           O  
ATOM   1615  OE2 GLU A 214      12.102  16.843  -0.888  1.00 95.69           O  
ATOM   1616  C   GLU A 214      11.299  22.078   1.987  1.00 51.43           C  
ATOM   1617  O   GLU A 214      10.558  22.141   2.960  1.00 51.28           O  
ATOM   1618  N   GLY A 215      12.459  22.717   1.916  1.00 46.63           N  
ATOM   1619  CA  GLY A 215      12.975  23.514   3.014  1.00 45.98           C  
ATOM   1620  C   GLY A 215      14.469  23.709   2.817  1.00 48.69           C  
ATOM   1621  O   GLY A 215      15.012  23.333   1.773  1.00 47.13           O  
ATOM   1622  N   PRO A 216      15.149  24.308   3.811  1.00 45.17           N  
ATOM   1623  CA  PRO A 216      16.592  24.514   3.713  1.00 44.29           C  
ATOM   1624  CB  PRO A 216      16.951  25.191   5.045  1.00 45.47           C  
ATOM   1625  CG  PRO A 216      15.675  25.867   5.472  1.00 50.01           C  
ATOM   1626  CD  PRO A 216      14.570  24.949   5.009  1.00 45.83           C  
ATOM   1627  C   PRO A 216      17.333  23.190   3.569  1.00 47.49           C  
ATOM   1628  O   PRO A 216      16.806  22.134   3.930  1.00 46.83           O  
ATOM   1629  N   ASP A 217      18.548  23.259   3.030  1.00 42.79           N  
ATOM   1630  CA  ASP A 217      19.395  22.093   2.834  1.00 41.83           C  
ATOM   1631  CB  ASP A 217      19.326  21.619   1.377  1.00 43.17           C  
ATOM   1632  CG  ASP A 217      20.000  20.276   1.160  1.00 50.73           C  
ATOM   1633  OD1 ASP A 217      20.133  19.519   2.137  1.00 49.58           O  
ATOM   1634  OD2 ASP A 217      20.387  19.980   0.015  1.00 56.93           O  
ATOM   1635  C   ASP A 217      20.800  22.546   3.205  1.00 45.98           C  
ATOM   1636  O   ASP A 217      21.472  23.242   2.439  1.00 45.16           O  
ATOM   1637  N   PHE A 218      21.229  22.170   4.406  1.00 43.95           N  
ATOM   1638  CA  PHE A 218      22.507  22.614   4.929  1.00 43.33           C  
ATOM   1639  CB  PHE A 218      22.480  22.609   6.469  1.00 45.10           C  
ATOM   1640  CG  PHE A 218      21.325  23.397   7.056  1.00 46.45           C  
ATOM   1641  CD1 PHE A 218      21.288  24.783   6.957  1.00 48.90           C  
ATOM   1642  CE1 PHE A 218      20.230  25.511   7.490  1.00 49.85           C  
ATOM   1643  CZ  PHE A 218      19.188  24.854   8.123  1.00 50.10           C  
ATOM   1644  CE2 PHE A 218      19.212  23.475   8.234  1.00 52.72           C  
ATOM   1645  CD2 PHE A 218      20.281  22.748   7.704  1.00 49.65           C  
ATOM   1646  C   PHE A 218      23.670  21.800   4.401  1.00 48.60           C  
ATOM   1647  O   PHE A 218      23.539  20.598   4.181  1.00 48.21           O  
ATOM   1648  N   PRO A 219      24.824  22.458   4.177  1.00 45.57           N  
ATOM   1649  CA  PRO A 219      25.999  21.709   3.715  1.00 46.11           C  
ATOM   1650  CB  PRO A 219      27.075  22.791   3.552  1.00 46.93           C  
ATOM   1651  CG  PRO A 219      26.606  23.950   4.393  1.00 49.42           C  
ATOM   1652  CD  PRO A 219      25.092  23.900   4.314  1.00 45.26           C  
ATOM   1653  C   PRO A 219      26.429  20.665   4.746  1.00 49.36           C  
ATOM   1654  O   PRO A 219      27.027  19.657   4.389  1.00 48.46           O  
ATOM   1655  N   THR A 220      26.074  20.910   6.007  1.00 46.76           N  
ATOM   1656  CA  THR A 220      26.393  20.043   7.138  1.00 47.03           C  
ATOM   1657  CB  THR A 220      26.547  20.871   8.422  1.00 47.58           C  
ATOM   1658  OG1 THR A 220      25.459  21.807   8.498  1.00 45.76           O  
ATOM   1659  CG2 THR A 220      27.861  21.630   8.426  1.00 39.38           C  
ATOM   1660  C   THR A 220      25.341  18.968   7.385  1.00 53.27           C  
ATOM   1661  O   THR A 220      25.420  18.224   8.379  1.00 54.80           O  
ATOM   1662  N   ALA A 221      24.362  18.880   6.486  1.00 50.09           N  
ATOM   1663  CA  ALA A 221      23.313  17.859   6.553  1.00 50.59           C  
ATOM   1664  CB  ALA A 221      23.920  16.445   6.435  1.00 52.01           C  
ATOM   1665  C   ALA A 221      22.448  17.985   7.812  1.00 55.18           C  
ATOM   1666  O   ALA A 221      21.837  19.032   8.039  1.00 55.02           O  
ATOM   1667  N   GLY A 222      22.399  16.926   8.619  1.00 52.01           N  
ATOM   1668  CA  GLY A 222      21.602  16.929   9.848  1.00 51.99           C  
ATOM   1669  C   GLY A 222      20.103  16.793   9.617  1.00 56.10           C  
ATOM   1670  O   GLY A 222      19.661  16.336   8.555  1.00 55.13           O  
ATOM   1671  N   LEU A 223      19.321  17.197  10.610  1.00 53.57           N  
ATOM   1672  CA  LEU A 223      17.868  17.099  10.523  1.00 54.25           C  
ATOM   1673  CB  LEU A 223      17.323  16.030  11.492  1.00 55.73           C  
ATOM   1674  CG  LEU A 223      17.582  14.528  11.339  1.00 61.79           C  
ATOM   1675  CD1 LEU A 223      18.960  14.138  11.621  1.00 62.60           C  
ATOM   1676  CD2 LEU A 223      16.702  13.774  12.238  1.00 66.44           C  
ATOM   1677  C   LEU A 223      17.172  18.414  10.836  1.00 57.67           C  
ATOM   1678  O   LEU A 223      17.721  19.273  11.519  1.00 56.19           O  
ATOM   1679  N   ILE A 224      15.970  18.563  10.297  1.00 54.66           N  
ATOM   1680  CA  ILE A 224      15.085  19.672  10.595  1.00 53.43           C  
ATOM   1681  CB  ILE A 224      14.742  20.526   9.353  1.00 55.13           C  
ATOM   1682  CG1 ILE A 224      15.943  21.391   8.952  1.00 53.18           C  
ATOM   1683  CD1 ILE A 224      15.757  22.178   7.659  1.00 54.42           C  
ATOM   1684  CG2 ILE A 224      13.528  21.416   9.640  1.00 55.45           C  
ATOM   1685  C   ILE A 224      13.818  19.051  11.184  1.00 58.75           C  
ATOM   1686  O   ILE A 224      13.286  18.082  10.633  1.00 57.29           O  
ATOM   1687  N   LEU A 225      13.339  19.606  12.299  1.00 57.83           N  
ATOM   1688  CA  LEU A 225      12.137  19.103  12.974  1.00 59.34           C  
ATOM   1689  CB  LEU A 225      12.265  19.234  14.493  1.00 60.12           C  
ATOM   1690  CG  LEU A 225      13.444  18.559  15.188  1.00 65.07           C  
ATOM   1691  CD1 LEU A 225      13.435  18.917  16.677  1.00 65.61           C  
ATOM   1692  CD2 LEU A 225      13.411  17.046  14.979  1.00 68.92           C  
ATOM   1693  C   LEU A 225      10.864  19.808  12.531  1.00 62.38           C  
ATOM   1694  O   LEU A 225      10.613  20.952  12.912  1.00 61.45           O  
ATOM   1695  N   GLY A 226      10.065  19.120  11.726  1.00 59.20           N  
ATOM   1696  CA  GLY A 226       8.788  19.661  11.257  1.00 59.07           C  
ATOM   1697  C   GLY A 226       8.883  20.676  10.134  1.00 60.08           C  
ATOM   1698  O   GLY A 226       9.977  21.135   9.782  1.00 57.16           O  
ATOM   1699  N   LYS A 227       7.719  21.050   9.600  1.00 56.97           N  
ATOM   1700  CA  LYS A 227       7.633  21.992   8.494  1.00 55.88           C  
ATOM   1701  CB  LYS A 227       6.892  21.342   7.326  1.00 59.36           C  
ATOM   1702  CG  LYS A 227       7.507  20.149   6.813  1.00 82.59           C  
ATOM   1703  CD  LYS A 227       6.732  19.524   5.666  1.00 98.06           C  
ATOM   1704  CE  LYS A 227       7.339  18.326   5.102  1.00108.24           C  
ATOM   1705  NZ  LYS A 227       6.526  17.746   3.987  1.00119.84           N  
ATOM   1706  C   LYS A 227       6.943  23.305   8.850  1.00 58.47           C  
ATOM   1707  O   LYS A 227       6.809  24.181   7.991  1.00 58.27           O  
ATOM   1708  N   SER A 228       6.519  23.454  10.106  1.00 54.00           N  
ATOM   1709  CA  SER A 228       5.822  24.667  10.531  1.00 53.78           C  
ATOM   1710  CB  SER A 228       5.166  24.489  11.904  1.00 58.90           C  
ATOM   1711  OG  SER A 228       6.075  24.437  12.937  1.00 69.60           O  
ATOM   1712  C   SER A 228       6.734  25.895  10.515  1.00 54.22           C  
ATOM   1713  O   SER A 228       6.321  26.973  10.087  1.00 52.98           O  
ATOM   1714  N   GLY A 229       7.970  25.720  10.977  1.00 48.41           N  
ATOM   1715  CA  GLY A 229       8.945  26.806  10.988  1.00 46.50           C  
ATOM   1716  C   GLY A 229       9.319  27.159   9.554  1.00 49.21           C  
ATOM   1717  O   GLY A 229       9.404  28.335   9.199  1.00 49.34           O  
ATOM   1718  N   ILE A 230       9.516  26.128   8.726  1.00 43.59           N  
ATOM   1719  CA  ILE A 230       9.833  26.303   7.304  1.00 41.88           C  
ATOM   1720  CB  ILE A 230      10.056  24.930   6.605  1.00 43.83           C  
ATOM   1721  CG1 ILE A 230      11.332  24.260   7.119  1.00 43.36           C  
ATOM   1722  CD1 ILE A 230      11.485  22.808   6.643  1.00 45.02           C  
ATOM   1723  CG2 ILE A 230      10.136  25.080   5.088  1.00 42.12           C  
ATOM   1724  C   ILE A 230       8.717  27.079   6.597  1.00 47.91           C  
ATOM   1725  O   ILE A 230       8.984  28.087   5.926  1.00 46.89           O  
ATOM   1726  N   ARG A 231       7.468  26.626   6.778  1.00 45.64           N  
ATOM   1727  CA  ARG A 231       6.303  27.258   6.147  1.00 46.05           C  
ATOM   1728  CB  ARG A 231       5.008  26.525   6.530  1.00 48.48           C  
ATOM   1729  CG  ARG A 231       3.723  27.108   5.908  1.00 60.99           C  
ATOM   1730  CD  ARG A 231       2.602  26.217   6.053  1.00 77.57           C  
ATOM   1731  NE  ARG A 231       2.755  25.069   5.738  1.00 85.50           N  
ATOM   1732  CZ  ARG A 231       2.757  24.209   6.549  1.00 92.87           C  
ATOM   1733  NH1 ARG A 231       2.953  22.973   6.308  1.00 69.91           N  
ATOM   1734  NH2 ARG A 231       2.536  24.571   7.600  1.00 78.01           N  
ATOM   1735  C   ARG A 231       6.193  28.740   6.481  1.00 49.48           C  
ATOM   1736  O   ARG A 231       6.016  29.579   5.588  1.00 49.05           O  
ATOM   1737  N   ARG A 232       6.294  29.049   7.768  1.00 45.98           N  
ATOM   1738  CA  ARG A 232       6.231  30.422   8.241  1.00 45.78           C  
ATOM   1739  CB  ARG A 232       6.303  30.451   9.768  1.00 44.32           C  
ATOM   1740  CG  ARG A 232       6.338  31.834  10.384  1.00 58.19           C  
ATOM   1741  CD  ARG A 232       5.863  31.824  11.804  1.00 75.00           C  
ATOM   1742  NE  ARG A 232       6.188  30.682  12.584  1.00 91.29           N  
ATOM   1743  CZ  ARG A 232       5.665  29.573  12.805  1.00108.50           C  
ATOM   1744  NH1 ARG A 232       4.554  29.306  12.335  1.00 89.16           N  
ATOM   1745  NH2 ARG A 232       6.255  28.726  13.496  1.00 96.31           N  
ATOM   1746  C   ARG A 232       7.341  31.264   7.618  1.00 49.97           C  
ATOM   1747  O   ARG A 232       7.099  32.372   7.150  1.00 49.21           O  
ATOM   1748  N   ALA A 233       8.555  30.720   7.590  1.00 47.21           N  
ATOM   1749  CA  ALA A 233       9.690  31.418   7.018  1.00 47.33           C  
ATOM   1750  CB  ALA A 233      10.964  30.602   7.216  1.00 47.52           C  
ATOM   1751  C   ALA A 233       9.457  31.707   5.531  1.00 52.45           C  
ATOM   1752  O   ALA A 233       9.779  32.794   5.045  1.00 52.71           O  
ATOM   1753  N   TYR A 234       8.903  30.738   4.806  1.00 48.54           N  
ATOM   1754  CA  TYR A 234       8.649  30.927   3.380  1.00 48.77           C  
ATOM   1755  CB  TYR A 234       8.491  29.598   2.632  1.00 49.94           C  
ATOM   1756  CG  TYR A 234       9.743  28.750   2.574  1.00 49.86           C  
ATOM   1757  CD1 TYR A 234      11.012  29.311   2.760  1.00 50.28           C  
ATOM   1758  CE1 TYR A 234      12.167  28.521   2.679  1.00 47.67           C  
ATOM   1759  CZ  TYR A 234      12.042  27.179   2.366  1.00 55.03           C  
ATOM   1760  OH  TYR A 234      13.145  26.373   2.265  1.00 55.84           O  
ATOM   1761  CE2 TYR A 234      10.798  26.621   2.150  1.00 51.88           C  
ATOM   1762  CD2 TYR A 234       9.665  27.407   2.249  1.00 51.31           C  
ATOM   1763  C   TYR A 234       7.475  31.852   3.066  1.00 54.67           C  
ATOM   1764  O   TYR A 234       7.487  32.532   2.040  1.00 55.65           O  
ATOM   1765  N   GLU A 235       6.475  31.875   3.944  1.00 51.46           N  
ATOM   1766  CA  GLU A 235       5.322  32.748   3.756  1.00 52.95           C  
ATOM   1767  CB  GLU A 235       4.164  32.301   4.660  1.00 55.72           C  
ATOM   1768  CG  GLU A 235       3.509  30.993   4.249  1.00 68.59           C  
ATOM   1769  CD  GLU A 235       2.630  31.118   3.011  1.00102.95           C  
ATOM   1770  OE1 GLU A 235       2.351  32.257   2.573  1.00105.17           O  
ATOM   1771  OE2 GLU A 235       2.199  30.071   2.482  1.00104.43           O  
ATOM   1772  C   GLU A 235       5.646  34.201   4.074  1.00 56.29           C  
ATOM   1773  O   GLU A 235       5.247  35.112   3.339  1.00 55.99           O  
ATOM   1774  N   THR A 236       6.369  34.408   5.179  1.00 51.77           N  
ATOM   1775  CA  THR A 236       6.630  35.759   5.688  1.00 50.43           C  
ATOM   1776  CB  THR A 236       6.218  35.844   7.186  1.00 49.73           C  
ATOM   1777  OG1 THR A 236       7.143  35.088   7.981  1.00 47.62           O  
ATOM   1778  CG2 THR A 236       4.796  35.318   7.409  1.00 43.84           C  
ATOM   1779  C   THR A 236       8.057  36.284   5.605  1.00 51.32           C  
ATOM   1780  O   THR A 236       8.274  37.485   5.732  1.00 50.50           O  
ATOM   1781  N   GLY A 237       9.030  35.387   5.445  1.00 46.12           N  
ATOM   1782  CA  GLY A 237      10.438  35.775   5.440  1.00 44.32           C  
ATOM   1783  C   GLY A 237      11.053  35.613   6.820  1.00 47.42           C  
ATOM   1784  O   GLY A 237      12.258  35.793   6.988  1.00 46.82           O  
ATOM   1785  N   ARG A 238      10.219  35.268   7.805  1.00 43.89           N  
ATOM   1786  CA  ARG A 238      10.649  35.072   9.189  1.00 42.79           C  
ATOM   1787  CB  ARG A 238      10.286  36.289  10.051  1.00 41.18           C  
ATOM   1788  CG  ARG A 238      11.206  37.460   9.828  1.00 46.72           C  
ATOM   1789  CD  ARG A 238      10.787  38.735  10.505  1.00 58.73           C  
ATOM   1790  NE  ARG A 238      11.815  39.730  10.314  1.00 77.67           N  
ATOM   1791  CZ  ARG A 238      11.899  40.924  10.612  1.00 98.33           C  
ATOM   1792  NH1 ARG A 238      10.993  41.302  11.121  1.00 92.74           N  
ATOM   1793  NH2 ARG A 238      12.897  41.734  10.394  1.00 82.33           N  
ATOM   1794  C   ARG A 238      10.083  33.797   9.807  1.00 46.85           C  
ATOM   1795  O   ARG A 238       8.916  33.464   9.618  1.00 48.60           O  
ATOM   1796  N   GLY A 239      10.918  33.090  10.552  1.00 41.18           N  
ATOM   1797  CA  GLY A 239      10.489  31.868  11.204  1.00 41.32           C  
ATOM   1798  C   GLY A 239      11.645  31.116  11.823  1.00 45.95           C  
ATOM   1799  O   GLY A 239      12.776  31.156  11.326  1.00 45.51           O  
ATOM   1800  N   SER A 240      11.356  30.425  12.916  1.00 44.73           N  
ATOM   1801  CA  SER A 240      12.356  29.648  13.607  1.00 45.05           C  
ATOM   1802  CB  SER A 240      12.074  29.655  15.111  1.00 49.13           C  
ATOM   1803  OG  SER A 240      13.017  28.852  15.787  1.00 61.87           O  
ATOM   1804  C   SER A 240      12.354  28.221  13.077  1.00 49.10           C  
ATOM   1805  O   SER A 240      11.314  27.567  13.035  1.00 49.88           O  
ATOM   1806  N   ILE A 241      13.521  27.738  12.668  1.00 44.42           N  
ATOM   1807  CA  ILE A 241      13.651  26.371  12.189  1.00 44.58           C  
ATOM   1808  CB  ILE A 241      14.176  26.348  10.749  1.00 46.64           C  
ATOM   1809  CG1 ILE A 241      13.173  27.060   9.821  1.00 46.80           C  
ATOM   1810  CD1 ILE A 241      13.660  27.268   8.387  1.00 53.25           C  
ATOM   1811  CG2 ILE A 241      14.435  24.914  10.313  1.00 47.73           C  
ATOM   1812  C   ILE A 241      14.585  25.574  13.107  1.00 49.01           C  
ATOM   1813  O   ILE A 241      15.757  25.955  13.298  1.00 47.80           O  
ATOM   1814  N   GLN A 242      14.056  24.482  13.670  1.00 45.87           N  
ATOM   1815  CA  GLN A 242      14.791  23.608  14.593  1.00 45.87           C  
ATOM   1816  CB  GLN A 242      13.833  22.855  15.539  1.00 48.54           C  
ATOM   1817  CG  GLN A 242      13.074  23.765  16.509  1.00 54.09           C  
ATOM   1818  CD  GLN A 242      13.995  24.539  17.442  1.00 71.49           C  
ATOM   1819  OE1 GLN A 242      15.005  24.014  17.919  1.00 63.38           O  
ATOM   1820  NE2 GLN A 242      13.642  25.794  17.718  1.00 68.46           N  
ATOM   1821  C   GLN A 242      15.701  22.624  13.879  1.00 49.71           C  
ATOM   1822  O   GLN A 242      15.234  21.739  13.157  1.00 48.42           O  
ATOM   1823  N   MET A 243      17.006  22.796  14.082  1.00 48.13           N  
ATOM   1824  CA  MET A 243      18.010  21.918  13.499  1.00 47.76           C  
ATOM   1825  CB  MET A 243      19.223  22.702  13.005  1.00 48.97           C  
ATOM   1826  CG  MET A 243      18.914  23.778  11.974  1.00 52.40           C  
ATOM   1827  SD  MET A 243      20.404  24.643  11.482  1.00 56.09           S  
ATOM   1828  CE  MET A 243      20.883  25.451  13.019  1.00 52.40           C  
ATOM   1829  C   MET A 243      18.465  20.941  14.559  1.00 52.46           C  
ATOM   1830  O   MET A 243      18.780  21.318  15.699  1.00 51.56           O  
ATOM   1831  N   ARG A 244      18.518  19.682  14.178  1.00 50.07           N  
ATOM   1832  CA  ARG A 244      18.931  18.655  15.087  1.00 51.09           C  
ATOM   1833  CB  ARG A 244      17.715  17.788  15.454  1.00 51.06           C  
ATOM   1834  CG  ARG A 244      17.985  16.690  16.441  1.00 60.23           C  
ATOM   1835  CD  ARG A 244      16.699  15.993  16.903  1.00 70.44           C  
ATOM   1836  NE  ARG A 244      15.955  16.744  17.922  1.00 74.50           N  
ATOM   1837  CZ  ARG A 244      14.975  16.221  18.664  1.00 80.79           C  
ATOM   1838  NH1 ARG A 244      14.625  14.952  18.514  1.00 69.15           N  
ATOM   1839  NH2 ARG A 244      14.355  16.958  19.579  1.00 60.83           N  
ATOM   1840  C   ARG A 244      20.073  17.851  14.470  1.00 57.02           C  
ATOM   1841  O   ARG A 244      20.096  17.608  13.254  1.00 56.54           O  
ATOM   1842  N   SER A 245      21.040  17.479  15.310  1.00 43.89           N  
ATOM   1843  CA  SER A 245      22.164  16.655  14.893  1.00 43.49           C  
ATOM   1844  CB  SER A 245      23.168  16.499  16.048  1.00 46.60           C  
ATOM   1845  OG  SER A 245      23.785  17.725  16.390  1.00 56.25           O  
ATOM   1846  C   SER A 245      21.693  15.262  14.497  1.00 48.78           C  
ATOM   1847  O   SER A 245      20.628  14.829  14.922  1.00 48.22           O  
ATOM   1848  N   ARG A 246      22.484  14.560  13.684  1.00 47.18           N  
ATOM   1849  CA  ARG A 246      22.165  13.187  13.343  1.00 49.08           C  
ATOM   1850  CB  ARG A 246      22.557  12.821  11.901  1.00 49.47           C  
ATOM   1851  CG  ARG A 246      22.302  11.332  11.590  1.00 57.73           C  
ATOM   1852  CD  ARG A 246      22.371  10.993  10.092  1.00 61.49           C  
ATOM   1853  NE  ARG A 246      21.365  11.713   9.307  1.00 66.38           N  
ATOM   1854  CZ  ARG A 246      20.093  11.342   9.166  1.00 81.55           C  
ATOM   1855  NH1 ARG A 246      19.623  10.257   9.779  1.00 74.53           N  
ATOM   1856  NH2 ARG A 246      19.280  12.076   8.414  1.00 67.48           N  
ATOM   1857  C   ARG A 246      22.878  12.306  14.375  1.00 56.24           C  
ATOM   1858  O   ARG A 246      24.102  12.255  14.420  1.00 56.95           O  
ATOM   1859  N   ALA A 247      22.102  11.635  15.218  1.00 54.65           N  
ATOM   1860  CA  ALA A 247      22.656  10.800  16.271  1.00 56.71           C  
ATOM   1861  CB  ALA A 247      22.598  11.532  17.623  1.00 57.27           C  
ATOM   1862  C   ALA A 247      21.924   9.482  16.373  1.00 65.35           C  
ATOM   1863  O   ALA A 247      20.710   9.414  16.159  1.00 66.43           O  
ATOM   1864  N   VAL A 248      22.669   8.432  16.690  1.00 64.30           N  
ATOM   1865  CA  VAL A 248      22.096   7.098  16.854  1.00 67.26           C  
ATOM   1866  CB  VAL A 248      22.435   6.122  15.678  1.00 71.23           C  
ATOM   1867  CG1 VAL A 248      21.910   6.660  14.361  1.00 70.04           C  
ATOM   1868  CG2 VAL A 248      23.936   5.846  15.585  1.00 70.35           C  
ATOM   1869  C   VAL A 248      22.596   6.517  18.168  1.00 75.72           C  
ATOM   1870  O   VAL A 248      23.599   6.972  18.714  1.00 75.44           O  
ATOM   1871  N   ILE A 249      21.885   5.519  18.674  1.00 76.11           N  
ATOM   1872  CA  ILE A 249      22.289   4.819  19.883  1.00 78.98           C  
ATOM   1873  CB  ILE A 249      21.126   4.795  20.905  1.00 84.35           C  
ATOM   1874  CG1 ILE A 249      20.886   6.228  21.421  1.00 82.27           C  
ATOM   1875  CD1 ILE A 249      19.552   6.447  22.068  1.00 89.97           C  
ATOM   1876  CG2 ILE A 249      21.441   3.875  22.072  1.00 88.63           C  
ATOM   1877  C   ILE A 249      22.750   3.407  19.486  1.00 87.10           C  
ATOM   1878  O   ILE A 249      22.029   2.693  18.794  1.00 89.26           O  
ATOM   1879  N   GLU A 250      23.961   3.023  19.895  1.00 85.00           N  
ATOM   1880  CA  GLU A 250      24.511   1.719  19.589  1.00 88.33           C  
ATOM   1881  CB  GLU A 250      25.493   1.813  18.422  1.00 87.55           C  
ATOM   1882  CG  GLU A 250      26.649   2.453  18.478  1.00 95.53           C  
ATOM   1883  CD  GLU A 250      27.572   2.611  17.302  1.00109.47           C  
ATOM   1884  OE1 GLU A 250      28.760   2.819  17.512  1.00 85.79           O  
ATOM   1885  OE2 GLU A 250      27.119   2.544  16.168  1.00106.69           O  
ATOM   1886  C   GLU A 250      25.212   1.074  20.780  1.00 97.59           C  
ATOM   1887  O   GLU A 250      25.636   1.771  21.712  1.00 97.43           O  
ATOM   1888  N   GLU A 251      25.360  -0.253  20.722  1.00 98.42           N  
ATOM   1889  CA  GLU A 251      26.055  -1.015  21.772  1.00102.57           C  
ATOM   1890  CB  GLU A 251      25.646  -2.492  21.701  1.00108.59           C  
ATOM   1891  CG  GLU A 251      25.628  -3.024  20.486  1.00119.75           C  
ATOM   1892  CD  GLU A 251      24.907  -4.120  20.496  1.00141.78           C  
ATOM   1893  OE1 GLU A 251      25.347  -5.100  21.103  1.00140.21           O  
ATOM   1894  OE2 GLU A 251      23.896  -3.994  19.878  1.00133.25           O  
ATOM   1895  C   GLU A 251      27.568  -0.871  21.634  1.00107.23           C  
ATOM   1896  O   GLU A 251      28.073  -0.663  20.537  1.00106.71           O  
ATOM   1897  N   ARG A 252      28.284  -0.974  22.753  1.00104.40           N  
ATOM   1898  CA  ARG A 252      29.749  -0.923  22.737  1.00104.97           C  
ATOM   1899  CB  ARG A 252      30.201   0.358  23.417  1.00105.11           C  
ATOM   1900  CG  ARG A 252      29.799   0.801  24.644  1.00111.79           C  
ATOM   1901  CD  ARG A 252      30.242   2.103  25.214  1.00122.86           C  
ATOM   1902  NE  ARG A 252      29.860   2.502  26.424  1.00132.71           N  
ATOM   1903  CZ  ARG A 252      30.395   2.533  27.619  1.00144.23           C  
ATOM   1904  NH1 ARG A 252      31.628   2.123  27.803  1.00133.23           N  
ATOM   1905  NH2 ARG A 252      29.694   2.985  28.635  1.00126.56           N  
ATOM   1906  C   ARG A 252      30.385  -2.115  23.423  1.00113.75           C  
ATOM   1907  O   ARG A 252      31.570  -2.117  23.634  1.00114.72           O  
ATOM   1908  N   GLY A 253      29.597  -3.118  23.777  1.00113.01           N  
ATOM   1909  CA  GLY A 253      30.083  -4.265  24.478  1.00118.18           C  
ATOM   1910  C   GLY A 253      29.771  -4.285  25.961  1.00123.96           C  
ATOM   1911  O   GLY A 253      29.642  -3.239  26.590  1.00120.57           O  
ATOM   1912  N   GLY A 254      29.637  -5.488  26.511  1.00125.85           N  
ATOM   1913  CA  GLY A 254      29.338  -5.706  27.927  1.00129.22           C  
ATOM   1914  C   GLY A 254      28.021  -5.112  28.389  1.00130.94           C  
ATOM   1915  O   GLY A 254      27.910  -4.654  29.528  1.00131.50           O  
ATOM   1916  N   GLY A 255      27.030  -5.103  27.503  1.00124.65           N  
ATOM   1917  CA  GLY A 255      25.714  -4.542  27.832  1.00122.60           C  
ATOM   1918  C   GLY A 255      25.682  -3.023  27.922  1.00118.84           C  
ATOM   1919  O   GLY A 255      24.689  -2.441  28.352  1.00117.37           O  
ATOM   1920  N   ARG A 256      26.767  -2.372  27.520  1.00110.78           N  
ATOM   1921  CA  ARG A 256      26.839  -0.924  27.560  1.00104.98           C  
ATOM   1922  CB  ARG A 256      28.200  -0.482  28.081  1.00104.57           C  
ATOM   1923  CG  ARG A 256      28.428  -0.858  29.539  1.00116.19           C  
ATOM   1924  CD  ARG A 256      29.771  -0.391  30.025  1.00123.74           C  
ATOM   1925  C   ARG A 256      26.534  -0.267  26.213  1.00102.23           C  
ATOM   1926  O   ARG A 256      26.670  -0.896  25.164  1.00102.00           O  
ATOM   1927  N   GLN A 257      26.128   1.002  26.248  1.00 93.30           N  
ATOM   1928  CA  GLN A 257      25.767   1.735  25.033  1.00 88.10           C  
ATOM   1929  CB  GLN A 257      24.261   1.983  24.996  1.00 88.99           C  
ATOM   1930  CG  GLN A 257      23.395   0.757  24.825  1.00101.02           C  
ATOM   1931  CD  GLN A 257      21.930   1.102  24.899  1.00110.70           C  
ATOM   1932  OE1 GLN A 257      21.476   1.732  25.859  1.00103.31           O  
ATOM   1933  NE2 GLN A 257      21.172   0.691  23.889  1.00 99.59           N  
ATOM   1934  C   GLN A 257      26.459   3.079  24.899  1.00 86.67           C  
ATOM   1935  O   GLN A 257      27.018   3.612  25.864  1.00 87.21           O  
ATOM   1936  N   ARG A 258      26.394   3.636  23.691  1.00 78.44           N  
ATOM   1937  CA  ARG A 258      26.943   4.954  23.402  1.00 74.27           C  
ATOM   1938  CB  ARG A 258      28.372   4.854  22.868  1.00 74.15           C  
ATOM   1939  CG  ARG A 258      28.503   4.115  21.535  1.00 85.03           C  
ATOM   1940  CD  ARG A 258      29.955   3.942  21.106  1.00 89.10           C  
ATOM   1941  NE  ARG A 258      30.148   3.007  20.126  1.00 96.05           N  
ATOM   1942  CZ  ARG A 258      31.081   2.184  19.811  1.00110.76           C  
ATOM   1943  NH1 ARG A 258      30.983   1.476  18.747  1.00 94.82           N  
ATOM   1944  NH2 ARG A 258      32.095   2.050  20.570  1.00105.77           N  
ATOM   1945  C   ARG A 258      26.070   5.674  22.380  1.00 75.56           C  
ATOM   1946  O   ARG A 258      25.349   5.039  21.610  1.00 76.73           O  
ATOM   1947  N   ILE A 259      26.135   7.002  22.402  1.00 68.45           N  
ATOM   1948  CA  ILE A 259      25.454   7.843  21.433  1.00 65.09           C  
ATOM   1949  CB  ILE A 259      24.815   9.079  22.116  1.00 66.44           C  
ATOM   1950  CG1 ILE A 259      23.745   8.639  23.121  1.00 68.71           C  
ATOM   1951  CD1 ILE A 259      23.381   9.728  24.131  1.00 70.21           C  
ATOM   1952  CG2 ILE A 259      24.237  10.042  21.089  1.00 63.38           C  
ATOM   1953  C   ILE A 259      26.542   8.280  20.461  1.00 66.91           C  
ATOM   1954  O   ILE A 259      27.617   8.732  20.888  1.00 65.68           O  
ATOM   1955  N   VAL A 260      26.284   8.110  19.162  1.00 62.31           N  
ATOM   1956  CA  VAL A 260      27.242   8.504  18.125  1.00 60.18           C  
ATOM   1957  CB  VAL A 260      27.680   7.294  17.261  1.00 65.11           C  
ATOM   1958  CG1 VAL A 260      28.690   7.729  16.206  1.00 63.88           C  
ATOM   1959  CG2 VAL A 260      28.258   6.174  18.132  1.00 67.66           C  
ATOM   1960  C   VAL A 260      26.642   9.586  17.226  1.00 60.38           C  
ATOM   1961  O   VAL A 260      25.602   9.368  16.589  1.00 59.40           O  
ATOM   1962  N   VAL A 261      27.288  10.755  17.184  1.00 53.80           N  
ATOM   1963  CA  VAL A 261      26.829  11.889  16.388  1.00 50.86           C  
ATOM   1964  CB  VAL A 261      26.919  13.214  17.198  1.00 53.26           C  
ATOM   1965  CG1 VAL A 261      26.429  14.433  16.366  1.00 50.84           C  
ATOM   1966  CG2 VAL A 261      26.150  13.088  18.521  1.00 53.80           C  
ATOM   1967  C   VAL A 261      27.675  11.979  15.117  1.00 53.72           C  
ATOM   1968  O   VAL A 261      28.901  12.065  15.200  1.00 53.41           O  
ATOM   1969  N   THR A 262      27.032  11.970  13.947  1.00 50.65           N  
ATOM   1970  CA  THR A 262      27.762  11.980  12.679  1.00 51.72           C  
ATOM   1971  CB  THR A 262      27.400  10.742  11.844  1.00 61.74           C  
ATOM   1972  OG1 THR A 262      25.976  10.675  11.718  1.00 68.12           O  
ATOM   1973  CG2 THR A 262      27.896   9.451  12.520  1.00 56.70           C  
ATOM   1974  C   THR A 262      27.494  13.245  11.872  1.00 57.13           C  
ATOM   1975  O   THR A 262      28.148  13.514  10.876  1.00 58.21           O  
ATOM   1976  N   GLU A 263      26.533  14.030  12.313  1.00 53.20           N  
ATOM   1977  CA  GLU A 263      26.214  15.268  11.625  1.00 51.74           C  
ATOM   1978  CB  GLU A 263      25.097  15.025  10.604  1.00 53.08           C  
ATOM   1979  CG  GLU A 263      25.460  14.018   9.518  1.00 62.97           C  
ATOM   1980  CD  GLU A 263      24.270  13.588   8.657  1.00 81.21           C  
ATOM   1981  OE1 GLU A 263      24.477  12.802   7.720  1.00 66.09           O  
ATOM   1982  OE2 GLU A 263      23.126  14.022   8.913  1.00 77.20           O  
ATOM   1983  C   GLU A 263      25.779  16.279  12.680  1.00 54.69           C  
ATOM   1984  O   GLU A 263      25.140  15.918  13.658  1.00 54.76           O  
ATOM   1985  N   ILE A 264      26.143  17.537  12.500  1.00 50.75           N  
ATOM   1986  CA  ILE A 264      25.757  18.553  13.477  1.00 50.18           C  
ATOM   1987  CB  ILE A 264      26.961  19.036  14.319  1.00 53.68           C  
ATOM   1988  CG1 ILE A 264      28.019  19.705  13.428  1.00 54.59           C  
ATOM   1989  CD1 ILE A 264      29.171  20.395  14.197  1.00 58.04           C  
ATOM   1990  CG2 ILE A 264      27.530  17.863  15.113  1.00 55.08           C  
ATOM   1991  C   ILE A 264      25.023  19.717  12.813  1.00 53.20           C  
ATOM   1992  O   ILE A 264      25.045  19.842  11.586  1.00 52.13           O  
ATOM   1993  N   PRO A 265      24.342  20.561  13.610  1.00 50.29           N  
ATOM   1994  CA  PRO A 265      23.601  21.659  12.992  1.00 49.45           C  
ATOM   1995  CB  PRO A 265      22.908  22.338  14.187  1.00 51.63           C  
ATOM   1996  CG  PRO A 265      22.909  21.279  15.284  1.00 55.96           C  
ATOM   1997  CD  PRO A 265      24.194  20.549  15.077  1.00 52.04           C  
ATOM   1998  C   PRO A 265      24.513  22.649  12.273  1.00 51.23           C  
ATOM   1999  O   PRO A 265      25.702  22.749  12.585  1.00 50.76           O  
ATOM   2000  N   PHE A 266      23.932  23.375  11.324  1.00 47.86           N  
ATOM   2001  CA  PHE A 266      24.629  24.368  10.526  1.00 48.67           C  
ATOM   2002  CB  PHE A 266      23.670  24.918   9.452  1.00 51.64           C  
ATOM   2003  CG  PHE A 266      24.303  25.888   8.481  1.00 55.32           C  
ATOM   2004  CD1 PHE A 266      25.422  25.527   7.744  1.00 59.14           C  
ATOM   2005  CE1 PHE A 266      25.998  26.421   6.831  1.00 62.61           C  
ATOM   2006  CZ  PHE A 266      25.435  27.658   6.623  1.00 62.94           C  
ATOM   2007  CE2 PHE A 266      24.306  28.025   7.339  1.00 63.60           C  
ATOM   2008  CD2 PHE A 266      23.741  27.132   8.259  1.00 58.56           C  
ATOM   2009  C   PHE A 266      25.166  25.499  11.388  1.00 53.93           C  
ATOM   2010  O   PHE A 266      24.474  26.001  12.278  1.00 54.58           O  
ATOM   2011  N   GLN A 267      26.416  25.877  11.125  1.00 50.75           N  
ATOM   2012  CA  GLN A 267      27.093  26.973  11.831  1.00 51.44           C  
ATOM   2013  CB  GLN A 267      26.317  28.288  11.674  1.00 54.20           C  
ATOM   2014  CG  GLN A 267      26.383  28.848  10.245  1.00 68.24           C  
ATOM   2015  CD  GLN A 267      25.424  29.999  10.022  1.00 84.65           C  
ATOM   2016  OE1 GLN A 267      24.439  30.090  10.316  1.00 81.36           O  
ATOM   2017  NE2 GLN A 267      25.698  30.879   9.474  1.00 74.56           N  
ATOM   2018  C   GLN A 267      27.447  26.688  13.291  1.00 55.31           C  
ATOM   2019  O   GLN A 267      27.855  27.587  14.013  1.00 56.48           O  
ATOM   2020  N   VAL A 268      27.306  25.437  13.717  1.00 51.17           N  
ATOM   2021  CA  VAL A 268      27.681  25.050  15.073  1.00 51.08           C  
ATOM   2022  CB  VAL A 268      26.760  23.935  15.621  1.00 53.14           C  
ATOM   2023  CG1 VAL A 268      27.329  23.325  16.891  1.00 52.73           C  
ATOM   2024  CG2 VAL A 268      25.341  24.472  15.855  1.00 53.21           C  
ATOM   2025  C   VAL A 268      29.151  24.606  15.082  1.00 58.72           C  
ATOM   2026  O   VAL A 268      29.559  23.765  14.280  1.00 59.95           O  
ATOM   2027  N   ASN A 269      29.946  25.199  15.971  1.00 55.88           N  
ATOM   2028  CA  ASN A 269      31.359  24.845  16.102  1.00 55.81           C  
ATOM   2029  CB  ASN A 269      32.114  25.986  16.802  1.00 57.31           C  
ATOM   2030  CG  ASN A 269      33.575  25.682  17.055  1.00 77.09           C  
ATOM   2031  OD1 ASN A 269      33.939  24.579  17.472  1.00 71.56           O  
ATOM   2032  ND2 ASN A 269      34.426  26.683  16.853  1.00 69.06           N  
ATOM   2033  C   ASN A 269      31.432  23.540  16.889  1.00 57.65           C  
ATOM   2034  O   ASN A 269      31.052  23.500  18.061  1.00 56.98           O  
ATOM   2035  N   LYS A 270      31.882  22.471  16.229  1.00 53.53           N  
ATOM   2036  CA  LYS A 270      31.950  21.137  16.849  1.00 52.95           C  
ATOM   2037  CB  LYS A 270      32.463  20.097  15.836  1.00 53.59           C  
ATOM   2038  CG  LYS A 270      32.683  18.686  16.404  1.00 56.37           C  
ATOM   2039  CD  LYS A 270      32.934  17.647  15.304  1.00 61.13           C  
ATOM   2040  CE  LYS A 270      34.109  17.987  14.390  1.00 61.41           C  
ATOM   2041  NZ  LYS A 270      35.412  17.992  15.104  1.00 64.99           N  
ATOM   2042  C   LYS A 270      32.750  21.084  18.165  1.00 61.53           C  
ATOM   2043  O   LYS A 270      32.269  20.541  19.169  1.00 60.83           O  
ATOM   2044  N   ALA A 271      33.964  21.639  18.156  1.00 61.67           N  
ATOM   2045  CA  ALA A 271      34.804  21.671  19.351  1.00 63.93           C  
ATOM   2046  CB  ALA A 271      36.135  22.373  19.066  1.00 66.77           C  
ATOM   2047  C   ALA A 271      34.082  22.366  20.507  1.00 69.90           C  
ATOM   2048  O   ALA A 271      34.132  21.904  21.649  1.00 70.98           O  
ATOM   2049  N   ARG A 272      33.409  23.472  20.195  1.00 66.96           N  
ATOM   2050  CA  ARG A 272      32.681  24.254  21.193  1.00 67.64           C  
ATOM   2051  CB  ARG A 272      32.271  25.600  20.596  1.00 68.32           C  
ATOM   2052  CG  ARG A 272      31.646  26.566  21.560  1.00 81.51           C  
ATOM   2053  CD  ARG A 272      31.410  27.869  20.836  1.00 96.29           C  
ATOM   2054  NE  ARG A 272      32.401  28.569  20.412  1.00104.37           N  
ATOM   2055  CZ  ARG A 272      32.609  29.298  19.325  1.00119.74           C  
ATOM   2056  NH1 ARG A 272      33.752  29.942  19.161  1.00109.31           N  
ATOM   2057  NH2 ARG A 272      31.689  29.343  18.378  1.00104.50           N  
ATOM   2058  C   ARG A 272      31.470  23.483  21.724  1.00 69.68           C  
ATOM   2059  O   ARG A 272      31.197  23.500  22.931  1.00 71.20           O  
ATOM   2060  N   MET A 273      30.764  22.787  20.831  1.00 63.11           N  
ATOM   2061  CA  MET A 273      29.611  21.972  21.222  1.00 62.34           C  
ATOM   2062  CB  MET A 273      28.963  21.327  19.992  1.00 63.29           C  
ATOM   2063  CG  MET A 273      27.763  20.448  20.310  1.00 66.62           C  
ATOM   2064  SD  MET A 273      27.152  19.512  18.889  1.00 69.85           S  
ATOM   2065  CE  MET A 273      28.495  18.374  18.632  1.00 67.05           C  
ATOM   2066  C   MET A 273      30.059  20.890  22.204  1.00 66.75           C  
ATOM   2067  O   MET A 273      29.403  20.647  23.220  1.00 65.89           O  
ATOM   2068  N   ILE A 274      31.180  20.242  21.884  1.00 63.73           N  
ATOM   2069  CA  ILE A 274      31.768  19.216  22.743  1.00 64.32           C  
ATOM   2070  CB  ILE A 274      32.970  18.521  22.067  1.00 67.71           C  
ATOM   2071  CG1 ILE A 274      32.503  17.752  20.823  1.00 66.14           C  
ATOM   2072  CD1 ILE A 274      33.617  17.165  20.013  1.00 71.87           C  
ATOM   2073  CG2 ILE A 274      33.692  17.580  23.052  1.00 70.81           C  
ATOM   2074  C   ILE A 274      32.169  19.801  24.104  1.00 70.05           C  
ATOM   2075  O   ILE A 274      31.907  19.189  25.135  1.00 70.53           O  
ATOM   2076  N   GLU A 275      32.777  20.990  24.114  1.00 67.27           N  
ATOM   2077  CA  GLU A 275      33.164  21.609  25.382  1.00 69.15           C  
ATOM   2078  CB  GLU A 275      34.066  22.840  25.182  1.00 71.65           C  
ATOM   2079  CG  GLU A 275      34.539  23.516  26.496  1.00 89.40           C  
ATOM   2080  CD  GLU A 275      35.257  22.567  27.480  1.00122.49           C  
ATOM   2081  OE1 GLU A 275      36.159  21.804  27.061  1.00128.78           O  
ATOM   2082  OE2 GLU A 275      34.923  22.603  28.687  1.00115.18           O  
ATOM   2083  C   GLU A 275      31.951  21.920  26.270  1.00 73.56           C  
ATOM   2084  O   GLU A 275      32.046  21.834  27.492  1.00 76.04           O  
ATOM   2085  N   LYS A 276      30.815  22.256  25.654  1.00 67.67           N  
ATOM   2086  CA  LYS A 276      29.590  22.529  26.397  1.00 67.56           C  
ATOM   2087  CB  LYS A 276      28.549  23.237  25.524  1.00 67.95           C  
ATOM   2088  CG  LYS A 276      28.873  24.684  25.244  1.00 80.83           C  
ATOM   2089  CD  LYS A 276      27.792  25.404  24.459  1.00 88.92           C  
ATOM   2090  CE  LYS A 276      28.120  26.876  24.264  1.00 98.43           C  
ATOM   2091  NZ  LYS A 276      27.070  27.580  23.495  1.00105.50           N  
ATOM   2092  C   LYS A 276      29.022  21.252  27.005  1.00 71.89           C  
ATOM   2093  O   LYS A 276      28.500  21.267  28.116  1.00 74.33           O  
ATOM   2094  N   ILE A 277      29.136  20.140  26.290  1.00 65.83           N  
ATOM   2095  CA  ILE A 277      28.647  18.885  26.822  1.00 66.13           C  
ATOM   2096  CB  ILE A 277      28.684  17.748  25.780  1.00 67.10           C  
ATOM   2097  CG1 ILE A 277      27.787  18.096  24.584  1.00 64.74           C  
ATOM   2098  CD1 ILE A 277      27.899  17.126  23.433  1.00 64.75           C  
ATOM   2099  CG2 ILE A 277      28.254  16.428  26.416  1.00 68.74           C  
ATOM   2100  C   ILE A 277      29.508  18.517  28.016  1.00 73.96           C  
ATOM   2101  O   ILE A 277      28.990  18.118  29.057  1.00 74.75           O  
ATOM   2102  N   ALA A 278      30.826  18.649  27.852  1.00 72.48           N  
ATOM   2103  CA  ALA A 278      31.786  18.354  28.910  1.00 75.31           C  
ATOM   2104  CB  ALA A 278      33.220  18.536  28.406  1.00 75.99           C  
ATOM   2105  C   ALA A 278      31.531  19.228  30.143  1.00 81.82           C  
ATOM   2106  O   ALA A 278      31.667  18.756  31.274  1.00 84.12           O  
ATOM   2107  N   GLU A 279      31.143  20.488  29.907  1.00 78.24           N  
ATOM   2108  CA  GLU A 279      30.838  21.445  30.972  1.00 80.86           C  
ATOM   2109  CB  GLU A 279      30.589  22.853  30.403  1.00 81.45           C  
ATOM   2110  CG  GLU A 279      30.433  23.865  31.321  1.00 96.11           C  
ATOM   2111  CD  GLU A 279      30.014  25.181  30.709  1.00118.07           C  
ATOM   2112  OE1 GLU A 279      29.268  25.252  29.814  1.00115.00           O  
ATOM   2113  OE2 GLU A 279      30.419  26.152  31.142  1.00108.49           O  
ATOM   2114  C   GLU A 279      29.628  20.975  31.777  1.00 87.13           C  
ATOM   2115  O   GLU A 279      29.674  20.953  33.010  1.00 89.85           O  
ATOM   2116  N   LEU A 280      28.561  20.582  31.074  1.00 82.63           N  
ATOM   2117  CA  LEU A 280      27.338  20.072  31.702  1.00 83.89           C  
ATOM   2118  CB  LEU A 280      26.312  19.631  30.660  1.00 81.55           C  
ATOM   2119  CG  LEU A 280      25.426  20.576  29.883  1.00 84.24           C  
ATOM   2120  CD1 LEU A 280      24.500  19.733  29.048  1.00 82.62           C  
ATOM   2121  CD2 LEU A 280      24.620  21.466  30.828  1.00 88.58           C  
ATOM   2122  C   LEU A 280      27.606  18.889  32.612  1.00 89.81           C  
ATOM   2123  O   LEU A 280      27.058  18.815  33.711  1.00 92.36           O  
ATOM   2124  N   VAL A 281      28.434  17.960  32.135  1.00 85.62           N  
ATOM   2125  CA  VAL A 281      28.803  16.766  32.892  1.00 88.69           C  
ATOM   2126  CB  VAL A 281      29.567  15.753  31.997  1.00 91.20           C  
ATOM   2127  CG1 VAL A 281      30.091  14.569  32.816  1.00 94.18           C  
ATOM   2128  CG2 VAL A 281      28.679  15.277  30.850  1.00 88.21           C  
ATOM   2129  C   VAL A 281      29.640  17.141  34.121  1.00 97.44           C  
ATOM   2130  O   VAL A 281      29.405  16.633  35.222  1.00100.69           O  
ATOM   2131  N   ARG A 282      30.593  18.053  33.918  1.00 93.76           N  
ATOM   2132  CA  ARG A 282      31.509  18.517  34.962  1.00 96.94           C  
ATOM   2133  CB  ARG A 282      32.613  19.372  34.334  1.00 94.75           C  
ATOM   2134  CG  ARG A 282      33.658  19.875  35.283  1.00106.30           C  
ATOM   2135  CD  ARG A 282      34.813  20.619  34.608  1.00112.20           C  
ATOM   2136  NE  ARG A 282      34.479  21.617  33.701  1.00115.15           N  
ATOM   2137  CZ  ARG A 282      34.436  21.738  32.432  1.00121.33           C  
ATOM   2138  NH1 ARG A 282      34.035  22.824  31.907  1.00106.84           N  
ATOM   2139  NH2 ARG A 282      34.799  20.775  31.684  1.00104.46           N  
ATOM   2140  C   ARG A 282      30.783  19.290  36.059  1.00105.05           C  
ATOM   2141  O   ARG A 282      31.188  19.262  37.209  1.00109.21           O  
ATOM   2142  N   ASP A 283      29.700  19.960  35.691  1.00100.34           N  
ATOM   2143  CA  ASP A 283      28.866  20.719  36.623  1.00102.90           C  
ATOM   2144  CB  ASP A 283      28.380  22.031  35.996  1.00102.61           C  
ATOM   2145  CG  ASP A 283      29.494  22.999  35.728  1.00112.29           C  
ATOM   2146  OD1 ASP A 283      30.642  22.716  36.130  1.00114.04           O  
ATOM   2147  OD2 ASP A 283      29.225  24.042  35.116  1.00117.53           O  
ATOM   2148  C   ASP A 283      27.674  19.907  37.122  1.00108.76           C  
ATOM   2149  O   ASP A 283      26.825  20.435  37.834  1.00110.99           O  
ATOM   2150  N   LYS A 284      27.612  18.637  36.713  1.00104.06           N  
ATOM   2151  CA  LYS A 284      26.578  17.688  37.131  1.00105.35           C  
ATOM   2152  CB  LYS A 284      26.721  17.341  38.626  1.00112.73           C  
ATOM   2153  CG  LYS A 284      28.061  16.674  38.949  1.00121.97           C  
ATOM   2154  CD  LYS A 284      28.323  16.534  40.434  1.00136.65           C  
ATOM   2155  CE  LYS A 284      29.720  16.011  40.658  1.00145.93           C  
ATOM   2156  NZ  LYS A 284      30.087  15.998  41.863  1.00150.81           N  
ATOM   2157  C   LYS A 284      25.172  18.151  36.769  1.00107.78           C  
ATOM   2158  O   LYS A 284      24.203  17.870  37.473  1.00110.05           O  
ATOM   2159  N   LYS A 285      25.079  18.871  35.655  1.00100.74           N  
ATOM   2160  CA  LYS A 285      23.791  19.350  35.152  1.00 98.97           C  
ATOM   2161  CB  LYS A 285      23.934  20.706  34.463  1.00 98.52           C  
ATOM   2162  CG  LYS A 285      24.241  21.846  35.434  1.00111.08           C  
ATOM   2163  CD  LYS A 285      24.373  23.182  34.708  1.00117.96           C  
ATOM   2164  CE  LYS A 285      24.511  24.341  35.690  1.00131.12           C  
ATOM   2165  NZ  LYS A 285      24.833  25.482  35.156  1.00140.86           N  
ATOM   2166  C   LYS A 285      23.117  18.311  34.249  1.00100.65           C  
ATOM   2167  O   LYS A 285      21.993  18.512  33.793  1.00100.29           O  
ATOM   2168  N   ILE A 286      23.812  17.200  34.008  1.00 95.73           N  
ATOM   2169  CA  ILE A 286      23.280  16.085  33.224  1.00 94.29           C  
ATOM   2170  CB  ILE A 286      23.520  16.254  31.692  1.00 93.21           C  
ATOM   2171  CG1 ILE A 286      22.680  15.242  30.901  1.00 92.70           C  
ATOM   2172  CD1 ILE A 286      22.667  15.476  29.396  1.00 94.81           C  
ATOM   2173  CG2 ILE A 286      25.013  16.177  31.346  1.00 92.82           C  
ATOM   2174  C   ILE A 286      23.853  14.765  33.751  1.00100.93           C  
ATOM   2175  O   ILE A 286      25.046  14.669  34.044  1.00101.31           O  
ATOM   2176  N   ASP A 287      22.991  13.757  33.870  1.00 99.24           N  
ATOM   2177  CA  ASP A 287      23.382  12.446  34.382  1.00101.79           C  
ATOM   2178  CB  ASP A 287      22.352  11.978  35.388  1.00109.00           C  
ATOM   2179  CG  ASP A 287      22.349  10.737  35.746  1.00124.68           C  
ATOM   2180  OD1 ASP A 287      21.523  10.029  35.268  1.00123.09           O  
ATOM   2181  OD2 ASP A 287      23.163  10.467  36.507  1.00135.88           O  
ATOM   2182  C   ASP A 287      23.520  11.345  33.338  1.00102.71           C  
ATOM   2183  O   ASP A 287      22.783  11.324  32.354  1.00 99.98           O  
ATOM   2184  N   GLY A 288      24.473  10.445  33.553  1.00 99.46           N  
ATOM   2185  CA  GLY A 288      24.615   9.249  32.701  1.00 98.16           C  
ATOM   2186  C   GLY A 288      25.753   9.146  31.701  1.00 95.61           C  
ATOM   2187  O   GLY A 288      25.904   8.113  31.044  1.00 94.32           O  
ATOM   2188  N   ILE A 289      26.552  10.200  31.573  1.00 88.43           N  
ATOM   2189  CA  ILE A 289      27.658  10.210  30.627  1.00 84.85           C  
ATOM   2190  CB  ILE A 289      27.786  11.579  29.902  1.00 83.59           C  
ATOM   2191  CG1 ILE A 289      26.485  11.907  29.149  1.00 81.59           C  
ATOM   2192  CD1 ILE A 289      26.475  13.266  28.440  1.00 85.30           C  
ATOM   2193  CG2 ILE A 289      28.983  11.582  28.963  1.00 81.55           C  
ATOM   2194  C   ILE A 289      28.963   9.799  31.302  1.00 90.48           C  
ATOM   2195  O   ILE A 289      29.314  10.321  32.347  1.00 90.91           O  
ATOM   2196  N   THR A 290      29.671   8.847  30.705  1.00 88.12           N  
ATOM   2197  CA  THR A 290      30.917   8.343  31.274  1.00 90.60           C  
ATOM   2198  CB  THR A 290      30.882   6.802  31.436  1.00102.50           C  
ATOM   2199  OG1 THR A 290      30.624   6.179  30.171  1.00100.02           O  
ATOM   2200  CG2 THR A 290      29.818   6.394  32.428  1.00104.62           C  
ATOM   2201  C   THR A 290      32.147   8.728  30.474  1.00 92.05           C  
ATOM   2202  O   THR A 290      33.258   8.658  30.985  1.00 93.00           O  
ATOM   2203  N   ASP A 291      31.959   9.104  29.213  1.00 85.31           N  
ATOM   2204  CA  ASP A 291      33.075   9.514  28.363  1.00 83.09           C  
ATOM   2205  CB  ASP A 291      33.895   8.310  27.862  1.00 86.82           C  
ATOM   2206  CG  ASP A 291      35.302   8.692  27.434  1.00 96.39           C  
ATOM   2207  OD1 ASP A 291      35.695   9.859  27.646  1.00 96.19           O  
ATOM   2208  OD2 ASP A 291      36.021   7.836  26.889  1.00102.54           O  
ATOM   2209  C   ASP A 291      32.554  10.345  27.189  1.00 82.61           C  
ATOM   2210  O   ASP A 291      31.396  10.228  26.797  1.00 81.44           O  
ATOM   2211  N   LEU A 292      33.420  11.193  26.652  1.00 76.14           N  
ATOM   2212  CA  LEU A 292      33.087  12.071  25.551  1.00 71.74           C  
ATOM   2213  CB  LEU A 292      32.681  13.452  26.098  1.00 70.63           C  
ATOM   2214  CG  LEU A 292      32.341  14.597  25.147  1.00 72.61           C  
ATOM   2215  CD1 LEU A 292      31.173  14.243  24.248  1.00 70.83           C  
ATOM   2216  CD2 LEU A 292      32.042  15.872  25.931  1.00 74.68           C  
ATOM   2217  C   LEU A 292      34.312  12.180  24.656  1.00 72.53           C  
ATOM   2218  O   LEU A 292      35.358  12.673  25.087  1.00 73.92           O  
ATOM   2219  N   ARG A 293      34.201  11.709  23.414  1.00 65.32           N  
ATOM   2220  CA  ARG A 293      35.344  11.757  22.506  1.00 64.41           C  
ATOM   2221  CB  ARG A 293      35.996  10.377  22.399  1.00 68.19           C  
ATOM   2222  CG  ARG A 293      36.285   9.669  23.520  1.00 76.11           C  
ATOM   2223  CD  ARG A 293      36.990   8.336  23.334  1.00 82.41           C  
ATOM   2224  NE  ARG A 293      36.175   7.400  22.596  1.00 89.15           N  
ATOM   2225  CZ  ARG A 293      35.256   6.621  23.126  1.00105.39           C  
ATOM   2226  NH1 ARG A 293      35.012   6.653  24.411  1.00 90.60           N  
ATOM   2227  NH2 ARG A 293      34.574   5.804  22.361  1.00 97.92           N  
ATOM   2228  C   ARG A 293      34.999  12.226  21.097  1.00 62.75           C  
ATOM   2229  O   ARG A 293      33.943  11.896  20.563  1.00 60.52           O  
ATOM   2230  N   ASP A 294      35.896  13.000  20.503  1.00 58.06           N  
ATOM   2231  CA  ASP A 294      35.741  13.378  19.119  1.00 55.99           C  
ATOM   2232  CB  ASP A 294      36.190  14.815  18.877  1.00 57.40           C  
ATOM   2233  CG  ASP A 294      35.811  15.317  17.494  1.00 66.78           C  
ATOM   2234  OD1 ASP A 294      35.192  14.553  16.728  1.00 66.86           O  
ATOM   2235  OD2 ASP A 294      36.113  16.479  17.172  1.00 71.29           O  
ATOM   2236  C   ASP A 294      36.585  12.420  18.294  1.00 60.29           C  
ATOM   2237  O   ASP A 294      37.815  12.509  18.298  1.00 61.46           O  
ATOM   2238  N   GLU A 295      35.926  11.483  17.621  1.00 56.19           N  
ATOM   2239  CA  GLU A 295      36.616  10.513  16.774  1.00 57.96           C  
ATOM   2240  CB  GLU A 295      36.062   9.108  17.003  1.00 60.04           C  
ATOM   2241  CG  GLU A 295      36.209   8.622  18.449  1.00 67.86           C  
ATOM   2242  CD  GLU A 295      35.719   7.200  18.672  1.00 86.05           C  
ATOM   2243  OE1 GLU A 295      35.101   6.611  17.752  1.00 71.85           O  
ATOM   2244  OE2 GLU A 295      35.949   6.669  19.779  1.00 86.45           O  
ATOM   2245  C   GLU A 295      36.548  10.903  15.291  1.00 61.92           C  
ATOM   2246  O   GLU A 295      36.760  10.077  14.409  1.00 62.59           O  
ATOM   2247  N   THR A 296      36.244  12.167  15.024  1.00 56.94           N  
ATOM   2248  CA  THR A 296      36.208  12.684  13.660  1.00 55.72           C  
ATOM   2249  CB  THR A 296      35.835  14.190  13.644  1.00 52.84           C  
ATOM   2250  OG1 THR A 296      34.516  14.362  14.165  1.00 51.77           O  
ATOM   2251  CG2 THR A 296      35.887  14.774  12.225  1.00 44.44           C  
ATOM   2252  C   THR A 296      37.557  12.505  12.962  1.00 64.22           C  
ATOM   2253  O   THR A 296      38.612  12.714  13.564  1.00 66.64           O  
ATOM   2254  N   SER A 297      37.524  12.119  11.694  1.00 61.47           N  
ATOM   2255  CA  SER A 297      38.754  11.993  10.912  1.00 64.51           C  
ATOM   2256  CB  SER A 297      39.449  10.666  11.168  1.00 70.73           C  
ATOM   2257  OG  SER A 297      38.807   9.624  10.455  1.00 77.06           O  
ATOM   2258  C   SER A 297      38.400  12.119   9.444  1.00 69.26           C  
ATOM   2259  O   SER A 297      37.226  12.055   9.088  1.00 66.48           O  
ATOM   2260  N   LEU A 298      39.407  12.305   8.588  1.00 70.24           N  
ATOM   2261  CA  LEU A 298      39.164  12.420   7.155  1.00 71.70           C  
ATOM   2262  CB  LEU A 298      40.444  12.778   6.394  1.00 75.07           C  
ATOM   2263  CG  LEU A 298      40.970  14.204   6.440  1.00 80.03           C  
ATOM   2264  CD1 LEU A 298      42.290  14.264   5.709  1.00 84.33           C  
ATOM   2265  CD2 LEU A 298      39.976  15.180   5.828  1.00 80.15           C  
ATOM   2266  C   LEU A 298      38.570  11.149   6.563  1.00 79.76           C  
ATOM   2267  O   LEU A 298      37.680  11.215   5.717  1.00 79.79           O  
ATOM   2268  N   ARG A 299      39.076  10.004   7.012  1.00 79.52           N  
ATOM   2269  CA  ARG A 299      38.610   8.713   6.559  1.00 81.23           C  
ATOM   2270  CB  ARG A 299      39.654   7.638   6.892  1.00 84.95           C  
ATOM   2271  CG  ARG A 299      40.935   7.753   6.291  1.00 92.51           C  
ATOM   2272  CD  ARG A 299      41.811   8.872   6.440  1.00101.88           C  
ATOM   2273  NE  ARG A 299      42.436   9.055   7.577  1.00 99.32           N  
ATOM   2274  CZ  ARG A 299      43.237   9.992   8.063  1.00104.98           C  
ATOM   2275  NH1 ARG A 299      43.539  11.052   7.343  1.00 89.54           N  
ATOM   2276  NH2 ARG A 299      43.741   9.865   9.274  1.00 85.47           N  
ATOM   2277  C   ARG A 299      37.244   8.335   7.132  1.00 83.88           C  
ATOM   2278  O   ARG A 299      36.374   7.847   6.414  1.00 83.92           O  
ATOM   2279  N   THR A 300      37.062   8.588   8.426  1.00 79.17           N  
ATOM   2280  CA  THR A 300      35.830   8.280   9.136  1.00 77.11           C  
ATOM   2281  CB  THR A 300      36.121   8.133  10.622  1.00 87.76           C  
ATOM   2282  OG1 THR A 300      36.820   7.201  10.997  1.00 87.66           O  
ATOM   2283  CG2 THR A 300      35.109   7.995  11.329  1.00 87.41           C  
ATOM   2284  C   THR A 300      34.709   9.314   9.009  1.00 75.21           C  
ATOM   2285  O   THR A 300      33.543   8.967   9.152  1.00 74.48           O  
ATOM   2286  N   GLY A 301      35.052  10.574   8.753  1.00 67.61           N  
ATOM   2287  CA  GLY A 301      34.051  11.632   8.701  1.00 63.21           C  
ATOM   2288  C   GLY A 301      33.718  12.066  10.125  1.00 63.31           C  
ATOM   2289  O   GLY A 301      34.340  11.591  11.075  1.00 64.25           O  
ATOM   2290  N   VAL A 302      32.749  12.966  10.287  1.00 55.58           N  
ATOM   2291  CA  VAL A 302      32.361  13.474  11.624  1.00 52.96           C  
ATOM   2292  CB  VAL A 302      31.286  14.586  11.534  1.00 54.24           C  
ATOM   2293  CG1 VAL A 302      30.802  15.010  12.923  1.00 52.90           C  
ATOM   2294  CG2 VAL A 302      31.820  15.795  10.749  1.00 53.79           C  
ATOM   2295  C   VAL A 302      31.869  12.334  12.524  1.00 56.38           C  
ATOM   2296  O   VAL A 302      30.963  11.580  12.149  1.00 57.33           O  
ATOM   2297  N   ARG A 303      32.475  12.190  13.702  1.00 51.90           N  
ATOM   2298  CA  ARG A 303      32.064  11.146  14.642  1.00 51.36           C  
ATOM   2299  CB  ARG A 303      32.779   9.821  14.333  1.00 52.95           C  
ATOM   2300  CG  ARG A 303      32.388   8.673  15.260  1.00 63.43           C  
ATOM   2301  CD  ARG A 303      33.180   7.387  14.971  1.00 74.80           C  
ATOM   2302  NE  ARG A 303      32.852   6.361  15.953  1.00 79.61           N  
ATOM   2303  CZ  ARG A 303      31.861   5.483  15.817  1.00 95.22           C  
ATOM   2304  NH1 ARG A 303      31.107   5.489  14.728  1.00 80.47           N  
ATOM   2305  NH2 ARG A 303      31.619   4.603  16.777  1.00 86.37           N  
ATOM   2306  C   ARG A 303      32.320  11.558  16.089  1.00 53.16           C  
ATOM   2307  O   ARG A 303      33.452  11.470  16.580  1.00 53.51           O  
ATOM   2308  N   VAL A 304      31.273  12.017  16.769  1.00 48.22           N  
ATOM   2309  CA  VAL A 304      31.404  12.381  18.173  1.00 48.62           C  
ATOM   2310  CB  VAL A 304      30.764  13.751  18.471  1.00 50.55           C  
ATOM   2311  CG1 VAL A 304      30.961  14.121  19.942  1.00 51.41           C  
ATOM   2312  CG2 VAL A 304      31.366  14.819  17.566  1.00 49.23           C  
ATOM   2313  C   VAL A 304      30.742  11.286  18.991  1.00 56.03           C  
ATOM   2314  O   VAL A 304      29.579  10.945  18.759  1.00 55.00           O  
ATOM   2315  N   VAL A 305      31.494  10.715  19.926  1.00 57.18           N  
ATOM   2316  CA  VAL A 305      31.005   9.604  20.732  1.00 60.10           C  
ATOM   2317  CB  VAL A 305      32.005   8.429  20.691  1.00 66.89           C  
ATOM   2318  CG1 VAL A 305      31.534   7.271  21.551  1.00 69.10           C  
ATOM   2319  CG2 VAL A 305      32.233   7.970  19.255  1.00 66.36           C  
ATOM   2320  C   VAL A 305      30.732  10.018  22.183  1.00 66.69           C  
ATOM   2321  O   VAL A 305      31.547  10.677  22.816  1.00 67.67           O  
ATOM   2322  N   ILE A 306      29.573   9.622  22.688  1.00 64.04           N  
ATOM   2323  CA  ILE A 306      29.156   9.910  24.050  1.00 65.02           C  
ATOM   2324  CB  ILE A 306      27.928  10.853  24.044  1.00 65.89           C  
ATOM   2325  CG1 ILE A 306      28.270  12.143  23.281  1.00 62.48           C  
ATOM   2326  CD1 ILE A 306      27.075  12.855  22.718  1.00 55.02           C  
ATOM   2327  CG2 ILE A 306      27.489  11.192  25.458  1.00 68.23           C  
ATOM   2328  C   ILE A 306      28.813   8.587  24.727  1.00 73.05           C  
ATOM   2329  O   ILE A 306      27.772   7.995  24.448  1.00 72.56           O  
ATOM   2330  N   ASP A 307      29.717   8.097  25.578  1.00 73.08           N  
ATOM   2331  CA  ASP A 307      29.484   6.845  26.309  1.00 76.91           C  
ATOM   2332  CB  ASP A 307      30.791   6.272  26.882  1.00 81.15           C  
ATOM   2333  CG  ASP A 307      31.687   5.649  25.816  1.00 89.71           C  
ATOM   2334  OD1 ASP A 307      31.193   5.376  24.700  1.00 88.36           O  
ATOM   2335  OD2 ASP A 307      32.879   5.425  26.092  1.00 98.97           O  
ATOM   2336  C   ASP A 307      28.452   7.036  27.410  1.00 83.01           C  
ATOM   2337  O   ASP A 307      28.487   8.015  28.152  1.00 83.02           O  
ATOM   2338  N   VAL A 308      27.526   6.094  27.496  1.00 80.57           N  
ATOM   2339  CA  VAL A 308      26.462   6.118  28.462  1.00 81.66           C  
ATOM   2340  CB  VAL A 308      25.111   5.897  27.764  1.00 84.12           C  
ATOM   2341  CG1 VAL A 308      23.993   5.614  28.762  1.00 87.30           C  
ATOM   2342  CG2 VAL A 308      24.792   7.101  26.869  1.00 79.43           C  
ATOM   2343  C   VAL A 308      26.709   5.057  29.539  1.00 89.70           C  
ATOM   2344  O   VAL A 308      27.171   3.951  29.237  1.00 91.86           O  
ATOM   2345  N   ARG A 309      26.421   5.419  30.790  1.00 87.19           N  
ATOM   2346  CA  ARG A 309      26.581   4.520  31.923  1.00 91.28           C  
ATOM   2347  CB  ARG A 309      26.229   5.230  33.237  1.00 92.94           C  
ATOM   2348  CG  ARG A 309      26.392   4.342  34.460  1.00111.25           C  
ATOM   2349  CD  ARG A 309      26.022   5.045  35.774  1.00125.50           C  
ATOM   2350  NE  ARG A 309      24.638   5.525  35.792  1.00136.64           N  
ATOM   2351  CZ  ARG A 309      24.287   6.807  35.837  1.00152.37           C  
ATOM   2352  NH1 ARG A 309      25.219   7.748  35.900  1.00141.64           N  
ATOM   2353  NH2 ARG A 309      23.005   7.152  35.849  1.00138.49           N  
ATOM   2354  C   ARG A 309      25.694   3.307  31.736  1.00 96.60           C  
ATOM   2355  O   ARG A 309      24.580   3.426  31.215  1.00 93.89           O  
ATOM   2356  N   LYS A 310      26.203   2.148  32.158  1.00 98.10           N  
ATOM   2357  CA  LYS A 310      25.496   0.870  32.048  1.00102.15           C  
ATOM   2358  CB  LYS A 310      26.344  -0.266  32.651  1.00109.19           C  
ATOM   2359  CG  LYS A 310      25.840  -1.680  32.340  1.00127.93           C  
ATOM   2360  C   LYS A 310      24.151   0.963  32.757  1.00109.48           C  
ATOM   2361  O   LYS A 310      24.070   1.501  33.859  1.00110.22           O  
ATOM   2362  N   ASP A 311      23.097   0.471  32.107  1.00107.59           N  
ATOM   2363  CA  ASP A 311      21.746   0.498  32.679  1.00110.69           C  
ATOM   2364  CB  ASP A 311      21.701  -0.082  34.101  1.00118.89           C  
ATOM   2365  CG  ASP A 311      22.186  -1.529  34.166  1.00133.03           C  
ATOM   2366  OD1 ASP A 311      22.109  -2.239  33.138  1.00132.57           O  
ATOM   2367  OD2 ASP A 311      22.643  -1.949  35.250  1.00143.95           O  
ATOM   2368  C   ASP A 311      21.030   1.860  32.611  1.00112.16           C  
ATOM   2369  O   ASP A 311      19.836   1.940  32.888  1.00113.29           O  
ATOM   2370  N   ALA A 312      21.748   2.917  32.236  1.00105.27           N  
ATOM   2371  CA  ALA A 312      21.132   4.238  32.068  1.00102.08           C  
ATOM   2372  CB  ALA A 312      22.172   5.340  32.204  1.00 99.58           C  
ATOM   2373  C   ALA A 312      20.449   4.308  30.696  1.00103.90           C  
ATOM   2374  O   ALA A 312      20.944   3.726  29.734  1.00101.99           O  
ATOM   2375  N   ASN A 313      19.309   4.991  30.620  1.00100.70           N  
ATOM   2376  CA  ASN A 313      18.559   5.136  29.360  1.00 98.22           C  
ATOM   2377  CB  ASN A 313      17.110   5.540  29.662  1.00101.25           C  
ATOM   2378  CG  ASN A 313      16.226   5.573  28.431  1.00124.07           C  
ATOM   2379  OD1 ASN A 313      16.620   6.013  27.384  1.00115.63           O  
ATOM   2380  ND2 ASN A 313      15.009   5.121  28.559  1.00118.14           N  
ATOM   2381  C   ASN A 313      19.241   6.142  28.426  1.00 96.67           C  
ATOM   2382  O   ASN A 313      19.258   7.343  28.701  1.00 94.12           O  
ATOM   2383  N   ALA A 314      19.805   5.643  27.321  1.00 91.34           N  
ATOM   2384  CA  ALA A 314      20.526   6.489  26.358  1.00 86.57           C  
ATOM   2385  CB  ALA A 314      21.260   5.621  25.334  1.00 86.58           C  
ATOM   2386  C   ALA A 314      19.646   7.520  25.646  1.00 87.18           C  
ATOM   2387  O   ALA A 314      20.114   8.602  25.314  1.00 83.83           O  
ATOM   2388  N   SER A 315      18.378   7.181  25.426  1.00 84.87           N  
ATOM   2389  CA  SER A 315      17.441   8.071  24.741  1.00 82.77           C  
ATOM   2390  CB  SER A 315      16.184   7.317  24.342  1.00 90.07           C  
ATOM   2391  OG  SER A 315      16.496   6.238  23.495  1.00101.07           O  
ATOM   2392  C   SER A 315      17.081   9.283  25.590  1.00 84.78           C  
ATOM   2393  O   SER A 315      16.915  10.386  25.062  1.00 81.20           O  
ATOM   2394  N   VAL A 316      16.961   9.075  26.903  1.00 83.30           N  
ATOM   2395  CA  VAL A 316      16.678  10.150  27.848  1.00 83.13           C  
ATOM   2396  CB  VAL A 316      16.409   9.618  29.277  1.00 91.91           C  
ATOM   2397  CG1 VAL A 316      16.388  10.754  30.312  1.00 92.29           C  
ATOM   2398  CG2 VAL A 316      15.117   8.826  29.309  1.00 95.34           C  
ATOM   2399  C   VAL A 316      17.861  11.120  27.844  1.00 83.09           C  
ATOM   2400  O   VAL A 316      17.679  12.331  27.758  1.00 81.05           O  
ATOM   2401  N   ILE A 317      19.070  10.566  27.916  1.00 77.94           N  
ATOM   2402  CA  ILE A 317      20.293  11.347  27.881  1.00 74.53           C  
ATOM   2403  CB  ILE A 317      21.523  10.434  28.063  1.00 78.34           C  
ATOM   2404  CG1 ILE A 317      21.491   9.764  29.446  1.00 82.74           C  
ATOM   2405  CD1 ILE A 317      22.610   8.773  29.704  1.00 89.69           C  
ATOM   2406  CG2 ILE A 317      22.819  11.209  27.855  1.00 76.41           C  
ATOM   2407  C   ILE A 317      20.382  12.150  26.573  1.00 74.95           C  
ATOM   2408  O   ILE A 317      20.663  13.357  26.592  1.00 73.24           O  
ATOM   2409  N   LEU A 318      20.120  11.487  25.444  1.00 70.16           N  
ATOM   2410  CA  LEU A 318      20.139  12.152  24.135  1.00 66.96           C  
ATOM   2411  CB  LEU A 318      19.861  11.147  22.999  1.00 67.14           C  
ATOM   2412  CG  LEU A 318      19.745  11.682  21.561  1.00 69.02           C  
ATOM   2413  CD1 LEU A 318      20.969  12.498  21.157  1.00 66.29           C  
ATOM   2414  CD2 LEU A 318      19.489  10.545  20.564  1.00 72.02           C  
ATOM   2415  C   LEU A 318      19.140  13.313  24.101  1.00 69.38           C  
ATOM   2416  O   LEU A 318      19.472  14.392  23.639  1.00 65.98           O  
ATOM   2417  N   ASN A 319      17.924  13.091  24.598  1.00 69.06           N  
ATOM   2418  CA  ASN A 319      16.914  14.159  24.641  1.00 69.34           C  
ATOM   2419  CB  ASN A 319      15.555  13.626  25.088  1.00 75.58           C  
ATOM   2420  CG  ASN A 319      14.922  12.722  24.056  1.00100.26           C  
ATOM   2421  OD1 ASN A 319      15.176  12.854  22.868  1.00 88.66           O  
ATOM   2422  ND2 ASN A 319      14.075  11.813  24.496  1.00 96.63           N  
ATOM   2423  C   ASN A 319      17.366  15.332  25.508  1.00 72.35           C  
ATOM   2424  O   ASN A 319      17.157  16.494  25.144  1.00 71.02           O  
ATOM   2425  N   ASN A 320      18.000  15.024  26.638  1.00 69.42           N  
ATOM   2426  CA  ASN A 320      18.561  16.055  27.507  1.00 69.25           C  
ATOM   2427  CB  ASN A 320      19.083  15.457  28.817  1.00 71.28           C  
ATOM   2428  CG  ASN A 320      17.964  15.109  29.794  1.00 84.74           C  
ATOM   2429  OD1 ASN A 320      16.868  15.650  29.714  1.00 74.87           O  
ATOM   2430  ND2 ASN A 320      18.239  14.204  30.718  1.00 84.67           N  
ATOM   2431  C   ASN A 320      19.657  16.837  26.789  1.00 69.39           C  
ATOM   2432  O   ASN A 320      19.723  18.061  26.911  1.00 68.53           O  
ATOM   2433  N   LEU A 321      20.518  16.129  26.050  1.00 63.19           N  
ATOM   2434  CA  LEU A 321      21.562  16.773  25.268  1.00 59.91           C  
ATOM   2435  CB  LEU A 321      22.474  15.734  24.596  1.00 58.40           C  
ATOM   2436  CG  LEU A 321      23.407  14.962  25.522  1.00 63.89           C  
ATOM   2437  CD1 LEU A 321      24.045  13.801  24.772  1.00 63.05           C  
ATOM   2438  CD2 LEU A 321      24.469  15.889  26.085  1.00 66.93           C  
ATOM   2439  C   LEU A 321      20.951  17.735  24.236  1.00 63.14           C  
ATOM   2440  O   LEU A 321      21.432  18.839  24.063  1.00 61.62           O  
ATOM   2441  N   TYR A 322      19.878  17.348  23.558  1.00 59.91           N  
ATOM   2442  CA  TYR A 322      19.286  18.292  22.614  1.00 58.33           C  
ATOM   2443  CB  TYR A 322      18.087  17.683  21.867  1.00 60.44           C  
ATOM   2444  CG  TYR A 322      18.398  16.531  20.926  1.00 62.11           C  
ATOM   2445  CD1 TYR A 322      19.415  16.629  19.974  1.00 62.42           C  
ATOM   2446  CE1 TYR A 322      19.677  15.580  19.090  1.00 63.86           C  
ATOM   2447  CZ  TYR A 322      18.886  14.445  19.127  1.00 72.81           C  
ATOM   2448  OH  TYR A 322      19.126  13.404  18.253  1.00 76.36           O  
ATOM   2449  CE2 TYR A 322      17.858  14.342  20.045  1.00 65.30           C  
ATOM   2450  CD2 TYR A 322      17.613  15.386  20.928  1.00 64.65           C  
ATOM   2451  C   TYR A 322      18.831  19.594  23.290  1.00 62.43           C  
ATOM   2452  O   TYR A 322      19.094  20.688  22.788  1.00 60.84           O  
ATOM   2453  N   LYS A 323      18.139  19.464  24.421  1.00 61.37           N  
ATOM   2454  CA  LYS A 323      17.610  20.607  25.167  1.00 62.65           C  
ATOM   2455  CB  LYS A 323      16.706  20.128  26.307  1.00 67.25           C  
ATOM   2456  CG  LYS A 323      15.437  19.454  25.895  1.00 75.03           C  
ATOM   2457  CD  LYS A 323      14.698  18.934  27.121  1.00 80.57           C  
ATOM   2458  C   LYS A 323      18.690  21.496  25.767  1.00 67.25           C  
ATOM   2459  O   LYS A 323      18.584  22.721  25.720  1.00 67.51           O  
ATOM   2460  N   GLN A 324      19.725  20.871  26.328  1.00 63.63           N  
ATOM   2461  CA  GLN A 324      20.791  21.598  27.040  1.00 63.70           C  
ATOM   2462  CB  GLN A 324      21.192  20.811  28.297  1.00 66.90           C  
ATOM   2463  CG  GLN A 324      20.041  20.451  29.190  1.00 78.90           C  
ATOM   2464  CD  GLN A 324      20.468  19.577  30.342  1.00100.65           C  
ATOM   2465  OE1 GLN A 324      21.216  19.994  31.214  1.00 99.75           O  
ATOM   2466  NE2 GLN A 324      19.985  18.357  30.362  1.00 93.10           N  
ATOM   2467  C   GLN A 324      22.052  22.006  26.280  1.00 65.75           C  
ATOM   2468  O   GLN A 324      22.860  22.766  26.806  1.00 66.55           O  
ATOM   2469  N   THR A 325      22.242  21.507  25.064  1.00 59.66           N  
ATOM   2470  CA  THR A 325      23.446  21.840  24.305  1.00 57.30           C  
ATOM   2471  CB  THR A 325      24.439  20.642  24.239  1.00 67.08           C  
ATOM   2472  OG1 THR A 325      23.923  19.632  23.364  1.00 64.17           O  
ATOM   2473  CG2 THR A 325      24.729  20.046  25.619  1.00 67.31           C  
ATOM   2474  C   THR A 325      23.088  22.227  22.864  1.00 57.18           C  
ATOM   2475  O   THR A 325      21.939  22.059  22.449  1.00 55.98           O  
ATOM   2476  N   PRO A 326      24.077  22.719  22.093  1.00 52.35           N  
ATOM   2477  CA  PRO A 326      23.835  23.064  20.697  1.00 51.18           C  
ATOM   2478  CB  PRO A 326      25.104  23.844  20.293  1.00 53.05           C  
ATOM   2479  CG  PRO A 326      25.735  24.260  21.587  1.00 59.00           C  
ATOM   2480  CD  PRO A 326      25.422  23.129  22.523  1.00 54.39           C  
ATOM   2481  C   PRO A 326      23.657  21.825  19.802  1.00 54.37           C  
ATOM   2482  O   PRO A 326      23.635  21.961  18.576  1.00 52.98           O  
ATOM   2483  N   LEU A 327      23.529  20.638  20.401  1.00 51.79           N  
ATOM   2484  CA  LEU A 327      23.300  19.408  19.630  1.00 51.95           C  
ATOM   2485  CB  LEU A 327      23.207  18.185  20.546  1.00 53.72           C  
ATOM   2486  CG  LEU A 327      23.350  16.809  19.882  1.00 58.84           C  
ATOM   2487  CD1 LEU A 327      24.789  16.592  19.405  1.00 58.21           C  
ATOM   2488  CD2 LEU A 327      22.943  15.709  20.853  1.00 64.55           C  
ATOM   2489  C   LEU A 327      22.004  19.615  18.837  1.00 55.73           C  
ATOM   2490  O   LEU A 327      21.820  19.045  17.762  1.00 57.06           O  
ATOM   2491  N   GLN A 328      21.114  20.427  19.410  1.00 59.46           N  
ATOM   2492  CA  GLN A 328      19.896  20.914  18.766  1.00 57.83           C  
ATOM   2493  CB  GLN A 328      18.603  20.441  19.448  1.00 59.08           C  
ATOM   2494  CG  GLN A 328      17.355  21.014  18.757  1.00 57.69           C  
ATOM   2495  CD  GLN A 328      16.039  20.395  19.192  1.00 75.89           C  
ATOM   2496  OE1 GLN A 328      15.970  19.224  19.556  1.00 75.08           O  
ATOM   2497  NE2 GLN A 328      14.976  21.174  19.097  1.00 67.08           N  
ATOM   2498  C   GLN A 328      20.008  22.442  18.807  1.00 60.61           C  
ATOM   2499  O   GLN A 328      20.206  23.032  19.877  1.00 60.41           O  
ATOM   2500  N   THR A 329      19.921  23.070  17.640  1.00 56.21           N  
ATOM   2501  CA  THR A 329      20.051  24.518  17.517  1.00 55.54           C  
ATOM   2502  CB  THR A 329      21.462  24.902  16.983  1.00 65.75           C  
ATOM   2503  OG1 THR A 329      22.460  24.486  17.921  1.00 71.37           O  
ATOM   2504  CG2 THR A 329      21.607  26.403  16.770  1.00 62.28           C  
ATOM   2505  C   THR A 329      18.977  25.055  16.574  1.00 57.89           C  
ATOM   2506  O   THR A 329      18.585  24.393  15.613  1.00 56.53           O  
ATOM   2507  N   SER A 330      18.508  26.262  16.851  1.00 54.73           N  
ATOM   2508  CA  SER A 330      17.498  26.891  16.025  1.00 54.86           C  
ATOM   2509  CB  SER A 330      16.598  27.755  16.907  1.00 60.03           C  
ATOM   2510  OG  SER A 330      15.735  28.339  16.364  1.00 74.22           O  
ATOM   2511  C   SER A 330      18.130  27.774  14.944  1.00 57.62           C  
ATOM   2512  O   SER A 330      19.155  28.420  15.181  1.00 58.18           O  
ATOM   2513  N   PHE A 331      17.546  27.772  13.746  1.00 51.52           N  
ATOM   2514  CA  PHE A 331      17.975  28.705  12.710  1.00 48.98           C  
ATOM   2515  CB  PHE A 331      18.204  28.029  11.353  1.00 49.64           C  
ATOM   2516  CG  PHE A 331      18.839  28.948  10.328  1.00 50.06           C  
ATOM   2517  CD1 PHE A 331      18.083  29.898   9.657  1.00 51.85           C  
ATOM   2518  CE1 PHE A 331      18.668  30.753   8.732  1.00 51.59           C  
ATOM   2519  CZ  PHE A 331      20.022  30.671   8.466  1.00 50.32           C  
ATOM   2520  CE2 PHE A 331      20.795  29.735   9.129  1.00 52.71           C  
ATOM   2521  CD2 PHE A 331      20.206  28.885  10.065  1.00 51.37           C  
ATOM   2522  C   PHE A 331      16.870  29.761  12.595  1.00 52.67           C  
ATOM   2523  O   PHE A 331      15.763  29.455  12.144  1.00 52.81           O  
ATOM   2524  N   GLY A 332      17.170  30.986  13.017  1.00 48.32           N  
ATOM   2525  CA  GLY A 332      16.190  32.071  12.992  1.00 47.76           C  
ATOM   2526  C   GLY A 332      16.202  32.771  11.650  1.00 48.92           C  
ATOM   2527  O   GLY A 332      17.032  33.647  11.410  1.00 47.27           O  
ATOM   2528  N   VAL A 333      15.286  32.368  10.772  1.00 43.81           N  
ATOM   2529  CA  VAL A 333      15.172  32.933   9.424  1.00 41.80           C  
ATOM   2530  CB  VAL A 333      14.225  32.096   8.539  1.00 43.45           C  
ATOM   2531  CG1 VAL A 333      14.155  32.679   7.136  1.00 42.82           C  
ATOM   2532  CG2 VAL A 333      14.675  30.635   8.492  1.00 42.35           C  
ATOM   2533  C   VAL A 333      14.705  34.385   9.447  1.00 48.36           C  
ATOM   2534  O   VAL A 333      13.734  34.724  10.110  1.00 49.50           O  
ATOM   2535  N   ASN A 334      15.408  35.235   8.705  1.00 45.74           N  
ATOM   2536  CA  ASN A 334      15.137  36.651   8.642  1.00 45.81           C  
ATOM   2537  CB  ASN A 334      15.920  37.365   9.748  1.00 41.94           C  
ATOM   2538  CG  ASN A 334      15.648  38.844   9.811  1.00 55.10           C  
ATOM   2539  OD1 ASN A 334      16.241  39.608  10.209  1.00 45.67           O  
ATOM   2540  ND2 ASN A 334      14.762  39.268   9.415  1.00 51.69           N  
ATOM   2541  C   ASN A 334      15.609  37.062   7.257  1.00 49.52           C  
ATOM   2542  O   ASN A 334      16.706  37.590   7.091  1.00 48.33           O  
ATOM   2543  N   MET A 335      14.775  36.799   6.255  1.00 47.03           N  
ATOM   2544  CA  MET A 335      15.189  36.993   4.857  1.00 46.96           C  
ATOM   2545  CB  MET A 335      14.424  36.049   3.903  1.00 49.71           C  
ATOM   2546  CG  MET A 335      14.676  34.583   4.215  1.00 53.31           C  
ATOM   2547  SD  MET A 335      14.260  33.434   2.901  1.00 58.06           S  
ATOM   2548  CE  MET A 335      12.541  33.886   2.622  1.00 55.40           C  
ATOM   2549  C   MET A 335      15.199  38.416   4.340  1.00 50.94           C  
ATOM   2550  O   MET A 335      14.289  38.833   3.634  1.00 51.10           O  
ATOM   2551  N   ILE A 336      16.255  39.148   4.680  1.00 47.74           N  
ATOM   2552  CA  ILE A 336      16.428  40.514   4.209  1.00 47.82           C  
ATOM   2553  CB  ILE A 336      16.728  41.503   5.365  1.00 50.95           C  
ATOM   2554  CG1 ILE A 336      15.493  41.640   6.273  1.00 51.61           C  
ATOM   2555  CD1 ILE A 336      15.672  42.584   7.452  1.00 58.26           C  
ATOM   2556  CG2 ILE A 336      17.167  42.882   4.812  1.00 51.69           C  
ATOM   2557  C   ILE A 336      17.516  40.554   3.135  1.00 49.73           C  
ATOM   2558  O   ILE A 336      18.610  40.007   3.316  1.00 48.69           O  
ATOM   2559  N   ALA A 337      17.196  41.178   2.007  1.00 45.38           N  
ATOM   2560  CA  ALA A 337      18.148  41.313   0.914  1.00 43.89           C  
ATOM   2561  CB  ALA A 337      18.037  40.135  -0.065  1.00 43.54           C  
ATOM   2562  C   ALA A 337      17.912  42.632   0.206  1.00 48.96           C  
ATOM   2563  O   ALA A 337      16.882  43.269   0.391  1.00 48.35           O  
ATOM   2564  N   LEU A 338      18.877  43.049  -0.596  1.00 46.44           N  
ATOM   2565  CA  LEU A 338      18.755  44.293  -1.327  1.00 46.33           C  
ATOM   2566  CB  LEU A 338      20.140  44.855  -1.673  1.00 45.60           C  
ATOM   2567  CG  LEU A 338      21.116  45.143  -0.520  1.00 49.06           C  
ATOM   2568  CD1 LEU A 338      22.470  45.596  -1.073  1.00 47.98           C  
ATOM   2569  CD2 LEU A 338      20.552  46.181   0.443  1.00 49.76           C  
ATOM   2570  C   LEU A 338      17.932  44.087  -2.600  1.00 52.27           C  
ATOM   2571  O   LEU A 338      18.282  43.282  -3.459  1.00 53.31           O  
ATOM   2572  N   VAL A 339      16.824  44.812  -2.689  1.00 49.32           N  
ATOM   2573  CA  VAL A 339      15.935  44.775  -3.848  1.00 50.79           C  
ATOM   2574  CB  VAL A 339      14.506  44.355  -3.459  1.00 54.92           C  
ATOM   2575  CG1 VAL A 339      13.593  44.332  -4.683  1.00 54.79           C  
ATOM   2576  CG2 VAL A 339      14.510  42.989  -2.784  1.00 53.91           C  
ATOM   2577  C   VAL A 339      15.944  46.203  -4.378  1.00 58.97           C  
ATOM   2578  O   VAL A 339      15.549  47.136  -3.663  1.00 59.10           O  
ATOM   2579  N   ASN A 340      16.417  46.379  -5.615  1.00 58.04           N  
ATOM   2580  CA  ASN A 340      16.568  47.714  -6.209  1.00 59.58           C  
ATOM   2581  CB  ASN A 340      15.201  48.366  -6.478  1.00 62.07           C  
ATOM   2582  CG  ASN A 340      14.383  47.621  -7.523  1.00 86.00           C  
ATOM   2583  OD1 ASN A 340      14.896  47.220  -8.554  1.00 83.13           O  
ATOM   2584  ND2 ASN A 340      13.096  47.447  -7.264  1.00 75.16           N  
ATOM   2585  C   ASN A 340      17.419  48.608  -5.297  1.00 65.03           C  
ATOM   2586  O   ASN A 340      17.097  49.780  -5.081  1.00 65.50           O  
ATOM   2587  N   GLY A 341      18.482  48.033  -4.734  1.00 61.84           N  
ATOM   2588  CA  GLY A 341      19.399  48.772  -3.863  1.00 61.56           C  
ATOM   2589  C   GLY A 341      18.867  49.196  -2.504  1.00 63.53           C  
ATOM   2590  O   GLY A 341      19.477  50.025  -1.833  1.00 64.74           O  
ATOM   2591  N   ARG A 342      17.730  48.638  -2.094  1.00 56.40           N  
ATOM   2592  CA  ARG A 342      17.133  48.950  -0.790  1.00 55.35           C  
ATOM   2593  CB  ARG A 342      15.801  49.690  -0.952  1.00 57.86           C  
ATOM   2594  CG  ARG A 342      15.883  50.991  -1.682  1.00 68.05           C  
ATOM   2595  CD  ARG A 342      14.534  51.580  -2.023  1.00 73.18           C  
ATOM   2596  C   ARG A 342      16.872  47.659  -0.027  1.00 53.46           C  
ATOM   2597  O   ARG A 342      16.484  46.662  -0.625  1.00 50.58           O  
ATOM   2598  N   PRO A 343      17.045  47.685   1.304  1.00 49.25           N  
ATOM   2599  CA  PRO A 343      16.825  46.484   2.090  1.00 48.15           C  
ATOM   2600  CB  PRO A 343      17.379  46.850   3.466  1.00 49.46           C  
ATOM   2601  CG  PRO A 343      17.266  48.314   3.544  1.00 54.69           C  
ATOM   2602  CD  PRO A 343      17.468  48.826   2.136  1.00 50.65           C  
ATOM   2603  C   PRO A 343      15.346  46.152   2.176  1.00 55.09           C  
ATOM   2604  O   PRO A 343      14.516  47.028   2.406  1.00 58.07           O  
ATOM   2605  N   LYS A 344      15.021  44.878   1.995  1.00 50.08           N  
ATOM   2606  CA  LYS A 344      13.632  44.462   2.046  1.00 49.85           C  
ATOM   2607  CB  LYS A 344      13.039  44.517   0.635  1.00 53.41           C  
ATOM   2608  CG  LYS A 344      11.545  44.334   0.575  1.00 67.02           C  
ATOM   2609  CD  LYS A 344      11.019  44.508  -0.853  1.00 73.46           C  
ATOM   2610  CE  LYS A 344       9.499  44.354  -0.924  1.00 70.94           C  
ATOM   2611  NZ  LYS A 344       9.037  43.060  -0.333  1.00 66.60           N  
ATOM   2612  C   LYS A 344      13.507  43.052   2.600  1.00 51.66           C  
ATOM   2613  O   LYS A 344      14.305  42.170   2.258  1.00 50.82           O  
ATOM   2614  N   LEU A 345      12.520  42.850   3.471  1.00 47.25           N  
ATOM   2615  CA  LEU A 345      12.210  41.533   4.010  1.00 45.37           C  
ATOM   2616  CB  LEU A 345      11.426  41.657   5.327  1.00 45.41           C  
ATOM   2617  CG  LEU A 345      10.840  40.379   5.954  1.00 48.45           C  
ATOM   2618  CD1 LEU A 345      11.930  39.338   6.293  1.00 46.60           C  
ATOM   2619  CD2 LEU A 345      10.026  40.733   7.184  1.00 49.21           C  
ATOM   2620  C   LEU A 345      11.357  40.833   2.955  1.00 48.56           C  
ATOM   2621  O   LEU A 345      10.311  41.338   2.569  1.00 50.37           O  
ATOM   2622  N   ILE A 346      11.803  39.680   2.474  1.00 43.38           N  
ATOM   2623  CA  ILE A 346      11.077  38.988   1.410  1.00 43.78           C  
ATOM   2624  CB  ILE A 346      11.901  38.993   0.086  1.00 45.99           C  
ATOM   2625  CG1 ILE A 346      13.241  38.257   0.273  1.00 45.22           C  
ATOM   2626  CD1 ILE A 346      14.141  38.222  -0.943  1.00 47.92           C  
ATOM   2627  CG2 ILE A 346      12.122  40.426  -0.397  1.00 46.93           C  
ATOM   2628  C   ILE A 346      10.706  37.559   1.774  1.00 50.22           C  
ATOM   2629  O   ILE A 346      11.397  36.917   2.567  1.00 49.22           O  
ATOM   2630  N   ASN A 347       9.612  37.062   1.201  1.00 50.30           N  
ATOM   2631  CA  ASN A 347       9.221  35.682   1.422  1.00 50.87           C  
ATOM   2632  CB  ASN A 347       7.692  35.535   1.540  1.00 51.21           C  
ATOM   2633  CG  ASN A 347       6.946  35.840   0.249  1.00 70.00           C  
ATOM   2634  OD1 ASN A 347       7.444  35.641  -0.852  1.00 62.63           O  
ATOM   2635  ND2 ASN A 347       5.706  36.271   0.391  1.00 63.58           N  
ATOM   2636  C   ASN A 347       9.836  34.824   0.309  1.00 55.42           C  
ATOM   2637  O   ASN A 347      10.558  35.352  -0.530  1.00 55.88           O  
ATOM   2638  N   LEU A 348       9.565  33.520   0.294  1.00 50.94           N  
ATOM   2639  CA  LEU A 348      10.161  32.629  -0.705  1.00 49.98           C  
ATOM   2640  CB  LEU A 348       9.777  31.163  -0.446  1.00 50.02           C  
ATOM   2641  CG  LEU A 348      10.352  30.129  -1.434  1.00 53.14           C  
ATOM   2642  CD1 LEU A 348      11.865  30.046  -1.331  1.00 52.06           C  
ATOM   2643  CD2 LEU A 348       9.745  28.750  -1.218  1.00 53.26           C  
ATOM   2644  C   LEU A 348       9.837  33.015  -2.156  1.00 54.33           C  
ATOM   2645  O   LEU A 348      10.734  33.059  -3.005  1.00 54.36           O  
ATOM   2646  N   LYS A 349       8.565  33.297  -2.434  1.00 51.07           N  
ATOM   2647  CA  LYS A 349       8.137  33.623  -3.793  1.00 51.21           C  
ATOM   2648  CB  LYS A 349       6.608  33.705  -3.900  1.00 53.60           C  
ATOM   2649  CG  LYS A 349       6.125  33.979  -5.310  1.00 54.49           C  
ATOM   2650  CD  LYS A 349       4.613  33.953  -5.439  1.00 62.12           C  
ATOM   2651  CE  LYS A 349       4.193  34.273  -6.877  1.00 62.74           C  
ATOM   2652  NZ  LYS A 349       2.737  34.111  -7.061  1.00 64.11           N  
ATOM   2653  C   LYS A 349       8.787  34.899  -4.326  1.00 55.12           C  
ATOM   2654  O   LYS A 349       9.284  34.919  -5.448  1.00 54.84           O  
ATOM   2655  N   GLU A 350       8.769  35.955  -3.514  1.00 51.78           N  
ATOM   2656  CA  GLU A 350       9.384  37.231  -3.886  1.00 52.15           C  
ATOM   2657  CB  GLU A 350       9.365  38.222  -2.726  1.00 53.97           C  
ATOM   2658  CG  GLU A 350       8.033  38.586  -2.193  1.00 67.80           C  
ATOM   2659  CD  GLU A 350       8.145  39.529  -1.018  1.00 88.00           C  
ATOM   2660  OE1 GLU A 350       8.683  40.642  -1.193  1.00 86.32           O  
ATOM   2661  OE2 GLU A 350       7.693  39.157   0.070  1.00 78.61           O  
ATOM   2662  C   GLU A 350      10.836  37.059  -4.287  1.00 54.78           C  
ATOM   2663  O   GLU A 350      11.287  37.697  -5.245  1.00 55.21           O  
ATOM   2664  N   ALA A 351      11.570  36.241  -3.515  1.00 48.22           N  
ATOM   2665  CA  ALA A 351      12.986  35.943  -3.763  1.00 46.95           C  
ATOM   2666  CB  ALA A 351      13.535  35.024  -2.652  1.00 46.71           C  
ATOM   2667  C   ALA A 351      13.157  35.274  -5.129  1.00 51.28           C  
ATOM   2668  O   ALA A 351      14.033  35.645  -5.910  1.00 50.38           O  
ATOM   2669  N   LEU A 352      12.294  34.303  -5.416  1.00 47.40           N  
ATOM   2670  CA  LEU A 352      12.345  33.581  -6.685  1.00 47.78           C  
ATOM   2671  CB  LEU A 352      11.483  32.313  -6.626  1.00 48.43           C  
ATOM   2672  CG  LEU A 352      11.882  31.218  -5.632  1.00 51.59           C  
ATOM   2673  CD1 LEU A 352      10.770  30.167  -5.514  1.00 51.48           C  
ATOM   2674  CD2 LEU A 352      13.191  30.548  -6.023  1.00 52.69           C  
ATOM   2675  C   LEU A 352      11.944  34.466  -7.870  1.00 51.72           C  
ATOM   2676  O   LEU A 352      12.545  34.369  -8.937  1.00 50.83           O  
ATOM   2677  N   VAL A 353      10.952  35.338  -7.664  1.00 47.58           N  
ATOM   2678  CA  VAL A 353      10.475  36.265  -8.698  1.00 47.58           C  
ATOM   2679  CB  VAL A 353       9.187  37.021  -8.244  1.00 49.80           C  
ATOM   2680  CG1 VAL A 353       8.893  38.230  -9.147  1.00 48.79           C  
ATOM   2681  CG2 VAL A 353       7.980  36.067  -8.182  1.00 50.38           C  
ATOM   2682  C   VAL A 353      11.574  37.252  -9.105  1.00 52.75           C  
ATOM   2683  O   VAL A 353      11.832  37.449 -10.301  1.00 53.51           O  
ATOM   2684  N   HIS A 354      12.227  37.873  -8.120  1.00 49.32           N  
ATOM   2685  CA  HIS A 354      13.332  38.789  -8.420  1.00 48.63           C  
ATOM   2686  CB  HIS A 354      13.853  39.509  -7.174  1.00 48.17           C  
ATOM   2687  CG  HIS A 354      12.859  40.454  -6.570  1.00 52.00           C  
ATOM   2688  ND1 HIS A 354      12.244  41.450  -7.301  1.00 54.30           N  
ATOM   2689  CE1 HIS A 354      11.427  42.121  -6.511  1.00 54.11           C  
ATOM   2690  NE2 HIS A 354      11.501  41.611  -5.295  1.00 54.01           N  
ATOM   2691  CD2 HIS A 354      12.392  40.565  -5.305  1.00 53.55           C  
ATOM   2692  C   HIS A 354      14.471  38.070  -9.126  1.00 51.32           C  
ATOM   2693  O   HIS A 354      15.110  38.643 -10.009  1.00 51.52           O  
ATOM   2694  N   TYR A 355      14.716  36.814  -8.751  1.00 45.43           N  
ATOM   2695  CA  TYR A 355      15.774  36.048  -9.391  1.00 43.82           C  
ATOM   2696  CB  TYR A 355      16.126  34.759  -8.634  1.00 43.49           C  
ATOM   2697  CG  TYR A 355      17.130  33.965  -9.431  1.00 44.56           C  
ATOM   2698  CD1 TYR A 355      18.442  34.414  -9.562  1.00 45.95           C  
ATOM   2699  CE1 TYR A 355      19.360  33.735 -10.341  1.00 47.10           C  
ATOM   2700  CZ  TYR A 355      18.972  32.598 -11.006  1.00 51.63           C  
ATOM   2701  OH  TYR A 355      19.893  31.934 -11.780  1.00 47.49           O  
ATOM   2702  CE2 TYR A 355      17.667  32.134 -10.912  1.00 47.11           C  
ATOM   2703  CD2 TYR A 355      16.748  32.829 -10.140  1.00 46.35           C  
ATOM   2704  C   TYR A 355      15.444  35.738 -10.852  1.00 50.70           C  
ATOM   2705  O   TYR A 355      16.274  35.932 -11.729  1.00 51.80           O  
ATOM   2706  N   LEU A 356      14.226  35.269 -11.101  1.00 48.00           N  
ATOM   2707  CA  LEU A 356      13.779  34.945 -12.455  1.00 48.65           C  
ATOM   2708  CB  LEU A 356      12.371  34.332 -12.424  1.00 49.54           C  
ATOM   2709  CG  LEU A 356      11.721  33.934 -13.759  1.00 55.27           C  
ATOM   2710  CD1 LEU A 356      12.590  32.967 -14.564  1.00 54.99           C  
ATOM   2711  CD2 LEU A 356      10.346  33.331 -13.509  1.00 57.28           C  
ATOM   2712  C   LEU A 356      13.799  36.176 -13.357  1.00 52.62           C  
ATOM   2713  O   LEU A 356      14.191  36.094 -14.526  1.00 53.72           O  
ATOM   2714  N   GLU A 357      13.382  37.309 -12.804  1.00 48.33           N  
ATOM   2715  CA  GLU A 357      13.339  38.565 -13.539  1.00 48.30           C  
ATOM   2716  CB  GLU A 357      12.662  39.618 -12.667  1.00 49.80           C  
ATOM   2717  CG  GLU A 357      11.819  40.617 -13.408  1.00 68.27           C  
ATOM   2718  CD  GLU A 357      10.864  40.012 -14.442  1.00 99.32           C  
ATOM   2719  OE1 GLU A 357      10.111  39.051 -14.157  1.00 95.98           O  
ATOM   2720  OE2 GLU A 357      10.855  40.533 -15.561  1.00 97.07           O  
ATOM   2721  C   GLU A 357      14.768  38.990 -13.931  1.00 51.53           C  
ATOM   2722  O   GLU A 357      14.996  39.557 -14.999  1.00 50.37           O  
ATOM   2723  N   HIS A 358      15.732  38.691 -13.064  1.00 49.27           N  
ATOM   2724  CA  HIS A 358      17.146  38.992 -13.326  1.00 48.69           C  
ATOM   2725  CB  HIS A 358      17.989  38.758 -12.057  1.00 48.03           C  
ATOM   2726  CG  HIS A 358      19.460  38.975 -12.242  1.00 50.83           C  
ATOM   2727  ND1 HIS A 358      19.983  40.158 -12.717  1.00 52.83           N  
ATOM   2728  CE1 HIS A 358      21.297  40.062 -12.754  1.00 51.29           C  
ATOM   2729  NE2 HIS A 358      21.648  38.881 -12.280  1.00 50.96           N  
ATOM   2730  CD2 HIS A 358      20.515  38.185 -11.943  1.00 51.40           C  
ATOM   2731  C   HIS A 358      17.658  38.127 -14.489  1.00 53.18           C  
ATOM   2732  O   HIS A 358      18.395  38.611 -15.351  1.00 52.52           O  
ATOM   2733  N   GLN A 359      17.250  36.860 -14.514  1.00 50.29           N  
ATOM   2734  CA  GLN A 359      17.647  35.929 -15.576  1.00 50.77           C  
ATOM   2735  CB  GLN A 359      17.271  34.493 -15.200  1.00 51.70           C  
ATOM   2736  CG  GLN A 359      17.973  34.026 -13.939  1.00 50.00           C  
ATOM   2737  CD  GLN A 359      19.472  34.161 -14.052  1.00 57.42           C  
ATOM   2738  OE1 GLN A 359      20.117  33.417 -14.793  1.00 49.15           O  
ATOM   2739  NE2 GLN A 359      20.039  35.117 -13.326  1.00 53.98           N  
ATOM   2740  C   GLN A 359      17.071  36.304 -16.939  1.00 57.26           C  
ATOM   2741  O   GLN A 359      17.748  36.190 -17.961  1.00 59.10           O  
ATOM   2742  N   LYS A 360      15.819  36.742 -16.951  1.00 52.25           N  
ATOM   2743  CA  LYS A 360      15.187  37.183 -18.186  1.00 52.99           C  
ATOM   2744  CB  LYS A 360      13.722  37.535 -17.933  1.00 56.02           C  
ATOM   2745  CG  LYS A 360      12.858  36.318 -17.569  1.00 63.73           C  
ATOM   2746  CD  LYS A 360      11.516  36.731 -16.976  1.00 75.48           C  
ATOM   2747  CE  LYS A 360      10.666  37.499 -17.952  1.00 89.50           C  
ATOM   2748  NZ  LYS A 360       9.439  38.036 -17.316  1.00 98.96           N  
ATOM   2749  C   LYS A 360      15.955  38.373 -18.764  1.00 57.51           C  
ATOM   2750  O   LYS A 360      16.254  38.399 -19.956  1.00 58.36           O  
ATOM   2751  N   THR A 361      16.301  39.333 -17.904  1.00 53.13           N  
ATOM   2752  CA  THR A 361      17.056  40.524 -18.299  1.00 52.81           C  
ATOM   2753  CB  THR A 361      17.156  41.541 -17.144  1.00 58.31           C  
ATOM   2754  OG1 THR A 361      15.836  41.887 -16.707  1.00 59.91           O  
ATOM   2755  CG2 THR A 361      17.876  42.813 -17.588  1.00 54.32           C  
ATOM   2756  C   THR A 361      18.462  40.162 -18.784  1.00 55.76           C  
ATOM   2757  O   THR A 361      18.936  40.704 -19.789  1.00 57.59           O  
ATOM   2758  N   VAL A 362      19.124  39.255 -18.063  1.00 48.24           N  
ATOM   2759  CA  VAL A 362      20.464  38.800 -18.429  1.00 45.43           C  
ATOM   2760  CB  VAL A 362      21.065  37.846 -17.353  1.00 46.54           C  
ATOM   2761  CG1 VAL A 362      22.293  37.115 -17.888  1.00 45.50           C  
ATOM   2762  CG2 VAL A 362      21.397  38.618 -16.059  1.00 45.09           C  
ATOM   2763  C   VAL A 362      20.445  38.128 -19.813  1.00 49.06           C  
ATOM   2764  O   VAL A 362      21.227  38.490 -20.689  1.00 48.39           O  
ATOM   2765  N   VAL A 363      19.538  37.170 -20.010  1.00 45.49           N  
ATOM   2766  CA  VAL A 363      19.440  36.463 -21.295  1.00 45.84           C  
ATOM   2767  CB  VAL A 363      18.547  35.204 -21.208  1.00 48.63           C  
ATOM   2768  CG1 VAL A 363      18.313  34.605 -22.596  1.00 48.96           C  
ATOM   2769  CG2 VAL A 363      19.177  34.174 -20.281  1.00 46.62           C  
ATOM   2770  C   VAL A 363      19.019  37.400 -22.439  1.00 52.78           C  
ATOM   2771  O   VAL A 363      19.554  37.300 -23.545  1.00 53.04           O  
ATOM   2772  N   ARG A 364      18.104  38.334 -22.156  1.00 51.81           N  
ATOM   2773  CA  ARG A 364      17.663  39.306 -23.154  1.00 53.51           C  
ATOM   2774  CB  ARG A 364      16.513  40.172 -22.627  1.00 55.24           C  
ATOM   2775  CG  ARG A 364      15.880  41.093 -23.688  1.00 65.63           C  
ATOM   2776  CD  ARG A 364      14.830  42.066 -23.103  1.00 74.21           C  
ATOM   2777  NE  ARG A 364      13.801  41.398 -22.296  1.00 85.06           N  
ATOM   2778  CZ  ARG A 364      13.717  41.472 -20.967  1.00 99.06           C  
ATOM   2779  NH1 ARG A 364      14.582  42.205 -20.276  1.00 80.65           N  
ATOM   2780  NH2 ARG A 364      12.750  40.830 -20.323  1.00 89.00           N  
ATOM   2781  C   ARG A 364      18.822  40.204 -23.597  1.00 58.34           C  
ATOM   2782  O   ARG A 364      19.046  40.386 -24.802  1.00 59.13           O  
ATOM   2783  N   ARG A 365      19.537  40.776 -22.623  1.00 54.14           N  
ATOM   2784  CA  ARG A 365      20.691  41.646 -22.899  1.00 53.49           C  
ATOM   2785  CB  ARG A 365      21.221  42.310 -21.616  1.00 51.76           C  
ATOM   2786  CG  ARG A 365      20.309  43.402 -21.050  1.00 58.30           C  
ATOM   2787  CD  ARG A 365      20.829  44.009 -19.743  1.00 61.99           C  
ATOM   2788  NE  ARG A 365      22.137  44.642 -19.900  1.00 60.61           N  
ATOM   2789  CZ  ARG A 365      22.673  45.502 -19.033  1.00 62.23           C  
ATOM   2790  NH1 ARG A 365      22.016  45.850 -17.934  1.00 42.67           N  
ATOM   2791  NH2 ARG A 365      23.869  46.019 -19.265  1.00 48.08           N  
ATOM   2792  C   ARG A 365      21.824  40.920 -23.618  1.00 56.91           C  
ATOM   2793  O   ARG A 365      22.522  41.522 -24.439  1.00 58.49           O  
ATOM   2794  N   ARG A 366      22.003  39.634 -23.314  1.00 50.79           N  
ATOM   2795  CA  ARG A 366      23.031  38.820 -23.959  1.00 49.57           C  
ATOM   2796  CB  ARG A 366      23.143  37.445 -23.300  1.00 44.45           C  
ATOM   2797  CG  ARG A 366      24.235  36.558 -23.894  1.00 49.46           C  
ATOM   2798  CD  ARG A 366      24.127  35.148 -23.384  1.00 50.04           C  
ATOM   2799  NE  ARG A 366      22.998  34.439 -23.980  1.00 53.67           N  
ATOM   2800  CZ  ARG A 366      22.418  33.371 -23.447  1.00 64.63           C  
ATOM   2801  NH1 ARG A 366      22.828  32.906 -22.272  1.00 52.04           N  
ATOM   2802  NH2 ARG A 366      21.404  32.781 -24.070  1.00 54.11           N  
ATOM   2803  C   ARG A 366      22.677  38.633 -25.435  1.00 56.19           C  
ATOM   2804  O   ARG A 366      23.537  38.720 -26.306  1.00 55.99           O  
ATOM   2805  N   THR A 367      21.398  38.374 -25.697  1.00 53.48           N  
ATOM   2806  CA  THR A 367      20.900  38.171 -27.053  1.00 54.54           C  
ATOM   2807  CB  THR A 367      19.439  37.702 -27.027  1.00 61.99           C  
ATOM   2808  OG1 THR A 367      19.340  36.570 -26.153  1.00 59.18           O  
ATOM   2809  CG2 THR A 367      18.959  37.302 -28.424  1.00 62.55           C  
ATOM   2810  C   THR A 367      21.073  39.455 -27.862  1.00 58.64           C  
ATOM   2811  O   THR A 367      21.530  39.414 -29.002  1.00 59.42           O  
ATOM   2812  N   GLN A 368      20.742  40.594 -27.248  1.00 54.73           N  
ATOM   2813  CA  GLN A 368      20.881  41.900 -27.881  1.00 55.17           C  
ATOM   2814  CB  GLN A 368      20.249  43.000 -27.009  1.00 55.56           C  
ATOM   2815  CG  GLN A 368      18.727  42.907 -26.877  1.00 61.93           C  
ATOM   2816  CD  GLN A 368      18.138  43.907 -25.896  1.00 83.96           C  
ATOM   2817  OE1 GLN A 368      17.238  44.366 -25.952  1.00 81.12           O  
ATOM   2818  NE2 GLN A 368      18.647  44.249 -24.993  1.00 76.70           N  
ATOM   2819  C   GLN A 368      22.354  42.221 -28.171  1.00 61.28           C  
ATOM   2820  O   GLN A 368      22.680  42.784 -29.228  1.00 63.42           O  
ATOM   2821  N   TYR A 369      23.236  41.867 -27.232  1.00 57.02           N  
ATOM   2822  CA  TYR A 369      24.676  42.079 -27.396  1.00 56.46           C  
ATOM   2823  CB  TYR A 369      25.451  41.718 -26.122  1.00 56.27           C  
ATOM   2824  CG  TYR A 369      26.964  41.649 -26.307  1.00 58.20           C  
ATOM   2825  CD1 TYR A 369      27.586  40.460 -26.663  1.00 60.18           C  
ATOM   2826  CE1 TYR A 369      28.971  40.390 -26.825  1.00 60.48           C  
ATOM   2827  CZ  TYR A 369      29.737  41.525 -26.644  1.00 66.37           C  
ATOM   2828  OH  TYR A 369      31.103  41.463 -26.799  1.00 69.65           O  
ATOM   2829  CE2 TYR A 369      29.136  42.722 -26.303  1.00 58.97           C  
ATOM   2830  CD2 TYR A 369      27.762  42.778 -26.137  1.00 58.67           C  
ATOM   2831  C   TYR A 369      25.186  41.244 -28.557  1.00 60.68           C  
ATOM   2832  O   TYR A 369      25.905  41.752 -29.415  1.00 59.93           O  
ATOM   2833  N   ASN A 370      24.824  39.960 -28.566  1.00 55.69           N  
ATOM   2834  CA  ASN A 370      25.218  39.043 -29.632  1.00 55.26           C  
ATOM   2835  CB  ASN A 370      24.732  37.625 -29.339  1.00 55.59           C  
ATOM   2836  CG  ASN A 370      25.564  36.927 -28.284  1.00 74.78           C  
ATOM   2837  OD1 ASN A 370      26.709  37.295 -28.046  1.00 63.23           O  
ATOM   2838  ND2 ASN A 370      25.000  35.899 -27.657  1.00 67.30           N  
ATOM   2839  C   ASN A 370      24.712  39.500 -30.997  1.00 59.96           C  
ATOM   2840  O   ASN A 370      25.360  39.269 -32.013  1.00 59.74           O  
ATOM   2841  N   LEU A 371      23.559  40.163 -31.004  1.00 56.79           N  
ATOM   2842  CA  LEU A 371      22.973  40.676 -32.233  1.00 56.74           C  
ATOM   2843  CB  LEU A 371      21.482  41.001 -32.030  1.00 57.35           C  
ATOM   2844  CG  LEU A 371      20.678  41.487 -33.243  1.00 62.22           C  
ATOM   2845  CD1 LEU A 371      20.775  40.505 -34.398  1.00 62.06           C  
ATOM   2846  CD2 LEU A 371      19.214  41.735 -32.872  1.00 65.41           C  
ATOM   2847  C   LEU A 371      23.760  41.881 -32.786  1.00 60.62           C  
ATOM   2848  O   LEU A 371      24.074  41.910 -33.985  1.00 60.30           O  
ATOM   2849  N   ARG A 372      24.094  42.852 -31.922  1.00 57.17           N  
ATOM   2850  CA  ARG A 372      24.847  44.031 -32.341  1.00 56.59           C  
ATOM   2851  CB  ARG A 372      25.074  45.022 -31.191  1.00 55.61           C  
ATOM   2852  CG  ARG A 372      23.823  45.640 -30.599  1.00 59.04           C  
ATOM   2853  CD  ARG A 372      24.154  46.806 -29.640  1.00 57.89           C  
ATOM   2854  NE  ARG A 372      24.998  46.415 -28.507  1.00 66.81           N  
ATOM   2855  CZ  ARG A 372      24.533  45.963 -27.345  1.00 75.14           C  
ATOM   2856  NH1 ARG A 372      23.226  45.827 -27.149  1.00 59.35           N  
ATOM   2857  NH2 ARG A 372      25.376  45.639 -26.374  1.00 57.79           N  
ATOM   2858  C   ARG A 372      26.197  43.576 -32.862  1.00 61.21           C  
ATOM   2859  O   ARG A 372      26.669  44.064 -33.891  1.00 61.74           O  
ATOM   2860  N   LYS A 373      26.795  42.630 -32.136  1.00 57.87           N  
ATOM   2861  CA  LYS A 373      28.093  42.057 -32.457  1.00 57.69           C  
ATOM   2862  CB  LYS A 373      28.524  41.094 -31.345  1.00 60.61           C  
ATOM   2863  CG  LYS A 373      29.883  40.429 -31.555  1.00 75.12           C  
ATOM   2864  CD  LYS A 373      30.189  39.425 -30.446  1.00 84.31           C  
ATOM   2865  CE  LYS A 373      31.518  38.742 -30.682  1.00 93.80           C  
ATOM   2866  NZ  LYS A 373      32.548  39.552 -30.606  1.00106.05           N  
ATOM   2867  C   LYS A 373      28.081  41.361 -33.827  1.00 61.13           C  
ATOM   2868  O   LYS A 373      28.986  41.570 -34.636  1.00 60.70           O  
ATOM   2869  N   ALA A 374      27.048  40.557 -34.077  1.00 57.35           N  
ATOM   2870  CA  ALA A 374      26.899  39.834 -35.342  1.00 56.31           C  
ATOM   2871  CB  ALA A 374      25.799  38.793 -35.237  1.00 57.08           C  
ATOM   2872  C   ALA A 374      26.645  40.780 -36.523  1.00 59.82           C  
ATOM   2873  O   ALA A 374      27.185  40.569 -37.604  1.00 58.58           O  
ATOM   2874  N   LYS A 375      25.830  41.818 -36.312  1.00 56.04           N  
ATOM   2875  CA  LYS A 375      25.558  42.827 -37.356  1.00 55.14           C  
ATOM   2876  CB  LYS A 375      24.406  43.755 -36.969  1.00 57.78           C  
ATOM   2877  CG  LYS A 375      23.043  43.082 -37.031  1.00 66.94           C  
ATOM   2878  CD  LYS A 375      21.929  44.057 -36.683  1.00 76.24           C  
ATOM   2879  C   LYS A 375      26.801  43.648 -37.682  1.00 58.82           C  
ATOM   2880  O   LYS A 375      27.041  43.994 -38.835  1.00 58.70           O  
ATOM   2881  N   ASP A 376      27.584  43.978 -36.662  1.00 55.36           N  
ATOM   2882  CA  ASP A 376      28.840  44.677 -36.888  1.00 54.87           C  
ATOM   2883  CB  ASP A 376      29.525  45.014 -35.558  1.00 56.89           C  
ATOM   2884  CG  ASP A 376      28.855  46.157 -34.809  1.00 64.44           C  
ATOM   2885  OD1 ASP A 376      27.988  46.837 -35.397  1.00 63.55           O  
ATOM   2886  OD2 ASP A 376      29.205  46.378 -33.631  1.00 72.34           O  
ATOM   2887  C   ASP A 376      29.781  43.816 -37.747  1.00 56.48           C  
ATOM   2888  O   ASP A 376      30.420  44.320 -38.667  1.00 55.44           O  
ATOM   2889  N   ARG A 377      29.862  42.522 -37.430  1.00 50.40           N  
ATOM   2890  CA  ARG A 377      30.725  41.595 -38.153  1.00 49.32           C  
ATOM   2891  CB  ARG A 377      30.854  40.281 -37.388  1.00 47.71           C  
ATOM   2892  CG  ARG A 377      31.774  39.252 -38.030  1.00 51.96           C  
ATOM   2893  CD  ARG A 377      33.204  39.778 -38.241  1.00 52.30           C  
ATOM   2894  NE  ARG A 377      34.054  38.752 -38.840  1.00 48.91           N  
ATOM   2895  CZ  ARG A 377      35.294  38.949 -39.275  1.00 60.97           C  
ATOM   2896  NH1 ARG A 377      35.851  40.152 -39.203  1.00 44.83           N  
ATOM   2897  NH2 ARG A 377      35.972  37.940 -39.799  1.00 56.20           N  
ATOM   2898  C   ARG A 377      30.229  41.362 -39.584  1.00 53.88           C  
ATOM   2899  O   ARG A 377      31.032  41.280 -40.518  1.00 53.31           O  
ATOM   2900  N   ALA A 378      28.913  41.260 -39.752  1.00 51.10           N  
ATOM   2901  CA  ALA A 378      28.320  41.097 -41.079  1.00 50.23           C  
ATOM   2902  CB  ALA A 378      26.802  40.966 -40.968  1.00 50.74           C  
ATOM   2903  C   ALA A 378      28.706  42.292 -41.969  1.00 54.68           C  
ATOM   2904  O   ALA A 378      29.045  42.120 -43.141  1.00 53.84           O  
ATOM   2905  N   HIS A 379      28.680  43.492 -41.386  1.00 51.36           N  
ATOM   2906  CA  HIS A 379      29.040  44.732 -42.066  1.00 50.83           C  
ATOM   2907  CB  HIS A 379      28.745  45.926 -41.159  1.00 51.50           C  
ATOM   2908  CG  HIS A 379      29.059  47.251 -41.775  1.00 54.84           C  
ATOM   2909  ND1 HIS A 379      28.236  47.849 -42.707  1.00 56.97           N  
ATOM   2910  CE1 HIS A 379      28.760  49.012 -43.056  1.00 56.29           C  
ATOM   2911  NE2 HIS A 379      29.884  49.191 -42.381  1.00 56.54           N  
ATOM   2912  CD2 HIS A 379      30.089  48.105 -41.567  1.00 56.54           C  
ATOM   2913  C   HIS A 379      30.511  44.747 -42.484  1.00 55.98           C  
ATOM   2914  O   HIS A 379      30.837  45.204 -43.583  1.00 55.42           O  
ATOM   2915  N   ILE A 380      31.391  44.242 -41.616  1.00 47.05           N  
ATOM   2916  CA  ILE A 380      32.822  44.174 -41.928  1.00 46.30           C  
ATOM   2917  CB  ILE A 380      33.691  43.783 -40.694  1.00 48.47           C  
ATOM   2918  CG1 ILE A 380      33.647  44.871 -39.602  1.00 48.21           C  
ATOM   2919  CD1 ILE A 380      34.189  46.250 -40.039  1.00 48.59           C  
ATOM   2920  CG2 ILE A 380      35.134  43.496 -41.103  1.00 47.14           C  
ATOM   2921  C   ILE A 380      33.056  43.204 -43.089  1.00 53.57           C  
ATOM   2922  O   ILE A 380      33.802  43.517 -44.025  1.00 54.08           O  
ATOM   2923  N   LEU A 381      32.395  42.049 -43.038  1.00 51.23           N  
ATOM   2924  CA  LEU A 381      32.530  41.037 -44.078  1.00 51.80           C  
ATOM   2925  CB  LEU A 381      31.847  39.727 -43.671  1.00 52.05           C  
ATOM   2926  CG  LEU A 381      32.521  38.985 -42.509  1.00 55.39           C  
ATOM   2927  CD1 LEU A 381      31.680  37.807 -42.061  1.00 55.84           C  
ATOM   2928  CD2 LEU A 381      33.923  38.531 -42.874  1.00 56.99           C  
ATOM   2929  C   LEU A 381      32.043  41.531 -45.439  1.00 58.83           C  
ATOM   2930  O   LEU A 381      32.610  41.159 -46.462  1.00 59.98           O  
ATOM   2931  N   GLU A 382      31.026  42.397 -45.443  1.00 54.85           N  
ATOM   2932  CA  GLU A 382      30.518  42.996 -46.684  1.00 53.95           C  
ATOM   2933  CB  GLU A 382      29.230  43.800 -46.438  1.00 54.91           C  
ATOM   2934  CG  GLU A 382      28.025  42.925 -46.097  1.00 58.95           C  
ATOM   2935  CD  GLU A 382      26.866  43.681 -45.482  1.00 79.81           C  
ATOM   2936  OE1 GLU A 382      26.958  44.916 -45.288  1.00 69.82           O  
ATOM   2937  OE2 GLU A 382      25.856  43.025 -45.176  1.00 77.08           O  
ATOM   2938  C   GLU A 382      31.617  43.858 -47.304  1.00 58.85           C  
ATOM   2939  O   GLU A 382      31.795  43.864 -48.519  1.00 60.33           O  
ATOM   2940  N   GLY A 383      32.380  44.545 -46.457  1.00 54.48           N  
ATOM   2941  CA  GLY A 383      33.501  45.368 -46.908  1.00 53.83           C  
ATOM   2942  C   GLY A 383      34.667  44.509 -47.370  1.00 56.09           C  
ATOM   2943  O   GLY A 383      35.347  44.849 -48.338  1.00 57.29           O  
ATOM   2944  N   LEU A 384      34.904  43.390 -46.683  1.00 49.84           N  
ATOM   2945  CA  LEU A 384      35.982  42.470 -47.082  1.00 48.59           C  
ATOM   2946  CB  LEU A 384      36.330  41.474 -45.974  1.00 47.38           C  
ATOM   2947  CG  LEU A 384      36.832  42.028 -44.641  1.00 49.78           C  
ATOM   2948  CD1 LEU A 384      36.991  40.896 -43.631  1.00 49.36           C  
ATOM   2949  CD2 LEU A 384      38.130  42.813 -44.797  1.00 48.77           C  
ATOM   2950  C   LEU A 384      35.677  41.726 -48.393  1.00 54.28           C  
ATOM   2951  O   LEU A 384      36.609  41.392 -49.145  1.00 54.64           O  
ATOM   2952  N   ARG A 385      34.393  41.465 -48.660  1.00 51.25           N  
ATOM   2953  CA  ARG A 385      33.986  40.784 -49.898  1.00 51.94           C  
ATOM   2954  CB  ARG A 385      32.517  40.357 -49.863  1.00 51.67           C  
ATOM   2955  CG  ARG A 385      31.653  41.220 -49.591  1.00 59.19           C  
ATOM   2956  CD  ARG A 385      30.234  40.867 -49.850  1.00 59.38           C  
ATOM   2957  NE  ARG A 385      29.775  39.608 -49.497  1.00 54.72           N  
ATOM   2958  CZ  ARG A 385      28.540  39.287 -49.480  1.00 68.95           C  
ATOM   2959  NH1 ARG A 385      27.627  40.149 -49.767  1.00 62.26           N  
ATOM   2960  NH2 ARG A 385      28.218  38.115 -49.146  1.00 47.19           N  
ATOM   2961  C   ARG A 385      34.251  41.679 -51.108  1.00 56.43           C  
ATOM   2962  O   ARG A 385      34.758  41.213 -52.124  1.00 56.60           O  
ATOM   2963  N   ILE A 386      33.920  42.965 -50.968  1.00 52.91           N  
ATOM   2964  CA  ILE A 386      34.148  43.978 -51.990  1.00 53.63           C  
ATOM   2965  CB  ILE A 386      33.527  45.332 -51.570  1.00 57.16           C  
ATOM   2966  CG1 ILE A 386      31.998  45.214 -51.494  1.00 57.90           C  
ATOM   2967  CD1 ILE A 386      31.292  46.450 -50.933  1.00 61.08           C  
ATOM   2968  CG2 ILE A 386      33.947  46.460 -52.523  1.00 59.02           C  
ATOM   2969  C   ILE A 386      35.647  44.144 -52.238  1.00 56.57           C  
ATOM   2970  O   ILE A 386      36.078  44.211 -53.392  1.00 58.05           O  
ATOM   2971  N   ALA A 387      36.434  44.177 -51.157  1.00 50.59           N  
ATOM   2972  CA  ALA A 387      37.880  44.302 -51.261  1.00 49.90           C  
ATOM   2973  CB  ALA A 387      38.534  44.430 -49.890  1.00 49.43           C  
ATOM   2974  C   ALA A 387      38.493  43.138 -52.043  1.00 53.81           C  
ATOM   2975  O   ALA A 387      39.258  43.359 -52.980  1.00 54.64           O  
ATOM   2976  N   LEU A 388      38.149  41.907 -51.673  1.00 49.76           N  
ATOM   2977  CA  LEU A 388      38.683  40.732 -52.363  1.00 50.70           C  
ATOM   2978  CB  LEU A 388      38.425  39.450 -51.568  1.00 50.52           C  
ATOM   2979  CG  LEU A 388      39.136  39.290 -50.221  1.00 54.56           C  
ATOM   2980  CD1 LEU A 388      38.747  37.997 -49.570  1.00 54.15           C  
ATOM   2981  CD2 LEU A 388      40.628  39.347 -50.353  1.00 57.82           C  
ATOM   2982  C   LEU A 388      38.187  40.596 -53.812  1.00 55.93           C  
ATOM   2983  O   LEU A 388      38.932  40.132 -54.676  1.00 56.42           O  
ATOM   2984  N   ASP A 389      36.944  41.014 -54.071  1.00 52.05           N  
ATOM   2985  CA  ASP A 389      36.368  40.990 -55.419  1.00 53.15           C  
ATOM   2986  CB  ASP A 389      34.851  41.225 -55.395  1.00 54.90           C  
ATOM   2987  CG  ASP A 389      34.073  40.035 -54.879  1.00 64.64           C  
ATOM   2988  OD1 ASP A 389      34.681  38.956 -54.725  1.00 65.56           O  
ATOM   2989  OD2 ASP A 389      32.854  40.181 -54.639  1.00 70.25           O  
ATOM   2990  C   ASP A 389      37.010  42.020 -56.340  1.00 58.20           C  
ATOM   2991  O   ASP A 389      36.951  41.875 -57.552  1.00 60.20           O  
ATOM   2992  N   HIS A 390      37.609  43.057 -55.762  1.00 52.80           N  
ATOM   2993  CA  HIS A 390      38.256  44.118 -56.537  1.00 53.38           C  
ATOM   2994  CB  HIS A 390      37.409  45.400 -56.463  1.00 54.54           C  
ATOM   2995  CG  HIS A 390      35.983  45.212 -56.874  1.00 58.54           C  
ATOM   2996  ND1 HIS A 390      35.570  45.313 -58.184  1.00 61.77           N  
ATOM   2997  CE1 HIS A 390      34.269  45.093 -58.242  1.00 61.33           C  
ATOM   2998  NE2 HIS A 390      33.823  44.854 -57.023  1.00 60.32           N  
ATOM   2999  CD2 HIS A 390      34.879  44.925 -56.148  1.00 59.39           C  
ATOM   3000  C   HIS A 390      39.642  44.384 -55.955  1.00 55.94           C  
ATOM   3001  O   HIS A 390      40.068  45.533 -55.863  1.00 55.55           O  
ATOM   3002  N   ILE A 391      40.350  43.320 -55.577  1.00 52.51           N  
ATOM   3003  CA  ILE A 391      41.631  43.471 -54.874  1.00 52.15           C  
ATOM   3004  CB  ILE A 391      42.177  42.117 -54.317  1.00 55.40           C  
ATOM   3005  CG1 ILE A 391      43.330  42.344 -53.326  1.00 55.28           C  
ATOM   3006  CD1 ILE A 391      42.951  43.106 -52.085  1.00 62.68           C  
ATOM   3007  CG2 ILE A 391      42.603  41.187 -55.431  1.00 56.94           C  
ATOM   3008  C   ILE A 391      42.707  44.269 -55.625  1.00 56.11           C  
ATOM   3009  O   ILE A 391      43.398  45.082 -55.012  1.00 55.86           O  
ATOM   3010  N   ASP A 392      42.838  44.066 -56.937  1.00 53.72           N  
ATOM   3011  CA  ASP A 392      43.834  44.808 -57.707  1.00 54.72           C  
ATOM   3012  CB  ASP A 392      43.895  44.324 -59.152  1.00 58.45           C  
ATOM   3013  CG  ASP A 392      44.537  42.957 -59.283  1.00 68.45           C  
ATOM   3014  OD1 ASP A 392      45.423  42.630 -58.478  1.00 68.52           O  
ATOM   3015  OD2 ASP A 392      44.161  42.211 -60.184  1.00 73.29           O  
ATOM   3016  C   ASP A 392      43.609  46.310 -57.653  1.00 58.91           C  
ATOM   3017  O   ASP A 392      44.571  47.070 -57.528  1.00 59.46           O  
ATOM   3018  N   GLU A 393      42.346  46.727 -57.740  1.00 55.17           N  
ATOM   3019  CA  GLU A 393      41.981  48.138 -57.692  1.00 55.68           C  
ATOM   3020  CB  GLU A 393      40.577  48.370 -58.245  1.00 56.82           C  
ATOM   3021  CG  GLU A 393      40.224  49.638 -58.549  1.00 62.16           C  
ATOM   3022  CD  GLU A 393      38.873  49.933 -59.146  1.00 68.24           C  
ATOM   3023  OE1 GLU A 393      38.160  48.990 -59.483  1.00 61.38           O  
ATOM   3024  OE2 GLU A 393      38.527  51.126 -59.262  1.00 56.54           O  
ATOM   3025  C   GLU A 393      42.106  48.682 -56.272  1.00 61.41           C  
ATOM   3026  O   GLU A 393      42.416  49.858 -56.084  1.00 63.10           O  
ATOM   3027  N   ILE A 394      41.864  47.818 -55.280  1.00 56.21           N  
ATOM   3028  CA  ILE A 394      42.003  48.171 -53.857  1.00 55.06           C  
ATOM   3029  CB  ILE A 394      41.540  47.013 -52.920  1.00 56.68           C  
ATOM   3030  CG1 ILE A 394      40.025  46.778 -53.008  1.00 56.89           C  
ATOM   3031  CD1 ILE A 394      39.160  47.836 -52.339  1.00 54.48           C  
ATOM   3032  CG2 ILE A 394      41.954  47.273 -51.460  1.00 54.47           C  
ATOM   3033  C   ILE A 394      43.487  48.462 -53.581  1.00 61.57           C  
ATOM   3034  O   ILE A 394      43.830  49.495 -53.009  1.00 62.10           O  
ATOM   3035  N   ILE A 395      44.361  47.553 -54.015  1.00 59.28           N  
ATOM   3036  CA  ILE A 395      45.808  47.698 -53.808  1.00 59.39           C  
ATOM   3037  CB  ILE A 395      46.603  46.446 -54.279  1.00 62.77           C  
ATOM   3038  CG1 ILE A 395      46.108  45.181 -53.577  1.00 60.89           C  
ATOM   3039  CD1 ILE A 395      46.227  44.999 -52.319  1.00 63.69           C  
ATOM   3040  CG2 ILE A 395      48.100  46.629 -54.069  1.00 64.96           C  
ATOM   3041  C   ILE A 395      46.353  48.950 -54.494  1.00 63.19           C  
ATOM   3042  O   ILE A 395      47.113  49.703 -53.884  1.00 64.16           O  
ATOM   3043  N   SER A 396      45.959  49.174 -55.749  1.00 59.26           N  
ATOM   3044  CA  SER A 396      46.429  50.346 -56.496  1.00 60.65           C  
ATOM   3045  CB  SER A 396      45.999  50.288 -57.966  1.00 65.90           C  
ATOM   3046  OG  SER A 396      44.790  50.071 -58.214  1.00 76.66           O  
ATOM   3047  C   SER A 396      45.981  51.646 -55.824  1.00 63.68           C  
ATOM   3048  O   SER A 396      46.734  52.619 -55.770  1.00 63.95           O  
ATOM   3049  N   THR A 397      44.759  51.642 -55.285  1.00 59.13           N  
ATOM   3050  CA  THR A 397      44.221  52.792 -54.566  1.00 58.97           C  
ATOM   3051  CB  THR A 397      42.750  52.560 -54.134  1.00 62.19           C  
ATOM   3052  OG1 THR A 397      41.949  52.338 -55.294  1.00 60.23           O  
ATOM   3053  CG2 THR A 397      42.200  53.766 -53.361  1.00 59.18           C  
ATOM   3054  C   THR A 397      45.071  53.117 -53.341  1.00 61.82           C  
ATOM   3055  O   THR A 397      45.364  54.280 -53.080  1.00 62.78           O  
ATOM   3056  N   ILE A 398      45.470  52.084 -52.598  1.00 55.93           N  
ATOM   3057  CA  ILE A 398      46.289  52.271 -51.400  1.00 55.13           C  
ATOM   3058  CB  ILE A 398      46.325  50.982 -50.543  1.00 56.46           C  
ATOM   3059  CG1 ILE A 398      44.899  50.579 -50.130  1.00 55.07           C  
ATOM   3060  CD1 ILE A 398      44.776  49.190 -49.522  1.00 58.17           C  
ATOM   3061  CG2 ILE A 398      47.221  51.172 -49.330  1.00 56.99           C  
ATOM   3062  C   ILE A 398      47.707  52.750 -51.755  1.00 61.45           C  
ATOM   3063  O   ILE A 398      48.226  53.685 -51.137  1.00 62.08           O  
ATOM   3064  N   ARG A 399      48.308  52.124 -52.770  1.00 58.80           N  
ATOM   3065  CA  ARG A 399      49.663  52.454 -53.216  1.00 59.79           C  
ATOM   3066  CB  ARG A 399      50.127  51.491 -54.314  1.00 58.15           C  
ATOM   3067  CG  ARG A 399      50.375  50.070 -53.841  1.00 61.33           C  
ATOM   3068  CD  ARG A 399      50.732  49.159 -55.006  1.00 63.65           C  
ATOM   3069  NE  ARG A 399      51.970  49.558 -55.669  1.00 73.52           N  
ATOM   3070  CZ  ARG A 399      52.406  49.038 -56.810  1.00 90.24           C  
ATOM   3071  NH1 ARG A 399      51.702  48.099 -57.426  1.00 69.89           N  
ATOM   3072  NH2 ARG A 399      53.551  49.457 -57.334  1.00 84.47           N  
ATOM   3073  C   ARG A 399      49.822  53.886 -53.699  1.00 67.22           C  
ATOM   3074  O   ARG A 399      50.868  54.503 -53.473  1.00 69.16           O  
ATOM   3075  N   GLU A 400      48.789  54.411 -54.363  1.00 63.99           N  
ATOM   3076  CA  GLU A 400      48.802  55.778 -54.882  1.00 66.00           C  
ATOM   3077  CB  GLU A 400      47.753  55.949 -55.988  1.00 67.55           C  
ATOM   3078  C   GLU A 400      48.556  56.802 -53.772  1.00 71.66           C  
ATOM   3079  O   GLU A 400      48.719  58.002 -53.986  1.00 73.51           O  
ATOM   3080  N   SER A 401      48.158  56.330 -52.591  1.00 67.07           N  
ATOM   3081  CA  SER A 401      47.867  57.216 -51.461  1.00 67.53           C  
ATOM   3082  CB  SER A 401      46.755  56.632 -50.579  1.00 67.90           C  
ATOM   3083  OG  SER A 401      45.601  56.305 -51.334  1.00 74.79           O  
ATOM   3084  C   SER A 401      49.111  57.472 -50.608  1.00 73.64           C  
ATOM   3085  O   SER A 401      49.836  56.541 -50.260  1.00 72.44           O  
ATOM   3086  N   ASP A 402      49.348  58.736 -50.267  1.00 72.98           N  
ATOM   3087  CA  ASP A 402      50.497  59.095 -49.444  1.00 74.15           C  
ATOM   3088  CB  ASP A 402      50.864  60.568 -49.637  1.00 79.81           C  
ATOM   3089  CG  ASP A 402      51.366  60.867 -51.041  1.00 98.81           C  
ATOM   3090  OD1 ASP A 402      51.636  59.911 -51.797  1.00 98.19           O  
ATOM   3091  OD2 ASP A 402      51.499  62.060 -51.383  1.00111.88           O  
ATOM   3092  C   ASP A 402      50.259  58.796 -47.968  1.00 75.45           C  
ATOM   3093  O   ASP A 402      51.153  58.329 -47.276  1.00 74.65           O  
ATOM   3094  N   THR A 403      49.053  59.053 -47.482  1.00 71.29           N  
ATOM   3095  CA  THR A 403      48.755  58.802 -46.078  1.00 70.46           C  
ATOM   3096  CB  THR A 403      48.335  60.104 -45.356  1.00 80.44           C  
ATOM   3097  OG1 THR A 403      47.088  60.572 -45.892  1.00 79.22           O  
ATOM   3098  CG2 THR A 403      49.405  61.196 -45.503  1.00 82.17           C  
ATOM   3099  C   THR A 403      47.610  57.811 -45.921  1.00 73.08           C  
ATOM   3100  O   THR A 403      46.950  57.458 -46.900  1.00 71.74           O  
ATOM   3101  N   ASP A 404      47.370  57.378 -44.683  1.00 69.25           N  
ATOM   3102  CA  ASP A 404      46.252  56.487 -44.384  1.00 67.25           C  
ATOM   3103  CB  ASP A 404      46.313  55.949 -42.949  1.00 68.28           C  
ATOM   3104  CG  ASP A 404      47.228  54.760 -42.795  1.00 84.43           C  
ATOM   3105  OD1 ASP A 404      48.296  54.694 -43.322  1.00 85.57           O  
ATOM   3106  OD2 ASP A 404      46.867  53.874 -42.134  1.00 93.39           O  
ATOM   3107  C   ASP A 404      44.931  57.206 -44.605  1.00 72.49           C  
ATOM   3108  O   ASP A 404      44.002  56.638 -45.173  1.00 71.50           O  
ATOM   3109  N   LYS A 405      44.866  58.465 -44.167  1.00 70.55           N  
ATOM   3110  CA  LYS A 405      43.668  59.292 -44.310  1.00 71.12           C  
ATOM   3111  CB  LYS A 405      43.941  60.706 -43.779  1.00 76.41           C  
ATOM   3112  CG  LYS A 405      42.781  61.670 -43.925  1.00 87.46           C  
ATOM   3113  CD  LYS A 405      43.169  63.083 -43.501  1.00 97.48           C  
ATOM   3114  CE  LYS A 405      42.033  64.067 -43.689  1.00106.16           C  
ATOM   3115  NZ  LYS A 405      41.010  63.936 -42.986  1.00115.42           N  
ATOM   3116  C   LYS A 405      43.206  59.364 -45.762  1.00 73.86           C  
ATOM   3117  O   LYS A 405      42.013  59.258 -46.050  1.00 73.65           O  
ATOM   3118  N   VAL A 406      44.159  59.540 -46.672  1.00 68.80           N  
ATOM   3119  CA  VAL A 406      43.858  59.640 -48.096  1.00 68.04           C  
ATOM   3120  CB  VAL A 406      45.046  60.212 -48.900  1.00 73.28           C  
ATOM   3121  CG1 VAL A 406      44.776  60.142 -50.397  1.00 73.27           C  
ATOM   3122  CG2 VAL A 406      45.328  61.651 -48.469  1.00 76.12           C  
ATOM   3123  C   VAL A 406      43.404  58.279 -48.627  1.00 67.73           C  
ATOM   3124  O   VAL A 406      42.460  58.206 -49.412  1.00 66.34           O  
ATOM   3125  N   ALA A 407      44.054  57.213 -48.161  1.00 62.43           N  
ATOM   3126  CA  ALA A 407      43.714  55.855 -48.563  1.00 60.38           C  
ATOM   3127  CB  ALA A 407      44.652  54.880 -47.911  1.00 59.86           C  
ATOM   3128  C   ALA A 407      42.284  55.549 -48.131  1.00 63.78           C  
ATOM   3129  O   ALA A 407      41.452  55.126 -48.923  1.00 62.98           O  
ATOM   3130  N   MET A 408      42.026  55.735 -46.848  1.00 60.58           N  
ATOM   3131  CA  MET A 408      40.697  55.539 -46.293  1.00 59.66           C  
ATOM   3132  CB  MET A 408      40.679  55.988 -44.828  1.00 62.92           C  
ATOM   3133  CG  MET A 408      41.199  55.110 -43.866  1.00 66.79           C  
ATOM   3134  SD  MET A 408      40.287  53.958 -43.133  1.00 71.47           S  
ATOM   3135  CE  MET A 408      39.160  54.953 -42.306  1.00 70.89           C  
ATOM   3136  C   MET A 408      39.647  56.315 -47.095  1.00 62.33           C  
ATOM   3137  O   MET A 408      38.713  55.738 -47.627  1.00 61.35           O  
ATOM   3138  N   GLU A 409      39.830  57.625 -47.195  1.00 60.28           N  
ATOM   3139  CA  GLU A 409      38.873  58.462 -47.890  1.00 61.72           C  
ATOM   3140  CB  GLU A 409      39.286  59.936 -47.802  1.00 66.20           C  
ATOM   3141  CG  GLU A 409      39.326  60.454 -46.367  1.00 81.09           C  
ATOM   3142  CD  GLU A 409      39.656  61.925 -46.244  1.00112.84           C  
ATOM   3143  OE1 GLU A 409      39.849  62.590 -47.282  1.00101.56           O  
ATOM   3144  OE2 GLU A 409      39.715  62.419 -45.100  1.00116.67           O  
ATOM   3145  C   GLU A 409      38.648  58.016 -49.331  1.00 63.95           C  
ATOM   3146  O   GLU A 409      37.518  58.071 -49.821  1.00 64.01           O  
ATOM   3147  N   SER A 410      39.711  57.569 -50.003  1.00 58.73           N  
ATOM   3148  CA  SER A 410      39.617  57.108 -51.395  1.00 57.62           C  
ATOM   3149  CB  SER A 410      40.989  57.048 -52.074  1.00 60.96           C  
ATOM   3150  OG  SER A 410      41.565  58.338 -52.197  1.00 72.05           O  
ATOM   3151  C   SER A 410      38.922  55.760 -51.518  1.00 59.13           C  
ATOM   3152  O   SER A 410      38.191  55.517 -52.481  1.00 59.06           O  
ATOM   3153  N   LEU A 411      39.149  54.887 -50.538  1.00 53.82           N  
ATOM   3154  CA  LEU A 411      38.502  53.580 -50.515  1.00 51.92           C  
ATOM   3155  CB  LEU A 411      39.135  52.674 -49.453  1.00 50.31           C  
ATOM   3156  CG  LEU A 411      40.560  52.169 -49.683  1.00 54.95           C  
ATOM   3157  CD1 LEU A 411      41.070  51.450 -48.453  1.00 53.50           C  
ATOM   3158  CD2 LEU A 411      40.638  51.255 -50.899  1.00 58.32           C  
ATOM   3159  C   LEU A 411      36.995  53.718 -50.272  1.00 55.65           C  
ATOM   3160  O   LEU A 411      36.189  53.026 -50.903  1.00 55.60           O  
ATOM   3161  N   GLN A 412      36.622  54.630 -49.377  1.00 52.17           N  
ATOM   3162  CA  GLN A 412      35.209  54.866 -49.063  1.00 52.48           C  
ATOM   3163  CB  GLN A 412      35.053  55.813 -47.868  1.00 54.41           C  
ATOM   3164  CG  GLN A 412      35.579  55.245 -46.563  1.00 56.04           C  
ATOM   3165  CD  GLN A 412      35.524  56.259 -45.446  1.00 68.16           C  
ATOM   3166  OE1 GLN A 412      34.500  56.888 -45.214  1.00 64.04           O  
ATOM   3167  NE2 GLN A 412      36.623  56.423 -44.747  1.00 55.50           N  
ATOM   3168  C   GLN A 412      34.403  55.357 -50.271  1.00 58.89           C  
ATOM   3169  O   GLN A 412      33.348  54.804 -50.557  1.00 58.96           O  
ATOM   3170  N   GLN A 413      34.896  56.374 -50.982  1.00 58.24           N  
ATOM   3171  CA  GLN A 413      34.188  56.880 -52.152  1.00 60.96           C  
ATOM   3172  CB  GLN A 413      34.798  58.201 -52.626  1.00 64.66           C  
ATOM   3173  CG  GLN A 413      34.512  59.345 -51.923  1.00 81.50           C  
ATOM   3174  CD  GLN A 413      33.347  59.823 -51.930  1.00 92.60           C  
ATOM   3175  OE1 GLN A 413      32.665  59.360 -52.393  1.00 87.38           O  
ATOM   3176  NE2 GLN A 413      33.117  60.752 -51.409  1.00 79.34           N  
ATOM   3177  C   GLN A 413      34.198  55.901 -53.319  1.00 64.99           C  
ATOM   3178  O   GLN A 413      33.163  55.550 -53.878  1.00 66.18           O  
ATOM   3179  N   ARG A 414      35.379  55.453 -53.693  1.00 59.78           N  
ATOM   3180  CA  ARG A 414      35.499  54.597 -54.858  1.00 59.26           C  
ATOM   3181  CB  ARG A 414      36.981  54.321 -55.161  1.00 58.12           C  
ATOM   3182  CG  ARG A 414      37.260  53.581 -56.463  1.00 64.21           C  
ATOM   3183  CD  ARG A 414      38.733  53.714 -56.851  1.00 72.35           C  
ATOM   3184  NE  ARG A 414      39.073  54.831 -57.156  1.00 82.35           N  
ATOM   3185  CZ  ARG A 414      40.300  55.200 -57.392  1.00 92.75           C  
ATOM   3186  NH1 ARG A 414      40.624  56.432 -57.530  1.00 79.15           N  
ATOM   3187  NH2 ARG A 414      41.209  54.344 -57.479  1.00 74.70           N  
ATOM   3188  C   ARG A 414      34.703  53.303 -54.753  1.00 61.65           C  
ATOM   3189  O   ARG A 414      34.084  52.891 -55.729  1.00 61.19           O  
ATOM   3190  N   PHE A 415      34.706  52.663 -53.583  1.00 56.84           N  
ATOM   3191  CA  PHE A 415      34.031  51.374 -53.442  1.00 55.38           C  
ATOM   3192  CB  PHE A 415      35.016  50.310 -52.944  1.00 55.19           C  
ATOM   3193  CG  PHE A 415      36.216  50.133 -53.834  1.00 56.94           C  
ATOM   3194  CD1 PHE A 415      36.175  49.257 -54.904  1.00 59.61           C  
ATOM   3195  CE1 PHE A 415      37.277  49.096 -55.727  1.00 60.88           C  
ATOM   3196  CZ  PHE A 415      38.432  49.817 -55.490  1.00 60.38           C  
ATOM   3197  CE2 PHE A 415      38.485  50.699 -54.430  1.00 62.11           C  
ATOM   3198  CD2 PHE A 415      37.383  50.853 -53.609  1.00 59.01           C  
ATOM   3199  C   PHE A 415      32.757  51.378 -52.594  1.00 59.40           C  
ATOM   3200  O   PHE A 415      32.213  50.311 -52.297  1.00 57.45           O  
ATOM   3201  N   LYS A 416      32.273  52.571 -52.232  1.00 57.67           N  
ATOM   3202  CA  LYS A 416      31.041  52.723 -51.440  1.00 58.26           C  
ATOM   3203  CB  LYS A 416      29.818  52.209 -52.214  1.00 61.58           C  
ATOM   3204  CG  LYS A 416      29.572  52.882 -53.574  1.00 73.39           C  
ATOM   3205  CD  LYS A 416      28.314  52.472 -54.167  1.00 85.48           C  
ATOM   3206  CE  LYS A 416      27.184  52.746 -53.569  1.00103.44           C  
ATOM   3207  NZ  LYS A 416      26.207  52.448 -54.185  1.00116.87           N  
ATOM   3208  C   LYS A 416      31.163  52.011 -50.085  1.00 61.42           C  
ATOM   3209  O   LYS A 416      30.325  51.216 -49.703  1.00 62.01           O  
ATOM   3210  N   LEU A 417      32.214  52.310 -49.359  1.00 55.94           N  
ATOM   3211  CA  LEU A 417      32.480  51.670 -48.081  1.00 54.20           C  
ATOM   3212  CB  LEU A 417      33.913  51.124 -48.076  1.00 52.72           C  
ATOM   3213  CG  LEU A 417      34.320  50.140 -49.179  1.00 56.12           C  
ATOM   3214  CD1 LEU A 417      35.834  50.027 -49.272  1.00 55.91           C  
ATOM   3215  CD2 LEU A 417      33.671  48.774 -49.009  1.00 56.62           C  
ATOM   3216  C   LEU A 417      32.337  52.629 -46.921  1.00 60.09           C  
ATOM   3217  O   LEU A 417      32.533  53.833 -47.079  1.00 62.36           O  
ATOM   3218  N   SER A 418      32.004  52.093 -45.750  1.00 55.01           N  
ATOM   3219  CA  SER A 418      31.919  52.909 -44.541  1.00 55.46           C  
ATOM   3220  CB  SER A 418      31.059  52.234 -43.478  1.00 57.17           C  
ATOM   3221  OG  SER A 418      31.706  51.083 -42.945  1.00 64.15           O  
ATOM   3222  C   SER A 418      33.338  53.103 -44.010  1.00 60.70           C  
ATOM   3223  O   SER A 418      34.296  52.516 -44.536  1.00 60.01           O  
ATOM   3224  N   GLU A 419      33.472  53.921 -42.970  1.00 58.83           N  
ATOM   3225  CA  GLU A 419      34.765  54.171 -42.358  1.00 58.30           C  
ATOM   3226  CB  GLU A 419      34.652  55.297 -41.320  1.00 61.32           C  
ATOM   3227  CG  GLU A 419      35.969  55.739 -40.722  1.00 69.94           C  
ATOM   3228  CD  GLU A 419      35.826  56.805 -39.642  1.00 84.38           C  
ATOM   3229  OE1 GLU A 419      34.744  57.416 -39.518  1.00 74.57           O  
ATOM   3230  OE2 GLU A 419      36.805  57.030 -38.912  1.00 76.90           O  
ATOM   3231  C   GLU A 419      35.300  52.871 -41.740  1.00 61.61           C  
ATOM   3232  O   GLU A 419      36.476  52.550 -41.878  1.00 60.85           O  
ATOM   3233  N   LYS A 420      34.420  52.106 -41.096  1.00 57.50           N  
ATOM   3234  CA  LYS A 420      34.798  50.830 -40.479  1.00 55.79           C  
ATOM   3235  CB  LYS A 420      33.658  50.286 -39.609  1.00 58.07           C  
ATOM   3236  CG  LYS A 420      33.438  51.055 -38.299  1.00 71.66           C  
ATOM   3237  CD  LYS A 420      32.310  50.427 -37.489  1.00 82.16           C  
ATOM   3238  C   LYS A 420      35.226  49.768 -41.495  1.00 58.36           C  
ATOM   3239  O   LYS A 420      36.133  48.975 -41.232  1.00 57.95           O  
ATOM   3240  N   GLN A 421      34.561  49.739 -42.649  1.00 53.76           N  
ATOM   3241  CA  GLN A 421      34.914  48.776 -43.695  1.00 52.43           C  
ATOM   3242  CB  GLN A 421      33.836  48.721 -44.775  1.00 54.11           C  
ATOM   3243  CG  GLN A 421      32.540  48.090 -44.313  1.00 57.73           C  
ATOM   3244  CD  GLN A 421      31.424  48.277 -45.313  1.00 61.49           C  
ATOM   3245  OE1 GLN A 421      31.365  49.283 -46.003  1.00 55.37           O  
ATOM   3246  NE2 GLN A 421      30.519  47.315 -45.379  1.00 56.14           N  
ATOM   3247  C   GLN A 421      36.274  49.101 -44.300  1.00 56.36           C  
ATOM   3248  O   GLN A 421      37.110  48.211 -44.463  1.00 55.00           O  
ATOM   3249  N   ALA A 422      36.506  50.381 -44.603  1.00 53.46           N  
ATOM   3250  CA  ALA A 422      37.774  50.821 -45.195  1.00 53.20           C  
ATOM   3251  CB  ALA A 422      37.709  52.290 -45.577  1.00 55.50           C  
ATOM   3252  C   ALA A 422      38.945  50.570 -44.250  1.00 55.98           C  
ATOM   3253  O   ALA A 422      40.020  50.171 -44.680  1.00 55.10           O  
ATOM   3254  N   GLN A 423      38.725  50.799 -42.957  1.00 52.22           N  
ATOM   3255  CA  GLN A 423      39.755  50.576 -41.955  1.00 52.02           C  
ATOM   3256  CB  GLN A 423      39.313  51.128 -40.594  1.00 54.08           C  
ATOM   3257  CG  GLN A 423      40.319  51.260 -39.619  1.00 77.22           C  
ATOM   3258  CD  GLN A 423      41.576  52.010 -39.977  1.00 94.25           C  
ATOM   3259  OE1 GLN A 423      42.665  51.441 -40.014  1.00 91.25           O  
ATOM   3260  NE2 GLN A 423      41.427  53.288 -40.275  1.00 81.49           N  
ATOM   3261  C   GLN A 423      40.099  49.090 -41.853  1.00 54.57           C  
ATOM   3262  O   GLN A 423      41.268  48.734 -41.742  1.00 55.00           O  
ATOM   3263  N   ALA A 424      39.077  48.230 -41.909  1.00 50.48           N  
ATOM   3264  CA  ALA A 424      39.275  46.791 -41.825  1.00 49.67           C  
ATOM   3265  CB  ALA A 424      37.941  46.062 -41.734  1.00 49.86           C  
ATOM   3266  C   ALA A 424      40.069  46.301 -43.033  1.00 54.66           C  
ATOM   3267  O   ALA A 424      40.857  45.360 -42.929  1.00 54.76           O  
ATOM   3268  N   ILE A 425      39.848  46.943 -44.178  1.00 51.38           N  
ATOM   3269  CA  ILE A 425      40.570  46.618 -45.401  1.00 51.51           C  
ATOM   3270  CB  ILE A 425      39.932  47.293 -46.635  1.00 55.05           C  
ATOM   3271  CG1 ILE A 425      38.531  46.719 -46.864  1.00 54.97           C  
ATOM   3272  CD1 ILE A 425      37.747  47.420 -47.933  1.00 58.77           C  
ATOM   3273  CG2 ILE A 425      40.807  47.096 -47.874  1.00 55.53           C  
ATOM   3274  C   ILE A 425      42.050  46.985 -45.254  1.00 57.56           C  
ATOM   3275  O   ILE A 425      42.930  46.187 -45.586  1.00 58.81           O  
ATOM   3276  N   LEU A 426      42.314  48.182 -44.732  1.00 53.45           N  
ATOM   3277  CA  LEU A 426      43.681  48.645 -44.510  1.00 53.27           C  
ATOM   3278  CB  LEU A 426      43.703  50.129 -44.118  1.00 54.09           C  
ATOM   3279  CG  LEU A 426      43.401  51.163 -45.215  1.00 59.22           C  
ATOM   3280  CD1 LEU A 426      43.282  52.574 -44.652  1.00 61.16           C  
ATOM   3281  CD2 LEU A 426      44.481  51.132 -46.274  1.00 59.91           C  
ATOM   3282  C   LEU A 426      44.401  47.798 -43.462  1.00 56.90           C  
ATOM   3283  O   LEU A 426      45.620  47.651 -43.511  1.00 57.30           O  
ATOM   3284  N   ASP A 427      43.646  47.215 -42.533  1.00 53.11           N  
ATOM   3285  CA  ASP A 427      44.238  46.360 -41.489  1.00 53.30           C  
ATOM   3286  CB  ASP A 427      43.377  46.381 -40.220  1.00 54.59           C  
ATOM   3287  CG  ASP A 427      43.340  47.746 -39.551  1.00 65.04           C  
ATOM   3288  OD1 ASP A 427      44.239  48.572 -39.815  1.00 65.59           O  
ATOM   3289  OD2 ASP A 427      42.414  47.991 -38.752  1.00 72.64           O  
ATOM   3290  C   ASP A 427      44.463  44.917 -41.941  1.00 58.31           C  
ATOM   3291  O   ASP A 427      45.082  44.126 -41.227  1.00 58.82           O  
ATOM   3292  N   MET A 428      43.969  44.582 -43.129  1.00 54.86           N  
ATOM   3293  CA  MET A 428      44.068  43.228 -43.645  1.00 54.29           C  
ATOM   3294  CB  MET A 428      43.210  43.104 -44.912  1.00 56.88           C  
ATOM   3295  CG  MET A 428      42.527  41.764 -45.100  1.00 60.89           C  
ATOM   3296  SD  MET A 428      41.733  41.590 -46.718  1.00 66.85           S  
ATOM   3297  CE  MET A 428      41.124  42.889 -46.913  1.00 64.15           C  
ATOM   3298  C   MET A 428      45.530  42.866 -43.948  1.00 56.36           C  
ATOM   3299  O   MET A 428      46.252  43.651 -44.568  1.00 55.77           O  
ATOM   3300  N   ARG A 429      45.962  41.686 -43.499  1.00 51.96           N  
ATOM   3301  CA  ARG A 429      47.321  41.207 -43.764  1.00 51.71           C  
ATOM   3302  CB  ARG A 429      47.784  40.211 -42.697  1.00 51.60           C  
ATOM   3303  CG  ARG A 429      47.859  40.782 -41.284  1.00 59.98           C  
ATOM   3304  CD  ARG A 429      48.363  39.745 -40.300  1.00 65.26           C  
ATOM   3305  NE  ARG A 429      48.251  40.207 -38.917  1.00 79.17           N  
ATOM   3306  CZ  ARG A 429      49.149  40.974 -38.303  1.00 94.11           C  
ATOM   3307  NH1 ARG A 429      50.238  41.383 -38.944  1.00 71.93           N  
ATOM   3308  NH2 ARG A 429      48.955  41.341 -37.042  1.00 83.32           N  
ATOM   3309  C   ARG A 429      47.360  40.541 -45.135  1.00 54.03           C  
ATOM   3310  O   ARG A 429      46.352  40.002 -45.590  1.00 52.67           O  
ATOM   3311  N   LEU A 430      48.521  40.569 -45.785  1.00 50.97           N  
ATOM   3312  CA  LEU A 430      48.659  39.984 -47.108  1.00 51.81           C  
ATOM   3313  CB  LEU A 430      50.088  40.125 -47.660  1.00 52.71           C  
ATOM   3314  CG  LEU A 430      50.584  41.532 -48.029  1.00 55.92           C  
ATOM   3315  CD1 LEU A 430      51.957  41.457 -48.663  1.00 57.06           C  
ATOM   3316  CD2 LEU A 430      49.641  42.221 -48.988  1.00 56.43           C  
ATOM   3317  C   LEU A 430      48.220  38.524 -47.147  1.00 56.90           C  
ATOM   3318  O   LEU A 430      47.684  38.079 -48.156  1.00 57.36           O  
ATOM   3319  N   ARG A 431      48.416  37.800 -46.047  1.00 54.01           N  
ATOM   3320  CA  ARG A 431      48.034  36.386 -45.971  1.00 55.41           C  
ATOM   3321  CB  ARG A 431      48.563  35.723 -44.706  1.00 54.47           C  
ATOM   3322  CG  ARG A 431      48.034  35.943 -43.473  1.00 68.55           C  
ATOM   3323  CD  ARG A 431      48.632  35.127 -42.369  1.00 80.84           C  
ATOM   3324  NE  ARG A 431      49.846  35.487 -42.079  1.00 95.35           N  
ATOM   3325  CZ  ARG A 431      50.542  34.651 -41.832  1.00118.76           C  
ATOM   3326  NH1 ARG A 431      50.150  33.394 -41.912  1.00110.34           N  
ATOM   3327  NH2 ARG A 431      51.636  35.072 -41.567  1.00108.13           N  
ATOM   3328  C   ARG A 431      46.523  36.135 -46.153  1.00 60.58           C  
ATOM   3329  O   ARG A 431      46.127  35.029 -46.501  1.00 62.44           O  
ATOM   3330  N   ARG A 432      45.694  37.163 -45.933  1.00 55.70           N  
ATOM   3331  CA  ARG A 432      44.248  37.046 -46.136  1.00 54.26           C  
ATOM   3332  CB  ARG A 432      43.498  38.235 -45.523  1.00 51.70           C  
ATOM   3333  CG  ARG A 432      43.650  38.359 -44.028  1.00 58.98           C  
ATOM   3334  CD  ARG A 432      43.111  37.122 -43.326  1.00 69.99           C  
ATOM   3335  NE  ARG A 432      41.862  37.111 -43.021  1.00 84.31           N  
ATOM   3336  CZ  ARG A 432      41.129  37.921 -42.713  1.00102.85           C  
ATOM   3337  NH1 ARG A 432      39.938  37.575 -42.631  1.00 89.48           N  
ATOM   3338  NH2 ARG A 432      41.567  39.059 -42.446  1.00 91.34           N  
ATOM   3339  C   ARG A 432      43.894  36.950 -47.618  1.00 57.71           C  
ATOM   3340  O   ARG A 432      42.742  36.706 -47.958  1.00 57.80           O  
ATOM   3341  N   LEU A 433      44.877  37.137 -48.497  1.00 53.92           N  
ATOM   3342  CA  LEU A 433      44.630  37.118 -49.942  1.00 54.39           C  
ATOM   3343  CB  LEU A 433      45.526  38.131 -50.677  1.00 54.68           C  
ATOM   3344  CG  LEU A 433      45.323  39.638 -50.515  1.00 57.71           C  
ATOM   3345  CD1 LEU A 433      46.367  40.403 -51.304  1.00 58.67           C  
ATOM   3346  CD2 LEU A 433      45.116  40.139 -49.236  1.00 57.80           C  
ATOM   3347  C   LEU A 433      44.794  35.739 -50.561  1.00 59.39           C  
ATOM   3348  O   LEU A 433      44.666  35.596 -51.769  1.00 60.48           O  
ATOM   3349  N   THR A 434      45.085  34.731 -49.742  1.00 55.85           N  
ATOM   3350  CA  THR A 434      45.239  33.391 -50.296  1.00 57.85           C  
ATOM   3351  CB  THR A 434      45.742  32.415 -49.210  1.00 65.32           C  
ATOM   3352  OG1 THR A 434      44.903  32.510 -48.053  1.00 68.85           O  
ATOM   3353  CG2 THR A 434      47.166  32.756 -48.811  1.00 61.18           C  
ATOM   3354  C   THR A 434      43.927  32.922 -50.947  1.00 61.22           C  
ATOM   3355  O   THR A 434      42.853  33.432 -50.631  1.00 58.40           O  
ATOM   3356  N   GLY A 435      44.045  31.958 -51.857  1.00 60.20           N  
ATOM   3357  CA  GLY A 435      42.945  31.482 -52.674  1.00 61.38           C  
ATOM   3358  C   GLY A 435      41.638  31.136 -52.013  1.00 65.79           C  
ATOM   3359  O   GLY A 435      40.581  31.360 -52.594  1.00 64.67           O  
ATOM   3360  N   LEU A 436      41.690  30.597 -50.803  1.00 63.87           N  
ATOM   3361  CA  LEU A 436      40.464  30.166 -50.151  1.00 63.94           C  
ATOM   3362  CB  LEU A 436      40.711  28.878 -49.381  1.00 65.76           C  
ATOM   3363  CG  LEU A 436      41.289  27.732 -50.025  1.00 73.63           C  
ATOM   3364  CD1 LEU A 436      41.465  26.463 -49.331  1.00 75.51           C  
ATOM   3365  CD2 LEU A 436      40.648  27.508 -51.052  1.00 76.89           C  
ATOM   3366  C   LEU A 436      39.761  31.193 -49.260  1.00 65.16           C  
ATOM   3367  O   LEU A 436      38.574  30.998 -48.881  1.00 65.14           O  
ATOM   3368  N   GLU A 437      40.473  32.286 -48.932  1.00 59.02           N  
ATOM   3369  CA  GLU A 437      39.961  33.277 -48.031  1.00 55.89           C  
ATOM   3370  CB  GLU A 437      40.932  34.433 -47.803  1.00 55.76           C  
ATOM   3371  CG  GLU A 437      42.142  34.078 -46.950  1.00 64.54           C  
ATOM   3372  CD  GLU A 437      41.800  33.787 -45.499  1.00 85.27           C  
ATOM   3373  OE1 GLU A 437      40.859  34.392 -44.947  1.00 83.07           O  
ATOM   3374  OE2 GLU A 437      42.502  32.966 -44.898  1.00 78.09           O  
ATOM   3375  C   GLU A 437      38.607  33.795 -48.518  1.00 59.58           C  
ATOM   3376  O   GLU A 437      37.678  33.966 -47.720  1.00 58.32           O  
ATOM   3377  N   ARG A 438      38.487  34.031 -49.822  1.00 56.58           N  
ATOM   3378  CA  ARG A 438      37.241  34.556 -50.366  1.00 56.08           C  
ATOM   3379  CB  ARG A 438      37.375  34.825 -51.859  1.00 57.47           C  
ATOM   3380  CG  ARG A 438      36.299  35.490 -52.494  1.00 62.56           C  
ATOM   3381  CD  ARG A 438      36.035  36.620 -52.052  1.00 64.03           C  
ATOM   3382  NE  ARG A 438      35.022  37.023 -52.811  1.00 62.21           N  
ATOM   3383  CZ  ARG A 438      34.002  36.712 -52.670  1.00 75.02           C  
ATOM   3384  NH1 ARG A 438      33.846  35.991 -51.787  1.00 60.32           N  
ATOM   3385  NH2 ARG A 438      33.139  37.123 -53.410  1.00 62.46           N  
ATOM   3386  C   ARG A 438      36.046  33.640 -50.067  1.00 61.34           C  
ATOM   3387  O   ARG A 438      34.940  34.123 -49.794  1.00 60.23           O  
ATOM   3388  N   ASP A 439      36.278  32.326 -50.109  1.00 60.33           N  
ATOM   3389  CA  ASP A 439      35.233  31.331 -49.816  1.00 61.72           C  
ATOM   3390  CB  ASP A 439      35.657  29.945 -50.304  1.00 66.41           C  
ATOM   3391  CG  ASP A 439      35.764  29.856 -51.810  1.00 82.52           C  
ATOM   3392  OD1 ASP A 439      35.196  30.699 -52.515  1.00 84.64           O  
ATOM   3393  OD2 ASP A 439      36.415  28.927 -52.284  1.00 88.62           O  
ATOM   3394  C   ASP A 439      34.966  31.271 -48.321  1.00 65.10           C  
ATOM   3395  O   ASP A 439      33.833  31.063 -47.885  1.00 65.29           O  
ATOM   3396  N   LYS A 440      36.026  31.445 -47.539  1.00 61.00           N  
ATOM   3397  CA  LYS A 440      35.927  31.436 -46.090  1.00 59.54           C  
ATOM   3398  CB  LYS A 440      37.319  31.445 -45.470  1.00 61.07           C  
ATOM   3399  CG  LYS A 440      37.411  31.082 -44.103  1.00 70.83           C  
ATOM   3400  CD  LYS A 440      38.819  30.976 -43.561  1.00 80.24           C  
ATOM   3401  CE  LYS A 440      38.949  30.660 -42.224  1.00101.60           C  
ATOM   3402  NZ  LYS A 440      40.305  30.596 -41.650  1.00116.15           N  
ATOM   3403  C   LYS A 440      35.099  32.633 -45.605  1.00 61.02           C  
ATOM   3404  O   LYS A 440      34.292  32.504 -44.686  1.00 61.08           O  
ATOM   3405  N   ILE A 441      35.278  33.785 -46.252  1.00 55.19           N  
ATOM   3406  CA  ILE A 441      34.522  34.980 -45.909  1.00 53.13           C  
ATOM   3407  CB  ILE A 441      35.111  36.251 -46.563  1.00 54.79           C  
ATOM   3408  CG1 ILE A 441      36.446  36.586 -45.900  1.00 53.28           C  
ATOM   3409  CD1 ILE A 441      37.172  37.726 -46.483  1.00 51.70           C  
ATOM   3410  CG2 ILE A 441      34.172  37.423 -46.411  1.00 55.54           C  
ATOM   3411  C   ILE A 441      33.018  34.827 -46.176  1.00 57.78           C  
ATOM   3412  O   ILE A 441      32.207  35.199 -45.313  1.00 56.73           O  
ATOM   3413  N   GLU A 442      32.651  34.290 -47.345  1.00 55.64           N  
ATOM   3414  CA  GLU A 442      31.236  34.075 -47.667  1.00 56.19           C  
ATOM   3415  CB  GLU A 442      30.979  33.813 -49.147  1.00 58.87           C  
ATOM   3416  CG  GLU A 442      30.589  34.916 -49.897  1.00 65.42           C  
ATOM   3417  CD  GLU A 442      29.622  34.872 -50.933  1.00 77.99           C  
ATOM   3418  OE1 GLU A 442      29.551  35.815 -51.670  1.00 72.27           O  
ATOM   3419  OE2 GLU A 442      28.920  33.894 -50.999  1.00 69.09           O  
ATOM   3420  C   GLU A 442      30.601  32.978 -46.833  1.00 61.71           C  
ATOM   3421  O   GLU A 442      29.396  32.989 -46.626  1.00 62.16           O  
ATOM   3422  N   ALA A 443      31.413  32.036 -46.364  1.00 58.94           N  
ATOM   3423  CA  ALA A 443      30.921  30.952 -45.543  1.00 59.77           C  
ATOM   3424  CB  ALA A 443      31.985  29.875 -45.397  1.00 61.53           C  
ATOM   3425  C   ALA A 443      30.534  31.527 -44.180  1.00 63.32           C  
ATOM   3426  O   ALA A 443      29.466  31.219 -43.647  1.00 64.64           O  
ATOM   3427  N   GLU A 444      31.396  32.390 -43.636  1.00 57.14           N  
ATOM   3428  CA  GLU A 444      31.134  33.026 -42.348  1.00 55.30           C  
ATOM   3429  CB  GLU A 444      32.369  33.776 -41.832  1.00 54.82           C  
ATOM   3430  CG  GLU A 444      32.181  34.379 -40.441  1.00 61.22           C  
ATOM   3431  CD  GLU A 444      33.335  35.238 -39.979  1.00 73.46           C  
ATOM   3432  OE1 GLU A 444      33.283  35.716 -38.835  1.00 64.51           O  
ATOM   3433  OE2 GLU A 444      34.292  35.446 -40.752  1.00 65.69           O  
ATOM   3434  C   GLU A 444      29.946  33.978 -42.466  1.00 58.49           C  
ATOM   3435  O   GLU A 444      29.096  34.035 -41.572  1.00 58.43           O  
ATOM   3436  N   TYR A 445      29.879  34.694 -43.590  1.00 56.08           N  
ATOM   3437  CA  TYR A 445      28.799  35.642 -43.833  1.00 54.61           C  
ATOM   3438  CB  TYR A 445      29.053  36.429 -45.120  1.00 54.86           C  
ATOM   3439  CG  TYR A 445      28.053  37.530 -45.376  1.00 55.37           C  
ATOM   3440  CD1 TYR A 445      28.109  38.725 -44.671  1.00 56.82           C  
ATOM   3441  CE1 TYR A 445      27.197  39.742 -44.902  1.00 57.47           C  
ATOM   3442  CZ  TYR A 445      26.213  39.571 -45.848  1.00 63.00           C  
ATOM   3443  OH  TYR A 445      25.308  40.590 -46.074  1.00 61.93           O  
ATOM   3444  CE2 TYR A 445      26.137  38.391 -46.564  1.00 57.43           C  
ATOM   3445  CD2 TYR A 445      27.056  37.378 -46.324  1.00 56.25           C  
ATOM   3446  C   TYR A 445      27.441  34.948 -43.881  1.00 58.45           C  
ATOM   3447  O   TYR A 445      26.476  35.431 -43.288  1.00 56.99           O  
ATOM   3448  N   ASN A 446      27.367  33.812 -44.575  1.00 56.09           N  
ATOM   3449  CA  ASN A 446      26.124  33.049 -44.654  1.00 57.20           C  
ATOM   3450  CB  ASN A 446      26.245  31.916 -45.671  1.00 57.33           C  
ATOM   3451  CG  ASN A 446      26.321  32.429 -47.090  1.00 72.38           C  
ATOM   3452  OD1 ASN A 446      25.639  33.391 -47.447  1.00 61.81           O  
ATOM   3453  ND2 ASN A 446      27.133  31.792 -47.912  1.00 64.57           N  
ATOM   3454  C   ASN A 446      25.691  32.522 -43.289  1.00 62.57           C  
ATOM   3455  O   ASN A 446      24.508  32.560 -42.962  1.00 63.63           O  
ATOM   3456  N   GLU A 447      26.659  32.059 -42.493  1.00 59.20           N  
ATOM   3457  CA  GLU A 447      26.398  31.551 -41.143  1.00 59.71           C  
ATOM   3458  CB  GLU A 447      27.640  30.864 -40.566  1.00 60.46           C  
ATOM   3459  C   GLU A 447      25.953  32.694 -40.233  1.00 65.16           C  
ATOM   3460  O   GLU A 447      25.055  32.530 -39.406  1.00 66.68           O  
ATOM   3461  N   LEU A 448      26.578  33.857 -40.393  1.00 59.65           N  
ATOM   3462  CA  LEU A 448      26.187  35.012 -39.615  1.00 58.83           C  
ATOM   3463  CB  LEU A 448      27.066  36.221 -39.910  1.00 58.40           C  
ATOM   3464  CG  LEU A 448      28.190  36.515 -38.953  1.00 63.57           C  
ATOM   3465  CD1 LEU A 448      27.923  36.560 -37.612  1.00 64.72           C  
ATOM   3466  CD2 LEU A 448      28.872  37.788 -39.398  1.00 65.60           C  
ATOM   3467  C   LEU A 448      24.738  35.378 -39.847  1.00 62.04           C  
ATOM   3468  O   LEU A 448      23.964  35.478 -38.885  1.00 62.67           O  
ATOM   3469  N   LEU A 449      24.378  35.594 -41.117  1.00 56.27           N  
ATOM   3470  CA  LEU A 449      23.001  35.950 -41.497  1.00 55.37           C  
ATOM   3471  CB  LEU A 449      22.824  35.998 -43.016  1.00 55.10           C  
ATOM   3472  CG  LEU A 449      23.590  37.096 -43.754  1.00 57.71           C  
ATOM   3473  CD1 LEU A 449      23.498  36.902 -45.248  1.00 57.81           C  
ATOM   3474  CD2 LEU A 449      23.119  38.481 -43.369  1.00 58.22           C  
ATOM   3475  C   LEU A 449      21.990  35.004 -40.841  1.00 60.12           C  
ATOM   3476  O   LEU A 449      20.951  35.440 -40.349  1.00 60.56           O  
ATOM   3477  N  AASN A 450      22.300  33.712 -40.839  0.50 56.55           N  
ATOM   3478  CA AASN A 450      21.446  32.735 -40.189  0.50 56.93           C  
ATOM   3479  CB AASN A 450      21.985  31.320 -40.396  0.50 56.44           C  
ATOM   3480  CG AASN A 450      22.003  30.901 -41.852  0.50 70.07           C  
ATOM   3481  OD1AASN A 450      22.042  29.934 -42.235  0.50 60.00           O  
ATOM   3482  ND2AASN A 450      21.966  31.623 -42.676  0.50 62.00           N  
ATOM   3483  C  AASN A 450      21.386  33.047 -38.699  0.50 59.70           C  
ATOM   3484  O  AASN A 450      20.304  33.156 -38.117  0.50 59.81           O  
ATOM   3485  N  BASN A 450      22.297  33.712 -40.853  0.50 56.78           N  
ATOM   3486  CA BASN A 450      21.457  32.723 -40.208  0.50 57.27           C  
ATOM   3487  CB BASN A 450      22.032  31.324 -40.432  0.50 57.83           C  
ATOM   3488  CG BASN A 450      21.181  30.229 -39.827  0.50 78.68           C  
ATOM   3489  OD1BASN A 450      20.015  30.357 -39.636  0.50 76.70           O  
ATOM   3490  ND2BASN A 450      21.763  29.130 -39.534  0.50 66.48           N  
ATOM   3491  C  BASN A 450      21.389  33.039 -38.712  0.50 59.85           C  
ATOM   3492  O  BASN A 450      20.298  33.158 -38.144  0.50 59.95           O  
ATOM   3493  N   TYR A 451      22.563  33.189 -38.093  1.00 55.08           N  
ATOM   3494  CA  TYR A 451      22.680  33.477 -36.664  1.00 54.04           C  
ATOM   3495  CB  TYR A 451      24.164  33.563 -36.262  1.00 53.41           C  
ATOM   3496  CG  TYR A 451      24.423  33.782 -34.780  1.00 53.37           C  
ATOM   3497  CD1 TYR A 451      23.905  32.915 -33.815  1.00 55.44           C  
ATOM   3498  CE1 TYR A 451      24.156  33.115 -32.456  1.00 54.33           C  
ATOM   3499  CZ  TYR A 451      24.956  34.173 -32.063  1.00 58.50           C  
ATOM   3500  OH  TYR A 451      25.229  34.393 -30.734  1.00 57.13           O  
ATOM   3501  CE2 TYR A 451      25.492  35.025 -33.003  1.00 53.74           C  
ATOM   3502  CD2 TYR A 451      25.234  34.823 -34.348  1.00 52.96           C  
ATOM   3503  C   TYR A 451      21.900  34.725 -36.265  1.00 58.46           C  
ATOM   3504  O   TYR A 451      21.226  34.740 -35.234  1.00 59.24           O  
ATOM   3505  N   ILE A 452      21.963  35.756 -37.106  1.00 54.57           N  
ATOM   3506  CA  ILE A 452      21.243  37.008 -36.875  1.00 53.94           C  
ATOM   3507  CB  ILE A 452      21.597  38.064 -37.945  1.00 55.94           C  
ATOM   3508  CG1 ILE A 452      23.036  38.556 -37.725  1.00 55.45           C  
ATOM   3509  CD1 ILE A 452      23.574  39.460 -38.792  1.00 57.45           C  
ATOM   3510  CG2 ILE A 452      20.631  39.243 -37.899  1.00 55.32           C  
ATOM   3511  C   ILE A 452      19.737  36.758 -36.809  1.00 60.78           C  
ATOM   3512  O   ILE A 452      19.048  37.272 -35.923  1.00 60.81           O  
ATOM   3513  N   SER A 453      19.246  35.942 -37.741  1.00 59.36           N  
ATOM   3514  CA  SER A 453      17.843  35.548 -37.803  1.00 60.46           C  
ATOM   3515  CB  SER A 453      17.651  34.619 -38.996  1.00 63.21           C  
ATOM   3516  C   SER A 453      17.414  34.823 -36.522  1.00 64.60           C  
ATOM   3517  O   SER A 453      16.340  35.082 -35.972  1.00 64.73           O  
ATOM   3518  N   GLU A 454      18.249  33.893 -36.064  1.00 60.42           N  
ATOM   3519  CA  GLU A 454      17.970  33.128 -34.836  1.00 60.99           C  
ATOM   3520  CB  GLU A 454      19.033  32.049 -34.611  1.00 62.07           C  
ATOM   3521  CG  GLU A 454      19.006  30.931 -35.645  1.00 74.00           C  
ATOM   3522  CD  GLU A 454      20.181  29.981 -35.543  1.00102.23           C  
ATOM   3523  OE1 GLU A 454      21.232  30.372 -34.997  1.00 86.76           O  
ATOM   3524  OE2 GLU A 454      20.055  28.842 -36.029  1.00108.55           O  
ATOM   3525  C   GLU A 454      17.878  34.029 -33.600  1.00 65.42           C  
ATOM   3526  O   GLU A 454      17.064  33.786 -32.703  1.00 66.94           O  
ATOM   3527  N   LEU A 455      18.716  35.062 -33.562  1.00 59.50           N  
ATOM   3528  CA  LEU A 455      18.738  36.001 -32.452  1.00 58.77           C  
ATOM   3529  CB  LEU A 455      20.015  36.851 -32.473  1.00 57.10           C  
ATOM   3530  CG  LEU A 455      21.351  36.130 -32.248  1.00 60.22           C  
ATOM   3531  CD1 LEU A 455      22.522  37.033 -32.551  1.00 59.36           C  
ATOM   3532  CD2 LEU A 455      21.445  35.580 -30.827  1.00 59.81           C  
ATOM   3533  C   LEU A 455      17.505  36.894 -32.483  1.00 66.49           C  
ATOM   3534  O   LEU A 455      16.896  37.153 -31.445  1.00 66.31           O  
ATOM   3535  N   GLU A 456      17.138  37.357 -33.679  1.00 65.77           N  
ATOM   3536  CA  GLU A 456      15.966  38.215 -33.858  1.00 66.61           C  
ATOM   3537  CB  GLU A 456      15.916  38.780 -35.282  1.00 67.63           C  
ATOM   3538  CG  GLU A 456      17.024  39.794 -35.572  1.00 76.82           C  
ATOM   3539  CD  GLU A 456      17.046  40.282 -37.008  1.00 95.17           C  
ATOM   3540  OE1 GLU A 456      17.459  41.437 -37.239  1.00 86.90           O  
ATOM   3541  OE2 GLU A 456      16.644  39.513 -37.905  1.00 88.06           O  
ATOM   3542  C   GLU A 456      14.677  37.472 -33.501  1.00 74.22           C  
ATOM   3543  O   GLU A 456      13.729  38.073 -32.994  1.00 75.40           O  
ATOM   3544  N   THR A 457      14.669  36.160 -33.735  1.00 71.65           N  
ATOM   3545  CA  THR A 457      13.538  35.298 -33.410  1.00 72.90           C  
ATOM   3546  CB  THR A 457      13.764  33.888 -33.993  1.00 84.19           C  
ATOM   3547  OG1 THR A 457      13.885  33.987 -35.417  1.00 84.49           O  
ATOM   3548  CG2 THR A 457      12.617  32.932 -33.647  1.00 84.36           C  
ATOM   3549  C   THR A 457      13.296  35.246 -31.889  1.00 75.64           C  
ATOM   3550  O   THR A 457      12.149  35.232 -31.430  1.00 76.75           O  
ATOM   3551  N   ILE A 458      14.382  35.236 -31.118  1.00 69.72           N  
ATOM   3552  CA  ILE A 458      14.304  35.207 -29.660  1.00 68.63           C  
ATOM   3553  CB  ILE A 458      15.683  34.893 -29.023  1.00 70.16           C  
ATOM   3554  CG1 ILE A 458      16.157  33.503 -29.472  1.00 70.59           C  
ATOM   3555  CD1 ILE A 458      17.597  33.180 -29.114  1.00 77.70           C  
ATOM   3556  CG2 ILE A 458      15.622  34.977 -27.493  1.00 70.32           C  
ATOM   3557  C   ILE A 458      13.755  36.519 -29.113  1.00 72.44           C  
ATOM   3558  O   ILE A 458      12.843  36.519 -28.280  1.00 73.56           O  
ATOM   3559  N   LEU A 459      14.295  37.634 -29.605  1.00 66.35           N  
ATOM   3560  CA  LEU A 459      13.901  38.964 -29.143  1.00 65.26           C  
ATOM   3561  CB  LEU A 459      14.919  40.013 -29.602  1.00 63.55           C  
ATOM   3562  CG  LEU A 459      16.352  39.881 -29.075  1.00 66.19           C  
ATOM   3563  CD1 LEU A 459      17.262  40.863 -29.775  1.00 65.17           C  
ATOM   3564  CD2 LEU A 459      16.403  40.073 -27.555  1.00 65.99           C  
ATOM   3565  C   LEU A 459      12.497  39.392 -29.569  1.00 70.30           C  
ATOM   3566  O   LEU A 459      11.936  40.325 -28.997  1.00 69.75           O  
ATOM   3567  N   ALA A 460      11.935  38.719 -30.573  1.00 68.27           N  
ATOM   3568  CA  ALA A 460      10.605  39.053 -31.075  1.00 69.74           C  
ATOM   3569  CB  ALA A 460      10.525  38.792 -32.583  1.00 70.53           C  
ATOM   3570  C   ALA A 460       9.493  38.299 -30.340  1.00 76.99           C  
ATOM   3571  O   ALA A 460       8.327  38.671 -30.432  1.00 77.71           O  
ATOM   3572  N   ASP A 461       9.855  37.241 -29.612  1.00 78.44           N  
ATOM   3573  CA  ASP A 461       8.875  36.443 -28.891  1.00 77.93           C  
ATOM   3574  CB  ASP A 461       8.640  35.116 -29.620  1.00 80.75           C  
ATOM   3575  CG  ASP A 461       7.464  34.322 -29.075  1.00 93.42           C  
ATOM   3576  OD1 ASP A 461       6.902  34.702 -28.032  1.00 94.39           O  
ATOM   3577  OD2 ASP A 461       7.109  33.299 -29.695  1.00100.26           O  
ATOM   3578  C   ASP A 461       9.312  36.228 -27.432  1.00 78.96           C  
ATOM   3579  O   ASP A 461      10.283  35.526 -27.144  1.00 77.69           O  
ATOM   3580  N   GLU A 462       8.580  36.848 -26.512  1.00 74.18           N  
ATOM   3581  CA  GLU A 462       8.891  36.750 -25.089  1.00 71.84           C  
ATOM   3582  CB  GLU A 462       8.025  37.720 -24.285  1.00 73.24           C  
ATOM   3583  C   GLU A 462       8.800  35.328 -24.540  1.00 75.32           C  
ATOM   3584  O   GLU A 462       9.486  34.993 -23.578  1.00 73.28           O  
ATOM   3585  N   GLU A 463       7.974  34.491 -25.155  1.00 73.93           N  
ATOM   3586  CA  GLU A 463       7.848  33.095 -24.732  1.00 74.23           C  
ATOM   3587  CB  GLU A 463       6.557  32.471 -25.290  1.00 77.82           C  
ATOM   3588  CG  GLU A 463       6.337  31.015 -24.910  1.00 91.31           C  
ATOM   3589  CD  GLU A 463       6.297  30.777 -23.407  1.00114.36           C  
ATOM   3590  OE1 GLU A 463       5.848  31.675 -22.662  1.00106.51           O  
ATOM   3591  OE2 GLU A 463       6.725  29.688 -22.975  1.00109.93           O  
ATOM   3592  C   GLU A 463       9.085  32.292 -25.154  1.00 77.77           C  
ATOM   3593  O   GLU A 463       9.515  31.376 -24.444  1.00 76.84           O  
ATOM   3594  N   VAL A 464       9.665  32.640 -26.304  1.00 74.73           N  
ATOM   3595  CA  VAL A 464      10.875  31.963 -26.770  1.00 74.51           C  
ATOM   3596  CB  VAL A 464      11.196  32.262 -28.257  1.00 80.17           C  
ATOM   3597  CG1 VAL A 464      10.304  31.948 -29.109  1.00 79.79           C  
ATOM   3598  CG2 VAL A 464      12.494  31.609 -28.668  1.00 80.28           C  
ATOM   3599  C   VAL A 464      12.041  32.355 -25.858  1.00 76.88           C  
ATOM   3600  O   VAL A 464      12.883  31.527 -25.526  1.00 75.67           O  
ATOM   3601  N   LEU A 465      12.063  33.614 -25.434  1.00 72.81           N  
ATOM   3602  CA  LEU A 465      13.096  34.102 -24.523  1.00 70.96           C  
ATOM   3603  CB  LEU A 465      12.951  35.610 -24.320  1.00 71.34           C  
ATOM   3604  CG  LEU A 465      14.022  36.242 -23.434  1.00 75.39           C  
ATOM   3605  CD1 LEU A 465      15.344  36.251 -24.151  1.00 75.75           C  
ATOM   3606  CD2 LEU A 465      13.636  37.617 -23.019  1.00 78.55           C  
ATOM   3607  C   LEU A 465      13.002  33.377 -23.173  1.00 72.26           C  
ATOM   3608  O   LEU A 465      14.012  32.910 -22.629  1.00 70.27           O  
ATOM   3609  N   LEU A 466      11.776  33.265 -22.655  1.00 68.52           N  
ATOM   3610  CA  LEU A 466      11.529  32.612 -21.374  1.00 67.29           C  
ATOM   3611  CB  LEU A 466      10.078  32.835 -20.931  1.00 68.45           C  
ATOM   3612  CG  LEU A 466       9.644  32.369 -19.534  1.00 72.31           C  
ATOM   3613  CD1 LEU A 466      10.528  32.961 -18.424  1.00 71.22           C  
ATOM   3614  CD2 LEU A 466       8.178  32.730 -19.296  1.00 74.08           C  
ATOM   3615  C   LEU A 466      11.872  31.126 -21.422  1.00 69.02           C  
ATOM   3616  O   LEU A 466      12.452  30.587 -20.467  1.00 68.03           O  
ATOM   3617  N   GLN A 467      11.544  30.467 -22.537  1.00 64.87           N  
ATOM   3618  CA  GLN A 467      11.848  29.050 -22.687  1.00 63.70           C  
ATOM   3619  CB  GLN A 467      11.207  28.453 -23.947  1.00 66.46           C  
ATOM   3620  CG  GLN A 467      11.418  26.944 -24.077  1.00 69.97           C  
ATOM   3621  CD  GLN A 467      10.815  26.166 -22.919  1.00 80.12           C  
ATOM   3622  OE1 GLN A 467       9.709  26.461 -22.461  1.00 78.80           O  
ATOM   3623  NE2 GLN A 467      11.537  25.162 -22.446  1.00 62.03           N  
ATOM   3624  C   GLN A 467      13.362  28.829 -22.691  1.00 63.81           C  
ATOM   3625  O   GLN A 467      13.851  27.838 -22.148  1.00 62.56           O  
ATOM   3626  N   LEU A 468      14.089  29.769 -23.297  1.00 58.12           N  
ATOM   3627  CA  LEU A 468      15.541  29.721 -23.344  1.00 55.90           C  
ATOM   3628  CB  LEU A 468      16.079  30.857 -24.223  1.00 55.51           C  
ATOM   3629  CG  LEU A 468      17.592  30.929 -24.464  1.00 57.85           C  
ATOM   3630  CD1 LEU A 468      18.149  29.611 -25.004  1.00 57.89           C  
ATOM   3631  CD2 LEU A 468      17.950  32.099 -25.390  1.00 58.30           C  
ATOM   3632  C   LEU A 468      16.106  29.815 -21.920  1.00 58.04           C  
ATOM   3633  O   LEU A 468      17.038  29.110 -21.579  1.00 56.55           O  
ATOM   3634  N   VAL A 469      15.533  30.701 -21.102  1.00 53.59           N  
ATOM   3635  CA  VAL A 469      15.915  30.816 -19.696  1.00 51.32           C  
ATOM   3636  CB  VAL A 469      15.151  31.964 -18.979  1.00 54.26           C  
ATOM   3637  CG1 VAL A 469      15.427  31.956 -17.470  1.00 52.60           C  
ATOM   3638  CG2 VAL A 469      15.513  33.315 -19.580  1.00 53.98           C  
ATOM   3639  C   VAL A 469      15.673  29.466 -18.998  1.00 54.11           C  
ATOM   3640  O   VAL A 469      16.540  28.976 -18.267  1.00 53.99           O  
ATOM   3641  N   ARG A 470      14.520  28.844 -19.258  1.00 50.24           N  
ATOM   3642  CA  ARG A 470      14.180  27.550 -18.658  1.00 50.46           C  
ATOM   3643  CB  ARG A 470      12.788  27.092 -19.096  1.00 50.71           C  
ATOM   3644  CG  ARG A 470      11.653  27.952 -18.572  1.00 53.29           C  
ATOM   3645  CD  ARG A 470      10.313  27.451 -19.097  1.00 59.39           C  
ATOM   3646  NE  ARG A 470       9.274  28.369 -18.924  1.00 73.00           N  
ATOM   3647  CZ  ARG A 470       8.280  28.727 -19.621  1.00 92.36           C  
ATOM   3648  NH1 ARG A 470       7.399  29.487 -19.145  1.00 82.06           N  
ATOM   3649  NH2 ARG A 470       8.200  28.362 -20.811  1.00 85.19           N  
ATOM   3650  C   ARG A 470      15.177  26.467 -19.040  1.00 56.45           C  
ATOM   3651  O   ARG A 470      15.583  25.665 -18.185  1.00 56.14           O  
ATOM   3652  N   ASP A 471      15.532  26.436 -20.331  1.00 54.40           N  
ATOM   3653  CA  ASP A 471      16.487  25.455 -20.885  1.00 54.80           C  
ATOM   3654  CB  ASP A 471      16.603  25.577 -22.411  1.00 57.32           C  
ATOM   3655  CG  ASP A 471      15.320  25.219 -23.147  1.00 66.93           C  
ATOM   3656  OD1 ASP A 471      14.423  24.588 -22.551  1.00 67.97           O  
ATOM   3657  OD2 ASP A 471      15.230  25.570 -24.335  1.00 72.14           O  
ATOM   3658  C   ASP A 471      17.883  25.619 -20.285  1.00 59.13           C  
ATOM   3659  O   ASP A 471      18.541  24.637 -19.965  1.00 59.66           O  
ATOM   3660  N   GLU A 472      18.335  26.861 -20.148  1.00 54.63           N  
ATOM   3661  CA  GLU A 472      19.662  27.118 -19.580  1.00 52.92           C  
ATOM   3662  CB  GLU A 472      20.143  28.550 -19.879  1.00 53.57           C  
ATOM   3663  CG  GLU A 472      20.413  28.750 -21.388  1.00 64.65           C  
ATOM   3664  CD  GLU A 472      21.036  30.083 -21.769  1.00 82.83           C  
ATOM   3665  OE1 GLU A 472      21.295  30.925 -20.878  1.00 69.38           O  
ATOM   3666  OE2 GLU A 472      21.268  30.288 -22.985  1.00 80.52           O  
ATOM   3667  C   GLU A 472      19.715  26.746 -18.096  1.00 57.01           C  
ATOM   3668  O   GLU A 472      20.694  26.167 -17.642  1.00 56.06           O  
ATOM   3669  N   LEU A 473      18.641  27.043 -17.362  1.00 54.70           N  
ATOM   3670  CA  LEU A 473      18.529  26.681 -15.945  1.00 54.06           C  
ATOM   3671  CB  LEU A 473      17.277  27.305 -15.330  1.00 54.24           C  
ATOM   3672  CG  LEU A 473      17.317  28.762 -14.898  1.00 58.55           C  
ATOM   3673  CD1 LEU A 473      15.909  29.265 -14.614  1.00 59.76           C  
ATOM   3674  CD2 LEU A 473      18.218  28.912 -13.661  1.00 58.69           C  
ATOM   3675  C   LEU A 473      18.483  25.168 -15.746  1.00 60.50           C  
ATOM   3676  O   LEU A 473      19.095  24.634 -14.813  1.00 60.54           O  
ATOM   3677  N   THR A 474      17.740  24.483 -16.620  1.00 58.63           N  
ATOM   3678  CA  THR A 474      17.615  23.024 -16.575  1.00 59.56           C  
ATOM   3679  CB  THR A 474      16.606  22.523 -17.632  1.00 60.29           C  
ATOM   3680  OG1 THR A 474      15.338  23.153 -17.408  1.00 57.87           O  
ATOM   3681  CG2 THR A 474      16.441  21.012 -17.566  1.00 58.18           C  
ATOM   3682  C   THR A 474      18.977  22.390 -16.807  1.00 65.66           C  
ATOM   3683  O   THR A 474      19.328  21.400 -16.165  1.00 65.72           O  
ATOM   3684  N   GLU A 475      19.752  22.980 -17.715  1.00 62.35           N  
ATOM   3685  CA  GLU A 475      21.089  22.485 -18.001  1.00 61.63           C  
ATOM   3686  CB  GLU A 475      21.679  23.197 -19.226  1.00 62.99           C  
ATOM   3687  CG  GLU A 475      22.898  22.520 -19.837  1.00 76.27           C  
ATOM   3688  CD  GLU A 475      24.198  22.786 -19.100  1.00102.00           C  
ATOM   3689  OE1 GLU A 475      25.115  21.950 -19.211  1.00 79.94           O  
ATOM   3690  OE2 GLU A 475      24.310  23.826 -18.422  1.00102.50           O  
ATOM   3691  C   GLU A 475      21.963  22.645 -16.746  1.00 65.06           C  
ATOM   3692  O   GLU A 475      22.726  21.744 -16.400  1.00 65.33           O  
ATOM   3693  N   ILE A 476      21.827  23.782 -16.054  1.00 59.83           N  
ATOM   3694  CA  ILE A 476      22.553  24.019 -14.804  1.00 57.78           C  
ATOM   3695  CB  ILE A 476      22.295  25.445 -14.239  1.00 59.88           C  
ATOM   3696  CG1 ILE A 476      22.650  26.529 -15.265  1.00 60.69           C  
ATOM   3697  CD1 ILE A 476      24.068  26.507 -15.725  1.00 71.05           C  
ATOM   3698  CG2 ILE A 476      23.038  25.664 -12.922  1.00 59.75           C  
ATOM   3699  C   ILE A 476      22.108  22.978 -13.777  1.00 60.44           C  
ATOM   3700  O   ILE A 476      22.937  22.319 -13.156  1.00 59.25           O  
ATOM   3701  N   ARG A 477      20.794  22.820 -13.618  1.00 56.89           N  
ATOM   3702  CA  ARG A 477      20.262  21.826 -12.690  1.00 56.53           C  
ATOM   3703  CB  ARG A 477      18.743  21.735 -12.812  1.00 56.71           C  
ATOM   3704  CG  ARG A 477      18.090  20.862 -11.739  1.00 60.67           C  
ATOM   3705  CD  ARG A 477      16.663  20.505 -12.133  1.00 58.87           C  
ATOM   3706  NE  ARG A 477      16.669  19.673 -13.328  1.00 55.02           N  
ATOM   3707  CZ  ARG A 477      15.601  19.409 -14.075  1.00 66.17           C  
ATOM   3708  NH1 ARG A 477      14.422  19.921 -13.762  1.00 52.60           N  
ATOM   3709  NH2 ARG A 477      15.722  18.641 -15.151  1.00 55.31           N  
ATOM   3710  C   ARG A 477      20.866  20.434 -12.904  1.00 60.67           C  
ATOM   3711  O   ARG A 477      21.293  19.779 -11.936  1.00 60.46           O  
ATOM   3712  N   ASP A 478      20.875  19.969 -14.158  1.00 57.08           N  
ATOM   3713  CA  ASP A 478      21.387  18.631 -14.523  1.00 57.60           C  
ATOM   3714  CB  ASP A 478      21.023  18.293 -15.979  1.00 60.37           C  
ATOM   3715  CG  ASP A 478      19.528  18.106 -16.181  1.00 69.50           C  
ATOM   3716  OD1 ASP A 478      18.837  17.785 -15.194  1.00 68.37           O  
ATOM   3717  OD2 ASP A 478      19.047  18.272 -17.318  1.00 78.18           O  
ATOM   3718  C   ASP A 478      22.880  18.443 -14.290  1.00 60.98           C  
ATOM   3719  O   ASP A 478      23.325  17.347 -13.956  1.00 60.98           O  
ATOM   3720  N   ARG A 479      23.646  19.519 -14.453  1.00 56.70           N  
ATOM   3721  CA  ARG A 479      25.093  19.456 -14.274  1.00 56.12           C  
ATOM   3722  CB  ARG A 479      25.783  20.452 -15.214  1.00 58.07           C  
ATOM   3723  CG  ARG A 479      27.299  20.368 -15.275  1.00 69.87           C  
ATOM   3724  CD  ARG A 479      27.812  20.821 -16.636  1.00 81.23           C  
ATOM   3725  C   ARG A 479      25.537  19.668 -12.824  1.00 58.54           C  
ATOM   3726  O   ARG A 479      26.446  18.988 -12.355  1.00 58.22           O  
ATOM   3727  N   PHE A 480      24.893  20.593 -12.113  1.00 54.07           N  
ATOM   3728  CA  PHE A 480      25.299  20.911 -10.743  1.00 52.90           C  
ATOM   3729  CB  PHE A 480      25.604  22.404 -10.607  1.00 53.17           C  
ATOM   3730  CG  PHE A 480      26.780  22.853 -11.417  1.00 54.20           C  
ATOM   3731  CD1 PHE A 480      28.074  22.614 -10.971  1.00 56.10           C  
ATOM   3732  CE1 PHE A 480      29.169  23.019 -11.723  1.00 56.55           C  
ATOM   3733  CZ  PHE A 480      28.974  23.675 -12.929  1.00 55.47           C  
ATOM   3734  CE2 PHE A 480      27.693  23.929 -13.377  1.00 58.05           C  
ATOM   3735  CD2 PHE A 480      26.596  23.511 -12.625  1.00 55.70           C  
ATOM   3736  C   PHE A 480      24.336  20.477  -9.636  1.00 58.78           C  
ATOM   3737  O   PHE A 480      24.717  20.481  -8.462  1.00 57.42           O  
ATOM   3738  N   GLY A 481      23.109  20.102 -10.005  1.00 57.46           N  
ATOM   3739  CA  GLY A 481      22.110  19.651  -9.042  1.00 58.10           C  
ATOM   3740  C   GLY A 481      22.552  18.404  -8.300  1.00 63.31           C  
ATOM   3741  O   GLY A 481      23.102  17.484  -8.903  1.00 64.87           O  
ATOM   3742  N   ASP A 482      22.336  18.373  -6.987  1.00 57.94           N  
ATOM   3743  CA  ASP A 482      22.745  17.230  -6.174  1.00 57.10           C  
ATOM   3744  CB  ASP A 482      24.039  17.537  -5.401  1.00 57.71           C  
ATOM   3745  CG  ASP A 482      23.904  18.715  -4.442  1.00 64.42           C  
ATOM   3746  OD1 ASP A 482      22.843  19.364  -4.430  1.00 66.34           O  
ATOM   3747  OD2 ASP A 482      24.871  18.988  -3.702  1.00 66.48           O  
ATOM   3748  C   ASP A 482      21.643  16.770  -5.221  1.00 59.04           C  
ATOM   3749  O   ASP A 482      20.566  17.365  -5.165  1.00 57.77           O  
ATOM   3750  N   ASP A 483      21.919  15.706  -4.477  1.00 55.18           N  
ATOM   3751  CA  ASP A 483      20.943  15.158  -3.539  1.00 54.66           C  
ATOM   3752  CB  ASP A 483      21.392  13.780  -3.032  1.00 58.11           C  
ATOM   3753  CG  ASP A 483      21.400  12.718  -4.112  1.00 74.60           C  
ATOM   3754  OD1 ASP A 483      20.865  12.971  -5.210  1.00 76.86           O  
ATOM   3755  OD2 ASP A 483      21.933  11.627  -3.847  1.00 82.70           O  
ATOM   3756  C   ASP A 483      20.779  16.059  -2.331  1.00 54.85           C  
ATOM   3757  O   ASP A 483      21.673  16.833  -1.987  1.00 54.77           O  
ATOM   3758  N   ARG A 484      19.633  15.922  -1.681  1.00 49.28           N  
ATOM   3759  CA  ARG A 484      19.342  16.626  -0.447  1.00 47.43           C  
ATOM   3760  CB  ARG A 484      17.842  16.539  -0.140  1.00 44.19           C  
ATOM   3761  CG  ARG A 484      17.467  16.785   1.320  1.00 47.03           C  
ATOM   3762  CD  ARG A 484      15.956  17.041   1.498  1.00 49.49           C  
ATOM   3763  NE  ARG A 484      15.580  18.357   0.980  1.00 57.45           N  
ATOM   3764  CZ  ARG A 484      15.711  19.493   1.662  1.00 60.63           C  
ATOM   3765  NH1 ARG A 484      16.206  19.475   2.895  1.00 42.90           N  
ATOM   3766  NH2 ARG A 484      15.358  20.650   1.115  1.00 41.61           N  
ATOM   3767  C   ARG A 484      20.168  15.991   0.665  1.00 51.04           C  
ATOM   3768  O   ARG A 484      20.306  14.767   0.720  1.00 52.35           O  
ATOM   3769  N   ARG A 485      20.732  16.831   1.527  1.00 46.25           N  
ATOM   3770  CA  ARG A 485      21.542  16.378   2.657  1.00 46.33           C  
ATOM   3771  CB  ARG A 485      22.807  17.233   2.783  1.00 44.89           C  
ATOM   3772  CG  ARG A 485      23.731  17.153   1.578  1.00 48.72           C  
ATOM   3773  CD  ARG A 485      24.955  18.068   1.724  1.00 52.22           C  
ATOM   3774  NE  ARG A 485      25.809  18.018   0.528  1.00 52.06           N  
ATOM   3775  CZ  ARG A 485      26.898  18.751   0.347  1.00 60.16           C  
ATOM   3776  NH1 ARG A 485      27.279  19.600   1.289  1.00 41.45           N  
ATOM   3777  NH2 ARG A 485      27.602  18.644  -0.779  1.00 45.81           N  
ATOM   3778  C   ARG A 485      20.758  16.415   3.969  1.00 51.07           C  
ATOM   3779  O   ARG A 485      20.777  15.454   4.726  1.00 51.89           O  
ATOM   3780  N   THR A 486      20.070  17.526   4.232  1.00 46.82           N  
ATOM   3781  CA  THR A 486      19.314  17.684   5.468  1.00 47.37           C  
ATOM   3782  CB  THR A 486      19.086  19.180   5.777  1.00 55.24           C  
ATOM   3783  OG1 THR A 486      20.352  19.843   5.893  1.00 52.61           O  
ATOM   3784  CG2 THR A 486      18.277  19.351   7.070  1.00 51.48           C  
ATOM   3785  C   THR A 486      17.965  16.959   5.419  1.00 54.38           C  
ATOM   3786  O   THR A 486      17.162  17.191   4.518  1.00 54.21           O  
ATOM   3787  N   GLU A 487      17.719  16.077   6.381  1.00 53.07           N  
ATOM   3788  CA  GLU A 487      16.446  15.361   6.420  1.00 54.39           C  
ATOM   3789  CB  GLU A 487      16.592  13.963   7.040  1.00 57.10           C  
ATOM   3790  CG  GLU A 487      15.262  13.217   7.165  1.00 70.04           C  
ATOM   3791  CD  GLU A 487      15.372  11.874   7.861  1.00 86.72           C  
ATOM   3792  OE1 GLU A 487      14.339  11.289   8.179  1.00 70.34           O  
ATOM   3793  OE2 GLU A 487      16.473  11.399   8.083  1.00 83.11           O  
ATOM   3794  C   GLU A 487      15.414  16.164   7.189  1.00 60.40           C  
ATOM   3795  O   GLU A 487      15.659  16.577   8.316  1.00 59.99           O  
ATOM   3796  N   ILE A 488      14.265  16.399   6.568  1.00 58.95           N  
ATOM   3797  CA  ILE A 488      13.176  17.105   7.215  1.00 59.08           C  
ATOM   3798  CB  ILE A 488      12.441  18.032   6.214  1.00 61.32           C  
ATOM   3799  CG1 ILE A 488      13.417  19.075   5.645  1.00 59.91           C  
ATOM   3800  CD1 ILE A 488      12.872  19.863   4.494  1.00 64.30           C  
ATOM   3801  CG2 ILE A 488      11.245  18.713   6.879  1.00 61.19           C  
ATOM   3802  C   ILE A 488      12.235  16.050   7.794  1.00 66.74           C  
ATOM   3803  O   ILE A 488      11.517  15.384   7.050  1.00 67.57           O  
ATOM   3804  N   GLN A 489      12.284  15.854   9.112  1.00 65.73           N  
ATOM   3805  CA  GLN A 489      11.425  14.869   9.771  1.00 67.73           C  
ATOM   3806  CB  GLN A 489      12.127  14.164  10.931  1.00 68.93           C  
ATOM   3807  CG  GLN A 489      13.160  13.165  10.508  1.00 73.76           C  
ATOM   3808  CD  GLN A 489      13.624  12.252  11.631  1.00 79.99           C  
ATOM   3809  OE1 GLN A 489      13.415  12.273  12.670  1.00 75.08           O  
ATOM   3810  NE2 GLN A 489      14.260  11.437  11.421  1.00 66.97           N  
ATOM   3811  C   GLN A 489      10.156  15.523  10.266  1.00 75.77           C  
ATOM   3812  O   GLN A 489      10.187  16.624  10.801  1.00 74.34           O  
ATOM   3813  N   LEU A 490       9.035  14.839  10.078  1.00 76.73           N  
ATOM   3814  CA  LEU A 490       7.748  15.374  10.501  1.00 78.61           C  
ATOM   3815  CB  LEU A 490       6.743  15.336   9.344  1.00 79.74           C  
ATOM   3816  CG  LEU A 490       6.568  14.296   8.402  1.00 83.86           C  
ATOM   3817  CD1 LEU A 490       6.006  14.820   7.239  1.00 82.33           C  
ATOM   3818  CD2 LEU A 490       5.966  13.257   8.971  1.00 86.74           C  
ATOM   3819  C   LEU A 490       7.214  14.677  11.731  1.00 87.48           C  
ATOM   3820  O   LEU A 490       7.446  13.498  11.926  1.00 89.36           O  
ATOM   3821  N   GLY A 491       6.513  15.418  12.568  1.00 75.33           N  
ATOM   3822  CA  GLY A 491       6.077  15.138  13.836  1.00 79.67           C  
ATOM   3823  C   GLY A 491       6.084  16.098  14.798  1.00 91.62           C  
ATOM   3824  O   GLY A 491       5.334  15.945  15.459  1.00 96.19           O  
ATOM   3825  OXT GLY A 491       6.853  17.045  14.952  1.00105.22           O  
ATOM   3826  N   LYS B 417      51.431  56.712  24.133  1.00 69.88           N  
ATOM   3827  CA  LYS B 417      50.558  56.894  22.970  1.00 69.89           C  
ATOM   3828  CB  LYS B 417      49.237  56.196  23.202  1.00 72.38           C  
ATOM   3829  C   LYS B 417      50.352  58.383  22.703  1.00 73.37           C  
ATOM   3830  O   LYS B 417      50.446  58.840  21.563  1.00 73.00           O  
ATOM   3831  N   LEU B 418      50.069  59.129  23.768  1.00 68.07           N  
ATOM   3832  CA  LEU B 418      49.863  60.570  23.680  1.00 66.72           C  
ATOM   3833  CB  LEU B 418      49.348  61.115  25.016  1.00 66.39           C  
ATOM   3834  CG  LEU B 418      49.234  62.642  25.136  1.00 70.22           C  
ATOM   3835  CD1 LEU B 418      48.144  63.167  24.223  1.00 69.08           C  
ATOM   3836  CD2 LEU B 418      48.974  63.085  26.573  1.00 73.29           C  
ATOM   3837  C   LEU B 418      51.168  61.258  23.335  1.00 69.10           C  
ATOM   3838  O   LEU B 418      52.130  61.164  24.088  1.00 68.49           O  
ATOM   3839  N   ALA B 419      51.211  61.927  22.184  1.00 63.55           N  
ATOM   3840  CA  ALA B 419      52.376  62.706  21.792  1.00 62.41           C  
ATOM   3841  CB  ALA B 419      52.654  62.565  20.312  1.00 61.28           C  
ATOM   3842  C   ALA B 419      52.016  64.145  22.141  1.00 64.91           C  
ATOM   3843  O   ALA B 419      51.463  64.877  21.322  1.00 63.15           O  
ATOM   3844  N   ASP B 420      52.327  64.537  23.372  1.00 62.53           N  
ATOM   3845  CA  ASP B 420      51.948  65.844  23.898  1.00 62.98           C  
ATOM   3846  CB  ASP B 420      52.122  65.846  25.421  1.00 67.44           C  
ATOM   3847  CG  ASP B 420      51.183  66.797  26.124  1.00 79.55           C  
ATOM   3848  OD1 ASP B 420      50.594  67.671  25.457  1.00 78.31           O  
ATOM   3849  OD2 ASP B 420      51.010  66.649  27.350  1.00 89.90           O  
ATOM   3850  C   ASP B 420      52.729  66.998  23.278  1.00 65.72           C  
ATOM   3851  O   ASP B 420      53.800  66.795  22.708  1.00 65.23           O  
ATOM   3852  N   CYS B 421      52.161  68.199  23.355  1.00 61.90           N  
ATOM   3853  CA  CYS B 421      52.832  69.401  22.883  1.00 61.94           C  
ATOM   3854  CB  CYS B 421      51.819  70.449  22.443  1.00 60.74           C  
ATOM   3855  SG  CYS B 421      50.599  70.865  23.694  1.00 65.59           S  
ATOM   3856  C   CYS B 421      53.735  69.952  23.996  1.00 71.35           C  
ATOM   3857  O   CYS B 421      53.549  69.620  25.169  1.00 73.85           O  
ATOM   3858  N   SER B 422      54.708  70.786  23.630  1.00 69.20           N  
ATOM   3859  CA  SER B 422      55.668  71.332  24.610  1.00 71.97           C  
ATOM   3860  CB  SER B 422      56.929  71.839  23.911  1.00 76.47           C  
ATOM   3861  OG  SER B 422      56.620  72.807  22.939  1.00 87.84           O  
ATOM   3862  C   SER B 422      55.081  72.401  25.545  1.00 78.01           C  
ATOM   3863  O   SER B 422      55.375  72.415  26.742  1.00 80.84           O  
ATOM   3864  N   SER B 423      54.244  73.283  25.002  1.00 72.45           N  
ATOM   3865  CA  SER B 423      53.592  74.307  25.806  1.00 73.35           C  
ATOM   3866  CB  SER B 423      52.841  75.286  24.909  1.00 73.81           C  
ATOM   3867  OG  SER B 423      51.909  76.030  25.666  1.00 80.43           O  
ATOM   3868  C   SER B 423      52.619  73.690  26.812  1.00 78.67           C  
ATOM   3869  O   SER B 423      52.111  72.585  26.604  1.00 76.56           O  
ATOM   3870  N   LYS B 424      52.367  74.397  27.907  1.00 78.71           N  
ATOM   3871  CA  LYS B 424      51.437  73.908  28.920  1.00 80.03           C  
ATOM   3872  CB  LYS B 424      52.138  73.604  30.258  1.00 85.17           C  
ATOM   3873  C   LYS B 424      50.267  74.865  29.126  1.00 85.00           C  
ATOM   3874  O   LYS B 424      49.466  74.686  30.045  1.00 86.46           O  
ATOM   3875  N   SER B 425      50.177  75.884  28.272  1.00 80.56           N  
ATOM   3876  CA  SER B 425      49.078  76.833  28.339  1.00 80.87           C  
ATOM   3877  CB  SER B 425      49.487  78.180  27.747  1.00 83.30           C  
ATOM   3878  OG  SER B 425      50.643  78.677  28.398  1.00 92.05           O  
ATOM   3879  C   SER B 425      47.913  76.237  27.568  1.00 81.50           C  
ATOM   3880  O   SER B 425      47.860  76.327  26.343  1.00 77.91           O  
ATOM   3881  N   PRO B 426      46.985  75.599  28.289  1.00 78.33           N  
ATOM   3882  CA  PRO B 426      45.841  74.944  27.688  1.00 75.49           C  
ATOM   3883  CB  PRO B 426      44.941  74.663  28.890  1.00 79.06           C  
ATOM   3884  CG  PRO B 426      45.880  74.472  30.013  1.00 86.06           C  
ATOM   3885  CD  PRO B 426      47.008  75.430  29.751  1.00 82.63           C  
ATOM   3886  C   PRO B 426      45.104  75.808  26.678  1.00 77.26           C  
ATOM   3887  O   PRO B 426      44.635  75.292  25.661  1.00 73.99           O  
ATOM   3888  N   GLU B 427      45.003  77.109  26.946  1.00 75.44           N  
ATOM   3889  CA  GLU B 427      44.252  77.995  26.062  1.00 74.47           C  
ATOM   3890  CB  GLU B 427      44.207  79.430  26.586  1.00 79.01           C  
ATOM   3891  CG  GLU B 427      45.542  80.149  26.579  1.00 94.99           C  
ATOM   3892  CD  GLU B 427      46.359  80.117  27.572  1.00120.52           C  
ATOM   3893  OE1 GLU B 427      46.195  79.263  28.094  1.00111.17           O  
ATOM   3894  OE2 GLU B 427      47.163  80.980  27.841  1.00116.31           O  
ATOM   3895  C   GLU B 427      44.790  78.003  24.645  1.00 74.22           C  
ATOM   3896  O   GLU B 427      44.040  78.246  23.709  1.00 71.22           O  
ATOM   3897  N   GLU B 428      46.084  77.740  24.477  1.00 70.63           N  
ATOM   3898  CA  GLU B 428      46.657  77.741  23.133  1.00 68.30           C  
ATOM   3899  CB  GLU B 428      47.899  78.633  23.055  1.00 70.55           C  
ATOM   3900  CG  GLU B 428      49.135  78.044  23.676  1.00 83.11           C  
ATOM   3901  CD  GLU B 428      50.352  78.938  23.535  1.00101.18           C  
ATOM   3902  OE1 GLU B 428      50.209  80.023  23.008  1.00 76.83           O  
ATOM   3903  OE2 GLU B 428      51.445  78.553  23.949  1.00103.93           O  
ATOM   3904  C   GLU B 428      46.975  76.336  22.603  1.00 70.42           C  
ATOM   3905  O   GLU B 428      47.323  76.170  21.440  1.00 67.03           O  
ATOM   3906  N   CYS B 429      46.846  75.328  23.455  1.00 68.21           N  
ATOM   3907  CA  CYS B 429      47.133  73.956  23.051  1.00 66.31           C  
ATOM   3908  CB  CYS B 429      47.729  73.169  24.210  1.00 68.15           C  
ATOM   3909  SG  CYS B 429      49.310  73.791  24.766  1.00 73.11           S  
ATOM   3910  C   CYS B 429      45.911  73.224  22.509  1.00 68.29           C  
ATOM   3911  O   CYS B 429      44.773  73.479  22.917  1.00 69.20           O  
ATOM   3912  N   GLU B 430      46.157  72.296  21.590  1.00 61.60           N  
ATOM   3913  CA  GLU B 430      45.080  71.527  20.993  1.00 59.34           C  
ATOM   3914  CB  GLU B 430      44.638  72.163  19.674  1.00 59.37           C  
ATOM   3915  CG  GLU B 430      45.572  72.571  18.766  1.00 67.82           C  
ATOM   3916  CD  GLU B 430      45.218  73.539  17.666  1.00 88.26           C  
ATOM   3917  OE1 GLU B 430      44.587  74.559  17.941  1.00100.09           O  
ATOM   3918  OE2 GLU B 430      45.595  73.290  16.522  1.00 74.73           O  
ATOM   3919  C   GLU B 430      45.460  70.060  20.836  1.00 58.88           C  
ATOM   3920  O   GLU B 430      46.608  69.739  20.539  1.00 57.70           O  
ATOM   3921  N   ILE B 431      44.498  69.170  21.072  1.00 54.14           N  
ATOM   3922  CA  ILE B 431      44.756  67.737  20.956  1.00 52.25           C  
ATOM   3923  CB  ILE B 431      44.500  66.979  22.300  1.00 56.13           C  
ATOM   3924  CG1 ILE B 431      44.854  65.489  22.168  1.00 55.63           C  
ATOM   3925  CD1 ILE B 431      44.724  64.686  23.472  1.00 64.90           C  
ATOM   3926  CG2 ILE B 431      43.061  67.185  22.806  1.00 56.45           C  
ATOM   3927  C   ILE B 431      43.970  67.133  19.788  1.00 53.44           C  
ATOM   3928  O   ILE B 431      42.756  67.315  19.674  1.00 52.64           O  
ATOM   3929  N   PHE B 432      44.686  66.440  18.911  1.00 49.74           N  
ATOM   3930  CA  PHE B 432      44.072  65.803  17.757  1.00 49.40           C  
ATOM   3931  CB  PHE B 432      44.916  66.029  16.498  1.00 49.16           C  
ATOM   3932  CG  PHE B 432      44.921  67.455  15.999  1.00 49.68           C  
ATOM   3933  CD1 PHE B 432      45.719  68.421  16.601  1.00 53.45           C  
ATOM   3934  CE1 PHE B 432      45.725  69.728  16.143  1.00 54.71           C  
ATOM   3935  CZ  PHE B 432      44.936  70.083  15.069  1.00 52.52           C  
ATOM   3936  CE2 PHE B 432      44.146  69.131  14.453  1.00 53.05           C  
ATOM   3937  CD2 PHE B 432      44.140  67.827  14.914  1.00 50.26           C  
ATOM   3938  C   PHE B 432      43.863  64.316  18.017  1.00 57.59           C  
ATOM   3939  O   PHE B 432      44.800  63.600  18.365  1.00 56.66           O  
ATOM   3940  N   LEU B 433      42.624  63.861  17.865  1.00 59.36           N  
ATOM   3941  CA  LEU B 433      42.280  62.454  18.079  1.00 61.30           C  
ATOM   3942  CB  LEU B 433      40.931  62.311  18.790  1.00 62.14           C  
ATOM   3943  CG  LEU B 433      40.705  63.091  20.089  1.00 67.69           C  
ATOM   3944  CD1 LEU B 433      39.282  62.921  20.563  1.00 68.75           C  
ATOM   3945  CD2 LEU B 433      41.652  62.655  21.168  1.00 70.88           C  
ATOM   3946  C   LEU B 433      42.224  61.767  16.723  1.00 68.53           C  
ATOM   3947  O   LEU B 433      41.403  62.125  15.869  1.00 67.91           O  
ATOM   3948  N   VAL B 434      43.112  60.803  16.519  1.00 68.06           N  
ATOM   3949  CA  VAL B 434      43.171  60.068  15.259  1.00 68.44           C  
ATOM   3950  CB  VAL B 434      44.508  60.304  14.508  1.00 72.20           C  
ATOM   3951  CG1 VAL B 434      44.638  61.779  14.114  1.00 72.01           C  
ATOM   3952  CG2 VAL B 434      45.709  59.854  15.334  1.00 72.88           C  
ATOM   3953  C   VAL B 434      42.857  58.576  15.483  1.00 76.48           C  
ATOM   3954  O   VAL B 434      42.912  58.089  16.616  1.00 77.06           O  
ATOM   3955  N   GLU B 435      42.525  57.861  14.415  1.00 74.97           N  
ATOM   3956  CA  GLU B 435      42.111  56.440  14.516  1.00 76.11           C  
ATOM   3957  CB  GLU B 435      41.433  55.972  13.244  1.00 77.29           C  
ATOM   3958  C   GLU B 435      43.165  55.379  14.870  1.00 81.23           C  
ATOM   3959  O   GLU B 435      42.870  54.332  15.180  1.00 80.47           O  
ATOM   3960  CG  GLU B 435      40.170  56.723  12.889  1.00 30.00           C  
ATOM   3961  CD  GLU B 435      39.498  56.148  11.675  1.00 30.00           C  
ATOM   3962  OE1 GLU B 435      38.637  56.800  11.125  1.00 30.00           O  
ATOM   3963  OE2 GLU B 435      39.829  55.040  11.286  1.00 30.00           O  
ATOM   3964  HA  GLU B 435      41.523  56.487  15.286  1.00 76.11           H  
ATOM   3965  HB2 GLU B 435      42.061  56.054  12.510  1.00 77.29           H  
ATOM   3966  HB3 GLU B 435      41.221  55.030  13.333  1.00 77.29           H  
ATOM   3967  HG2 GLU B 435      39.557  56.697  13.641  1.00 30.00           H  
ATOM   3968  HG3 GLU B 435      40.383  57.656  12.730  1.00 30.00           H  
ATOM   3969  N   GLY B 436      44.384  55.654  14.824  1.00 79.81           N  
ATOM   3970  CA  GLY B 436      45.438  54.729  15.131  1.00 80.92           C  
ATOM   3971  C   GLY B 436      46.797  55.296  14.785  1.00 85.61           C  
ATOM   3972  O   GLY B 436      46.908  56.481  14.451  1.00 84.42           O  
ATOM   3973  N   ASP B 437      47.824  54.441  14.831  1.00 84.36           N  
ATOM   3974  CA  ASP B 437      49.209  54.854  14.600  1.00 84.95           C  
ATOM   3975  CB  ASP B 437      50.188  53.817  15.163  1.00 89.09           C  
ATOM   3976  CG  ASP B 437      50.137  53.730  16.662  1.00103.05           C  
ATOM   3977  OD1 ASP B 437      50.434  54.711  17.317  1.00104.30           O  
ATOM   3978  OD2 ASP B 437      49.811  52.682  17.188  1.00110.64           O  
ATOM   3979  C   ASP B 437      49.540  55.168  13.155  1.00 86.79           C  
ATOM   3980  O   ASP B 437      50.420  55.980  12.882  1.00 86.94           O  
ATOM   3981  N   SER B 438      48.835  54.540  12.223  1.00 80.37           N  
ATOM   3982  CA  SER B 438      49.048  54.840  10.815  1.00 78.45           C  
ATOM   3983  CB  SER B 438      48.226  53.923   9.925  1.00 81.02           C  
ATOM   3984  OG  SER B 438      48.732  52.595   9.928  1.00 90.03           O  
ATOM   3985  C   SER B 438      48.723  56.314  10.518  1.00 80.01           C  
ATOM   3986  O   SER B 438      49.427  56.987   9.771  1.00 78.60           O  
ATOM   3987  N   ALA B 439      47.643  56.795  11.099  1.00 75.41           N  
ATOM   3988  CA  ALA B 439      47.223  58.188  10.964  1.00 73.41           C  
ATOM   3989  CB  ALA B 439      45.740  58.324  11.295  1.00 73.98           C  
ATOM   3990  C   ALA B 439      48.047  59.068  11.901  1.00 73.20           C  
ATOM   3991  O   ALA B 439      48.355  60.213  11.582  1.00 71.92           O  
ATOM   3992  N   GLY B 440      48.392  58.517  13.060  1.00 67.93           N  
ATOM   3993  CA  GLY B 440      49.179  59.231  14.054  1.00 67.52           C  
ATOM   3994  C   GLY B 440      50.563  59.662  13.576  1.00 69.03           C  
ATOM   3995  O   GLY B 440      51.031  60.732  13.926  1.00 68.76           O  
ATOM   3996  N   GLY B 441      51.211  58.826  12.771  1.00 63.48           N  
ATOM   3997  CA  GLY B 441      52.547  59.112  12.251  1.00 62.84           C  
ATOM   3998  C   GLY B 441      52.602  60.310  11.317  1.00 64.48           C  
ATOM   3999  O   GLY B 441      53.506  61.145  11.427  1.00 64.17           O  
ATOM   4000  N   SER B 442      51.648  60.391  10.392  1.00 58.79           N  
ATOM   4001  CA  SER B 442      51.569  61.518   9.472  1.00 56.96           C  
ATOM   4002  CB  SER B 442      50.514  61.282   8.395  1.00 58.22           C  
ATOM   4003  OG  SER B 442      50.705  60.375   7.584  1.00 61.30           O  
ATOM   4004  C   SER B 442      51.238  62.770  10.280  1.00 59.57           C  
ATOM   4005  O   SER B 442      51.816  63.828  10.047  1.00 58.69           O  
ATOM   4006  N   THR B 443      50.319  62.624  11.238  1.00 55.10           N  
ATOM   4007  CA  THR B 443      49.895  63.722  12.104  1.00 54.52           C  
ATOM   4008  CB  THR B 443      48.704  63.312  12.983  1.00 58.33           C  
ATOM   4009  OG1 THR B 443      47.757  62.720  12.375  1.00 60.46           O  
ATOM   4010  CG2 THR B 443      48.112  64.324  13.601  1.00 53.18           C  
ATOM   4011  C   THR B 443      51.050  64.218  12.958  1.00 59.52           C  
ATOM   4012  O   THR B 443      51.255  65.424  13.079  1.00 59.63           O  
ATOM   4013  N   LYS B 444      51.814  63.283  13.529  1.00 57.48           N  
ATOM   4014  CA  LYS B 444      52.950  63.633  14.372  1.00 59.16           C  
ATOM   4015  CB  LYS B 444      53.517  62.405  15.080  1.00 63.02           C  
ATOM   4016  CG  LYS B 444      54.166  62.707  16.278  1.00 76.67           C  
ATOM   4017  CD  LYS B 444      54.348  61.529  17.185  1.00 79.83           C  
ATOM   4018  CE  LYS B 444      55.428  60.665  17.019  1.00 90.71           C  
ATOM   4019  NZ  LYS B 444      56.470  61.189  17.133  1.00102.17           N  
ATOM   4020  C   LYS B 444      54.045  64.349  13.579  1.00 65.23           C  
ATOM   4021  O   LYS B 444      54.643  65.298  14.069  1.00 65.91           O  
ATOM   4022  N   SER B 445      54.283  63.902  12.347  1.00 62.40           N  
ATOM   4023  CA  SER B 445      55.294  64.510  11.487  1.00 62.34           C  
ATOM   4024  CB  SER B 445      55.604  63.597  10.301  1.00 66.19           C  
ATOM   4025  OG  SER B 445      56.193  62.389  10.738  1.00 80.63           O  
ATOM   4026  C   SER B 445      54.917  65.899  10.972  1.00 64.33           C  
ATOM   4027  O   SER B 445      55.772  66.774  10.866  1.00 64.38           O  
ATOM   4028  N   GLY B 446      53.646  66.091  10.639  1.00 59.40           N  
ATOM   4029  CA  GLY B 446      53.179  67.359  10.098  1.00 58.28           C  
ATOM   4030  C   GLY B 446      52.772  68.405  11.117  1.00 61.97           C  
ATOM   4031  O   GLY B 446      52.697  69.588  10.781  1.00 62.41           O  
ATOM   4032  N   ARG B 447      52.519  67.983  12.356  1.00 57.99           N  
ATOM   4033  CA  ARG B 447      52.057  68.898  13.411  1.00 58.01           C  
ATOM   4034  CB  ARG B 447      51.750  68.138  14.696  1.00 56.01           C  
ATOM   4035  CG  ARG B 447      53.013  67.658  15.420  1.00 56.82           C  
ATOM   4036  CD  ARG B 447      52.710  67.147  16.818  1.00 55.15           C  
ATOM   4037  NE  ARG B 447      53.871  66.519  17.437  1.00 65.13           N  
ATOM   4038  CZ  ARG B 447      53.920  66.101  18.693  1.00 82.19           C  
ATOM   4039  NH1 ARG B 447      55.011  65.534  19.176  1.00 71.61           N  
ATOM   4040  NH2 ARG B 447      52.881  66.250  19.474  1.00 69.53           N  
ATOM   4041  C   ARG B 447      53.035  69.994  13.810  1.00 63.91           C  
ATOM   4042  O   ARG B 447      54.191  70.019  13.408  1.00 63.91           O  
ATOM   4043  N   ASP B 448      52.530  70.889  14.647  1.00 62.13           N  
ATOM   4044  CA  ASP B 448      53.309  71.958  15.246  1.00 63.34           C  
ATOM   4045  CB  ASP B 448      52.566  73.300  15.128  1.00 65.46           C  
ATOM   4046  CG  ASP B 448      53.311  74.482  15.777  1.00 76.75           C  
ATOM   4047  OD1 ASP B 448      54.512  74.377  16.094  1.00 78.82           O  
ATOM   4048  OD2 ASP B 448      52.682  75.544  15.961  1.00 82.48           O  
ATOM   4049  C   ASP B 448      53.407  71.490  16.691  1.00 67.74           C  
ATOM   4050  O   ASP B 448      52.488  71.692  17.478  1.00 67.77           O  
ATOM   4051  N   SER B 449      54.517  70.841  17.028  1.00 64.00           N  
ATOM   4052  CA  SER B 449      54.682  70.234  18.348  1.00 64.41           C  
ATOM   4053  CB  SER B 449      55.976  69.417  18.413  1.00 68.91           C  
ATOM   4054  OG  SER B 449      57.124  70.249  18.342  1.00 81.30           O  
ATOM   4055  C   SER B 449      54.625  71.181  19.540  1.00 67.68           C  
ATOM   4056  O   SER B 449      54.618  70.726  20.689  1.00 68.22           O  
ATOM   4057  N  AARG B 450      54.591  72.488  19.286  0.50 63.60           N  
ATOM   4058  CA AARG B 450      54.561  73.456  20.378  0.50 64.92           C  
ATOM   4059  CB AARG B 450      55.067  74.830  19.918  0.50 64.92           C  
ATOM   4060  CG AARG B 450      55.488  75.770  21.029  0.50 74.96           C  
ATOM   4061  CD AARG B 450      56.062  77.070  20.515  0.50 77.61           C  
ATOM   4062  NE AARG B 450      55.110  78.021  20.146  0.50 77.18           N  
ATOM   4063  CZ AARG B 450      53.919  78.294  20.563  0.50 80.09           C  
ATOM   4064  NH1AARG B 450      53.166  79.046  19.921  0.50 74.25           N  
ATOM   4065  NH2AARG B 450      53.502  77.860  21.653  0.50 47.90           N  
ATOM   4066  C  AARG B 450      53.155  73.569  20.941  0.50 68.43           C  
ATOM   4067  O  AARG B 450      52.977  73.672  22.152  0.50 70.08           O  
ATOM   4068  N  BARG B 450      54.577  72.484  19.281  0.50 63.97           N  
ATOM   4069  CA BARG B 450      54.548  73.466  20.354  0.50 65.49           C  
ATOM   4070  CB BARG B 450      55.018  74.829  19.844  0.50 66.58           C  
ATOM   4071  CG BARG B 450      56.298  74.968  19.507  0.50 80.56           C  
ATOM   4072  CD BARG B 450      56.703  76.367  19.105  0.50 90.61           C  
ATOM   4073  NE BARG B 450      56.082  76.920  18.168  0.50 97.65           N  
ATOM   4074  CZ BARG B 450      56.294  76.858  16.859  0.50107.49           C  
ATOM   4075  NH1BARG B 450      55.427  77.339  16.022  0.50 87.36           N  
ATOM   4076  NH2BARG B 450      57.376  76.313  16.387  0.50 96.30           N  
ATOM   4077  C  BARG B 450      53.153  73.588  20.935  0.50 68.67           C  
ATOM   4078  O  BARG B 450      52.982  73.714  22.146  0.50 70.31           O  
ATOM   4079  N   THR B 451      52.156  73.532  20.060  1.00 62.48           N  
ATOM   4080  CA  THR B 451      50.769  73.679  20.478  1.00 61.70           C  
ATOM   4081  CB  THR B 451      50.189  74.975  19.897  1.00 69.14           C  
ATOM   4082  OG1 THR B 451      50.346  74.960  18.474  1.00 66.54           O  
ATOM   4083  CG2 THR B 451      50.905  76.199  20.475  1.00 66.97           C  
ATOM   4084  C   THR B 451      49.843  72.519  20.092  1.00 62.29           C  
ATOM   4085  O   THR B 451      48.654  72.546  20.409  1.00 60.62           O  
ATOM   4086  N   GLN B 452      50.382  71.502  19.424  1.00 57.75           N  
ATOM   4087  CA  GLN B 452      49.549  70.396  18.957  1.00 55.64           C  
ATOM   4088  CB  GLN B 452      49.504  70.373  17.419  1.00 54.72           C  
ATOM   4089  CG  GLN B 452      48.858  71.634  16.822  1.00 54.42           C  
ATOM   4090  CD  GLN B 452      48.808  71.655  15.305  1.00 62.99           C  
ATOM   4091  OE1 GLN B 452      49.610  71.014  14.631  1.00 54.51           O  
ATOM   4092  NE2 GLN B 452      47.867  72.411  14.757  1.00 54.30           N  
ATOM   4093  C   GLN B 452      49.915  69.035  19.539  1.00 60.04           C  
ATOM   4094  O   GLN B 452      50.991  68.497  19.285  1.00 59.84           O  
ATOM   4095  N   ALA B 453      49.007  68.489  20.344  1.00 56.78           N  
ATOM   4096  CA  ALA B 453      49.190  67.161  20.924  1.00 56.00           C  
ATOM   4097  CB  ALA B 453      48.681  67.129  22.346  1.00 58.12           C  
ATOM   4098  C   ALA B 453      48.445  66.136  20.074  1.00 57.40           C  
ATOM   4099  O   ALA B 453      47.433  66.463  19.446  1.00 55.74           O  
ATOM   4100  N   ILE B 454      48.949  64.902  20.052  1.00 52.92           N  
ATOM   4101  CA  ILE B 454      48.299  63.824  19.302  1.00 51.04           C  
ATOM   4102  CB  ILE B 454      49.113  63.378  18.086  1.00 52.15           C  
ATOM   4103  CG1 ILE B 454      49.411  64.574  17.183  1.00 50.98           C  
ATOM   4104  CD1 ILE B 454      50.142  64.396  16.160  1.00 52.91           C  
ATOM   4105  CG2 ILE B 454      48.365  62.274  17.324  1.00 51.24           C  
ATOM   4106  C   ILE B 454      48.016  62.596  20.149  1.00 57.86           C  
ATOM   4107  O   ILE B 454      48.859  62.133  20.922  1.00 59.01           O  
ATOM   4108  N   LEU B 455      46.811  62.073  20.001  1.00 56.18           N  
ATOM   4109  CA  LEU B 455      46.449  60.863  20.700  1.00 57.84           C  
ATOM   4110  CB  LEU B 455      45.481  61.138  21.855  1.00 58.56           C  
ATOM   4111  CG  LEU B 455      44.956  59.912  22.636  1.00 63.46           C  
ATOM   4112  CD1 LEU B 455      46.082  59.083  23.249  1.00 64.58           C  
ATOM   4113  CD2 LEU B 455      43.971  60.332  23.704  1.00 64.65           C  
ATOM   4114  C   LEU B 455      45.846  59.886  19.710  1.00 63.14           C  
ATOM   4115  O   LEU B 455      44.714  60.073  19.259  1.00 61.90           O  
ATOM   4116  N   PRO B 456      46.618  58.853  19.342  1.00 62.28           N  
ATOM   4117  CA  PRO B 456      46.084  57.837  18.454  1.00 62.43           C  
ATOM   4118  CB  PRO B 456      47.330  57.095  17.950  1.00 64.34           C  
ATOM   4119  CG  PRO B 456      48.402  57.411  18.922  1.00 69.44           C  
ATOM   4120  CD  PRO B 456      48.048  58.648  19.657  1.00 65.32           C  
ATOM   4121  C   PRO B 456      45.182  56.885  19.219  1.00 69.86           C  
ATOM   4122  O   PRO B 456      45.509  56.467  20.326  1.00 71.33           O  
ATOM   4123  N   LEU B 457      44.041  56.557  18.627  1.00 67.51           N  
ATOM   4124  CA  LEU B 457      43.108  55.633  19.242  1.00 68.57           C  
ATOM   4125  CB  LEU B 457      41.672  56.150  19.126  1.00 68.62           C  
ATOM   4126  CG  LEU B 457      41.441  57.543  19.746  1.00 74.09           C  
ATOM   4127  CD1 LEU B 457      40.104  58.124  19.339  1.00 73.45           C  
ATOM   4128  CD2 LEU B 457      41.582  57.558  21.269  1.00 78.84           C  
ATOM   4129  C   LEU B 457      43.296  54.256  18.609  1.00 71.59           C  
ATOM   4130  O   LEU B 457      44.252  54.015  17.981  1.00 70.12           O  
ATOM   4131  N   ARG B 458      42.390  53.372  18.739  1.00 68.90           N  
ATOM   4132  CA  ARG B 458      42.529  52.020  18.260  1.00 68.95           C  
ATOM   4133  CB  ARG B 458      42.824  51.119  19.464  1.00 70.36           C  
ATOM   4134  CG  ARG B 458      43.609  49.985  19.274  1.00 82.69           C  
ATOM   4135  C   ARG B 458      41.256  51.567  17.518  1.00 72.55           C  
ATOM   4136  O   ARG B 458      40.620  50.584  17.888  1.00 73.21           O  
ATOM   4137  N   GLY B 459      40.873  52.302  16.484  1.00 67.69           N  
ATOM   4138  CA  GLY B 459      39.700  51.935  15.689  1.00 67.09           C  
ATOM   4139  C   GLY B 459      38.361  52.244  16.324  1.00 70.86           C  
ATOM   4140  O   GLY B 459      38.215  53.251  17.015  1.00 70.64           O  
ATOM   4141  N   LYS B 460      37.368  51.393  16.068  1.00 66.82           N  
ATOM   4142  CA  LYS B 460      36.035  51.600  16.630  1.00 66.38           C  
ATOM   4143  CB  LYS B 460      35.028  50.525  16.182  1.00 68.80           C  
ATOM   4144  CG  LYS B 460      34.721  50.515  14.686  1.00 74.83           C  
ATOM   4145  CD  LYS B 460      34.161  51.557  14.153  1.00 81.44           C  
ATOM   4146  CE  LYS B 460      33.998  51.603  12.636  1.00 88.55           C  
ATOM   4147  NZ  LYS B 460      33.005  51.099  12.095  1.00 91.74           N  
ATOM   4148  C   LYS B 460      36.141  51.626  18.145  1.00 70.87           C  
ATOM   4149  O   LYS B 460      36.723  50.738  18.760  1.00 71.55           O  
ATOM   4150  N   ILE B 461      35.587  52.662  18.750  1.00 66.71           N  
ATOM   4151  CA  ILE B 461      35.635  52.764  20.183  1.00 67.28           C  
ATOM   4152  CB  ILE B 461      36.015  54.174  20.613  1.00 70.53           C  
ATOM   4153  CG1 ILE B 461      36.177  54.332  21.879  1.00 70.24           C  
ATOM   4154  CD1 ILE B 461      36.981  55.446  22.353  1.00 71.46           C  
ATOM   4155  CG2 ILE B 461      35.210  55.089  20.213  1.00 69.82           C  
ATOM   4156  C   ILE B 461      34.290  52.361  20.779  1.00 70.11           C  
ATOM   4157  O   ILE B 461      33.260  52.372  20.085  1.00 69.34           O  
ATOM   4158  N   LEU B 462      34.311  52.008  22.060  1.00 66.32           N  
ATOM   4159  CA  LEU B 462      33.117  51.573  22.785  1.00 66.74           C  
ATOM   4160  CB  LEU B 462      33.449  51.415  24.279  1.00 68.89           C  
ATOM   4161  CG  LEU B 462      32.464  50.681  25.165  1.00 76.78           C  
ATOM   4162  CD1 LEU B 462      32.462  49.205  24.869  1.00 77.40           C  
ATOM   4163  CD2 LEU B 462      32.813  50.900  26.624  1.00 81.58           C  
ATOM   4164  C   LEU B 462      31.949  52.549  22.646  1.00 69.32           C  
ATOM   4165  O   LEU B 462      32.125  53.767  22.763  1.00 68.33           O  
ATOM   4166  N   ASN B 463      30.761  52.017  22.379  1.00 66.42           N  
ATOM   4167  CA  ASN B 463      29.553  52.837  22.348  1.00 66.43           C  
ATOM   4168  CB  ASN B 463      28.484  52.205  21.449  1.00 65.54           C  
ATOM   4169  CG  ASN B 463      27.190  52.998  21.428  1.00 81.33           C  
ATOM   4170  OD1 ASN B 463      26.998  53.930  22.214  1.00 78.02           O  
ATOM   4171  ND2 ASN B 463      26.294  52.643  20.521  1.00 63.71           N  
ATOM   4172  C   ASN B 463      29.063  52.945  23.797  1.00 73.23           C  
ATOM   4173  O   ASN B 463      28.518  51.989  24.342  1.00 73.69           O  
ATOM   4174  N   VAL B 464      29.272  54.108  24.417  1.00 71.54           N  
ATOM   4175  CA  VAL B 464      28.917  54.321  25.825  1.00 73.89           C  
ATOM   4176  CB  VAL B 464      29.641  55.557  26.437  1.00 77.04           C  
ATOM   4177  CG1 VAL B 464      31.155  55.409  26.289  1.00 75.22           C  
ATOM   4178  CG2 VAL B 464      29.146  56.848  25.822  1.00 75.92           C  
ATOM   4179  C   VAL B 464      27.402  54.387  26.091  1.00 81.19           C  
ATOM   4180  O   VAL B 464      26.969  54.287  27.231  1.00 83.08           O  
ATOM   4181  N   GLU B 465      26.610  54.535  25.032  1.00 78.17           N  
ATOM   4182  CA  GLU B 465      25.154  54.568  25.152  1.00 80.05           C  
ATOM   4183  CB  GLU B 465      24.543  55.232  23.916  1.00 80.54           C  
ATOM   4184  CG  GLU B 465      23.244  55.753  24.055  1.00 92.55           C  
ATOM   4185  CD  GLU B 465      22.912  56.932  24.847  1.00122.58           C  
ATOM   4186  OE1 GLU B 465      23.709  57.686  24.988  1.00123.41           O  
ATOM   4187  OE2 GLU B 465      21.848  57.112  25.318  1.00120.55           O  
ATOM   4188  C   GLU B 465      24.577  53.155  25.338  1.00 85.24           C  
ATOM   4189  O   GLU B 465      23.441  52.996  25.782  1.00 87.89           O  
ATOM   4190  N   LYS B 466      25.362  52.134  24.993  1.00 79.61           N  
ATOM   4191  CA  LYS B 466      24.938  50.739  25.121  1.00 80.39           C  
ATOM   4192  CB  LYS B 466      25.180  49.982  23.806  1.00 79.94           C  
ATOM   4193  CG  LYS B 466      24.302  50.400  22.647  1.00 81.76           C  
ATOM   4194  CD  LYS B 466      24.669  49.629  21.376  1.00 79.95           C  
ATOM   4195  CE  LYS B 466      23.746  50.006  20.217  1.00 71.97           C  
ATOM   4196  NZ  LYS B 466      24.177  49.436  18.900  1.00 72.05           N  
ATOM   4197  C   LYS B 466      25.686  50.012  26.242  1.00 86.83           C  
ATOM   4198  O   LYS B 466      25.315  48.926  26.634  1.00 89.03           O  
ATOM   4199  N   ALA B 467      26.755  50.599  26.733  1.00 82.95           N  
ATOM   4200  CA  ALA B 467      27.592  49.979  27.755  1.00 84.45           C  
ATOM   4201  CB  ALA B 467      29.056  50.142  27.388  1.00 83.15           C  
ATOM   4202  C   ALA B 467      27.351  50.517  29.171  1.00 92.33           C  
ATOM   4203  O   ALA B 467      26.988  51.672  29.353  1.00 92.62           O  
ATOM   4204  N   ARG B 468      27.574  49.663  30.165  1.00 91.48           N  
ATOM   4205  CA  ARG B 468      27.434  50.059  31.562  1.00 94.18           C  
ATOM   4206  CB  ARG B 468      26.968  48.878  32.420  1.00 98.33           C  
ATOM   4207  CG  ARG B 468      25.585  48.385  32.017  1.00111.06           C  
ATOM   4208  CD  ARG B 468      25.170  47.147  32.764  1.00119.69           C  
ATOM   4209  NE  ARG B 468      23.948  46.857  32.694  1.00128.42           N  
ATOM   4210  CZ  ARG B 468      23.129  47.188  33.367  1.00141.50           C  
ATOM   4211  NH1 ARG B 468      22.099  46.805  32.993  1.00129.50           N  
ATOM   4212  NH2 ARG B 468      23.344  47.908  34.411  1.00125.81           N  
ATOM   4213  C   ARG B 468      28.758  50.649  32.045  1.00 96.65           C  
ATOM   4214  O   ARG B 468      29.804  50.448  31.409  1.00 94.89           O  
ATOM   4215  N   LEU B 469      28.706  51.377  33.161  1.00 94.00           N  
ATOM   4216  CA  LEU B 469      29.868  52.102  33.674  1.00 93.41           C  
ATOM   4217  CB  LEU B 469      29.529  52.845  34.977  1.00 96.38           C  
ATOM   4218  CG  LEU B 469      30.555  53.887  35.429  1.00101.45           C  
ATOM   4219  CD1 LEU B 469      30.655  54.994  34.403  1.00 98.54           C  
ATOM   4220  CD2 LEU B 469      30.220  54.463  36.817  1.00108.04           C  
ATOM   4221  C   LEU B 469      31.142  51.278  33.834  1.00 96.56           C  
ATOM   4222  O   LEU B 469      32.201  51.724  33.412  1.00 94.40           O  
ATOM   4223  N   ASP B 470      31.057  50.086  34.427  1.00 94.90           N  
ATOM   4224  CA  ASP B 470      32.258  49.263  34.621  1.00 95.15           C  
ATOM   4225  CB  ASP B 470      31.954  47.976  35.408  1.00100.07           C  
ATOM   4226  CG  ASP B 470      31.043  47.001  34.666  1.00111.55           C  
ATOM   4227  OD1 ASP B 470      30.221  47.421  33.822  1.00110.55           O  
ATOM   4228  OD2 ASP B 470      31.134  45.793  34.965  1.00120.72           O  
ATOM   4229  C   ASP B 470      33.019  48.962  33.314  1.00 94.17           C  
ATOM   4230  O   ASP B 470      34.251  49.008  33.285  1.00 92.73           O  
ATOM   4231  N   ARG B 471      32.274  48.676  32.241  1.00 88.08           N  
ATOM   4232  CA  ARG B 471      32.850  48.415  30.922  1.00 84.66           C  
ATOM   4233  CB  ARG B 471      31.759  47.945  29.963  1.00 84.96           C  
ATOM   4234  CG  ARG B 471      32.253  47.545  28.584  1.00 96.38           C  
ATOM   4235  CD  ARG B 471      32.435  46.131  28.412  1.00111.06           C  
ATOM   4236  NE  ARG B 471      32.987  45.802  27.098  1.00118.16           N  
ATOM   4237  CZ  ARG B 471      32.295  45.843  25.966  1.00127.51           C  
ATOM   4238  NH1 ARG B 471      31.031  46.230  25.980  1.00115.20           N  
ATOM   4239  NH2 ARG B 471      32.869  45.521  24.817  1.00107.71           N  
ATOM   4240  C   ARG B 471      33.506  49.686  30.350  1.00 83.07           C  
ATOM   4241  O   ARG B 471      34.589  49.614  29.772  1.00 80.20           O  
ATOM   4242  N   ILE B 472      32.841  50.831  30.530  1.00 78.80           N  
ATOM   4243  CA  ILE B 472      33.312  52.142  30.056  1.00 76.78           C  
ATOM   4244  CB  ILE B 472      32.248  53.237  30.262  1.00 80.21           C  
ATOM   4245  CG1 ILE B 472      30.996  52.922  29.449  1.00 79.32           C  
ATOM   4246  CD1 ILE B 472      29.808  53.791  29.782  1.00 87.87           C  
ATOM   4247  CG2 ILE B 472      32.797  54.634  29.913  1.00 79.58           C  
ATOM   4248  C   ILE B 472      34.609  52.572  30.732  1.00 80.91           C  
ATOM   4249  O   ILE B 472      35.556  52.966  30.059  1.00 78.01           O  
ATOM   4250  N   LEU B 473      34.654  52.467  32.062  1.00 80.06           N  
ATOM   4251  CA  LEU B 473      35.824  52.871  32.842  1.00 80.67           C  
ATOM   4252  CB  LEU B 473      35.488  52.951  34.328  1.00 84.26           C  
ATOM   4253  CG  LEU B 473      34.426  53.984  34.734  1.00 89.40           C  
ATOM   4254  CD1 LEU B 473      34.259  53.996  36.250  1.00 93.46           C  
ATOM   4255  CD2 LEU B 473      34.761  55.391  34.229  1.00 89.86           C  
ATOM   4256  C   LEU B 473      36.955  51.922  32.660  1.00 84.42           C  
ATOM   4257  O   LEU B 473      38.096  52.242  32.899  1.00 83.04           O  
ATOM   4258  N   ASN B 474      36.645  50.743  32.226  1.00 83.05           N  
ATOM   4259  CA  ASN B 474      37.744  49.890  32.080  1.00 84.09           C  
ATOM   4260  CB  ASN B 474      37.384  48.530  32.651  1.00 88.00           C  
ATOM   4261  CG  ASN B 474      37.115  48.579  34.151  1.00123.15           C  
ATOM   4262  OD1 ASN B 474      37.602  48.080  34.957  1.00122.60           O  
ATOM   4263  ND2 ASN B 474      36.356  49.212  34.531  1.00116.66           N  
ATOM   4264  C   ASN B 474      38.317  49.850  30.655  1.00 86.83           C  
ATOM   4265  O   ASN B 474      39.309  49.155  30.418  1.00 87.08           O  
ATOM   4266  N   ASN B 475      37.707  50.587  29.713  1.00 81.62           N  
ATOM   4267  CA  ASN B 475      38.176  50.669  28.314  1.00 78.53           C  
ATOM   4268  CB  ASN B 475      37.064  51.169  27.391  1.00 74.21           C  
ATOM   4269  CG  ASN B 475      37.504  51.274  25.952  1.00 90.25           C  
ATOM   4270  OD1 ASN B 475      38.045  52.288  25.533  1.00 78.66           O  
ATOM   4271  ND2 ASN B 475      37.244  50.229  25.170  1.00 82.29           N  
ATOM   4272  C   ASN B 475      39.432  51.540  28.206  1.00 83.23           C  
ATOM   4273  O   ASN B 475      39.438  52.681  28.667  1.00 83.02           O  
ATOM   4274  N   ASN B 476      40.483  50.983  27.607  1.00 80.31           N  
ATOM   4275  CA  ASN B 476      41.776  51.663  27.471  1.00 79.78           C  
ATOM   4276  CB  ASN B 476      42.790  50.746  26.792  1.00 82.70           C  
ATOM   4277  CG  ASN B 476      43.111  49.526  27.621  1.00112.75           C  
ATOM   4278  OD1 ASN B 476      42.893  49.321  28.665  1.00107.37           O  
ATOM   4279  ND2 ASN B 476      43.642  48.711  27.164  1.00105.49           N  
ATOM   4280  C   ASN B 476      41.742  53.018  26.771  1.00 80.36           C  
ATOM   4281  O   ASN B 476      42.371  53.974  27.241  1.00 80.34           O  
ATOM   4282  N   GLU B 477      41.026  53.105  25.645  1.00 74.25           N  
ATOM   4283  CA  GLU B 477      40.926  54.364  24.887  1.00 71.95           C  
ATOM   4284  CB  GLU B 477      40.315  54.146  23.495  1.00 71.83           C  
ATOM   4285  CG  GLU B 477      41.282  53.492  22.508  1.00 84.50           C  
ATOM   4286  CD  GLU B 477      41.678  52.091  22.902  1.00112.33           C  
ATOM   4287  OE1 GLU B 477      40.790  51.309  23.264  1.00110.35           O  
ATOM   4288  OE2 GLU B 477      42.874  51.766  22.842  1.00107.91           O  
ATOM   4289  C   GLU B 477      40.180  55.453  25.656  1.00 74.35           C  
ATOM   4290  O   GLU B 477      40.603  56.608  25.673  1.00 73.04           O  
ATOM   4291  N   ILE B 478      39.074  55.075  26.291  1.00 70.77           N  
ATOM   4292  CA  ILE B 478      38.319  55.993  27.137  1.00 70.88           C  
ATOM   4293  CB  ILE B 478      37.156  55.273  27.828  1.00 75.12           C  
ATOM   4294  CG1 ILE B 478      36.212  54.662  26.789  1.00 73.01           C  
ATOM   4295  CD1 ILE B 478      35.553  55.676  25.896  1.00 77.28           C  
ATOM   4296  CG2 ILE B 478      36.416  56.217  28.785  1.00 77.73           C  
ATOM   4297  C   ILE B 478      39.242  56.546  28.221  1.00 75.09           C  
ATOM   4298  O   ILE B 478      39.335  57.759  28.402  1.00 74.16           O  
ATOM   4299  N   ARG B 479      39.921  55.645  28.938  1.00 72.75           N  
ATOM   4300  CA  ARG B 479      40.854  56.020  30.005  1.00 74.31           C  
ATOM   4301  CB  ARG B 479      41.501  54.780  30.622  1.00 73.89           C  
ATOM   4302  CG  ARG B 479      40.622  54.154  31.671  1.00 77.57           C  
ATOM   4303  CD  ARG B 479      40.852  52.682  31.843  1.00 78.58           C  
ATOM   4304  NE  ARG B 479      41.885  52.266  32.576  1.00 91.17           N  
ATOM   4305  C   ARG B 479      41.933  56.978  29.536  1.00 77.35           C  
ATOM   4306  O   ARG B 479      42.224  57.969  30.207  1.00 77.30           O  
ATOM   4307  N   GLN B 480      42.519  56.680  28.379  1.00 72.60           N  
ATOM   4308  CA  GLN B 480      43.580  57.528  27.844  1.00 70.94           C  
ATOM   4309  CB  GLN B 480      44.269  56.886  26.635  1.00 70.40           C  
ATOM   4310  CG  GLN B 480      45.126  55.694  26.989  1.00 91.79           C  
ATOM   4311  CD  GLN B 480      45.855  55.078  25.843  1.00113.58           C  
ATOM   4312  OE1 GLN B 480      46.347  55.588  25.157  1.00108.91           O  
ATOM   4313  NE2 GLN B 480      45.958  53.968  25.642  1.00106.52           N  
ATOM   4314  C   GLN B 480      43.072  58.924  27.526  1.00 73.27           C  
ATOM   4315  O   GLN B 480      43.775  59.907  27.768  1.00 72.66           O  
ATOM   4316  N   MET B 481      41.850  59.020  27.000  1.00 68.71           N  
ATOM   4317  CA  MET B 481      41.266  60.324  26.702  1.00 67.69           C  
ATOM   4318  CB  MET B 481      40.010  60.218  25.840  1.00 68.46           C  
ATOM   4319  CG  MET B 481      40.259  59.946  24.370  1.00 69.01           C  
ATOM   4320  SD  MET B 481      38.724  59.973  23.411  1.00 71.34           S  
ATOM   4321  CE  MET B 481      37.875  58.557  24.081  1.00 69.21           C  
ATOM   4322  C   MET B 481      40.949  61.078  27.986  1.00 75.74           C  
ATOM   4323  O   MET B 481      41.167  62.273  28.056  1.00 76.25           O  
ATOM   4324  N   ILE B 482      40.435  60.376  28.995  1.00 74.83           N  
ATOM   4325  CA  ILE B 482      40.132  61.000  30.283  1.00 77.45           C  
ATOM   4326  CB  ILE B 482      39.433  60.019  31.243  1.00 82.75           C  
ATOM   4327  CG1 ILE B 482      38.049  59.645  30.693  1.00 82.11           C  
ATOM   4328  CD1 ILE B 482      37.375  58.515  31.437  1.00 88.65           C  
ATOM   4329  CG2 ILE B 482      39.305  60.629  32.652  1.00 86.87           C  
ATOM   4330  C   ILE B 482      41.418  61.566  30.896  1.00 82.86           C  
ATOM   4331  O   ILE B 482      41.470  62.745  31.252  1.00 84.19           O  
ATOM   4332  N   THR B 483      42.460  60.733  30.956  1.00 79.27           N  
ATOM   4333  CA  THR B 483      43.762  61.118  31.495  1.00 80.47           C  
ATOM   4334  CB  THR B 483      44.743  59.925  31.492  1.00 90.35           C  
ATOM   4335  OG1 THR B 483      44.208  58.870  32.294  1.00 91.28           O  
ATOM   4336  CG2 THR B 483      46.107  60.326  32.052  1.00 92.06           C  
ATOM   4337  C   THR B 483      44.347  62.293  30.710  1.00 83.28           C  
ATOM   4338  O   THR B 483      44.791  63.273  31.306  1.00 84.77           O  
ATOM   4339  N   ALA B 484      44.309  62.204  29.379  1.00 77.23           N  
ATOM   4340  CA  ALA B 484      44.832  63.253  28.509  1.00 75.25           C  
ATOM   4341  CB  ALA B 484      44.809  62.801  27.051  1.00 72.90           C  
ATOM   4342  C   ALA B 484      44.120  64.606  28.654  1.00 80.26           C  
ATOM   4343  O   ALA B 484      44.781  65.646  28.616  1.00 80.44           O  
ATOM   4344  N   PHE B 485      42.793  64.605  28.818  1.00 76.86           N  
ATOM   4345  CA  PHE B 485      42.061  65.874  28.936  1.00 77.12           C  
ATOM   4346  CB  PHE B 485      40.558  65.748  28.662  1.00 78.03           C  
ATOM   4347  CG  PHE B 485      40.195  65.167  27.315  1.00 76.69           C  
ATOM   4348  CD1 PHE B 485      41.106  65.093  26.271  1.00 77.81           C  
ATOM   4349  CE1 PHE B 485      40.739  64.569  25.040  1.00 76.64           C  
ATOM   4350  CZ  PHE B 485      39.435  64.177  24.819  1.00 75.62           C  
ATOM   4351  CE2 PHE B 485      38.517  64.293  25.836  1.00 79.50           C  
ATOM   4352  CD2 PHE B 485      38.895  64.796  27.064  1.00 78.65           C  
ATOM   4353  C   PHE B 485      42.255  66.514  30.306  1.00 84.66           C  
ATOM   4354  O   PHE B 485      42.278  67.733  30.435  1.00 84.83           O  
ATOM   4355  N   GLY B 486      42.357  65.685  31.330  1.00 83.47           N  
ATOM   4356  CA  GLY B 486      42.596  66.170  32.685  1.00 86.61           C  
ATOM   4357  C   GLY B 486      41.407  66.796  33.391  1.00 92.65           C  
ATOM   4358  O   GLY B 486      41.539  67.290  34.506  1.00 94.77           O  
ATOM   4359  N   THR B 487      40.238  66.748  32.762  1.00 88.37           N  
ATOM   4360  CA  THR B 487      39.024  67.339  33.316  1.00 90.30           C  
ATOM   4361  CB  THR B 487      38.035  67.691  32.187  1.00 90.64           C  
ATOM   4362  OG1 THR B 487      37.701  66.505  31.459  1.00 88.13           O  
ATOM   4363  CG2 THR B 487      38.609  68.714  31.235  1.00 85.02           C  
ATOM   4364  C   THR B 487      38.256  66.427  34.277  1.00 98.65           C  
ATOM   4365  O   THR B 487      37.464  66.899  35.081  1.00101.29           O  
ATOM   4366  N   GLY B 488      38.451  65.117  34.157  1.00 95.19           N  
ATOM   4367  CA  GLY B 488      37.674  64.152  34.929  1.00 97.53           C  
ATOM   4368  C   GLY B 488      36.364  63.900  34.197  1.00102.65           C  
ATOM   4369  O   GLY B 488      36.163  64.411  33.099  1.00100.20           O  
ATOM   4370  N   ILE B 489      35.458  63.140  34.801  1.00102.94           N  
ATOM   4371  CA  ILE B 489      34.187  62.814  34.155  1.00103.37           C  
ATOM   4372  CB  ILE B 489      34.197  61.367  33.612  1.00106.91           C  
ATOM   4373  CG1 ILE B 489      34.507  60.382  34.398  1.00103.71           C  
ATOM   4374  CD1 ILE B 489      34.204  59.178  33.854  1.00108.75           C  
ATOM   4375  CG2 ILE B 489      34.931  61.200  32.673  1.00110.35           C  
ATOM   4376  C   ILE B 489      32.955  62.989  35.026  1.00110.94           C  
ATOM   4377  O   ILE B 489      33.050  62.985  36.251  1.00113.44           O  
ATOM   4378  N   GLY B 490      31.802  63.133  34.370  1.00107.21           N  
ATOM   4379  CA  GLY B 490      30.509  63.277  35.037  1.00109.83           C  
ATOM   4380  C   GLY B 490      30.375  64.386  36.044  1.00117.57           C  
ATOM   4381  O   GLY B 490      30.575  65.551  35.720  1.00118.89           O  
ATOM   4382  N   GLY B 491      30.032  64.017  37.267  1.00115.43           N  
ATOM   4383  CA  GLY B 491      29.865  64.966  38.348  1.00119.16           C  
ATOM   4384  C   GLY B 491      31.157  65.626  38.773  1.00123.50           C  
ATOM   4385  O   GLY B 491      31.159  66.775  39.226  1.00126.46           O  
ATOM   4386  N   ASP B 492      32.260  64.901  38.595  1.00116.91           N  
ATOM   4387  CA  ASP B 492      33.603  65.369  38.928  1.00116.67           C  
ATOM   4388  CB  ASP B 492      34.503  64.189  39.304  1.00118.37           C  
ATOM   4389  CG  ASP B 492      34.021  63.458  40.532  1.00133.76           C  
ATOM   4390  OD1 ASP B 492      33.283  63.944  41.287  1.00136.67           O  
ATOM   4391  OD2 ASP B 492      34.385  62.400  40.742  1.00141.52           O  
ATOM   4392  C   ASP B 492      34.270  66.172  37.804  1.00115.89           C  
ATOM   4393  O   ASP B 492      35.429  66.577  37.933  1.00114.93           O  
ATOM   4394  N   PHE B 493      33.550  66.387  36.702  1.00109.24           N  
ATOM   4395  CA  PHE B 493      34.093  67.142  35.577  1.00105.67           C  
ATOM   4396  CB  PHE B 493      33.106  67.175  34.403  1.00105.62           C  
ATOM   4397  CG  PHE B 493      33.635  67.871  33.173  1.00103.98           C  
ATOM   4398  CD1 PHE B 493      34.270  67.152  32.169  1.00103.65           C  
ATOM   4399  CE1 PHE B 493      34.751  67.788  31.032  1.00101.79           C  
ATOM   4400  CZ  PHE B 493      34.613  69.157  30.895  1.00101.53           C  
ATOM   4401  CE2 PHE B 493      33.980  69.883  31.886  1.00106.82           C  
ATOM   4402  CD2 PHE B 493      33.492  69.243  33.015  1.00106.72           C  
ATOM   4403  C   PHE B 493      34.430  68.568  36.008  1.00110.76           C  
ATOM   4404  O   PHE B 493      33.634  69.231  36.678  1.00113.86           O  
ATOM   4405  N   ASP B 494      35.616  69.026  35.623  1.00103.94           N  
ATOM   4406  CA  ASP B 494      36.077  70.372  35.936  1.00104.46           C  
ATOM   4407  CB  ASP B 494      37.042  70.339  37.124  1.00109.19           C  
ATOM   4408  CG  ASP B 494      37.425  71.720  37.634  1.00124.90           C  
ATOM   4409  OD1 ASP B 494      37.147  72.722  36.956  1.00125.80           O  
ATOM   4410  OD2 ASP B 494      38.002  71.799  38.732  1.00135.51           O  
ATOM   4411  C   ASP B 494      36.738  70.986  34.698  1.00102.30           C  
ATOM   4412  O   ASP B 494      37.868  70.638  34.345  1.00 98.43           O  
ATOM   4413  N   LEU B 495      36.021  71.914  34.062  1.00 98.54           N  
ATOM   4414  CA  LEU B 495      36.473  72.583  32.846  1.00 95.85           C  
ATOM   4415  CB  LEU B 495      35.385  73.531  32.335  1.00 96.60           C  
ATOM   4416  CG  LEU B 495      35.580  74.179  30.959  1.00 98.56           C  
ATOM   4417  CD1 LEU B 495      35.536  73.137  29.840  1.00 95.17           C  
ATOM   4418  CD2 LEU B 495      34.529  75.249  30.731  1.00102.53           C  
ATOM   4419  C   LEU B 495      37.791  73.338  33.032  1.00100.03           C  
ATOM   4420  O   LEU B 495      38.619  73.390  32.120  1.00 96.61           O  
ATOM   4421  N   ALA B 496      37.983  73.902  34.224  1.00 99.97           N  
ATOM   4422  CA  ALA B 496      39.191  74.658  34.541  1.00100.88           C  
ATOM   4423  CB  ALA B 496      39.033  75.355  35.905  1.00106.14           C  
ATOM   4424  C   ALA B 496      40.455  73.795  34.527  1.00103.27           C  
ATOM   4425  O   ALA B 496      41.569  74.311  34.400  1.00102.59           O  
ATOM   4426  N   LYS B 497      40.280  72.479  34.652  1.00 98.73           N  
ATOM   4427  CA  LYS B 497      41.414  71.563  34.662  1.00 96.85           C  
ATOM   4428  CB  LYS B 497      41.212  70.453  35.696  1.00101.44           C  
ATOM   4429  C   LYS B 497      41.734  70.982  33.280  1.00 95.39           C  
ATOM   4430  O   LYS B 497      42.591  70.108  33.161  1.00 94.32           O  
ATOM   4431  N   ALA B 498      41.054  71.489  32.247  1.00 88.33           N  
ATOM   4432  CA  ALA B 498      41.270  71.052  30.863  1.00 83.30           C  
ATOM   4433  CB  ALA B 498      40.282  71.726  29.931  1.00 82.89           C  
ATOM   4434  C   ALA B 498      42.690  71.342  30.408  1.00 84.34           C  
ATOM   4435  O   ALA B 498      43.181  72.459  30.563  1.00 85.00           O  
ATOM   4436  N   ARG B 499      43.354  70.338  29.848  1.00 77.50           N  
ATOM   4437  CA  ARG B 499      44.728  70.510  29.398  1.00 75.45           C  
ATOM   4438  CB  ARG B 499      45.497  69.199  29.569  1.00 74.79           C  
ATOM   4439  CG  ARG B 499      45.367  68.659  30.990  1.00 84.42           C  
ATOM   4440  CD  ARG B 499      46.254  67.445  31.246  1.00 89.33           C  
ATOM   4441  NE  ARG B 499      47.638  67.675  30.866  1.00 94.90           N  
ATOM   4442  CZ  ARG B 499      48.205  67.198  29.767  1.00 98.13           C  
ATOM   4443  NH1 ARG B 499      47.510  66.436  28.948  1.00 79.75           N  
ATOM   4444  NH2 ARG B 499      49.471  67.464  29.489  1.00 80.21           N  
ATOM   4445  C   ARG B 499      44.814  71.070  27.974  1.00 75.02           C  
ATOM   4446  O   ARG B 499      45.892  71.439  27.510  1.00 73.90           O  
ATOM   4447  N   TYR B 500      43.672  71.146  27.291  1.00 68.81           N  
ATOM   4448  CA  TYR B 500      43.589  71.691  25.934  1.00 65.93           C  
ATOM   4449  CB  TYR B 500      43.660  70.571  24.886  1.00 64.79           C  
ATOM   4450  CG  TYR B 500      44.783  69.596  25.127  1.00 66.69           C  
ATOM   4451  CD1 TYR B 500      44.576  68.456  25.885  1.00 70.07           C  
ATOM   4452  CE1 TYR B 500      45.609  67.563  26.125  1.00 72.49           C  
ATOM   4453  CZ  TYR B 500      46.864  67.810  25.612  1.00 76.91           C  
ATOM   4454  OH  TYR B 500      47.893  66.920  25.856  1.00 78.83           O  
ATOM   4455  CE2 TYR B 500      47.097  68.938  24.864  1.00 67.12           C  
ATOM   4456  CD2 TYR B 500      46.056  69.828  24.624  1.00 66.37           C  
ATOM   4457  C   TYR B 500      42.262  72.409  25.781  1.00 68.63           C  
ATOM   4458  O   TYR B 500      41.259  71.971  26.335  1.00 68.54           O  
ATOM   4459  N   HIS B 501      42.253  73.505  25.026  1.00 64.34           N  
ATOM   4460  CA  HIS B 501      41.018  74.256  24.778  1.00 64.89           C  
ATOM   4461  CB  HIS B 501      41.244  75.771  24.896  1.00 67.13           C  
ATOM   4462  CG  HIS B 501      41.242  76.266  26.313  1.00 72.93           C  
ATOM   4463  ND1 HIS B 501      40.684  77.164  26.758  1.00 74.85           N  
ATOM   4464  CE1 HIS B 501      40.814  77.411  28.039  1.00 77.24           C  
ATOM   4465  NE2 HIS B 501      41.422  76.689  28.448  1.00 78.99           N  
ATOM   4466  CD2 HIS B 501      41.692  75.959  27.387  1.00 76.96           C  
ATOM   4467  C   HIS B 501      40.435  73.849  23.435  1.00 68.50           C  
ATOM   4468  O   HIS B 501      39.375  74.318  23.026  1.00 69.43           O  
ATOM   4469  N   LYS B 502      41.134  72.949  22.754  1.00 62.91           N  
ATOM   4470  CA  LYS B 502      40.612  72.400  21.522  1.00 60.36           C  
ATOM   4471  CB  LYS B 502      41.234  73.050  20.289  1.00 61.70           C  
ATOM   4472  CG  LYS B 502      40.973  74.531  20.135  1.00 71.02           C  
ATOM   4473  CD  LYS B 502      41.300  74.965  18.706  1.00 72.63           C  
ATOM   4474  CE  LYS B 502      41.113  76.467  18.471  1.00 75.73           C  
ATOM   4475  NZ  LYS B 502      42.177  77.275  19.131  1.00 83.06           N  
ATOM   4476  C   LYS B 502      40.818  70.890  21.473  1.00 62.56           C  
ATOM   4477  O   LYS B 502      41.944  70.405  21.497  1.00 61.69           O  
ATOM   4478  N   ILE B 503      39.718  70.148  21.459  1.00 58.32           N  
ATOM   4479  CA  ILE B 503      39.778  68.711  21.286  1.00 56.00           C  
ATOM   4480  CB  ILE B 503      38.932  67.944  22.295  1.00 60.09           C  
ATOM   4481  CG1 ILE B 503      39.540  68.063  23.696  1.00 62.07           C  
ATOM   4482  CD1 ILE B 503      39.425  69.400  24.320  1.00 71.41           C  
ATOM   4483  CG2 ILE B 503      38.856  66.465  21.905  1.00 58.46           C  
ATOM   4484  C   ILE B 503      39.261  68.503  19.873  1.00 57.83           C  
ATOM   4485  O   ILE B 503      38.080  68.751  19.592  1.00 59.82           O  
ATOM   4486  N   VAL B 504      40.163  68.086  18.985  1.00 50.25           N  
ATOM   4487  CA  VAL B 504      39.854  67.944  17.571  1.00 47.64           C  
ATOM   4488  CB  VAL B 504      40.929  68.641  16.700  1.00 48.83           C  
ATOM   4489  CG1 VAL B 504      40.509  68.657  15.232  1.00 47.20           C  
ATOM   4490  CG2 VAL B 504      41.184  70.055  17.204  1.00 49.29           C  
ATOM   4491  C   VAL B 504      39.710  66.490  17.135  1.00 52.12           C  
ATOM   4492  O   VAL B 504      40.662  65.706  17.193  1.00 50.52           O  
ATOM   4493  N   ILE B 505      38.504  66.143  16.700  1.00 51.21           N  
ATOM   4494  CA  ILE B 505      38.216  64.813  16.193  1.00 51.12           C  
ATOM   4495  CB  ILE B 505      36.721  64.481  16.302  1.00 54.48           C  
ATOM   4496  CG1 ILE B 505      36.261  64.641  17.760  1.00 55.92           C  
ATOM   4497  CD1 ILE B 505      34.768  64.541  17.982  1.00 54.24           C  
ATOM   4498  CG2 ILE B 505      36.435  63.064  15.776  1.00 53.27           C  
ATOM   4499  C   ILE B 505      38.679  64.802  14.742  1.00 57.89           C  
ATOM   4500  O   ILE B 505      38.181  65.563  13.914  1.00 57.30           O  
ATOM   4501  N   MET B 506      39.666  63.966  14.447  1.00 56.61           N  
ATOM   4502  CA  MET B 506      40.211  63.888  13.099  1.00 57.09           C  
ATOM   4503  CB  MET B 506      41.591  64.550  13.039  1.00 60.04           C  
ATOM   4504  CG  MET B 506      42.129  64.848  11.706  1.00 64.58           C  
ATOM   4505  SD  MET B 506      43.591  65.883  11.623  1.00 70.06           S  
ATOM   4506  CE  MET B 506      44.743  64.976  12.351  1.00 66.26           C  
ATOM   4507  C   MET B 506      40.259  62.434  12.634  1.00 61.46           C  
ATOM   4508  O   MET B 506      41.298  61.802  12.567  1.00 61.39           O  
ATOM   4509  N   THR B 507      39.119  61.897  12.338  1.00 58.22           N  
ATOM   4510  CA  THR B 507      39.043  60.531  11.852  1.00 57.53           C  
ATOM   4511  CB  THR B 507      37.709  59.874  12.239  1.00 65.26           C  
ATOM   4512  OG1 THR B 507      36.628  60.618  11.672  1.00 63.22           O  
ATOM   4513  CG2 THR B 507      37.556  59.804  13.758  1.00 65.41           C  
ATOM   4514  C   THR B 507      39.238  60.512  10.338  1.00 60.51           C  
ATOM   4515  O   THR B 507      39.320  61.569   9.717  1.00 58.08           O  
ATOM   4516  N   ASP B 508      39.334  59.315   9.751  1.00 58.50           N  
ATOM   4517  CA  ASP B 508      39.533  59.203   8.311  1.00 58.39           C  
ATOM   4518  CB  ASP B 508      39.917  57.765   7.950  1.00 61.03           C  
ATOM   4519  CG  ASP B 508      41.214  57.315   8.613  1.00 74.27           C  
ATOM   4520  OD1 ASP B 508      42.063  58.194   8.918  1.00 76.45           O  
ATOM   4521  OD2 ASP B 508      41.388  56.096   8.809  1.00 79.56           O  
ATOM   4522  C   ASP B 508      38.300  59.653   7.538  1.00 60.31           C  
ATOM   4523  O   ASP B 508      37.187  59.621   8.060  1.00 59.74           O  
ATOM   4524  HA  ASP B 508      40.259  59.794   8.057  1.00 58.39           H  
ATOM   4525  HB2 ASP B 508      39.200  57.167   8.213  1.00 61.03           H  
ATOM   4526  HB3 ASP B 508      40.008  57.691   6.987  1.00 61.03           H  
ATOM   4527  N   ALA B 509      38.503  60.070   6.290  1.00 56.32           N  
ATOM   4528  CA  ALA B 509      37.413  60.554   5.442  1.00 56.93           C  
ATOM   4529  CB  ALA B 509      37.946  61.542   4.400  1.00 57.97           C  
ATOM   4530  C   ALA B 509      36.656  59.414   4.766  1.00 61.44           C  
ATOM   4531  O   ALA B 509      36.609  59.335   3.537  1.00 62.19           O  
ATOM   4532  N   ASP B 510      36.080  58.525   5.574  1.00 57.52           N  
ATOM   4533  CA  ASP B 510      35.296  57.410   5.064  1.00 57.69           C  
ATOM   4534  CB  ASP B 510      36.180  56.182   4.772  1.00 59.25           C  
ATOM   4535  CG  ASP B 510      36.981  55.689   5.984  1.00 72.27           C  
ATOM   4536  OD1 ASP B 510      36.484  55.770   7.120  1.00 73.16           O  
ATOM   4537  OD2 ASP B 510      38.114  55.181   5.790  1.00 79.74           O  
ATOM   4538  C   ASP B 510      34.161  57.103   6.039  1.00 62.65           C  
ATOM   4539  O   ASP B 510      34.113  57.685   7.120  1.00 63.19           O  
ATOM   4540  HA  ASP B 510      34.903  57.657   4.212  1.00 57.69           H  
ATOM   4541  HB2 ASP B 510      35.619  55.460   4.452  1.00 59.25           H  
ATOM   4542  HB3 ASP B 510      36.796  56.401   4.056  1.00 59.25           H  
ATOM   4543  N   VAL B 511      33.261  56.195   5.669  1.00 58.95           N  
ATOM   4544  CA  VAL B 511      32.100  55.902   6.510  1.00 59.55           C  
ATOM   4545  CB  VAL B 511      31.095  54.976   5.818  1.00 64.04           C  
ATOM   4546  CG1 VAL B 511      31.688  53.623   5.543  1.00 63.55           C  
ATOM   4547  CG2 VAL B 511      30.558  55.481   4.791  1.00 64.78           C  
ATOM   4548  C   VAL B 511      32.443  55.386   7.903  1.00 63.97           C  
ATOM   4549  O   VAL B 511      31.715  55.657   8.859  1.00 64.11           O  
ATOM   4550  N   ASP B 512      33.555  54.657   8.021  1.00 60.64           N  
ATOM   4551  CA  ASP B 512      33.973  54.126   9.311  1.00 60.58           C  
ATOM   4552  CB  ASP B 512      34.936  52.966   9.132  1.00 63.04           C  
ATOM   4553  CG  ASP B 512      34.273  51.780   8.482  1.00 75.17           C  
ATOM   4554  OD1 ASP B 512      33.528  51.059   9.178  1.00 76.33           O  
ATOM   4555  OD2 ASP B 512      34.477  51.583   7.268  1.00 80.39           O  
ATOM   4556  C   ASP B 512      34.559  55.238  10.168  1.00 61.35           C  
ATOM   4557  O   ASP B 512      34.456  55.197  11.390  1.00 61.47           O  
ATOM   4558  HA  ASP B 512      33.198  53.776   9.777  1.00 60.58           H  
ATOM   4559  HB2 ASP B 512      35.689  53.252   8.591  1.00 63.04           H  
ATOM   4560  HB3 ASP B 512      35.290  52.704   9.996  1.00 63.04           H  
ATOM   4561  N   GLY B 513      35.152  56.230   9.506  1.00 55.18           N  
ATOM   4562  CA  GLY B 513      35.669  57.410  10.175  1.00 53.73           C  
ATOM   4563  C   GLY B 513      34.498  58.198  10.736  1.00 54.43           C  
ATOM   4564  O   GLY B 513      34.569  58.719  11.856  1.00 54.61           O  
ATOM   4565  N   ALA B 514      33.411  58.276   9.961  1.00 47.91           N  
ATOM   4566  CA  ALA B 514      32.191  58.955  10.406  1.00 46.59           C  
ATOM   4567  CB  ALA B 514      31.178  59.018   9.279  1.00 47.82           C  
ATOM   4568  C   ALA B 514      31.588  58.264  11.629  1.00 49.39           C  
ATOM   4569  O   ALA B 514      31.150  58.926  12.580  1.00 48.39           O  
ATOM   4570  N   HIS B 515      31.583  56.933  11.602  1.00 45.95           N  
ATOM   4571  CA  HIS B 515      31.061  56.125  12.706  1.00 47.05           C  
ATOM   4572  CB  HIS B 515      31.047  54.641  12.326  1.00 48.21           C  
ATOM   4573  CG  HIS B 515      30.358  53.753  13.317  1.00 53.04           C  
ATOM   4574  ND1 HIS B 515      30.825  52.496  13.636  1.00 55.52           N  
ATOM   4575  CE1 HIS B 515      30.015  51.945  14.520  1.00 56.67           C  
ATOM   4576  NE2 HIS B 515      29.050  52.806  14.804  1.00 57.46           N  
ATOM   4577  CD2 HIS B 515      29.241  53.944  14.056  1.00 56.19           C  
ATOM   4578  C   HIS B 515      31.859  56.364  13.987  1.00 53.61           C  
ATOM   4579  O   HIS B 515      31.272  56.553  15.058  1.00 54.88           O  
ATOM   4580  N   ILE B 516      33.190  56.386  13.861  1.00 50.88           N  
ATOM   4581  CA  ILE B 516      34.074  56.644  14.998  1.00 50.87           C  
ATOM   4582  CB  ILE B 516      35.564  56.453  14.626  1.00 52.65           C  
ATOM   4583  CG1 ILE B 516      35.822  54.981  14.284  1.00 52.47           C  
ATOM   4584  CD1 ILE B 516      37.204  54.663  13.743  1.00 53.17           C  
ATOM   4585  CG2 ILE B 516      36.487  56.908  15.766  1.00 53.90           C  
ATOM   4586  C   ILE B 516      33.802  58.033  15.567  1.00 56.06           C  
ATOM   4587  O   ILE B 516      33.849  58.226  16.783  1.00 57.53           O  
ATOM   4588  N   ARG B 517      33.501  58.990  14.688  1.00 51.99           N  
ATOM   4589  CA  ARG B 517      33.176  60.345  15.109  1.00 51.85           C  
ATOM   4590  CB  ARG B 517      33.052  61.276  13.899  1.00 52.98           C  
ATOM   4591  CG  ARG B 517      32.844  62.738  14.242  1.00 68.85           C  
ATOM   4592  CD  ARG B 517      33.086  63.670  13.055  1.00 89.34           C  
ATOM   4593  NE  ARG B 517      32.293  63.315  11.878  1.00107.85           N  
ATOM   4594  CZ  ARG B 517      32.777  62.745  10.787  1.00122.77           C  
ATOM   4595  NH1 ARG B 517      34.065  62.475  10.708  1.00111.62           N  
ATOM   4596  NH2 ARG B 517      31.970  62.454   9.778  1.00106.77           N  
ATOM   4597  C   ARG B 517      31.898  60.353  15.966  1.00 55.78           C  
ATOM   4598  O   ARG B 517      31.867  61.004  17.013  1.00 55.48           O  
ATOM   4599  N   THR B 518      30.865  59.617  15.537  1.00 52.51           N  
ATOM   4600  CA  THR B 518      29.609  59.521  16.299  1.00 53.40           C  
ATOM   4601  CB  THR B 518      28.465  58.803  15.523  1.00 60.02           C  
ATOM   4602  OG1 THR B 518      28.791  57.424  15.299  1.00 63.66           O  
ATOM   4603  CG2 THR B 518      28.175  59.497  14.197  1.00 55.67           C  
ATOM   4604  C   THR B 518      29.821  58.834  17.650  1.00 57.09           C  
ATOM   4605  O   THR B 518      29.179  59.187  18.634  1.00 57.78           O  
ATOM   4606  N   LEU B 519      30.716  57.850  17.693  1.00 52.28           N  
ATOM   4607  CA  LEU B 519      31.028  57.153  18.942  1.00 52.57           C  
ATOM   4608  CB  LEU B 519      31.862  55.891  18.678  1.00 51.52           C  
ATOM   4609  CG  LEU B 519      31.146  54.785  17.887  1.00 55.95           C  
ATOM   4610  CD1 LEU B 519      32.139  53.820  17.246  1.00 54.69           C  
ATOM   4611  CD2 LEU B 519      30.146  54.037  18.762  1.00 59.76           C  
ATOM   4612  C   LEU B 519      31.751  58.090  19.909  1.00 57.99           C  
ATOM   4613  O   LEU B 519      31.442  58.112  21.107  1.00 59.55           O  
ATOM   4614  N   LEU B 520      32.708  58.861  19.390  1.00 53.27           N  
ATOM   4615  CA  LEU B 520      33.444  59.824  20.210  1.00 53.56           C  
ATOM   4616  CB  LEU B 520      34.626  60.429  19.442  1.00 51.73           C  
ATOM   4617  CG  LEU B 520      35.822  59.510  19.174  1.00 54.68           C  
ATOM   4618  CD1 LEU B 520      36.765  60.137  18.149  1.00 53.54           C  
ATOM   4619  CD2 LEU B 520      36.543  59.153  20.467  1.00 55.78           C  
ATOM   4620  C   LEU B 520      32.527  60.939  20.743  1.00 57.72           C  
ATOM   4621  O   LEU B 520      32.607  61.299  21.920  1.00 58.85           O  
ATOM   4622  N   LEU B 521      31.666  61.477  19.875  1.00 53.44           N  
ATOM   4623  CA  LEU B 521      30.715  62.514  20.282  1.00 54.80           C  
ATOM   4624  CB  LEU B 521      29.948  63.069  19.077  1.00 54.25           C  
ATOM   4625  CG  LEU B 521      30.747  63.941  18.102  1.00 56.85           C  
ATOM   4626  CD1 LEU B 521      29.993  64.129  16.794  1.00 56.68           C  
ATOM   4627  CD2 LEU B 521      31.130  65.289  18.729  1.00 58.07           C  
ATOM   4628  C   LEU B 521      29.747  61.989  21.343  1.00 61.75           C  
ATOM   4629  O   LEU B 521      29.352  62.721  22.249  1.00 63.94           O  
ATOM   4630  N   THR B 522      29.376  60.719  21.233  1.00 58.10           N  
ATOM   4631  CA  THR B 522      28.501  60.080  22.212  1.00 59.77           C  
ATOM   4632  CB  THR B 522      28.092  58.666  21.766  1.00 65.75           C  
ATOM   4633  OG1 THR B 522      27.380  58.759  20.531  1.00 62.77           O  
ATOM   4634  CG2 THR B 522      27.191  58.003  22.808  1.00 68.21           C  
ATOM   4635  C   THR B 522      29.184  60.048  23.577  1.00 66.35           C  
ATOM   4636  O   THR B 522      28.550  60.331  24.609  1.00 68.61           O  
ATOM   4637  N   PHE B 523      30.477  59.721  23.583  1.00 62.64           N  
ATOM   4638  CA  PHE B 523      31.242  59.711  24.823  1.00 63.90           C  
ATOM   4639  CB  PHE B 523      32.625  59.069  24.650  1.00 64.30           C  
ATOM   4640  CG  PHE B 523      33.555  59.317  25.816  1.00 67.49           C  
ATOM   4641  CD1 PHE B 523      33.309  58.752  27.061  1.00 72.68           C  
ATOM   4642  CE1 PHE B 523      34.153  58.993  28.135  1.00 74.72           C  
ATOM   4643  CZ  PHE B 523      35.264  59.792  27.972  1.00 72.86           C  
ATOM   4644  CE2 PHE B 523      35.528  60.360  26.743  1.00 72.72           C  
ATOM   4645  CD2 PHE B 523      34.671  60.123  25.669  1.00 68.76           C  
ATOM   4646  C   PHE B 523      31.368  61.119  25.402  1.00 69.16           C  
ATOM   4647  O   PHE B 523      31.157  61.303  26.598  1.00 70.02           O  
ATOM   4648  N   PHE B 524      31.676  62.110  24.564  1.00 65.53           N  
ATOM   4649  CA  PHE B 524      31.824  63.483  25.062  1.00 66.94           C  
ATOM   4650  CB  PHE B 524      32.432  64.442  24.025  1.00 67.27           C  
ATOM   4651  CG  PHE B 524      33.783  64.028  23.504  1.00 66.96           C  
ATOM   4652  CD1 PHE B 524      34.730  63.517  24.328  1.00 71.19           C  
ATOM   4653  CE1 PHE B 524      35.968  63.126  23.833  1.00 70.86           C  
ATOM   4654  CZ  PHE B 524      36.261  63.251  22.518  1.00 67.30           C  
ATOM   4655  CE2 PHE B 524      35.337  63.765  21.690  1.00 67.97           C  
ATOM   4656  CD2 PHE B 524      34.093  64.132  22.176  1.00 66.50           C  
ATOM   4657  C   PHE B 524      30.505  64.046  25.576  1.00 72.86           C  
ATOM   4658  O   PHE B 524      30.484  64.802  26.557  1.00 74.90           O  
ATOM   4659  N   TYR B 525      29.405  63.675  24.923  1.00 69.33           N  
ATOM   4660  CA  TYR B 525      28.097  64.179  25.323  1.00 71.63           C  
ATOM   4661  CB  TYR B 525      27.040  63.962  24.227  1.00 72.36           C  
ATOM   4662  CG  TYR B 525      25.721  64.629  24.551  1.00 76.78           C  
ATOM   4663  CD1 TYR B 525      25.550  65.987  24.344  1.00 79.37           C  
ATOM   4664  CE1 TYR B 525      24.369  66.617  24.654  1.00 82.02           C  
ATOM   4665  CZ  TYR B 525      23.325  65.896  25.176  1.00 90.01           C  
ATOM   4666  OH  TYR B 525      22.151  66.555  25.464  1.00 95.40           O  
ATOM   4667  CE2 TYR B 525      23.452  64.537  25.394  1.00 82.86           C  
ATOM   4668  CD2 TYR B 525      24.655  63.908  25.084  1.00 79.29           C  
ATOM   4669  C   TYR B 525      27.613  63.595  26.647  1.00 78.67           C  
ATOM   4670  O   TYR B 525      27.078  64.325  27.469  1.00 82.30           O  
ATOM   4671  N   ARG B 526      27.816  62.295  26.850  1.00 73.88           N  
ATOM   4672  CA  ARG B 526      27.371  61.615  28.064  1.00 75.97           C  
ATOM   4673  CB  ARG B 526      27.126  60.123  27.791  1.00 75.72           C  
ATOM   4674  CG  ARG B 526      25.976  59.816  26.826  1.00 85.25           C  
ATOM   4675  CD  ARG B 526      24.656  60.453  27.273  1.00 93.00           C  
ATOM   4676  NE  ARG B 526      23.527  60.077  26.448  1.00 94.57           N  
ATOM   4677  CZ  ARG B 526      22.326  60.638  26.465  1.00103.25           C  
ATOM   4678  NH1 ARG B 526      22.089  61.626  27.255  1.00 94.13           N  
ATOM   4679  NH2 ARG B 526      21.361  60.226  25.682  1.00 82.40           N  
ATOM   4680  C   ARG B 526      28.303  61.745  29.272  1.00 80.26           C  
ATOM   4681  O   ARG B 526      27.854  61.596  30.406  1.00 82.80           O  
ATOM   4682  N   PHE B 527      29.587  62.009  29.034  1.00 74.01           N  
ATOM   4683  CA  PHE B 527      30.554  62.083  30.127  1.00 74.48           C  
ATOM   4684  CB  PHE B 527      31.525  60.899  30.055  1.00 74.35           C  
ATOM   4685  CG  PHE B 527      30.881  59.589  30.388  1.00 76.53           C  
ATOM   4686  CD1 PHE B 527      30.306  58.810  29.399  1.00 77.43           C  
ATOM   4687  CE1 PHE B 527      29.702  57.607  29.709  1.00 79.25           C  
ATOM   4688  CZ  PHE B 527      29.659  57.171  31.018  1.00 81.10           C  
ATOM   4689  CE2 PHE B 527      30.218  57.945  32.019  1.00 84.92           C  
ATOM   4690  CD2 PHE B 527      30.825  59.146  31.704  1.00 81.35           C  
ATOM   4691  C   PHE B 527      31.325  63.396  30.261  1.00 79.93           C  
ATOM   4692  O   PHE B 527      31.918  63.649  31.303  1.00 82.27           O  
ATOM   4693  N   MET B 528      31.321  64.223  29.219  1.00 74.38           N  
ATOM   4694  CA  MET B 528      32.040  65.497  29.244  1.00 74.54           C  
ATOM   4695  CB  MET B 528      33.380  65.378  28.523  1.00 75.12           C  
ATOM   4696  CG  MET B 528      34.344  64.425  29.151  1.00 80.49           C  
ATOM   4697  SD  MET B 528      35.795  64.226  28.123  1.00 83.13           S  
ATOM   4698  CE  MET B 528      36.851  63.363  29.270  1.00 81.52           C  
ATOM   4699  C   MET B 528      31.237  66.582  28.569  1.00 77.03           C  
ATOM   4700  O   MET B 528      31.785  67.403  27.850  1.00 75.33           O  
ATOM   4701  N   ARG B 529      29.934  66.600  28.814  1.00 74.39           N  
ATOM   4702  CA  ARG B 529      29.045  67.574  28.190  1.00 73.92           C  
ATOM   4703  CB  ARG B 529      27.614  67.365  28.689  1.00 74.18           C  
ATOM   4704  CG  ARG B 529      26.595  68.284  28.074  1.00 79.88           C  
ATOM   4705  CD  ARG B 529      25.216  67.991  28.605  1.00 89.95           C  
ATOM   4706  NE  ARG B 529      24.350  68.814  28.433  1.00 97.26           N  
ATOM   4707  CZ  ARG B 529      23.081  68.792  28.801  1.00114.84           C  
ATOM   4708  NH1 ARG B 529      22.321  69.855  28.624  1.00106.18           N  
ATOM   4709  NH2 ARG B 529      22.570  67.711  29.341  1.00 99.79           N  
ATOM   4710  C   ARG B 529      29.476  69.060  28.297  1.00 78.18           C  
ATOM   4711  O   ARG B 529      29.357  69.802  27.317  1.00 75.49           O  
ATOM   4712  N   PRO B 530      29.976  69.505  29.470  1.00 77.53           N  
ATOM   4713  CA  PRO B 530      30.390  70.915  29.551  1.00 78.75           C  
ATOM   4714  CB  PRO B 530      30.786  71.089  31.018  1.00 82.92           C  
ATOM   4715  CG  PRO B 530      30.074  69.980  31.741  1.00 88.33           C  
ATOM   4716  CD  PRO B 530      30.088  68.829  30.775  1.00 80.79           C  
ATOM   4717  C   PRO B 530      31.565  71.235  28.627  1.00 81.94           C  
ATOM   4718  O   PRO B 530      31.827  72.403  28.344  1.00 82.57           O  
ATOM   4719  N   LEU B 531      32.269  70.203  28.159  1.00 76.83           N  
ATOM   4720  CA  LEU B 531      33.379  70.387  27.228  1.00 74.76           C  
ATOM   4721  CB  LEU B 531      34.142  69.071  27.039  1.00 72.91           C  
ATOM   4722  CG  LEU B 531      35.507  69.099  26.402  1.00 76.40           C  
ATOM   4723  CD1 LEU B 531      36.504  69.802  27.311  1.00 78.78           C  
ATOM   4724  CD2 LEU B 531      35.977  67.678  26.093  1.00 77.21           C  
ATOM   4725  C   LEU B 531      32.822  70.883  25.894  1.00 77.37           C  
ATOM   4726  O   LEU B 531      33.401  71.763  25.255  1.00 76.75           O  
ATOM   4727  N   ILE B 532      31.683  70.323  25.492  1.00 72.80           N  
ATOM   4728  CA  ILE B 532      31.008  70.711  24.256  1.00 70.79           C  
ATOM   4729  CB  ILE B 532      29.937  69.674  23.869  1.00 73.04           C  
ATOM   4730  CG1 ILE B 532      30.594  68.309  23.636  1.00 71.07           C  
ATOM   4731  CD1 ILE B 532      29.621  67.160  23.563  1.00 75.19           C  
ATOM   4732  CG2 ILE B 532      29.156  70.130  22.639  1.00 72.75           C  
ATOM   4733  C   ILE B 532      30.391  72.099  24.426  1.00 76.66           C  
ATOM   4734  O   ILE B 532      30.556  72.965  23.567  1.00 75.84           O  
ATOM   4735  N   GLU B 533      29.715  72.304  25.560  1.00 76.36           N  
ATOM   4736  CA  GLU B 533      29.066  73.578  25.891  1.00 79.04           C  
ATOM   4737  CB  GLU B 533      28.327  73.455  27.229  1.00 83.52           C  
ATOM   4738  CG  GLU B 533      27.121  72.515  27.145  1.00 94.13           C  
ATOM   4739  CD  GLU B 533      26.494  72.161  28.487  1.00117.87           C  
ATOM   4740  OE1 GLU B 533      27.200  72.220  29.518  1.00116.74           O  
ATOM   4741  OE2 GLU B 533      25.303  71.777  28.501  1.00105.66           O  
ATOM   4742  C   GLU B 533      30.051  74.751  25.883  1.00 82.89           C  
ATOM   4743  O   GLU B 533      29.699  75.856  25.475  1.00 84.74           O  
ATOM   4744  N   ALA B 534      31.298  74.489  26.282  1.00 77.26           N  
ATOM   4745  CA  ALA B 534      32.350  75.509  26.293  1.00 76.68           C  
ATOM   4746  CB  ALA B 534      33.460  75.113  27.240  1.00 77.01           C  
ATOM   4747  C   ALA B 534      32.931  75.768  24.904  1.00 78.84           C  
ATOM   4748  O   ALA B 534      33.707  76.706  24.722  1.00 78.36           O  
ATOM   4749  N   GLY B 535      32.573  74.931  23.935  1.00 74.06           N  
ATOM   4750  CA  GLY B 535      33.076  75.074  22.572  1.00 71.81           C  
ATOM   4751  C   GLY B 535      34.512  74.593  22.417  1.00 74.86           C  
ATOM   4752  O   GLY B 535      35.269  75.132  21.613  1.00 73.64           O  
ATOM   4753  N   TYR B 536      34.882  73.580  23.197  1.00 71.37           N  
ATOM   4754  CA  TYR B 536      36.225  72.994  23.173  1.00 69.44           C  
ATOM   4755  CB  TYR B 536      36.608  72.519  24.583  1.00 71.74           C  
ATOM   4756  CG  TYR B 536      37.020  73.598  25.570  1.00 76.35           C  
ATOM   4757  CD1 TYR B 536      36.592  74.912  25.443  1.00 79.62           C  
ATOM   4758  CE1 TYR B 536      36.977  75.897  26.350  1.00 82.64           C  
ATOM   4759  CZ  TYR B 536      37.807  75.568  27.387  1.00 90.29           C  
ATOM   4760  OH  TYR B 536      38.210  76.523  28.287  1.00 90.53           O  
ATOM   4761  CE2 TYR B 536      38.252  74.272  27.523  1.00 82.66           C  
ATOM   4762  CD2 TYR B 536      37.871  73.305  26.608  1.00 78.83           C  
ATOM   4763  C   TYR B 536      36.321  71.809  22.202  1.00 72.23           C  
ATOM   4764  O   TYR B 536      37.418  71.366  21.872  1.00 70.55           O  
ATOM   4765  N   VAL B 537      35.182  71.293  21.746  1.00 69.29           N  
ATOM   4766  CA  VAL B 537      35.192  70.135  20.844  1.00 67.16           C  
ATOM   4767  CB  VAL B 537      34.120  69.095  21.230  1.00 70.94           C  
ATOM   4768  CG1 VAL B 537      34.162  67.887  20.287  1.00 68.37           C  
ATOM   4769  CG2 VAL B 537      34.330  68.647  22.660  1.00 72.12           C  
ATOM   4770  C   VAL B 537      35.047  70.572  19.390  1.00 70.36           C  
ATOM   4771  O   VAL B 537      34.119  71.313  19.040  1.00 71.37           O  
ATOM   4772  N   TYR B 538      35.983  70.113  18.556  1.00 64.74           N  
ATOM   4773  CA  TYR B 538      36.017  70.462  17.144  1.00 63.02           C  
ATOM   4774  CB  TYR B 538      37.231  71.359  16.838  1.00 63.61           C  
ATOM   4775  CG  TYR B 538      37.210  72.715  17.512  1.00 67.58           C  
ATOM   4776  CD1 TYR B 538      37.525  72.848  18.857  1.00 70.90           C  
ATOM   4777  CE1 TYR B 538      37.499  74.080  19.478  1.00 73.41           C  
ATOM   4778  CZ  TYR B 538      37.198  75.207  18.747  1.00 82.48           C  
ATOM   4779  OH  TYR B 538      37.189  76.429  19.377  1.00 88.07           O  
ATOM   4780  CE2 TYR B 538      36.894  75.111  17.408  1.00 71.82           C  
ATOM   4781  CD2 TYR B 538      36.908  73.871  16.794  1.00 68.90           C  
ATOM   4782  C   TYR B 538      36.078  69.242  16.228  1.00 63.26           C  
ATOM   4783  O   TYR B 538      36.476  68.152  16.642  1.00 61.13           O  
ATOM   4784  N   ILE B 539      35.700  69.448  14.972  1.00 59.81           N  
ATOM   4785  CA  ILE B 539      35.758  68.404  13.963  1.00 59.05           C  
ATOM   4786  CB  ILE B 539      34.354  68.023  13.454  1.00 63.56           C  
ATOM   4787  CG1 ILE B 539      33.533  67.391  14.586  1.00 64.66           C  
ATOM   4788  CD1 ILE B 539      32.107  67.137  14.244  1.00 72.00           C  
ATOM   4789  CG2 ILE B 539      34.448  67.062  12.269  1.00 64.06           C  
ATOM   4790  C   ILE B 539      36.646  68.854  12.808  1.00 62.26           C  
ATOM   4791  O   ILE B 539      36.373  69.870  12.166  1.00 62.00           O  
ATOM   4792  N   ALA B 540      37.722  68.113  12.564  1.00 58.40           N  
ATOM   4793  CA  ALA B 540      38.624  68.406  11.452  1.00 57.41           C  
ATOM   4794  CB  ALA B 540      39.993  67.884  11.706  1.00 57.43           C  
ATOM   4795  C   ALA B 540      38.098  67.800  10.212  1.00 61.51           C  
ATOM   4796  O   ALA B 540      37.352  66.862  10.294  1.00 60.53           O  
ATOM   4797  N   GLN B 541      38.498  68.313   9.057  1.00 58.71           N  
ATOM   4798  CA  GLN B 541      38.065  67.817   7.939  1.00 58.09           C  
ATOM   4799  CB  GLN B 541      37.128  68.718   7.351  1.00 60.02           C  
ATOM   4800  CG  GLN B 541      35.847  69.042   7.861  1.00 71.16           C  
ATOM   4801  CD  GLN B 541      34.978  69.912   7.238  1.00 85.16           C  
ATOM   4802  OE1 GLN B 541      35.266  70.836   7.308  1.00 79.49           O  
ATOM   4803  NE2 GLN B 541      33.906  69.615   6.634  1.00 74.82           N  
ATOM   4804  C   GLN B 541      39.118  67.474   6.892  1.00 62.36           C  
ATOM   4805  O   GLN B 541      39.404  68.276   6.006  1.00 63.14           O  
ATOM   4806  N   PRO B 542      39.700  66.277   6.985  1.00 59.18           N  
ATOM   4807  CA  PRO B 542      40.697  65.896   6.002  1.00 58.70           C  
ATOM   4808  CB  PRO B 542      41.172  64.553   6.496  1.00 60.50           C  
ATOM   4809  CG  PRO B 542      40.228  64.067   7.558  1.00 64.56           C  
ATOM   4810  CD  PRO B 542      39.298  65.173   7.884  1.00 60.45           C  
ATOM   4811  C   PRO B 542      40.068  65.785   4.631  1.00 62.65           C  
ATOM   4812  O   PRO B 542      38.885  65.440   4.515  1.00 64.35           O  
ATOM   4813  N   PRO B 543      40.842  66.083   3.588  1.00 57.92           N  
ATOM   4814  CA  PRO B 543      40.256  66.025   2.254  1.00 58.04           C  
ATOM   4815  CB  PRO B 543      41.376  66.587   1.379  1.00 59.65           C  
ATOM   4816  CG  PRO B 543      42.631  66.286   2.125  1.00 63.28           C  
ATOM   4817  CD  PRO B 543      42.277  66.413   3.538  1.00 58.78           C  
ATOM   4818  C   PRO B 543      39.887  64.613   1.813  1.00 61.45           C  
ATOM   4819  O   PRO B 543      40.447  63.621   2.314  1.00 60.44           O  
ATOM   4820  N   THR B 544      38.943  64.530   0.876  1.00 59.53           N  
ATOM   4821  CA  THR B 544      38.537  63.248   0.313  1.00 59.93           C  
ATOM   4822  CB  THR B 544      37.155  63.356  -0.343  1.00 68.61           C  
ATOM   4823  OG1 THR B 544      37.076  64.438  -1.193  1.00 71.94           O  
ATOM   4824  CG2 THR B 544      36.085  63.538   0.617  1.00 67.83           C  
ATOM   4825  C   THR B 544      39.567  62.756  -0.716  1.00 62.29           C  
ATOM   4826  O   THR B 544      40.438  63.547  -1.140  1.00 60.56           O  
ATOM   4827  N   GLY B 545      39.485  61.451  -1.098  1.00 59.74           N  
ATOM   4828  CA  GLY B 545      40.347  61.043  -1.881  1.00 59.79           C  
ATOM   4829  C   GLY B 545      41.427  60.186  -1.264  1.00 62.80           C  
ATOM   4830  O   GLY B 545      42.253  59.617  -1.982  1.00 63.01           O  
ATOM   4831  N   TYR B 580      41.441  60.114   0.069  1.00 58.45           N  
ATOM   4832  CA  TYR B 580      42.391  59.291   0.793  1.00 57.92           C  
ATOM   4833  CB  TYR B 580      43.272  60.120   1.709  1.00 56.54           C  
ATOM   4834  CG  TYR B 580      44.141  61.159   1.038  1.00 55.89           C  
ATOM   4835  CD1 TYR B 580      45.441  60.849   0.609  1.00 57.39           C  
ATOM   4836  CE1 TYR B 580      46.256  61.808   0.015  1.00 57.46           C  
ATOM   4837  CZ  TYR B 580      45.773  63.095  -0.140  1.00 59.00           C  
ATOM   4838  OH  TYR B 580      46.565  64.056  -0.718  1.00 60.24           O  
ATOM   4839  CE2 TYR B 580      44.489  63.425   0.292  1.00 54.86           C  
ATOM   4840  CD2 TYR B 580      43.686  62.461   0.881  1.00 55.40           C  
ATOM   4841  C   TYR B 580      41.636  58.298   1.658  1.00 65.58           C  
ATOM   4842  O   TYR B 580      40.610  58.637   2.244  1.00 65.68           O  
ATOM   4843  N   LYS B 581      42.171  57.092   1.777  1.00 64.76           N  
ATOM   4844  CA  LYS B 581      41.516  56.042   2.561  1.00 65.19           C  
ATOM   4845  CB  LYS B 581      42.003  54.696   2.120  1.00 68.06           C  
ATOM   4846  C   LYS B 581      41.727  56.210   4.055  1.00 68.84           C  
ATOM   4847  O   LYS B 581      41.006  55.725   4.901  1.00 68.83           O  
ATOM   4848  HA  LYS B 581      40.563  56.117   2.399  1.00 65.19           H  
ATOM   4849  N   GLY B 582      42.715  56.938   4.364  1.00 63.89           N  
ATOM   4850  CA  GLY B 582      43.083  57.212   5.688  1.00 62.57           C  
ATOM   4851  C   GLY B 582      44.146  58.286   5.736  1.00 62.49           C  
ATOM   4852  O   GLY B 582      44.753  58.603   4.707  1.00 59.99           O  
ATOM   4853  N   LEU B 583      44.388  58.837   6.922  1.00 58.28           N  
ATOM   4854  CA  LEU B 583      45.376  59.902   7.069  1.00 57.90           C  
ATOM   4855  CB  LEU B 583      45.281  60.569   8.439  1.00 58.09           C  
ATOM   4856  CG  LEU B 583      43.953  61.177   8.904  1.00 63.38           C  
ATOM   4857  CD1 LEU B 583      44.127  61.874  10.177  1.00 64.09           C  
ATOM   4858  CD2 LEU B 583      43.381  62.102   7.933  1.00 64.74           C  
ATOM   4859  C   LEU B 583      46.795  59.392   6.813  1.00 61.16           C  
ATOM   4860  O   LEU B 583      47.693  60.169   6.476  1.00 59.81           O  
ATOM   4861  N   GLY B 584      46.980  58.084   6.950  1.00 58.05           N  
ATOM   4862  CA  GLY B 584      48.277  57.453   6.705  1.00 58.56           C  
ATOM   4863  C   GLY B 584      48.641  57.398   5.232  1.00 63.43           C  
ATOM   4864  O   GLY B 584      49.760  57.022   4.882  1.00 64.37           O  
ATOM   4865  N   GLU B 585      47.686  57.766   4.372  1.00 59.64           N  
ATOM   4866  CA  GLU B 585      47.895  57.816   2.931  1.00 59.96           C  
ATOM   4867  CB  GLU B 585      46.599  57.515   2.195  1.00 61.91           C  
ATOM   4868  CG  GLU B 585      46.631  57.260   0.790  1.00 75.70           C  
ATOM   4869  CD  GLU B 585      45.367  56.862   0.101  1.00102.07           C  
ATOM   4870  OE1 GLU B 585      45.227  57.139  -1.105  1.00 96.81           O  
ATOM   4871  OE2 GLU B 585      44.503  56.289   0.766  1.00 98.54           O  
ATOM   4872  C   GLU B 585      48.408  59.196   2.536  1.00 59.28           C  
ATOM   4873  O   GLU B 585      48.953  59.381   1.445  1.00 59.22           O  
ATOM   4874  N   MET B 586      48.229  60.166   3.430  1.00 52.03           N  
ATOM   4875  CA  MET B 586      48.647  61.536   3.172  1.00 50.28           C  
ATOM   4876  CB  MET B 586      47.755  62.528   3.929  1.00 51.08           C  
ATOM   4877  CG  MET B 586      46.271  62.428   3.601  1.00 53.75           C  
ATOM   4878  SD  MET B 586      45.287  63.681   4.448  1.00 57.16           S  
ATOM   4879  CE  MET B 586      45.902  65.195   3.694  1.00 53.60           C  
ATOM   4880  C   MET B 586      50.080  61.774   3.591  1.00 55.23           C  
ATOM   4881  O   MET B 586      50.550  61.202   4.573  1.00 55.14           O  
ATOM   4882  N   ASN B 587      50.778  62.630   2.848  1.00 51.95           N  
ATOM   4883  CA  ASN B 587      52.132  63.026   3.227  1.00 51.13           C  
ATOM   4884  CB  ASN B 587      52.894  63.636   2.044  1.00 45.12           C  
ATOM   4885  CG  ASN B 587      53.290  62.610   0.995  1.00 51.64           C  
ATOM   4886  OD1 ASN B 587      53.438  61.431   1.289  1.00 45.39           O  
ATOM   4887  ND2 ASN B 587      53.484  63.067  -0.236  1.00 41.41           N  
ATOM   4888  C   ASN B 587      51.953  64.026   4.360  1.00 53.44           C  
ATOM   4889  O   ASN B 587      50.926  64.707   4.429  1.00 54.67           O  
ATOM   4890  N   ALA B 588      52.927  64.092   5.261  1.00 47.92           N  
ATOM   4891  CA  ALA B 588      52.838  64.964   6.430  1.00 47.40           C  
ATOM   4892  CB  ALA B 588      54.065  64.805   7.307  1.00 48.92           C  
ATOM   4893  C   ALA B 588      52.591  66.441   6.102  1.00 51.67           C  
ATOM   4894  O   ALA B 588      51.823  67.112   6.802  1.00 51.93           O  
ATOM   4895  N   ASP B 589      53.235  66.944   5.045  1.00 48.14           N  
ATOM   4896  CA  ASP B 589      53.059  68.333   4.632  1.00 48.62           C  
ATOM   4897  CB  ASP B 589      54.109  68.763   3.593  1.00 51.94           C  
ATOM   4898  CG  ASP B 589      54.012  68.008   2.273  1.00 65.05           C  
ATOM   4899  OD1 ASP B 589      53.471  66.887   2.230  1.00 64.49           O  
ATOM   4900  OD2 ASP B 589      54.501  68.541   1.269  1.00 77.23           O  
ATOM   4901  C   ASP B 589      51.638  68.606   4.134  1.00 52.06           C  
ATOM   4902  O   ASP B 589      51.075  69.652   4.425  1.00 50.04           O  
ATOM   4903  N   GLN B 590      51.055  67.663   3.400  1.00 49.71           N  
ATOM   4904  CA  GLN B 590      49.698  67.839   2.901  1.00 49.04           C  
ATOM   4905  CB  GLN B 590      49.366  66.800   1.832  1.00 50.13           C  
ATOM   4906  CG  GLN B 590      48.275  67.049   1.023  1.00 56.52           C  
ATOM   4907  CD  GLN B 590      48.297  68.285   0.165  1.00 67.20           C  
ATOM   4908  OE1 GLN B 590      49.106  68.755  -0.244  1.00 58.30           O  
ATOM   4909  NE2 GLN B 590      47.397  68.802  -0.116  1.00 58.22           N  
ATOM   4910  C   GLN B 590      48.677  67.814   4.046  1.00 53.73           C  
ATOM   4911  O   GLN B 590      47.729  68.593   4.039  1.00 53.17           O  
ATOM   4912  N   LEU B 591      48.868  66.930   5.032  1.00 51.51           N  
ATOM   4913  CA  LEU B 591      47.971  66.872   6.199  1.00 51.00           C  
ATOM   4914  CB  LEU B 591      48.310  65.678   7.097  1.00 51.19           C  
ATOM   4915  CG  LEU B 591      47.421  65.410   8.292  1.00 56.30           C  
ATOM   4916  CD1 LEU B 591      45.931  65.319   7.938  1.00 56.47           C  
ATOM   4917  CD2 LEU B 591      47.878  64.170   8.978  1.00 58.82           C  
ATOM   4918  C   LEU B 591      48.023  68.190   6.995  1.00 54.80           C  
ATOM   4919  O   LEU B 591      46.989  68.710   7.423  1.00 55.88           O  
ATOM   4920  N   TRP B 592      49.230  68.728   7.167  1.00 51.01           N  
ATOM   4921  CA  TRP B 592      49.424  70.003   7.843  1.00 51.41           C  
ATOM   4922  CB  TRP B 592      50.924  70.305   7.975  1.00 50.31           C  
ATOM   4923  CG  TRP B 592      51.262  71.742   8.296  1.00 51.96           C  
ATOM   4924  CD1 TRP B 592      51.805  72.666   7.445  1.00 55.33           C  
ATOM   4925  NE1 TRP B 592      51.971  73.866   8.093  1.00 55.54           N  
ATOM   4926  CE2 TRP B 592      51.522  73.739   9.382  1.00 57.01           C  
ATOM   4927  CD2 TRP B 592      51.067  72.414   9.545  1.00 52.15           C  
ATOM   4928  CE3 TRP B 592      50.555  72.023  10.788  1.00 53.17           C  
ATOM   4929  CZ3 TRP B 592      50.506  72.951  11.809  1.00 55.38           C  
ATOM   4930  CH2 TRP B 592      50.967  74.262  11.617  1.00 56.78           C  
ATOM   4931  CZ2 TRP B 592      51.478  74.675  10.412  1.00 57.22           C  
ATOM   4932  C   TRP B 592      48.697  71.146   7.121  1.00 56.51           C  
ATOM   4933  O   TRP B 592      47.808  71.778   7.690  1.00 57.07           O  
ATOM   4934  N   GLU B 593      49.054  71.374   5.858  1.00 53.08           N
[truncated: 506,822 more chars]
