# Supplementary material for: How Do Gepotidacin and Zoliflodacin Stabilize DNA-Cleavage Complexes with Bacterial Type IIA Topoisomerases? 2. A Single Moving Metal Mechanism
Source: Int J Mol Sci. 2024 Dec 24;26(1):33. doi: 10.3390/ijms26010033 (PMC11720246; doi:10.3390/ijms26010033)
Supplement: Supplementary file 1 [file ijms-26-00033-s001.zip › state4.pdb]

TITLE     Displayed atoms                                                       
REMARK   4      COMPLIES WITH FORMAT V. 3.0, 1-DEC-2006                         
REMARK 888                                                                      
REMARK 888 WRITTEN BY MAESTRO (A PRODUCT OF SCHRODINGER, LLC)                   
SEQRES   1 B  189  LYS LEU ALA ASP CYS SER SER LYS SER PRO GLU GLU CYS          
SEQRES   2 B  189  GLU ILE PHE LEU VAL GLU GLY ASP SER ALA GLY GLY SER          
SEQRES   3 B  189  THR LYS SER GLY ARG ASP SER ARG THR GLN ALA ILE LEU          
SEQRES   4 B  189  PRO LEU ARG GLY LYS ILE LEU ASN VAL GLU LYS ALA ARG          
SEQRES   5 B  189  LEU ASP ARG ILE LEU ASN ASN ASN GLU ILE ARG GLN MET          
SEQRES   6 B  189  ILE THR ALA PHE GLY THR GLY ILE GLY GLY ASP PHE ASP          
SEQRES   7 B  189  LEU ALA LYS ALA ARG TYR HIS LYS ILE VAL ILE MET THR          
SEQRES   8 B  189  ASP ALA ASP VAL ASP GLY ALA HIS ILE ARG THR LEU LEU          
SEQRES   9 B  189  LEU THR PHE PHE TYR ARG PHE MET ARG PRO LEU ILE GLU          
SEQRES  10 B  189  ALA GLY TYR VAL TYR ILE ALA GLN PRO PRO THR GLY TYR          
SEQRES  11 B  189  LYS GLY LEU GLY GLU MET ASN ALA ASP GLN LEU TRP GLU          
SEQRES  12 B  189  THR THR MET ASN PRO GLU HIS ARG ALA LEU LEU GLN VAL          
SEQRES  13 B  189  LYS LEU GLU ASP ALA ILE GLU ALA ASP GLN THR PHE GLU          
SEQRES  14 B  189  MET LEU MET GLY ASP VAL VAL GLU ASN ARG ARG GLN PHE          
SEQRES  15 B  189  ILE GLU ASP ASN ALA VAL TYR                                  
SEQRES   1 A  482  ILE ASN GLU ARG ASN ILE THR SER GLU MET ARG GLU SER          
SEQRES   2 A  482  PHE LEU ASP TYR ALA MET SER VAL ILE VAL ALA ARG ALA          
SEQRES   3 A  482  LEU PRO ASP VAL ARG ASP GLY LEU LYS PRO VAL HIS ARG          
SEQRES   4 A  482  ARG ILE LEU TYR GLY LEU ASN GLU GLN GLY MET THR PRO          
SEQRES   5 A  482  ASP LYS SER TYR LYS LYS SER ALA ARG ILE VAL GLY ASP          
SEQRES   6 A  482  VAL MET GLY LYS TYR HIS PRO HIS GLY ASP SER SER ILE          
SEQRES   7 A  482  TYR GLU ALA MET VAL ARG MET ALA GLN ASP PHE SER TYR          
SEQRES   8 A  482  ARG TYR PRO LEU VAL ASP GLY GLN GLY ASN PHE GLY SER          
SEQRES   9 A  482  MET ASP GLY ASP GLY ALA ALA ALA MET ARG TYR THR GLU          
SEQRES  10 A  482  ALA ARG MET THR LYS ILE THR LEU GLU LEU LEU ARG ASP          
SEQRES  11 A  482  ILE ASN LYS ASP THR ILE ASP PHE ILE ASP ASN TYR ASP          
SEQRES  12 A  482  GLY ASN GLU ARG GLU PRO SER VAL LEU PRO ALA ARG PHE          
SEQRES  13 A  482  PRO ASN LEU LEU ALA ASN GLY ALA SER GLY ILE ALA VAL          
SEQRES  14 A  482  GLY MET ALA THR ASN ILE PRO PRO HIS ASN LEU THR GLU          
SEQRES  15 A  482  LEU ILE ASN GLY VAL LEU SER LEU SER LYS ASN PRO ASP          
SEQRES  16 A  482  ILE SER ILE ALA GLU LEU MET GLU ASP ILE GLU GLY PRO          
SEQRES  17 A  482  ASP PHE PRO THR ALA GLY LEU ILE LEU GLY LYS SER GLY          
SEQRES  18 A  482  ILE ARG ARG ALA TYR GLU THR GLY ARG GLY SER ILE GLN          
SEQRES  19 A  482  MET ARG SER ARG ALA VAL ILE GLU GLU ARG GLY GLY GLY          
SEQRES  20 A  482  ARG GLN ARG ILE VAL VAL THR GLU ILE PRO PHE GLN VAL          
SEQRES  21 A  482  ASN LYS ALA ARG MET ILE GLU LYS ILE ALA GLU LEU VAL          
SEQRES  22 A  482  ARG ASP LYS LYS ILE ASP GLY ILE THR ASP LEU ARG ASP          
SEQRES  23 A  482  GLU THR SER LEU ARG THR GLY VAL ARG VAL VAL ILE ASP          
SEQRES  24 A  482  VAL ARG LYS ASP ALA ASN ALA SER VAL ILE LEU ASN ASN          
SEQRES  25 A  482  LEU TYR LYS GLN THR PRO LEU GLN THR SER PHE GLY VAL          
SEQRES  26 A  482  ASN MET ILE ALA LEU VAL ASN GLY ARG PRO LYS LEU ILE          
SEQRES  27 A  482  ASN LEU LYS GLU ALA LEU VAL HIS TYR LEU GLU HIS GLN          
SEQRES  28 A  482  LYS THR VAL VAL ARG ARG ARG THR GLN TYR ASN LEU ARG          
SEQRES  29 A  482  LYS ALA LYS ASP ARG ALA HIS ILE LEU GLU GLY LEU ARG          
SEQRES  30 A  482  ILE ALA LEU ASP HIS ILE ASP GLU ILE ILE SER THR ILE          
SEQRES  31 A  482  ARG GLU SER ASP THR ASP LYS VAL ALA MET GLU SER LEU          
SEQRES  32 A  482  GLN GLN ARG PHE LYS LEU SER GLU LYS GLN ALA GLN ALA          
SEQRES  33 A  482  ILE LEU ASP MET ARG LEU ARG ARG LEU THR GLY LEU GLU          
SEQRES  34 A  482  ARG ASP LYS ILE GLU ALA GLU TYR ASN GLU LEU LEU ASN          
SEQRES  35 A  482  TYR ILE SER GLU LEU GLU THR ILE LEU ALA ASP GLU GLU          
SEQRES  36 A  482  VAL LEU LEU GLN LEU VAL ARG ASP GLU LEU THR GLU ILE          
SEQRES  37 A  482  ARG ASP ARG PHE GLY ASP ASP ARG ARG THR GLU ILE GLN          
SEQRES  38 A  482  LEU                                                          
SEQRES   1 D  190  GLY LYS LEU ALA ASP CYS SER SER LYS SER PRO GLU GLU          
SEQRES   2 D  190  CYS GLU ILE PHE LEU VAL GLU GLY ASP SER ALA GLY GLY          
SEQRES   3 D  190  SER THR LYS SER GLY ARG ASP SER ARG THR GLN ALA ILE          
SEQRES   4 D  190  LEU PRO LEU ARG GLY LYS ILE LEU ASN VAL GLU LYS ALA          
SEQRES   5 D  190  ARG LEU ASP ARG ILE LEU ASN ASN ASN GLU ILE ARG GLN          
SEQRES   6 D  190  MET ILE THR ALA PHE GLY THR GLY ILE GLY GLY ASP PHE          
SEQRES   7 D  190  ASP LEU ALA LYS ALA ARG TYR HIS LYS ILE VAL ILE MET          
SEQRES   8 D  190  THR ASP ALA ASP VAL ASP GLY ALA HIS ILE ARG THR LEU          
SEQRES   9 D  190  LEU LEU THR PHE PHE TYR ARG PHE MET ARG PRO LEU ILE          
SEQRES  10 D  190  GLU ALA GLY TYR VAL TYR ILE ALA GLN PRO PRO THR GLY          
SEQRES  11 D  190  TYR LYS GLY LEU GLY GLU MET ASN ALA ASP GLN LEU TRP          
SEQRES  12 D  190  GLU THR THR MET ASN PRO GLU HIS ARG ALA LEU LEU GLN          
SEQRES  13 D  190  VAL LYS LEU GLU ASP ALA ILE GLU ALA ASP GLN THR PHE          
SEQRES  14 D  190  GLU MET LEU MET GLY ASP VAL VAL GLU ASN ARG ARG GLN          
SEQRES  15 D  190  PHE ILE GLU ASP ASN ALA VAL TYR                              
SEQRES   1 C  481  ASN GLU ARG ASN ILE THR SER GLU MET ARG GLU SER PHE          
SEQRES   2 C  481  LEU ASP TYR ALA MET SER VAL ILE VAL ALA ARG ALA LEU          
SEQRES   3 C  481  PRO ASP VAL ARG ASP GLY LEU LYS PRO VAL HIS ARG ARG          
SEQRES   4 C  481  ILE LEU TYR GLY LEU ASN GLU GLN GLY MET THR PRO ASP          
SEQRES   5 C  481  LYS SER TYR LYS LYS SER ALA ARG ILE VAL GLY ASP VAL          
SEQRES   6 C  481  MET GLY LYS TYR HIS PRO HIS GLY ASP SER SER ILE TYR          
SEQRES   7 C  481  GLU ALA MET VAL ARG MET ALA GLN ASP PHE SER TYR ARG          
SEQRES   8 C  481  TYR PRO LEU VAL ASP GLY GLN GLY ASN PHE GLY SER MET          
SEQRES   9 C  481  ASP GLY ASP GLY ALA ALA ALA MET ARG TYR THR GLU ALA          
SEQRES  10 C  481  ARG MET THR LYS ILE THR LEU GLU LEU LEU ARG ASP ILE          
SEQRES  11 C  481  ASN LYS ASP THR ILE ASP PHE ILE ASP ASN TYR ASP GLY          
SEQRES  12 C  481  ASN GLU ARG GLU PRO SER VAL LEU PRO ALA ARG PHE PRO          
SEQRES  13 C  481  ASN LEU LEU ALA ASN GLY ALA SER GLY ILE ALA VAL GLY          
SEQRES  14 C  481  MET ALA THR ASN ILE PRO PRO HIS ASN LEU THR GLU LEU          
SEQRES  15 C  481  ILE ASN GLY VAL LEU SER LEU SER LYS ASN PRO ASP ILE          
SEQRES  16 C  481  SER ILE ALA GLU LEU MET GLU ASP ILE GLU GLY PRO ASP          
SEQRES  17 C  481  PHE PRO THR ALA GLY LEU ILE LEU GLY LYS SER GLY ILE          
SEQRES  18 C  481  ARG ARG ALA TYR GLU THR GLY ARG GLY SER ILE GLN MET          
SEQRES  19 C  481  ARG SER ARG ALA VAL ILE GLU GLU ARG GLY GLY GLY ARG          
SEQRES  20 C  481  GLN ARG ILE VAL VAL THR GLU ILE PRO PHE GLN VAL ASN          
SEQRES  21 C  481  LYS ALA ARG MET ILE GLU LYS ILE ALA GLU LEU VAL ARG          
SEQRES  22 C  481  ASP LYS LYS ILE ASP GLY ILE THR ASP LEU ARG ASP GLU          
SEQRES  23 C  481  THR SER LEU ARG THR GLY VAL ARG VAL VAL ILE ASP VAL          
SEQRES  24 C  481  ARG LYS ASP ALA ASN ALA SER VAL ILE LEU ASN ASN LEU          
SEQRES  25 C  481  TYR LYS GLN THR PRO LEU GLN THR SER PHE GLY VAL ASN          
SEQRES  26 C  481  MET ILE ALA LEU VAL ASN GLY ARG PRO LYS LEU ILE ASN          
SEQRES  27 C  481  LEU LYS GLU ALA LEU VAL HIS TYR LEU GLU HIS GLN LYS          
SEQRES  28 C  481  THR VAL VAL ARG ARG ARG THR GLN TYR ASN LEU ARG LYS          
SEQRES  29 C  481  ALA LYS ASP ARG ALA HIS ILE LEU GLU GLY LEU ARG ILE          
SEQRES  30 C  481  ALA LEU ASP HIS ILE ASP GLU ILE ILE SER THR ILE ARG          
SEQRES  31 C  481  GLU SER ASP THR ASP LYS VAL ALA MET GLU SER LEU GLN          
SEQRES  32 C  481  GLN ARG PHE LYS LEU SER GLU LYS GLN ALA GLN ALA ILE          
SEQRES  33 C  481  LEU ASP MET ARG LEU ARG ARG LEU THR GLY LEU GLU ARG          
SEQRES  34 C  481  ASP LYS ILE GLU ALA GLU TYR ASN GLU LEU LEU ASN TYR          
SEQRES  35 C  481  ILE SER GLU LEU GLU THR ILE LEU ALA ASP GLU GLU VAL          
SEQRES  36 C  481  LEU LEU GLN LEU VAL ARG ASP GLU LEU THR GLU ILE ARG          
SEQRES  37 C  481  ASP ARG PHE GLY ASP ASP ARG ARG THR GLU ILE GLN LEU          
SEQRES   1 E   20   DG  DA  DG  DC  DG  DT  DA  DC  DG  DG  DC  DC  DG          
SEQRES   2 E   20   DT  DA  DC  DG  DC  DT  DT                                  
SEQRES   1 F   18   DA  DG  DC  DG  DT  DA  DC  DG  DG  DC  DC  DG  DT          
SEQRES   2 F   18   DA  DC  DG  DC  DT                                          
HELIX    1   1 ASP B  437  GLY B  446  1                                        
HELIX    2   2 LEU B  469  ASN B  474  1                                        
HELIX    3   3 ASN B  476  PHE B  485  1                                        
HELIX    4   4 VAL B  511  PHE B  527  1                                        
HELIX    5   5 ARG B  529  ILE B  532  1                                        
HELIX    6   6 ALA B  588  THR B  595  1                                        
HELIX    7   7 ALA B  611  LEU B  621  1                                        
HELIX    8   8 VAL B  626  ASN B  636  1                                        
HELIX    9   9 ILE A   14  ALA A   32  1                                        
HELIX   10  10 HIS A   46  GLU A   55  1                                        
HELIX   11  11 SER A   67  TYR A   78  1                                        
HELIX   12  12 ASP A   83  ARG A   92  1                                        
HELIX   13  13 THR A  132  LEU A  136  1                                        
HELIX   14  14 LEU A  167  ASN A  170  1                                        
HELIX   15  15 LEU A  188  SER A  199  1                                        
HELIX   16  16 ILE A  206  ASP A  212  1                                        
HELIX   17  17 SER A  228  THR A  236  1                                        
HELIX   18  18 LYS A  270  ASP A  283  1                                        
HELIX   19  19 ALA A  314  GLN A  324  1                                        
HELIX   20  20 LEU A  348  ASP A  389  1                                        
HELIX   21  21 ILE A  391  GLU A  400  1                                        
HELIX   22  22 ASP A  404  PHE A  415  1                                        
HELIX   23  23 GLU A  419  LEU A  426  1                                        
HELIX   24  24 GLY A  435  ALA A  460  1                                        
HELIX   25  25 GLU A  462  PHE A  480  1                                        
HELIX   26  26 ASP D  437  GLY D  446  1                                        
HELIX   27  27 LEU D  469  ASN D  474  1                                        
HELIX   28  28 ASN D  476  PHE D  485  1                                        
HELIX   29  29 VAL D  511  PHE D  527  1                                        
HELIX   30  30 ARG D  529  ILE D  532  1                                        
HELIX   31  31 ALA D  588  THR D  595  1                                        
HELIX   32  32 ILE D  612  MET D  622  1                                        
HELIX   33  33 VAL D  626  ASP D  635  1                                        
HELIX   34  34 ILE C   14  ALA C   32  1                                        
HELIX   35  35 HIS C   46  GLU C   55  1                                        
HELIX   36  36 SER C   67  LYS C   77  1                                        
HELIX   37  37 ASP C   83  MET C   93  1                                        
HELIX   38  38 LYS C  130  LEU C  136  1                                        
HELIX   39  39 LEU C  167  ASN C  170  1                                        
HELIX   40  40 LEU C  188  SER C  199  1                                        
HELIX   41  41 ILE C  206  ASP C  212  1                                        
HELIX   42  42 SER C  228  THR C  236  1                                        
HELIX   43  43 LYS C  270  ARG C  282  1                                        
HELIX   44  44 ALA C  314  GLN C  324  1                                        
HELIX   45  45 LEU C  348  ASP C  389  1                                        
HELIX   46  46 ILE C  391  ARG C  399  1                                        
HELIX   47  47 ASP C  404  PHE C  415  1                                        
HELIX   48  48 GLU C  419  LEU C  426  1                                        
HELIX   49  49 GLY C  435  ILE C  458  1                                        
HELIX   50  50 GLU C  462  PHE C  480  1                                        
HELIX   51  51 LYS A  323  LYS A  323  1                                        
HELIX   52  52 LYS A  373  GLU A  462  1                                        
HELIX   53  53 ASP B  470  GLN B  590  1                                        
HELIX   54  54 ARG C  231  ARG C  231  1                                        
HELIX   55  55 GLU C  447  GLU C  447  1                                        
SHEET    1   1 1 GLU B 430  VAL B 434  0                                        
SHEET    1   2 1 GLN B 452  LEU B 455  0                                        
SHEET    1   3 1 LYS B 502  MET B 506  0                                        
SHEET    1   4 1 VAL B 537  ILE B 539  0                                        
SHEET    1   5 1 LEU B 604  GLN B 605  0                                        
SHEET    1   6 1 LYS A  65  LYS A  66  0                                        
SHEET    1   7 1 VAL A 104  GLN A 107  0                                        
SHEET    1   8 1 GLU A 125  MET A 128  0                                        
SHEET    1   9 1 ILE A 147  ASP A 148  0                                        
SHEET    1  10 1 ARG A 155  GLU A 156  0                                        
SHEET    1  11 1 ALA A 172  ILE A 175  0                                        
SHEET    1  12 1 ALA A 180  ILE A 183  0                                        
SHEET    1  13 1 LEU A 223  ILE A 224  0                                        
SHEET    1  14 1 ARG A 238  GLY A 253  0                                        
SHEET    1  15 1 ARG A 256  GLU A 263  0                                        
SHEET    1  16 1 ILE A 289  ASP A 294  0                                        
SHEET    1  17 1 VAL A 304  VAL A 308  0                                        
SHEET    1  18 1 GLN A 328  VAL A 339  0                                        
SHEET    1  19 1 ARG A 342  LEU A 345  0                                        
SHEET    1  20 1 GLU A 487  ILE A 488  0                                        
SHEET    1  21 1 GLU D 430  GLU D 435  0                                        
SHEET    1  22 1 GLN D 452  LEU D 457  0                                        
SHEET    1  23 1 LYS D 502  MET D 506  0                                        
SHEET    1  24 1 VAL D 537  ILE D 539  0                                        
SHEET    1  25 1 LEU D 604  GLN D 605  0                                        
SHEET    1  26 1 LYS C  65  LYS C  66  0                                        
SHEET    1  27 1 VAL C 104  GLN C 107  0                                        
SHEET    1  28 1 GLU C 125  MET C 128  0                                        
SHEET    1  29 1 ILE C 147  ASP C 148  0                                        
SHEET    1  30 1 ARG C 155  GLU C 156  0                                        
SHEET    1  31 1 ALA C 172  ILE C 175  0                                        
SHEET    1  32 1 ALA C 180  ILE C 183  0                                        
SHEET    1  33 1 LEU C 223  LEU C 225  0                                        
SHEET    1  34 1 ARG C 238  GLY C 253  0                                        
SHEET    1  35 1 ARG C 256  GLU C 263  0                                        
SHEET    1  36 1 ILE C 289  ASP C 294  0                                        
SHEET    1  37 1 VAL C 304  VAL C 308  0                                        
SHEET    1  38 1 GLN C 328  ILE C 336  0                                        
SHEET    1  39 1 GLU C 487  ILE C 488  0                                        
SHEET    1  40 1 LYS A 344  LYS A 344  0                                        
TURN     1   1 LYS B 417  CYS B 429                                             
TURN     2   2 GLU B 435  GLY B 436                                             
TURN     3   3 ARG B 447  THR B 451                                             
TURN     4   4 PRO B 456  ARG B 468                                             
TURN     5   5 ASN B 475  ASN B 475                                             
TURN     6   6 GLY B 486  HIS B 501                                             
TURN     7   7 THR B 507  ASP B 510                                             
TURN     8   8 MET B 528  MET B 528                                             
TURN     9   9 GLU B 533  TYR B 536                                             
TURN    10  10 ALA B 540  ASN B 587                                             
TURN    11  11 MET B 596  LEU B 603                                             
TURN    12  12 VAL B 606  ASP B 610                                             
TURN    13  13 MET B 622  VAL B 625                                             
TURN    14  14 ALA B 637  TYR B 639                                             
TURN    15  15 ILE A   9  ASN A  13                                             
TURN    16  16 ARG A  33  VAL A  45                                             
TURN    17  17 GLN A  56  TYR A  64                                             
TURN    18  18 HIS A  79  GLY A  82                                             
TURN    19  19 MET A  93  LEU A 103                                             
TURN    20  20 GLY A 108  THR A 124                                             
TURN    21  21 THR A 129  ILE A 131                                             
TURN    22  22 ARG A 137  PHE A 146                                             
TURN    23  23 ASN A 149  GLU A 154                                             
TURN    24  24 PRO A 157  ASN A 166                                             
TURN    25  25 GLY A 171  GLY A 171                                             
TURN    26  26 ALA A 176  MET A 179                                             
TURN    27  27 PRO A 184  ASN A 187                                             
TURN    28  28 LYS A 200  SER A 205                                             
TURN    29  29 ILE A 213  GLY A 222                                             
TURN    30  30 LEU A 225  LYS A 227                                             
TURN    31  31 GLY A 237  GLY A 237                                             
TURN    32  32 GLY A 254  GLY A 255                                             
TURN    33  33 ILE A 264  ASN A 269                                             
TURN    34  34 LYS A 284  GLY A 288                                             
TURN    35  35 GLU A 295  ARG A 303                                             
TURN    36  36 ARG A 309  ASN A 313                                             
TURN    37  37 THR A 325  LEU A 327                                             
TURN    38  38 ASN A 340  GLY A 341                                             
TURN    39  39 ILE A 346  ASN A 347                                             
TURN    40  40 HIS A 390  HIS A 390                                             
TURN    41  41 SER A 401  THR A 403                                             
TURN    42  42 LYS A 416  SER A 418                                             
TURN    43  43 ASP A 427  THR A 434                                             
TURN    44  44 ASP A 461  ASP A 461                                             
TURN    45  45 GLY A 481  THR A 486                                             
TURN    46  46 GLN A 489  CYS D 429                                             
TURN    47  47 GLY D 436  GLY D 436                                             
TURN    48  48 ARG D 447  THR D 451                                             
TURN    49  49 ARG D 458  ARG D 468                                             
TURN    50  50 ASN D 475  ASN D 475                                             
TURN    51  51 GLY D 486  HIS D 501                                             
TURN    52  52 THR D 507  ASP D 510                                             
TURN    53  53 MET D 528  MET D 528                                             
TURN    54  54 GLU D 533  TYR D 536                                             
TURN    55  55 ALA D 540  ASN D 587                                             
TURN    56  56 MET D 596  LEU D 603                                             
TURN    57  57 VAL D 606  ALA D 611                                             
TURN    58  58 GLY D 623  VAL D 625                                             
TURN    59  59 ASN D 636  TYR D 639                                             
TURN    60  60 ASN C  10  ASN C  13                                             
TURN    61  61 ARG C  33  VAL C  45                                             
TURN    62  62 GLN C  56  TYR C  64                                             
TURN    63  63 TYR C  78  GLY C  82                                             
TURN    64  64 ALA C  94  LEU C 103                                             
TURN    65  65 GLY C 108  THR C 124                                             
TURN    66  66 THR C 129  THR C 129                                             
TURN    67  67 ARG C 137  PHE C 146                                             
TURN    68  68 ASN C 149  GLU C 154                                             
TURN    69  69 PRO C 157  ASN C 166                                             
TURN    70  70 GLY C 171  GLY C 171                                             
TURN    71  71 ALA C 176  MET C 179                                             
TURN    72  72 PRO C 184  ASN C 187                                             
TURN    73  73 LYS C 200  SER C 205                                             
TURN    74  74 ILE C 213  GLY C 222                                             
TURN    75  75 GLY C 226  LYS C 227                                             
TURN    76  76 GLY C 237  GLY C 237                                             
TURN    77  77 GLY C 254  GLY C 255                                             
TURN    78  78 ILE C 264  ASN C 269                                             
TURN    79  79 ASP C 283  GLY C 288                                             
TURN    80  80 GLU C 295  ARG C 303                                             
TURN    81  81 ARG C 309  ASN C 313                                             
TURN    82  82 THR C 325  LEU C 327                                             
TURN    83  83 ALA C 337  ASN C 347                                             
TURN    84  84 HIS C 390  HIS C 390                                             
TURN    85  85 GLU C 400  THR C 403                                             
TURN    86  86 LYS C 416  SER C 418                                             
TURN    87  87 ASP C 427  THR C 434                                             
TURN    88  88 LEU C 459  ASP C 461                                             
TURN    89  89 GLY C 481  THR C 486                                             
TURN    90  90 GLN C 489  LEU C 490                                             
TURN    91  91 ILE A   9  LYS A 227                                             
TURN    92  92 LYS B 417  LYS B 417                                             
TURN    93  93 LYS B 607  LYS C 227                                             
TURN    94  94 ASP C 402  ASP C 402                                             
TURN    95  95 LYS D 417  GLU D 599                                             
CRYST1   86.341  123.653   94.099  90.00 117.10  90.00 P 1 21 1                 
SCALE1      0.011582  0.000000  0.005928        0.00000                         
SCALE2      0.000000  0.008087  0.000000        0.00000                         
SCALE3      0.000000  0.000000  0.011938        0.00000                         
ATOM      1  N   LYS B 417      49.078  55.519  22.604  1.00 75.54           N  
ATOM      2  CA  LYS B 417      49.681  56.417  23.588  1.00 72.79           C  
ATOM      3  C   LYS B 417      49.900  57.814  22.998  1.00 70.06           C  
ATOM      4  O   LYS B 417      50.005  57.989  21.779  1.00 70.37           O  
ATOM      5  CB  LYS B 417      50.996  55.837  24.100  1.00  0.00           C  
ATOM      6  CG  LYS B 417      51.007  54.307  24.151  1.00  0.00           C  
ATOM      7  CD  LYS B 417      52.298  53.698  24.710  1.00  0.00           C  
ATOM      8  CE  LYS B 417      52.327  52.164  24.768  1.00  0.00           C  
ATOM      9  NZ  LYS B 417      53.589  51.631  25.313  1.00  0.00           N1+
ATOM     10  H1  LYS B 417      48.945  54.607  23.017  1.00  0.00           H  
ATOM     11  H2  LYS B 417      48.185  55.890  22.313  1.00  0.00           H  
ATOM     12  HZ1 LYS B 417      53.763  50.716  24.924  1.00  0.00           H  
ATOM     13  HZ2 LYS B 417      54.349  52.251  25.069  1.00  0.00           H  
ATOM     14  HZ3 LYS B 417      53.520  51.564  26.318  1.00  0.00           H  
ATOM     15  N   LEU B 418      49.979  58.799  23.889  1.00 66.14           N  
ATOM     16  CA  LEU B 418      49.880  60.206  23.523  1.00 62.33           C  
ATOM     17  C   LEU B 418      51.211  60.865  23.168  1.00 63.33           C  
ATOM     18  O   LEU B 418      52.243  60.570  23.772  1.00 70.49           O  
ATOM     19  CB  LEU B 418      49.227  60.981  24.682  1.00 57.61           C  
ATOM     20  CG  LEU B 418      49.151  62.514  24.585  1.00 56.70           C  
ATOM     21  CD1 LEU B 418      48.081  62.953  23.591  1.00 57.36           C  
ATOM     22  CD2 LEU B 418      48.896  63.134  25.940  1.00 55.41           C  
ATOM     23  H   LEU B 418      50.114  58.586  24.867  1.00  0.00           H  
ATOM     24  N   ALA B 419      51.163  61.763  22.186  1.00 53.69           N  
ATOM     25  CA  ALA B 419      52.263  62.662  21.861  1.00 46.82           C  
ATOM     26  C   ALA B 419      51.857  64.079  22.232  1.00 51.20           C  
ATOM     27  O   ALA B 419      50.882  64.614  21.704  1.00 50.48           O  
ATOM     28  CB  ALA B 419      52.615  62.583  20.397  1.00 43.96           C  
ATOM     29  H   ALA B 419      50.332  61.847  21.619  1.00  0.00           H  
ATOM     30  N   ASP B 420      52.640  64.704  23.104  1.00 55.82           N  
ATOM     31  CA  ASP B 420      52.238  65.948  23.735  1.00 56.73           C  
ATOM     32  C   ASP B 420      53.084  67.120  23.332  1.00 63.50           C  
ATOM     33  O   ASP B 420      54.303  67.018  23.164  1.00 68.57           O  
ATOM     34  CB  ASP B 420      52.295  65.808  25.244  1.00 59.54           C  
ATOM     35  CG  ASP B 420      51.216  66.599  25.941  1.00 63.95           C  
ATOM     36  OD1 ASP B 420      50.674  67.541  25.318  1.00 69.32           O  
ATOM     37  OD2 ASP B 420      50.917  66.286  27.114  1.00 60.22           O1-
ATOM     38  H   ASP B 420      53.541  64.315  23.343  1.00  0.00           H  
ATOM     39  N   CYS B 421      52.418  68.251  23.182  1.00 64.38           N  
ATOM     40  CA  CYS B 421      53.080  69.472  22.833  1.00 63.64           C  
ATOM     41  C   CYS B 421      53.929  69.992  23.982  1.00 64.34           C  
ATOM     42  O   CYS B 421      53.679  69.667  25.133  1.00 67.34           O  
ATOM     43  CB  CYS B 421      52.041  70.505  22.421  1.00 62.53           C  
ATOM     44  SG  CYS B 421      50.714  70.707  23.631  1.00 52.91           S  
ATOM     45  H   CYS B 421      51.416  68.269  23.312  1.00  0.00           H  
ATOM     46  HG  CYS B 421      51.506  70.691  24.718  1.00  0.00           H  
ATOM     47  N   SER B 422      54.947  70.776  23.661  1.00 64.19           N  
ATOM     48  CA  SER B 422      55.847  71.307  24.669  1.00 64.04           C  
ATOM     49  C   SER B 422      55.143  72.285  25.591  1.00 62.79           C  
ATOM     50  O   SER B 422      55.373  72.277  26.794  1.00 64.19           O  
ATOM     51  CB  SER B 422      57.035  71.997  24.008  1.00 70.01           C  
ATOM     52  OG  SER B 422      57.378  71.349  22.797  1.00 73.64           O  
ATOM     53  H   SER B 422      55.113  71.018  22.695  1.00  0.00           H  
ATOM     54  HG  SER B 422      58.267  71.606  22.530  1.00  0.00           H  
ATOM     55  N   SER B 423      54.297  73.135  25.024  1.00 63.76           N  
ATOM     56  CA  SER B 423      53.685  74.201  25.799  1.00 69.30           C  
ATOM     57  C   SER B 423      52.810  73.638  26.902  1.00 74.04           C  
ATOM     58  O   SER B 423      52.041  72.706  26.678  1.00 68.50           O  
ATOM     59  CB  SER B 423      52.852  75.124  24.908  1.00 67.71           C  
ATOM     60  OG  SER B 423      51.984  75.926  25.688  1.00 66.99           O  
ATOM     61  H   SER B 423      54.071  73.045  24.044  1.00  0.00           H  
ATOM     62  HG  SER B 423      51.724  76.685  25.106  1.00  0.00           H  
ATOM     63  N   LYS B 424      52.937  74.230  28.088  1.00 86.60           N  
ATOM     64  CA  LYS B 424      52.177  73.818  29.266  1.00 91.00           C  
ATOM     65  C   LYS B 424      50.965  74.706  29.497  1.00 88.28           C  
ATOM     66  O   LYS B 424      50.270  74.574  30.513  1.00 92.87           O  
ATOM     67  CB  LYS B 424      53.077  73.838  30.509  1.00 96.07           C  
ATOM     68  CG  LYS B 424      53.683  72.483  30.845  1.00100.82           C  
ATOM     69  CD  LYS B 424      55.197  72.565  30.997  1.00103.42           C  
ATOM     70  CE  LYS B 424      55.828  71.177  31.131  1.00102.46           C  
ATOM     71  NZ  LYS B 424      55.658  70.599  32.497  1.00102.56           N1+
ATOM     72  H   LYS B 424      53.581  75.000  28.202  1.00  0.00           H  
ATOM     73  HZ1 LYS B 424      54.788  70.087  32.541  1.00  0.00           H  
ATOM     74  HZ2 LYS B 424      56.426  69.974  32.696  1.00  0.00           H  
ATOM     75  HZ3 LYS B 424      55.645  71.343  33.179  1.00  0.00           H  
ATOM     76  N   SER B 425      50.722  75.625  28.568  1.00 78.71           N  
ATOM     77  CA  SER B 425      49.648  76.592  28.690  1.00 70.13           C  
ATOM     78  C   SER B 425      48.392  76.132  27.931  1.00 63.72           C  
ATOM     79  O   SER B 425      48.361  76.187  26.700  1.00 61.15           O  
ATOM     80  CB  SER B 425      50.121  77.942  28.190  1.00 70.21           C  
ATOM     81  OG  SER B 425      49.044  78.830  28.060  1.00 75.12           O  
ATOM     82  H   SER B 425      51.296  75.668  27.739  1.00  0.00           H  
ATOM     83  HG  SER B 425      48.104  78.911  28.410  1.00  0.00           H  
ATOM     84  N   PRO B 426      47.352  75.691  28.663  1.00 60.17           N  
ATOM     85  CA  PRO B 426      46.154  75.081  28.071  1.00 56.95           C  
ATOM     86  C   PRO B 426      45.461  75.919  26.996  1.00 61.73           C  
ATOM     87  O   PRO B 426      44.994  75.345  26.017  1.00 61.84           O  
ATOM     88  CB  PRO B 426      45.236  74.906  29.287  1.00 54.19           C  
ATOM     89  CG  PRO B 426      46.169  74.733  30.424  1.00 54.08           C  
ATOM     90  CD  PRO B 426      47.286  75.661  30.140  1.00 56.69           C  
ATOM     91  N   GLU B 427      45.426  77.237  27.173  1.00 67.90           N  
ATOM     92  CA  GLU B 427      44.655  78.163  26.316  1.00 68.60           C  
ATOM     93  C   GLU B 427      45.013  77.981  24.853  1.00 68.12           C  
ATOM     94  O   GLU B 427      44.156  78.035  23.975  1.00 65.27           O  
ATOM     95  CB  GLU B 427      44.888  79.629  26.712  1.00 73.27           C  
ATOM     96  CG  GLU B 427      44.884  79.901  28.220  1.00 80.56           C  
ATOM     97  CD  GLU B 427      46.212  79.546  28.882  1.00 87.28           C  
ATOM     98  OE1 GLU B 427      47.253  79.555  28.192  1.00 90.26           O  
ATOM     99  OE2 GLU B 427      46.200  79.241  30.091  1.00 87.98           O1-
ATOM    100  H   GLU B 427      45.947  77.659  27.928  1.00  0.00           H  
ATOM    101  N   GLU B 428      46.294  77.717  24.617  1.00 71.20           N  
ATOM    102  CA  GLU B 428      46.858  77.727  23.278  1.00 72.19           C  
ATOM    103  C   GLU B 428      47.129  76.321  22.749  1.00 73.06           C  
ATOM    104  O   GLU B 428      47.603  76.163  21.622  1.00 70.73           O  
ATOM    105  CB  GLU B 428      48.160  78.532  23.266  1.00 73.76           C  
ATOM    106  CG  GLU B 428      49.359  77.795  23.887  1.00 78.72           C  
ATOM    107  CD  GLU B 428      50.686  78.466  23.594  1.00 84.00           C  
ATOM    108  OE1 GLU B 428      50.692  79.489  22.879  1.00 87.85           O  
ATOM    109  OE2 GLU B 428      51.724  77.957  24.067  1.00 83.25           O1-
ATOM    110  H   GLU B 428      46.914  77.499  25.385  1.00  0.00           H  
ATOM    111  N   CYS B 429      46.842  75.308  23.566  1.00 73.87           N  
ATOM    112  CA  CYS B 429      47.225  73.935  23.247  1.00 71.35           C  
ATOM    113  C   CYS B 429      46.054  73.114  22.745  1.00 69.21           C  
ATOM    114  O   CYS B 429      44.948  73.196  23.282  1.00 70.49           O  
ATOM    115  CB  CYS B 429      47.829  73.245  24.466  1.00 71.81           C  
ATOM    116  SG  CYS B 429      49.515  73.766  24.906  1.00 67.30           S  
ATOM    117  H   CYS B 429      46.348  75.481  24.430  1.00  0.00           H  
ATOM    118  HG  CYS B 429      49.168  74.960  25.423  1.00  0.00           H  
ATOM    119  N   GLU B 430      46.316  72.311  21.716  1.00 66.35           N  
ATOM    120  CA  GLU B 430      45.280  71.560  21.016  1.00 62.52           C  
ATOM    121  C   GLU B 430      45.685  70.105  20.906  1.00 53.10           C  
ATOM    122  O   GLU B 430      46.820  69.800  20.560  1.00 46.80           O  
ATOM    123  CB  GLU B 430      45.034  72.125  19.607  1.00 68.24           C  
ATOM    124  CG  GLU B 430      45.361  73.612  19.437  1.00 71.95           C  
ATOM    125  CD  GLU B 430      45.544  74.022  17.984  1.00 69.85           C  
ATOM    126  OE1 GLU B 430      46.313  73.345  17.257  1.00 67.35           O  
ATOM    127  OE2 GLU B 430      44.927  75.034  17.584  1.00 69.19           O1-
ATOM    128  H   GLU B 430      47.265  72.201  21.390  1.00  0.00           H  
ATOM    129  N   ILE B 431      44.748  69.218  21.224  1.00 53.99           N  
ATOM    130  CA  ILE B 431      44.929  67.785  21.030  1.00 52.45           C  
ATOM    131  C   ILE B 431      44.077  67.283  19.858  1.00 50.72           C  
ATOM    132  O   ILE B 431      42.861  67.484  19.816  1.00 48.74           O  
ATOM    133  CB  ILE B 431      44.583  66.976  22.320  1.00 51.18           C  
ATOM    134  CG1 ILE B 431      44.896  65.492  22.116  1.00 46.23           C  
ATOM    135  CG2 ILE B 431      43.113  67.182  22.741  1.00 48.53           C  
ATOM    136  CD1 ILE B 431      44.850  64.679  23.376  1.00 42.89           C  
ATOM    137  H   ILE B 431      43.870  69.529  21.615  1.00  0.00           H  
ATOM    138  N   PHE B 432      44.738  66.654  18.896  1.00 48.70           N  
ATOM    139  CA  PHE B 432      44.060  66.021  17.784  1.00 47.95           C  
ATOM    140  C   PHE B 432      43.846  64.557  18.119  1.00 49.07           C  
ATOM    141  O   PHE B 432      44.773  63.869  18.540  1.00 50.12           O  
ATOM    142  CB  PHE B 432      44.867  66.183  16.493  1.00 49.81           C  
ATOM    143  CG  PHE B 432      44.973  67.612  16.021  1.00 54.01           C  
ATOM    144  CD1 PHE B 432      45.868  68.483  16.616  1.00 51.45           C  
ATOM    145  CD2 PHE B 432      44.175  68.085  14.988  1.00 56.60           C  
ATOM    146  CE1 PHE B 432      45.966  69.793  16.195  1.00 51.59           C  
ATOM    147  CE2 PHE B 432      44.274  69.400  14.556  1.00 55.54           C  
ATOM    148  CZ  PHE B 432      45.173  70.252  15.165  1.00 54.31           C  
ATOM    149  H   PHE B 432      45.747  66.605  18.924  1.00  0.00           H  
ATOM    150  N   LEU B 433      42.607  64.100  17.967  1.00 51.85           N  
ATOM    151  CA  LEU B 433      42.267  62.687  18.095  1.00 52.26           C  
ATOM    152  C   LEU B 433      42.216  62.053  16.707  1.00 49.71           C  
ATOM    153  O   LEU B 433      41.253  62.267  15.958  1.00 45.24           O  
ATOM    154  CB  LEU B 433      40.926  62.519  18.807  1.00 53.25           C  
ATOM    155  CG  LEU B 433      40.765  63.329  20.096  1.00 50.76           C  
ATOM    156  CD1 LEU B 433      39.344  63.214  20.615  1.00 45.39           C  
ATOM    157  CD2 LEU B 433      41.754  62.844  21.127  1.00 52.57           C  
ATOM    158  H   LEU B 433      41.855  64.740  17.754  1.00  0.00           H  
ATOM    159  N   VAL B 434      43.243  61.261  16.382  1.00 47.45           N  
ATOM    160  CA  VAL B 434      43.493  60.796  15.013  1.00 46.48           C  
ATOM    161  C   VAL B 434      43.129  59.323  14.806  1.00 47.26           C  
ATOM    162  O   VAL B 434      43.394  58.489  15.670  1.00 49.88           O  
ATOM    163  CB  VAL B 434      44.977  60.989  14.628  1.00 39.63           C  
ATOM    164  CG1 VAL B 434      45.171  60.731  13.136  1.00 38.35           C  
ATOM    165  CG2 VAL B 434      45.445  62.384  15.003  1.00 35.39           C  
ATOM    166  H   VAL B 434      43.890  60.955  17.095  1.00  0.00           H  
ATOM    167  N   GLU B 435      42.554  59.003  13.646  1.00 44.67           N  
ATOM    168  CA  GLU B 435      42.128  57.635  13.337  1.00 45.08           C  
ATOM    169  C   GLU B 435      43.263  56.795  12.759  1.00 46.55           C  
ATOM    170  O   GLU B 435      43.682  57.011  11.617  1.00 55.33           O  
ATOM    171  CB  GLU B 435      40.953  57.656  12.355  1.00 45.42           C  
ATOM    172  CG  GLU B 435      40.610  56.286  11.728  1.00 49.11           C  
ATOM    173  CD  GLU B 435      39.463  56.359  10.708  1.00 46.09           C  
ATOM    174  OE1 GLU B 435      39.125  57.482  10.289  1.00 44.90           O  
ATOM    175  OE2 GLU B 435      38.907  55.300  10.331  1.00 37.81           O1-
ATOM    176  H   GLU B 435      42.400  59.715  12.947  1.00  0.00           H  
ATOM    177  N   GLY B 436      43.759  55.849  13.549  1.00 37.77           N  
ATOM    178  CA  GLY B 436      44.747  54.903  13.072  1.00 42.37           C  
ATOM    179  C   GLY B 436      46.157  55.252  13.508  1.00 48.86           C  
ATOM    180  O   GLY B 436      46.488  56.429  13.677  1.00 49.72           O  
ATOM    181  H   GLY B 436      43.449  55.778  14.508  1.00  0.00           H  
ATOM    182  N   ASP B 437      46.994  54.228  13.652  1.00 49.63           N  
ATOM    183  CA  ASP B 437      48.368  54.410  14.104  1.00 45.76           C  
ATOM    184  C   ASP B 437      49.268  54.841  12.948  1.00 40.87           C  
ATOM    185  O   ASP B 437      50.361  55.349  13.168  1.00 49.60           O  
ATOM    186  CB  ASP B 437      48.905  53.120  14.748  1.00 49.00           C  
ATOM    187  CG  ASP B 437      48.625  53.023  16.264  1.00 44.00           C  
ATOM    188  OD1 ASP B 437      48.462  54.066  16.935  1.00 39.74           O  
ATOM    189  OD2 ASP B 437      48.591  51.895  16.796  1.00 43.94           O1-
ATOM    190  H   ASP B 437      46.684  53.290  13.447  1.00  0.00           H  
ATOM    191  N   SER B 438      48.809  54.642  11.720  1.00 37.28           N  
ATOM    192  CA  SER B 438      49.509  55.162  10.555  1.00 39.13           C  
ATOM    193  C   SER B 438      49.366  56.669  10.530  1.00 43.57           C  
ATOM    194  O   SER B 438      50.353  57.391  10.433  1.00 49.55           O  
ATOM    195  CB  SER B 438      48.964  54.552   9.265  1.00 44.18           C  
ATOM    196  OG  SER B 438      49.177  53.154   9.271  1.00 50.98           O  
ATOM    197  H   SER B 438      47.957  54.120  11.577  1.00  0.00           H  
ATOM    198  HG  SER B 438      49.648  52.930  10.086  1.00  0.00           H  
ATOM    199  N   ALA B 439      48.124  57.137  10.618  1.00 48.21           N  
ATOM    200  CA  ALA B 439      47.830  58.570  10.580  1.00 46.39           C  
ATOM    201  C   ALA B 439      48.466  59.272  11.767  1.00 46.23           C  
ATOM    202  O   ALA B 439      48.949  60.392  11.654  1.00 47.53           O  
ATOM    203  CB  ALA B 439      46.328  58.810  10.568  1.00 39.60           C  
ATOM    204  H   ALA B 439      47.349  56.497  10.715  1.00  0.00           H  
ATOM    205  N   GLY B 440      48.463  58.595  12.908  1.00 48.73           N  
ATOM    206  CA  GLY B 440      49.049  59.147  14.109  1.00 53.09           C  
ATOM    207  C   GLY B 440      50.520  59.486  13.911  1.00 58.24           C  
ATOM    208  O   GLY B 440      50.959  60.598  14.216  1.00 61.98           O  
ATOM    209  H   GLY B 440      48.047  57.675  12.949  1.00  0.00           H  
ATOM    210  N   GLY B 441      51.283  58.541  13.373  1.00 55.46           N  
ATOM    211  CA  GLY B 441      52.711  58.741  13.178  1.00 55.96           C  
ATOM    212  C   GLY B 441      53.031  59.922  12.278  1.00 58.86           C  
ATOM    213  O   GLY B 441      53.914  60.736  12.588  1.00 56.94           O  
ATOM    214  H   GLY B 441      50.874  57.663  13.089  1.00  0.00           H  
ATOM    215  N   SER B 442      52.299  60.018  11.166  1.00 62.66           N  
ATOM    216  CA  SER B 442      52.469  61.097  10.192  1.00 61.14           C  
ATOM    217  C   SER B 442      52.154  62.434  10.851  1.00 60.05           C  
ATOM    218  O   SER B 442      52.830  63.437  10.626  1.00 62.55           O  
ATOM    219  CB  SER B 442      51.556  60.887   8.977  1.00 57.49           C  
ATOM    220  OG  SER B 442      51.356  59.513   8.695  1.00 54.15           O  
ATOM    221  H   SER B 442      51.590  59.326  10.968  1.00  0.00           H  
ATOM    222  HG  SER B 442      50.736  59.119   9.319  1.00  0.00           H  
ATOM    223  N   THR B 443      51.108  62.425  11.672  1.00 56.50           N  
ATOM    224  CA  THR B 443      50.628  63.618  12.339  1.00 52.74           C  
ATOM    225  C   THR B 443      51.665  64.109  13.354  1.00 49.31           C  
ATOM    226  O   THR B 443      51.915  65.296  13.432  1.00 56.51           O  
ATOM    227  CB  THR B 443      49.262  63.359  13.006  1.00 58.00           C  
ATOM    228  OG1 THR B 443      48.290  63.097  11.981  1.00 56.33           O  
ATOM    229  CG2 THR B 443      48.784  64.556  13.781  1.00 63.00           C  
ATOM    230  H   THR B 443      50.614  61.562  11.852  1.00  0.00           H  
ATOM    231  HG1 THR B 443      48.454  62.205  11.631  1.00  0.00           H  
ATOM    232  N   LYS B 444      52.312  63.206  14.076  1.00 43.07           N  
ATOM    233  CA  LYS B 444      53.317  63.612  15.063  1.00 42.98           C  
ATOM    234  C   LYS B 444      54.484  64.363  14.458  1.00 43.46           C  
ATOM    235  O   LYS B 444      54.929  65.345  15.020  1.00 44.57           O  
ATOM    236  CB  LYS B 444      53.855  62.403  15.812  1.00 48.02           C  
ATOM    237  CG  LYS B 444      52.964  61.949  16.943  1.00 51.11           C  
ATOM    238  CD  LYS B 444      52.683  60.478  16.891  1.00 51.90           C  
ATOM    239  CE  LYS B 444      51.447  60.105  17.702  1.00 51.61           C  
ATOM    240  NZ  LYS B 444      51.694  58.923  18.560  1.00 46.79           N1+
ATOM    241  H   LYS B 444      52.116  62.223  13.950  1.00  0.00           H  
ATOM    242  HZ1 LYS B 444      51.079  58.952  19.360  1.00  0.00           H  
ATOM    243  HZ2 LYS B 444      51.519  58.080  18.032  1.00  0.00           H  
ATOM    244  HZ3 LYS B 444      52.655  58.929  18.874  1.00  0.00           H  
ATOM    245  N   SER B 445      55.012  63.872  13.343  1.00 48.63           N  
ATOM    246  CA  SER B 445      56.043  64.597  12.606  1.00 55.53           C  
ATOM    247  C   SER B 445      55.475  65.870  11.969  1.00 59.75           C  
ATOM    248  O   SER B 445      56.083  66.945  12.027  1.00 58.26           O  
ATOM    249  CB  SER B 445      56.658  63.689  11.539  1.00 56.40           C  
ATOM    250  OG  SER B 445      57.347  62.596  12.133  1.00 60.31           O  
ATOM    251  H   SER B 445      54.701  62.979  12.987  1.00  0.00           H  
ATOM    252  HG  SER B 445      57.668  61.955  11.489  1.00  0.00           H  
ATOM    253  N   GLY B 446      54.294  65.735  11.378  1.00 64.48           N  
ATOM    254  CA  GLY B 446      53.664  66.823  10.648  1.00 67.63           C  
ATOM    255  C   GLY B 446      53.243  68.023  11.485  1.00 68.78           C  
ATOM    256  O   GLY B 446      53.346  69.173  11.046  1.00 73.40           O  
ATOM    257  H   GLY B 446      53.802  64.855  11.428  1.00  0.00           H  
ATOM    258  N   ARG B 447      52.767  67.747  12.693  1.00 62.00           N  
ATOM    259  CA  ARG B 447      52.248  68.781  13.594  1.00 53.93           C  
ATOM    260  C   ARG B 447      53.298  69.725  14.107  1.00 55.38           C  
ATOM    261  O   ARG B 447      54.480  69.415  14.117  1.00 59.44           O  
ATOM    262  CB  ARG B 447      51.584  68.138  14.813  1.00 51.28           C  
ATOM    263  CG  ARG B 447      52.439  67.112  15.447  1.00 50.00           C  
ATOM    264  CD  ARG B 447      52.702  67.366  16.865  1.00 48.34           C  
ATOM    265  NE  ARG B 447      53.591  66.336  17.387  1.00 45.13           N  
ATOM    266  CZ  ARG B 447      53.796  66.117  18.674  1.00 41.58           C  
ATOM    267  NH1 ARG B 447      54.627  65.170  19.063  1.00 43.24           N  
ATOM    268  NH2 ARG B 447      53.152  66.845  19.568  1.00 43.67           N1+
ATOM    269  H   ARG B 447      52.753  66.793  13.025  1.00  0.00           H  
ATOM    270  HE  ARG B 447      54.065  65.770  16.697  1.00  0.00           H  
ATOM    271 HH12 ARG B 447      54.781  65.007  20.048  1.00  0.00           H  
ATOM    272 HH11 ARG B 447      55.111  64.609  18.377  1.00  0.00           H  
ATOM    273 HH22 ARG B 447      53.303  66.684  20.553  1.00  0.00           H  
ATOM    274 HH21 ARG B 447      52.509  67.563  19.265  1.00  0.00           H  
ATOM    275  N   ASP B 448      52.846  70.875  14.580  1.00 57.08           N  
ATOM    276  CA  ASP B 448      53.707  71.803  15.296  1.00 57.34           C  
ATOM    277  C   ASP B 448      53.851  71.376  16.755  1.00 57.03           C  
ATOM    278  O   ASP B 448      52.902  71.494  17.528  1.00 59.54           O  
ATOM    279  CB  ASP B 448      53.135  73.220  15.205  1.00 58.73           C  
ATOM    280  CG  ASP B 448      53.905  74.234  16.052  1.00 60.88           C  
ATOM    281  OD1 ASP B 448      55.013  73.913  16.532  1.00 61.93           O  
ATOM    282  OD2 ASP B 448      53.406  75.365  16.220  1.00 60.61           O1-
ATOM    283  H   ASP B 448      51.877  71.130  14.448  1.00  0.00           H  
ATOM    284  N   SER B 449      55.026  70.920  17.143  1.00 53.83           N  
ATOM    285  CA  SER B 449      55.196  70.301  18.460  1.00 49.71           C  
ATOM    286  C   SER B 449      54.911  71.244  19.657  1.00 53.88           C  
ATOM    287  O   SER B 449      54.599  70.769  20.737  1.00 52.40           O  
ATOM    288  CB  SER B 449      56.605  69.712  18.587  1.00 51.00           C  
ATOM    289  OG  SER B 449      57.467  70.614  19.258  1.00 60.52           O  
ATOM    290  H   SER B 449      55.824  70.995  16.528  1.00  0.00           H  
ATOM    291  HG  SER B 449      57.409  70.468  20.210  1.00  0.00           H  
ATOM    292  N   ARG B 450      55.040  72.549  19.458  1.00 55.34           N  
ATOM    293  CA  ARG B 450      54.827  73.528  20.524  1.00 55.72           C  
ATOM    294  C   ARG B 450      53.464  73.455  21.205  1.00 54.17           C  
ATOM    295  O   ARG B 450      53.368  73.549  22.427  1.00 54.35           O  
ATOM    296  CB  ARG B 450      54.985  74.941  19.978  1.00 56.88           C  
ATOM    297  CG  ARG B 450      56.174  75.704  20.537  1.00 57.00           C  
ATOM    298  CD  ARG B 450      55.839  77.137  20.869  1.00 52.73           C  
ATOM    299  NE  ARG B 450      54.780  77.669  20.013  1.00 46.68           N  
ATOM    300  CZ  ARG B 450      53.663  78.228  20.456  1.00 44.36           C  
ATOM    301  NH1 ARG B 450      53.436  78.359  21.760  1.00 43.95           N  
ATOM    302  NH2 ARG B 450      52.763  78.673  19.590  1.00 43.83           N1+
ATOM    303  H   ARG B 450      55.294  72.898  18.545  1.00  0.00           H  
ATOM    304  HE  ARG B 450      54.943  77.588  19.019  1.00  0.00           H  
ATOM    305 HH12 ARG B 450      52.581  78.786  22.083  1.00  0.00           H  
ATOM    306 HH11 ARG B 450      54.120  78.029  22.426  1.00  0.00           H  
ATOM    307 HH22 ARG B 450      51.910  79.100  19.922  1.00  0.00           H  
ATOM    308 HH21 ARG B 450      52.931  78.585  18.598  1.00  0.00           H  
ATOM    309  N   THR B 451      52.430  73.281  20.397  1.00 53.60           N  
ATOM    310  CA  THR B 451      51.041  73.545  20.789  1.00 55.11           C  
ATOM    311  C   THR B 451      50.071  72.427  20.452  1.00 57.94           C  
ATOM    312  O   THR B 451      48.895  72.477  20.809  1.00 57.00           O  
ATOM    313  CB  THR B 451      50.539  74.806  20.098  1.00 53.80           C  
ATOM    314  OG1 THR B 451      51.119  74.861  18.783  1.00 55.15           O  
ATOM    315  CG2 THR B 451      50.901  76.052  20.875  1.00 55.66           C  
ATOM    316  H   THR B 451      52.576  72.951  19.454  1.00  0.00           H  
ATOM    317  HG1 THR B 451      50.667  74.251  18.196  1.00  0.00           H  
ATOM    318  N   GLN B 452      50.570  71.422  19.756  1.00 57.11           N  
ATOM    319  CA  GLN B 452      49.731  70.420  19.125  1.00 49.73           C  
ATOM    320  C   GLN B 452      50.082  69.031  19.610  1.00 47.61           C  
ATOM    321  O   GLN B 452      51.204  68.576  19.424  1.00 44.58           O  
ATOM    322  CB  GLN B 452      49.874  70.493  17.616  1.00 48.88           C  
ATOM    323  CG  GLN B 452      49.014  71.539  16.965  1.00 52.40           C  
ATOM    324  CD  GLN B 452      49.325  71.671  15.493  1.00 55.44           C  
ATOM    325  OE1 GLN B 452      50.398  71.275  15.043  1.00 58.96           O  
ATOM    326  NE2 GLN B 452      48.392  72.222  14.732  1.00 53.42           N  
ATOM    327  H   GLN B 452      51.571  71.331  19.647  1.00  0.00           H  
ATOM    328 HE22 GLN B 452      48.550  72.334  13.741  1.00  0.00           H  
ATOM    329 HE21 GLN B 452      47.523  72.531  15.143  1.00  0.00           H  
ATOM    330  N   ALA B 453      49.115  68.359  20.216  1.00 52.86           N  
ATOM    331  CA  ALA B 453      49.311  67.017  20.767  1.00 52.81           C  
ATOM    332  C   ALA B 453      48.490  66.002  19.981  1.00 52.74           C  
ATOM    333  O   ALA B 453      47.514  66.361  19.339  1.00 57.11           O  
ATOM    334  CB  ALA B 453      48.932  66.983  22.238  1.00 50.64           C  
ATOM    335  H   ALA B 453      48.198  68.771  20.313  1.00  0.00           H  
ATOM    336  N   ILE B 454      48.899  64.737  20.009  1.00 46.31           N  
ATOM    337  CA  ILE B 454      48.227  63.709  19.222  1.00 44.52           C  
ATOM    338  C   ILE B 454      47.913  62.457  20.025  1.00 44.01           C  
ATOM    339  O   ILE B 454      48.802  61.809  20.571  1.00 42.06           O  
ATOM    340  CB  ILE B 454      49.083  63.309  18.024  1.00 47.67           C  
ATOM    341  CG1 ILE B 454      49.326  64.509  17.145  1.00 48.75           C  
ATOM    342  CG2 ILE B 454      48.421  62.214  17.169  1.00 49.54           C  
ATOM    343  CD1 ILE B 454      50.521  64.326  16.446  1.00 52.10           C  
ATOM    344  H   ILE B 454      49.688  64.474  20.582  1.00  0.00           H  
ATOM    345  N   LEU B 455      46.635  62.106  20.054  1.00 44.24           N  
ATOM    346  CA  LEU B 455      46.179  60.851  20.629  1.00 47.42           C  
ATOM    347  C   LEU B 455      45.569  59.946  19.549  1.00 48.52           C  
ATOM    348  O   LEU B 455      44.411  60.158  19.159  1.00 42.52           O  
ATOM    349  CB  LEU B 455      45.137  61.125  21.715  1.00 47.01           C  
ATOM    350  CG  LEU B 455      44.458  59.904  22.333  1.00 41.72           C  
ATOM    351  CD1 LEU B 455      45.493  59.021  22.978  1.00 40.07           C  
ATOM    352  CD2 LEU B 455      43.413  60.322  23.339  1.00 37.45           C  
ATOM    353  H   LEU B 455      45.934  62.722  19.666  1.00  0.00           H  
ATOM    354  N   PRO B 456      46.331  58.933  19.067  1.00 51.70           N  
ATOM    355  CA  PRO B 456      45.664  58.118  18.050  1.00 52.00           C  
ATOM    356  C   PRO B 456      44.598  57.177  18.620  1.00 50.21           C  
ATOM    357  O   PRO B 456      44.670  56.825  19.799  1.00 53.30           O  
ATOM    358  CB  PRO B 456      46.814  57.315  17.462  1.00 55.15           C  
ATOM    359  CG  PRO B 456      47.662  57.037  18.644  1.00 55.07           C  
ATOM    360  CD  PRO B 456      47.656  58.363  19.414  1.00 54.18           C  
ATOM    361  N   LEU B 457      43.645  56.773  17.781  1.00 47.18           N  
ATOM    362  CA  LEU B 457      42.553  55.859  18.162  1.00 48.46           C  
ATOM    363  C   LEU B 457      42.612  54.563  17.352  1.00 48.72           C  
ATOM    364  O   LEU B 457      42.558  54.596  16.123  1.00 53.92           O  
ATOM    365  CB  LEU B 457      41.187  56.532  17.954  1.00 48.93           C  
ATOM    366  CG  LEU B 457      40.988  57.852  18.707  1.00 46.18           C  
ATOM    367  CD1 LEU B 457      39.761  58.586  18.200  1.00 45.98           C  
ATOM    368  CD2 LEU B 457      40.892  57.602  20.199  1.00 42.22           C  
ATOM    369  H   LEU B 457      43.645  57.095  16.823  1.00  0.00           H  
ATOM    370  N   ARG B 458      42.717  53.426  18.028  1.00 46.87           N  
ATOM    371  CA  ARG B 458      42.855  52.157  17.322  1.00 50.82           C  
ATOM    372  C   ARG B 458      41.509  51.584  16.886  1.00 49.99           C  
ATOM    373  O   ARG B 458      40.955  50.668  17.505  1.00 54.19           O  
ATOM    374  CB  ARG B 458      43.605  51.169  18.193  1.00 52.31           C  
ATOM    375  CG  ARG B 458      44.985  51.655  18.485  1.00 51.89           C  
ATOM    376  CD  ARG B 458      45.788  50.585  19.100  1.00 57.36           C  
ATOM    377  NE  ARG B 458      47.056  51.092  19.596  1.00 64.14           N  
ATOM    378  CZ  ARG B 458      48.065  50.340  20.046  1.00 65.60           C  
ATOM    379  NH1 ARG B 458      47.965  49.019  20.057  1.00 66.28           N  
ATOM    380  NH2 ARG B 458      49.171  50.924  20.471  1.00 61.80           N1+
ATOM    381  H   ARG B 458      42.702  53.436  19.038  1.00  0.00           H  
ATOM    382  HE  ARG B 458      47.143  52.098  19.584  1.00  0.00           H  
ATOM    383 HH12 ARG B 458      48.732  48.457  20.398  1.00  0.00           H  
ATOM    384 HH11 ARG B 458      47.122  48.574  19.725  1.00  0.00           H  
ATOM    385 HH22 ARG B 458      49.939  50.364  20.813  1.00  0.00           H  
ATOM    386 HH21 ARG B 458      49.249  51.931  20.454  1.00  0.00           H  
ATOM    387  N   GLY B 459      41.003  52.142  15.790  1.00 39.59           N  
ATOM    388  CA  GLY B 459      39.802  51.653  15.147  1.00 33.91           C  
ATOM    389  C   GLY B 459      38.536  52.136  15.818  1.00 36.32           C  
ATOM    390  O   GLY B 459      38.513  53.201  16.414  1.00 37.19           O  
ATOM    391  H   GLY B 459      41.458  52.941  15.374  1.00  0.00           H  
ATOM    392  N   LYS B 460      37.479  51.339  15.716  1.00 37.65           N  
ATOM    393  CA  LYS B 460      36.203  51.663  16.334  1.00 36.86           C  
ATOM    394  C   LYS B 460      36.334  51.644  17.821  1.00 40.93           C  
ATOM    395  O   LYS B 460      36.954  50.756  18.381  1.00 45.31           O  
ATOM    396  CB  LYS B 460      35.122  50.673  15.919  1.00 39.10           C  
ATOM    397  CG  LYS B 460      34.890  50.607  14.406  1.00 40.98           C  
ATOM    398  CD  LYS B 460      34.757  52.011  13.782  1.00 36.54           C  
ATOM    399  CE  LYS B 460      34.757  51.984  12.283  1.00 29.17           C  
ATOM    400  NZ  LYS B 460      33.550  51.335  11.789  1.00 27.79           N1+
ATOM    401  H   LYS B 460      37.546  50.476  15.195  1.00  0.00           H  
ATOM    402  HZ1 LYS B 460      33.530  51.382  10.780  1.00  0.00           H  
ATOM    403  HZ2 LYS B 460      33.545  50.367  12.080  1.00  0.00           H  
ATOM    404  HZ3 LYS B 460      32.738  51.803  12.164  1.00  0.00           H  
ATOM    405  N   ILE B 461      35.724  52.623  18.462  1.00 45.53           N  
ATOM    406  CA  ILE B 461      35.831  52.753  19.901  1.00 47.54           C  
ATOM    407  C   ILE B 461      34.503  52.393  20.524  1.00 42.79           C  
ATOM    408  O   ILE B 461      33.473  52.357  19.861  1.00 44.60           O  
ATOM    409  CB  ILE B 461      36.257  54.169  20.329  1.00 51.23           C  
ATOM    410  CG1 ILE B 461      35.222  55.206  19.906  1.00 53.07           C  
ATOM    411  CG2 ILE B 461      37.625  54.504  19.747  1.00 52.49           C  
ATOM    412  CD1 ILE B 461      34.952  56.225  20.964  1.00 55.44           C  
ATOM    413  H   ILE B 461      35.172  53.296  17.949  1.00  0.00           H  
ATOM    414  N   LEU B 462      34.545  52.124  21.813  1.00 39.52           N  
ATOM    415  CA  LEU B 462      33.385  51.671  22.535  1.00 38.96           C  
ATOM    416  C   LEU B 462      32.230  52.653  22.386  1.00 39.99           C  
ATOM    417  O   LEU B 462      32.433  53.852  22.459  1.00 39.69           O  
ATOM    418  CB  LEU B 462      33.759  51.485  24.003  1.00 35.16           C  
ATOM    419  CG  LEU B 462      32.652  51.197  25.014  1.00 37.48           C  
ATOM    420  CD1 LEU B 462      32.200  49.749  24.922  1.00 41.73           C  
ATOM    421  CD2 LEU B 462      33.109  51.533  26.421  1.00 38.34           C  
ATOM    422  H   LEU B 462      35.409  52.234  22.323  1.00  0.00           H  
ATOM    423  N   ASN B 463      31.034  52.130  22.133  1.00 41.17           N  
ATOM    424  CA  ASN B 463      29.786  52.890  22.187  1.00 39.12           C  
ATOM    425  C   ASN B 463      29.217  52.877  23.612  1.00 39.50           C  
ATOM    426  O   ASN B 463      28.663  51.872  24.062  1.00 43.17           O  
ATOM    427  CB  ASN B 463      28.763  52.306  21.197  1.00 36.89           C  
ATOM    428  CG  ASN B 463      27.386  52.963  21.288  1.00 38.00           C  
ATOM    429  OD1 ASN B 463      27.064  53.676  22.240  1.00 40.50           O  
ATOM    430  ND2 ASN B 463      26.556  52.706  20.285  1.00 36.13           N  
ATOM    431  H   ASN B 463      30.951  51.153  21.887  1.00  0.00           H  
ATOM    432 HD22 ASN B 463      25.630  53.107  20.281  1.00  0.00           H  
ATOM    433 HD21 ASN B 463      26.851  52.109  19.525  1.00  0.00           H  
ATOM    434  N   VAL B 464      29.337  54.012  24.294  1.00 37.45           N  
ATOM    435  CA  VAL B 464      28.946  54.142  25.699  1.00 42.70           C  
ATOM    436  C   VAL B 464      27.434  54.223  25.955  1.00 47.26           C  
ATOM    437  O   VAL B 464      26.968  53.964  27.071  1.00 48.22           O  
ATOM    438  CB  VAL B 464      29.589  55.390  26.326  1.00 39.91           C  
ATOM    439  CG1 VAL B 464      31.103  55.277  26.282  1.00 41.60           C  
ATOM    440  CG2 VAL B 464      29.119  56.652  25.619  1.00 35.85           C  
ATOM    441  H   VAL B 464      29.712  54.835  23.843  1.00  0.00           H  
ATOM    442  N   GLU B 465      26.674  54.564  24.921  1.00 46.24           N  
ATOM    443  CA  GLU B 465      25.232  54.605  25.035  1.00 47.71           C  
ATOM    444  C   GLU B 465      24.696  53.188  25.201  1.00 47.46           C  
ATOM    445  O   GLU B 465      23.549  52.997  25.606  1.00 49.46           O  
ATOM    446  CB  GLU B 465      24.621  55.277  23.808  1.00 54.08           C  
ATOM    447  CG  GLU B 465      23.120  55.525  23.909  1.00 60.74           C  
ATOM    448  CD  GLU B 465      22.760  56.569  24.966  1.00 63.13           C  
ATOM    449  OE1 GLU B 465      21.661  56.453  25.557  1.00 62.99           O  
ATOM    450  OE2 GLU B 465      23.570  57.502  25.197  1.00 62.09           O1-
ATOM    451  H   GLU B 465      27.100  54.800  24.037  1.00  0.00           H  
ATOM    452  N   LYS B 466      25.542  52.201  24.917  1.00 44.79           N  
ATOM    453  CA  LYS B 466      25.156  50.797  25.012  1.00 46.54           C  
ATOM    454  C   LYS B 466      25.850  50.101  26.181  1.00 46.23           C  
ATOM    455  O   LYS B 466      25.504  48.969  26.511  1.00 46.06           O  
ATOM    456  CB  LYS B 466      25.467  50.057  23.703  1.00 41.70           C  
ATOM    457  CG  LYS B 466      24.565  50.437  22.552  1.00 40.78           C  
ATOM    458  CD  LYS B 466      24.899  49.640  21.301  1.00 39.05           C  
ATOM    459  CE  LYS B 466      24.083  50.101  20.110  1.00 42.44           C  
ATOM    460  NZ  LYS B 466      24.394  49.344  18.874  1.00 40.96           N1+
ATOM    461  H   LYS B 466      26.485  52.412  24.625  1.00  0.00           H  
ATOM    462  HZ1 LYS B 466      25.180  49.771  18.405  1.00  0.00           H  
ATOM    463  HZ2 LYS B 466      24.624  48.389  19.113  1.00  0.00           H  
ATOM    464  HZ3 LYS B 466      23.591  49.352  18.262  1.00  0.00           H  
ATOM    465  N   ALA B 467      26.819  50.775  26.797  1.00 39.22           N  
ATOM    466  CA  ALA B 467      27.641  50.157  27.822  1.00 36.20           C  
ATOM    467  C   ALA B 467      27.308  50.727  29.186  1.00 42.94           C  
ATOM    468  O   ALA B 467      26.804  51.852  29.297  1.00 43.69           O  
ATOM    469  CB  ALA B 467      29.124  50.348  27.505  1.00 30.33           C  
ATOM    470  H   ALA B 467      26.997  51.740  26.553  1.00  0.00           H  
ATOM    471  N   ARG B 468      27.588  49.928  30.215  1.00 48.37           N  
ATOM    472  CA  ARG B 468      27.426  50.325  31.603  1.00 49.93           C  
ATOM    473  C   ARG B 468      28.738  50.903  32.120  1.00 49.15           C  
ATOM    474  O   ARG B 468      29.804  50.635  31.566  1.00 46.71           O  
ATOM    475  CB  ARG B 468      27.009  49.137  32.465  1.00 50.85           C  
ATOM    476  CG  ARG B 468      25.631  48.589  32.164  1.00 47.58           C  
ATOM    477  CD  ARG B 468      25.269  47.480  33.132  1.00 49.23           C  
ATOM    478  NE  ARG B 468      23.982  46.872  32.821  1.00 51.81           N  
ATOM    479  CZ  ARG B 468      22.807  47.260  33.314  1.00 51.81           C  
ATOM    480  NH1 ARG B 468      22.719  48.266  34.174  1.00 46.81           N  
ATOM    481  NH2 ARG B 468      21.709  46.621  32.945  1.00 55.49           N1+
ATOM    482  H   ARG B 468      27.934  48.994  30.050  1.00  0.00           H  
ATOM    483  HE  ARG B 468      24.028  46.097  32.176  1.00  0.00           H  
ATOM    484 HH12 ARG B 468      21.818  48.544  34.535  1.00  0.00           H  
ATOM    485 HH11 ARG B 468      23.554  48.754  34.467  1.00  0.00           H  
ATOM    486 HH22 ARG B 468      20.811  46.906  33.311  1.00  0.00           H  
ATOM    487 HH21 ARG B 468      21.767  45.849  32.297  1.00  0.00           H  
ATOM    488  N   LEU B 469      28.649  51.643  33.218  1.00 48.86           N  
ATOM    489  CA  LEU B 469      29.777  52.396  33.747  1.00 45.66           C  
ATOM    490  C   LEU B 469      31.030  51.543  33.974  1.00 41.94           C  
ATOM    491  O   LEU B 469      32.132  51.969  33.644  1.00 42.84           O  
ATOM    492  CB  LEU B 469      29.372  53.076  35.054  1.00 46.26           C  
ATOM    493  CG  LEU B 469      30.424  54.001  35.664  1.00 46.08           C  
ATOM    494  CD1 LEU B 469      30.650  55.164  34.723  1.00 43.27           C  
ATOM    495  CD2 LEU B 469      30.021  54.491  37.059  1.00 44.44           C  
ATOM    496  H   LEU B 469      27.775  51.699  33.721  1.00  0.00           H  
ATOM    497  N   ASP B 470      30.856  50.359  34.553  1.00 36.18           N  
ATOM    498  CA  ASP B 470      31.979  49.482  34.843  1.00 37.76           C  
ATOM    499  C   ASP B 470      32.868  49.388  33.618  1.00 38.39           C  
ATOM    500  O   ASP B 470      34.042  49.745  33.644  1.00 38.98           O  
ATOM    501  CB  ASP B 470      31.489  48.097  35.258  1.00  0.00           C  
ATOM    502  CG  ASP B 470      31.247  47.889  36.754  1.00  0.00           C  
ATOM    503  OD1 ASP B 470      30.845  46.759  37.117  1.00  0.00           O  
ATOM    504  OD2 ASP B 470      31.430  48.873  37.500  1.00  0.00           O1-
ATOM    505  H   ASP B 470      29.928  50.049  34.802  1.00  0.00           H  
ATOM    506  N   ARG B 471      32.273  48.950  32.526  1.00 40.60           N  
ATOM    507  CA  ARG B 471      33.023  48.696  31.312  1.00 42.26           C  
ATOM    508  C   ARG B 471      33.634  49.975  30.779  1.00 45.21           C  
ATOM    509  O   ARG B 471      34.802  50.007  30.418  1.00 50.50           O  
ATOM    510  CB  ARG B 471      32.126  48.069  30.248  1.00 40.66           C  
ATOM    511  CG  ARG B 471      32.862  47.664  28.985  1.00 41.07           C  
ATOM    512  CD  ARG B 471      31.911  47.093  27.931  1.00 41.89           C  
ATOM    513  NE  ARG B 471      32.620  46.611  26.738  1.00 44.33           N  
ATOM    514  CZ  ARG B 471      32.021  46.196  25.625  1.00 40.70           C  
ATOM    515  NH1 ARG B 471      30.697  46.200  25.545  1.00 40.03           N  
ATOM    516  NH2 ARG B 471      32.744  45.780  24.592  1.00 38.42           N1+
ATOM    517  H   ARG B 471      31.276  48.786  32.525  1.00  0.00           H  
ATOM    518  HE  ARG B 471      33.628  46.607  26.800  1.00  0.00           H  
ATOM    519 HH12 ARG B 471      30.242  45.885  24.701  1.00  0.00           H  
ATOM    520 HH11 ARG B 471      30.145  46.519  26.328  1.00  0.00           H  
ATOM    521 HH22 ARG B 471      32.286  45.466  23.748  1.00  0.00           H  
ATOM    522 HH21 ARG B 471      33.753  45.779  24.650  1.00  0.00           H  
ATOM    523  N   ILE B 472      32.830  51.026  30.740  1.00 43.62           N  
ATOM    524  CA  ILE B 472      33.277  52.298  30.203  1.00 42.41           C  
ATOM    525  C   ILE B 472      34.552  52.767  30.886  1.00 45.58           C  
ATOM    526  O   ILE B 472      35.509  53.164  30.233  1.00 50.11           O  
ATOM    527  CB  ILE B 472      32.217  53.387  30.355  1.00 42.18           C  
ATOM    528  CG1 ILE B 472      30.894  52.935  29.742  1.00 37.14           C  
ATOM    529  CG2 ILE B 472      32.674  54.650  29.642  1.00 46.76           C  
ATOM    530  CD1 ILE B 472      29.752  53.906  29.942  1.00 34.42           C  
ATOM    531  H   ILE B 472      31.885  50.951  31.088  1.00  0.00           H  
ATOM    532  N   LEU B 473      34.572  52.703  32.206  1.00 46.12           N  
ATOM    533  CA  LEU B 473      35.721  53.202  32.942  1.00 49.91           C  
ATOM    534  C   LEU B 473      36.941  52.294  32.827  1.00 54.29           C  
ATOM    535  O   LEU B 473      38.038  52.668  33.239  1.00 56.23           O  
ATOM    536  CB  LEU B 473      35.354  53.387  34.405  1.00 50.16           C  
ATOM    537  CG  LEU B 473      34.387  54.531  34.690  1.00 51.83           C  
ATOM    538  CD1 LEU B 473      33.951  54.504  36.143  1.00 53.32           C  
ATOM    539  CD2 LEU B 473      35.030  55.858  34.361  1.00 49.41           C  
ATOM    540  H   LEU B 473      33.787  52.308  32.704  1.00  0.00           H  
ATOM    541  N   ASN B 474      36.748  51.109  32.268  1.00 53.75           N  
ATOM    542  CA  ASN B 474      37.847  50.167  32.109  1.00 51.69           C  
ATOM    543  C   ASN B 474      38.397  50.151  30.697  1.00 49.86           C  
ATOM    544  O   ASN B 474      39.422  49.528  30.417  1.00 51.81           O  
ATOM    545  CB  ASN B 474      37.392  48.781  32.507  1.00 51.26           C  
ATOM    546  CG  ASN B 474      37.544  48.536  33.978  1.00 53.71           C  
ATOM    547  OD1 ASN B 474      38.658  48.353  34.474  1.00 57.20           O  
ATOM    548  ND2 ASN B 474      36.430  48.521  34.695  1.00 52.98           N  
ATOM    549  H   ASN B 474      35.827  50.847  31.945  1.00  0.00           H  
ATOM    550 HD22 ASN B 474      36.472  48.359  35.691  1.00  0.00           H  
ATOM    551 HD21 ASN B 474      35.538  48.671  34.245  1.00  0.00           H  
ATOM    552  N   ASN B 475      37.710  50.855  29.808  1.00 46.92           N  
ATOM    553  CA  ASN B 475      38.139  50.941  28.437  1.00 46.14           C  
ATOM    554  C   ASN B 475      39.442  51.754  28.295  1.00 47.98           C  
ATOM    555  O   ASN B 475      39.480  52.920  28.652  1.00 53.72           O  
ATOM    556  CB  ASN B 475      37.011  51.518  27.580  1.00 45.47           C  
ATOM    557  CG  ASN B 475      37.173  51.198  26.114  1.00 44.74           C  
ATOM    558  OD1 ASN B 475      37.524  52.065  25.320  1.00 43.66           O  
ATOM    559  ND2 ASN B 475      36.889  49.957  25.739  1.00 42.97           N  
ATOM    560  H   ASN B 475      36.871  51.342  30.089  1.00  0.00           H  
ATOM    561 HD22 ASN B 475      36.981  49.688  24.769  1.00  0.00           H  
ATOM    562 HD21 ASN B 475      36.582  49.280  26.423  1.00  0.00           H  
ATOM    563  N   ASN B 476      40.492  51.123  27.770  1.00 44.50           N  
ATOM    564  CA  ASN B 476      41.780  51.723  27.540  1.00 46.62           C  
ATOM    565  C   ASN B 476      41.600  53.040  26.829  1.00 56.63           C  
ATOM    566  O   ASN B 476      42.033  54.075  27.311  1.00 53.00           O  
ATOM    567  CB  ASN B 476      42.662  50.761  26.722  1.00 50.05           C  
ATOM    568  CG  ASN B 476      43.087  49.529  27.514  1.00 56.02           C  
ATOM    569  OD1 ASN B 476      42.948  49.488  28.736  1.00 58.02           O  
ATOM    570  ND2 ASN B 476      43.636  48.519  26.816  1.00 59.86           N  
ATOM    571  H   ASN B 476      40.415  50.152  27.501  1.00  0.00           H  
ATOM    572 HD22 ASN B 476      43.934  47.680  27.292  1.00  0.00           H  
ATOM    573 HD21 ASN B 476      43.749  48.599  25.816  1.00  0.00           H  
ATOM    574  N   GLU B 477      40.918  52.987  25.690  1.00 79.72           N  
ATOM    575  CA  GLU B 477      40.749  54.174  24.848  1.00 86.52           C  
ATOM    576  C   GLU B 477      40.048  55.269  25.644  1.00 85.07           C  
ATOM    577  O   GLU B 477      40.535  56.397  25.719  1.00 85.03           O  
ATOM    578  CB  GLU B 477      39.964  53.859  23.554  1.00 82.82           C  
ATOM    579  CG  GLU B 477      40.700  52.991  22.516  1.00 79.94           C  
ATOM    580  CD  GLU B 477      41.070  51.584  23.055  1.00 88.50           C  
ATOM    581  OE1 GLU B 477      40.220  50.740  23.426  1.00 86.07           O  
ATOM    582  OE2 GLU B 477      42.275  51.300  23.115  1.00 90.94           O1-
ATOM    583  H   GLU B 477      40.505  52.116  25.388  1.00  0.00           H  
ATOM    584  N   ILE B 478      38.930  54.918  26.275  1.00 66.78           N  
ATOM    585  CA  ILE B 478      38.175  55.876  27.074  1.00 54.94           C  
ATOM    586  C   ILE B 478      39.028  56.406  28.215  1.00 53.16           C  
ATOM    587  O   ILE B 478      38.957  57.573  28.573  1.00 56.93           O  
ATOM    588  CB  ILE B 478      36.915  55.251  27.657  1.00 51.69           C  
ATOM    589  CG1 ILE B 478      35.972  54.793  26.532  1.00 52.69           C  
ATOM    590  CG2 ILE B 478      36.215  56.249  28.568  1.00 52.86           C  
ATOM    591  CD1 ILE B 478      35.336  55.934  25.757  1.00 55.45           C  
ATOM    592  H   ILE B 478      38.586  53.971  26.206  1.00  0.00           H  
ATOM    593  N   ARG B 479      39.855  55.537  28.767  1.00 48.31           N  
ATOM    594  CA  ARG B 479      40.714  55.892  29.880  1.00 46.33           C  
ATOM    595  C   ARG B 479      41.799  56.878  29.463  1.00 48.70           C  
ATOM    596  O   ARG B 479      42.119  57.798  30.205  1.00 49.90           O  
ATOM    597  CB  ARG B 479      41.347  54.632  30.448  1.00 52.93           C  
ATOM    598  CG  ARG B 479      41.573  54.650  31.926  1.00 61.49           C  
ATOM    599  CD  ARG B 479      41.542  53.242  32.479  1.00 65.00           C  
ATOM    600  NE  ARG B 479      42.335  52.322  31.668  1.00 71.25           N  
ATOM    601  CZ  ARG B 479      42.258  50.996  31.749  1.00 76.60           C  
ATOM    602  NH1 ARG B 479      41.420  50.420  32.608  1.00 76.97           N  
ATOM    603  NH2 ARG B 479      43.019  50.236  30.967  1.00 77.29           N1+
ATOM    604  H   ARG B 479      39.902  54.591  28.415  1.00  0.00           H  
ATOM    605  HE  ARG B 479      42.973  52.752  31.013  1.00  0.00           H  
ATOM    606 HH12 ARG B 479      41.366  49.414  32.665  1.00  0.00           H  
ATOM    607 HH11 ARG B 479      40.837  50.991  33.205  1.00  0.00           H  
ATOM    608 HH22 ARG B 479      42.959  49.229  31.030  1.00  0.00           H  
ATOM    609 HH21 ARG B 479      43.656  50.664  30.311  1.00  0.00           H  
ATOM    610  N   GLN B 480      42.352  56.688  28.266  1.00 51.18           N  
ATOM    611  CA  GLN B 480      43.438  57.533  27.778  1.00 53.45           C  
ATOM    612  C   GLN B 480      42.953  58.956  27.556  1.00 53.72           C  
ATOM    613  O   GLN B 480      43.700  59.910  27.770  1.00 57.75           O  
ATOM    614  CB  GLN B 480      44.025  56.981  26.476  1.00 58.57           C  
ATOM    615  CG  GLN B 480      44.672  55.621  26.619  1.00 66.91           C  
ATOM    616  CD  GLN B 480      45.145  55.043  25.293  1.00 74.12           C  
ATOM    617  OE1 GLN B 480      45.464  55.779  24.359  1.00 77.22           O  
ATOM    618  NE2 GLN B 480      45.185  53.709  25.201  1.00 75.83           N  
ATOM    619  H   GLN B 480      42.022  55.942  27.670  1.00  0.00           H  
ATOM    620 HE22 GLN B 480      45.491  53.270  24.344  1.00  0.00           H  
ATOM    621 HE21 GLN B 480      44.909  53.140  25.989  1.00  0.00           H  
ATOM    622  N   MET B 481      41.706  59.096  27.113  1.00 52.34           N  
ATOM    623  CA  MET B 481      41.145  60.421  26.840  1.00 53.73           C  
ATOM    624  C   MET B 481      40.854  61.174  28.127  1.00 55.64           C  
ATOM    625  O   MET B 481      41.242  62.332  28.280  1.00 58.30           O  
ATOM    626  CB  MET B 481      39.872  60.312  26.006  1.00 52.51           C  
ATOM    627  CG  MET B 481      40.091  59.745  24.619  1.00 51.60           C  
ATOM    628  SD  MET B 481      38.652  59.945  23.552  1.00 61.05           S  
ATOM    629  CE  MET B 481      37.444  58.916  24.408  1.00 54.53           C  
ATOM    630  H   MET B 481      41.129  58.281  26.960  1.00  0.00           H  
ATOM    631  N   ILE B 482      40.153  60.514  29.042  1.00 54.72           N  
ATOM    632  CA  ILE B 482      39.922  61.084  30.358  1.00 55.28           C  
ATOM    633  C   ILE B 482      41.229  61.625  30.912  1.00 55.87           C  
ATOM    634  O   ILE B 482      41.323  62.793  31.277  1.00 58.89           O  
ATOM    635  CB  ILE B 482      39.349  60.055  31.348  1.00 54.59           C  
ATOM    636  CG1 ILE B 482      37.965  59.595  30.889  1.00 48.05           C  
ATOM    637  CG2 ILE B 482      39.267  60.663  32.750  1.00 58.05           C  
ATOM    638  CD1 ILE B 482      37.300  58.613  31.815  1.00 43.68           C  
ATOM    639  H   ILE B 482      39.773  59.604  28.827  1.00  0.00           H  
ATOM    640  N   THR B 483      42.235  60.762  30.970  1.00 52.86           N  
ATOM    641  CA  THR B 483      43.542  61.150  31.478  1.00 54.55           C  
ATOM    642  C   THR B 483      44.131  62.347  30.736  1.00 55.14           C  
ATOM    643  O   THR B 483      44.638  63.284  31.350  1.00 52.92           O  
ATOM    644  CB  THR B 483      44.532  59.989  31.388  1.00 55.37           C  
ATOM    645  OG1 THR B 483      44.055  58.895  32.180  1.00 59.13           O  
ATOM    646  CG2 THR B 483      45.896  60.422  31.892  1.00 56.50           C  
ATOM    647  H   THR B 483      42.102  59.810  30.659  1.00  0.00           H  
ATOM    648  HG1 THR B 483      43.299  58.505  31.720  1.00  0.00           H  
ATOM    649  N   ALA B 484      44.061  62.308  29.411  1.00 56.53           N  
ATOM    650  CA  ALA B 484      44.641  63.359  28.587  1.00 59.63           C  
ATOM    651  C   ALA B 484      43.937  64.711  28.737  1.00 63.38           C  
ATOM    652  O   ALA B 484      44.588  65.762  28.669  1.00 62.67           O  
ATOM    653  CB  ALA B 484      44.629  62.935  27.141  1.00 57.64           C  
ATOM    654  H   ALA B 484      43.596  61.537  28.953  1.00  0.00           H  
ATOM    655  N   PHE B 485      42.618  64.688  28.932  1.00 64.14           N  
ATOM    656  CA  PHE B 485      41.862  65.926  29.117  1.00 63.13           C  
ATOM    657  C   PHE B 485      42.028  66.442  30.544  1.00 69.15           C  
ATOM    658  O   PHE B 485      42.052  67.654  30.766  1.00 70.57           O  
ATOM    659  CB  PHE B 485      40.379  65.712  28.788  1.00 57.96           C  
ATOM    660  CG  PHE B 485      40.127  65.253  27.378  1.00 55.42           C  
ATOM    661  CD1 PHE B 485      41.032  65.534  26.374  1.00 54.21           C  
ATOM    662  CD2 PHE B 485      38.983  64.534  27.058  1.00 57.39           C  
ATOM    663  CE1 PHE B 485      40.806  65.116  25.084  1.00 54.22           C  
ATOM    664  CE2 PHE B 485      38.749  64.113  25.766  1.00 57.06           C  
ATOM    665  CZ  PHE B 485      39.664  64.401  24.776  1.00 55.91           C  
ATOM    666  H   PHE B 485      42.126  63.806  28.953  1.00  0.00           H  
ATOM    667  N   GLY B 486      42.169  65.520  31.497  1.00 72.43           N  
ATOM    668  CA  GLY B 486      42.378  65.860  32.897  1.00 75.15           C  
ATOM    669  C   GLY B 486      41.277  66.702  33.531  1.00 77.43           C  
ATOM    670  O   GLY B 486      41.504  67.371  34.546  1.00 80.21           O  
ATOM    671  H   GLY B 486      42.132  64.539  31.260  1.00  0.00           H  
ATOM    672  N   THR B 487      40.081  66.651  32.947  1.00 74.77           N  
ATOM    673  CA  THR B 487      38.958  67.463  33.409  1.00 73.78           C  
ATOM    674  C   THR B 487      38.021  66.673  34.306  1.00 72.36           C  
ATOM    675  O   THR B 487      37.132  67.245  34.935  1.00 76.02           O  
ATOM    676  CB  THR B 487      38.137  68.022  32.222  1.00 72.13           C  
ATOM    677  OG1 THR B 487      37.538  66.954  31.478  1.00 70.33           O  
ATOM    678  CG2 THR B 487      39.014  68.815  31.316  1.00 70.79           C  
ATOM    679  H   THR B 487      39.930  66.037  32.159  1.00  0.00           H  
ATOM    680  HG1 THR B 487      36.804  66.606  32.008  1.00  0.00           H  
ATOM    681  N   GLY B 488      38.210  65.357  34.340  1.00 64.13           N  
ATOM    682  CA  GLY B 488      37.317  64.477  35.062  1.00 56.47           C  
ATOM    683  C   GLY B 488      36.024  64.293  34.290  1.00 54.85           C  
ATOM    684  O   GLY B 488      35.794  64.971  33.287  1.00 51.46           O  
ATOM    685  H   GLY B 488      38.995  64.947  33.854  1.00  0.00           H  
ATOM    686  N   ILE B 489      35.189  63.364  34.747  1.00 58.73           N  
ATOM    687  CA  ILE B 489      33.922  63.067  34.077  1.00 63.02           C  
ATOM    688  C   ILE B 489      32.759  63.255  35.032  1.00 64.11           C  
ATOM    689  O   ILE B 489      32.913  63.145  36.250  1.00 58.26           O  
ATOM    690  CB  ILE B 489      33.881  61.622  33.515  1.00 62.87           C  
ATOM    691  CG1 ILE B 489      34.041  60.599  34.643  1.00 61.80           C  
ATOM    692  CG2 ILE B 489      34.965  61.431  32.449  1.00 60.59           C  
ATOM    693  CD1 ILE B 489      34.012  59.159  34.186  1.00 57.07           C  
ATOM    694  H   ILE B 489      35.421  62.841  35.579  1.00  0.00           H  
ATOM    695  N   GLY B 490      31.596  63.547  34.457  1.00 69.28           N  
ATOM    696  CA  GLY B 490      30.381  63.727  35.222  1.00 73.10           C  
ATOM    697  C   GLY B 490      30.495  64.880  36.197  1.00 75.52           C  
ATOM    698  O   GLY B 490      31.197  65.851  35.934  1.00 73.60           O  
ATOM    699  H   GLY B 490      31.541  63.651  33.454  1.00  0.00           H  
ATOM    700  N   GLY B 491      29.784  64.780  37.315  1.00 78.09           N  
ATOM    701  CA  GLY B 491      29.809  65.809  38.336  1.00 79.06           C  
ATOM    702  C   GLY B 491      31.218  66.263  38.670  1.00 79.82           C  
ATOM    703  O   GLY B 491      31.447  67.444  38.940  1.00 83.31           O  
ATOM    704  H   GLY B 491      29.203  63.969  37.472  1.00  0.00           H  
ATOM    705  N   ASP B 492      32.164  65.325  38.627  1.00 74.81           N  
ATOM    706  CA  ASP B 492      33.566  65.633  38.908  1.00 69.50           C  
ATOM    707  C   ASP B 492      34.226  66.369  37.753  1.00 66.04           C  
ATOM    708  O   ASP B 492      35.392  66.754  37.842  1.00 64.60           O  
ATOM    709  CB  ASP B 492      34.339  64.355  39.214  1.00 66.66           C  
ATOM    710  CG  ASP B 492      33.902  63.712  40.500  1.00 70.27           C  
ATOM    711  OD1 ASP B 492      33.081  64.320  41.216  1.00 75.28           O  
ATOM    712  OD2 ASP B 492      34.384  62.609  40.802  1.00 70.67           O1-
ATOM    713  H   ASP B 492      31.921  64.372  38.396  1.00  0.00           H  
ATOM    714  N   PHE B 493      33.472  66.567  36.675  1.00 65.16           N  
ATOM    715  CA  PHE B 493      33.991  67.249  35.504  1.00 63.36           C  
ATOM    716  C   PHE B 493      34.355  68.671  35.879  1.00 63.82           C  
ATOM    717  O   PHE B 493      33.492  69.459  36.271  1.00 66.43           O  
ATOM    718  CB  PHE B 493      32.988  67.249  34.348  1.00 61.89           C  
ATOM    719  CG  PHE B 493      33.487  67.952  33.130  1.00 61.78           C  
ATOM    720  CD1 PHE B 493      33.319  69.309  32.986  1.00 64.34           C  
ATOM    721  CD2 PHE B 493      34.149  67.262  32.140  1.00 60.85           C  
ATOM    722  CE1 PHE B 493      33.800  69.961  31.879  1.00 63.34           C  
ATOM    723  CE2 PHE B 493      34.626  67.918  31.023  1.00 60.88           C  
ATOM    724  CZ  PHE B 493      34.444  69.266  30.897  1.00 60.57           C  
ATOM    725  H   PHE B 493      32.516  66.241  36.660  1.00  0.00           H  
ATOM    726  N   ASP B 494      35.633  68.994  35.752  1.00 62.61           N  
ATOM    727  CA  ASP B 494      36.111  70.320  36.060  1.00 60.67           C  
ATOM    728  C   ASP B 494      36.706  70.940  34.815  1.00 58.74           C  
ATOM    729  O   ASP B 494      37.906  70.840  34.571  1.00 55.39           O  
ATOM    730  CB  ASP B 494      37.139  70.279  37.185  1.00 63.34           C  
ATOM    731  CG  ASP B 494      37.428  71.647  37.746  1.00 65.40           C  
ATOM    732  OD1 ASP B 494      36.884  72.631  37.202  1.00 66.25           O  
ATOM    733  OD2 ASP B 494      38.193  71.746  38.718  1.00 65.18           O1-
ATOM    734  H   ASP B 494      36.299  68.304  35.434  1.00  0.00           H  
ATOM    735  N   LEU B 495      35.853  71.586  34.027  1.00 65.33           N  
ATOM    736  CA  LEU B 495      36.287  72.283  32.819  1.00 70.34           C  
ATOM    737  C   LEU B 495      37.525  73.146  33.084  1.00 68.01           C  
ATOM    738  O   LEU B 495      38.261  73.479  32.163  1.00 71.40           O  
ATOM    739  CB  LEU B 495      35.141  73.149  32.259  1.00 73.17           C  
ATOM    740  CG  LEU B 495      35.409  73.973  30.986  1.00 74.25           C  
ATOM    741  CD1 LEU B 495      35.708  73.091  29.774  1.00 72.83           C  
ATOM    742  CD2 LEU B 495      34.244  74.899  30.675  1.00 72.98           C  
ATOM    743  H   LEU B 495      34.870  71.606  34.257  1.00  0.00           H  
ATOM    744  N   ALA B 496      37.754  73.497  34.343  1.00 60.98           N  
ATOM    745  CA  ALA B 496      38.876  74.347  34.693  1.00 61.89           C  
ATOM    746  C   ALA B 496      40.195  73.598  34.618  1.00 59.27           C  
ATOM    747  O   ALA B 496      41.256  74.212  34.586  1.00 56.44           O  
ATOM    748  CB  ALA B 496      38.684  74.917  36.076  1.00 63.09           C  
ATOM    749  H   ALA B 496      37.142  73.172  35.077  1.00  0.00           H  
ATOM    750  N   LYS B 497      40.135  72.274  34.600  1.00 57.77           N  
ATOM    751  CA  LYS B 497      41.355  71.488  34.574  1.00 58.53           C  
ATOM    752  C   LYS B 497      41.716  71.026  33.165  1.00 61.22           C  
ATOM    753  O   LYS B 497      42.705  70.330  32.979  1.00 61.06           O  
ATOM    754  CB  LYS B 497      41.225  70.293  35.502  1.00 59.11           C  
ATOM    755  CG  LYS B 497      41.141  70.678  36.957  1.00 61.33           C  
ATOM    756  CD  LYS B 497      41.011  69.450  37.821  1.00 66.57           C  
ATOM    757  CE  LYS B 497      40.865  69.825  39.285  1.00 70.58           C  
ATOM    758  NZ  LYS B 497      40.570  68.646  40.140  1.00 70.27           N1+
ATOM    759  H   LYS B 497      39.238  71.809  34.606  1.00  0.00           H  
ATOM    760  HZ1 LYS B 497      39.698  68.227  39.846  1.00  0.00           H  
ATOM    761  HZ2 LYS B 497      41.315  67.970  40.051  1.00  0.00           H  
ATOM    762  HZ3 LYS B 497      40.494  68.938  41.104  1.00  0.00           H  
ATOM    763  N   ALA B 498      40.921  71.422  32.175  1.00 70.53           N  
ATOM    764  CA  ALA B 498      41.182  71.068  30.768  1.00 75.14           C  
ATOM    765  C   ALA B 498      42.583  71.444  30.282  1.00 73.29           C  
ATOM    766  O   ALA B 498      42.960  72.619  30.265  1.00 80.74           O  
ATOM    767  CB  ALA B 498      40.124  71.721  29.871  1.00 76.53           C  
ATOM    768  H   ALA B 498      40.106  71.984  32.376  1.00  0.00           H  
ATOM    769  N   ARG B 499      43.344  70.427  29.873  1.00 60.33           N  
ATOM    770  CA  ARG B 499      44.739  70.616  29.501  1.00 58.62           C  
ATOM    771  C   ARG B 499      44.885  71.124  28.070  1.00 57.07           C  
ATOM    772  O   ARG B 499      45.978  71.516  27.639  1.00 58.64           O  
ATOM    773  CB  ARG B 499      45.510  69.308  29.670  1.00 62.88           C  
ATOM    774  CG  ARG B 499      45.484  68.737  31.096  1.00 67.03           C  
ATOM    775  CD  ARG B 499      46.534  67.648  31.283  1.00 66.34           C  
ATOM    776  NE  ARG B 499      46.603  66.755  30.119  1.00 66.63           N  
ATOM    777  CZ  ARG B 499      47.535  66.800  29.168  1.00 61.45           C  
ATOM    778  NH1 ARG B 499      47.479  65.936  28.159  1.00 56.68           N  
ATOM    779  NH2 ARG B 499      48.527  67.690  29.217  1.00 57.78           N1+
ATOM    780  H   ARG B 499      42.955  69.497  29.816  1.00  0.00           H  
ATOM    781  HE  ARG B 499      45.867  66.065  30.072  1.00  0.00           H  
ATOM    782 HH12 ARG B 499      48.181  65.962  27.433  1.00  0.00           H  
ATOM    783 HH11 ARG B 499      46.735  65.254  28.119  1.00  0.00           H  
ATOM    784 HH22 ARG B 499      49.225  67.710  28.488  1.00  0.00           H  
ATOM    785 HH21 ARG B 499      48.580  68.346  29.985  1.00  0.00           H  
ATOM    786  N   TYR B 500      43.769  71.119  27.342  1.00 53.09           N  
ATOM    787  CA  TYR B 500      43.694  71.650  25.987  1.00 44.31           C  
ATOM    788  C   TYR B 500      42.381  72.377  25.796  1.00 45.87           C  
ATOM    789  O   TYR B 500      41.337  71.905  26.227  1.00 45.54           O  
ATOM    790  CB  TYR B 500      43.790  70.537  24.967  1.00 41.71           C  
ATOM    791  CG  TYR B 500      44.939  69.598  25.185  1.00 45.50           C  
ATOM    792  CD1 TYR B 500      46.179  69.860  24.631  1.00 47.61           C  
ATOM    793  CD2 TYR B 500      44.781  68.440  25.937  1.00 43.67           C  
ATOM    794  CE1 TYR B 500      47.232  69.000  24.814  1.00 48.06           C  
ATOM    795  CE2 TYR B 500      45.826  67.577  26.130  1.00 46.21           C  
ATOM    796  CZ  TYR B 500      47.051  67.857  25.565  1.00 50.60           C  
ATOM    797  OH  TYR B 500      48.099  66.994  25.758  1.00 54.13           O  
ATOM    798  H   TYR B 500      42.918  70.735  27.725  1.00  0.00           H  
ATOM    799  HH  TYR B 500      48.996  67.356  25.539  1.00  0.00           H  
ATOM    800  N   HIS B 501      42.419  73.501  25.108  1.00 51.99           N  
ATOM    801  CA  HIS B 501      41.217  74.297  24.919  1.00 57.65           C  
ATOM    802  C   HIS B 501      40.556  73.972  23.588  1.00 59.88           C  
ATOM    803  O   HIS B 501      39.365  74.237  23.396  1.00 58.74           O  
ATOM    804  CB  HIS B 501      41.547  75.771  25.010  1.00 62.09           C  
ATOM    805  CG  HIS B 501      41.610  76.278  26.432  1.00 70.51           C  
ATOM    806  ND1 HIS B 501      42.402  75.914  27.450  1.00 73.06           N  
ATOM    807  CD2 HIS B 501      40.762  77.254  26.893  1.00 72.88           C  
ATOM    808  CE1 HIS B 501      42.031  76.702  28.536  1.00 72.80           C  
ATOM    809  NE2 HIS B 501      41.061  77.485  28.167  1.00 73.21           N  
ATOM    810  H   HIS B 501      43.289  73.819  24.706  1.00  0.00           H  
ATOM    811  HD1 HIS B 501      43.143  75.142  27.309  1.00  0.00           H  
ATOM    812  N   LYS B 502      41.339  73.410  22.673  1.00 63.13           N  
ATOM    813  CA  LYS B 502      40.812  72.810  21.446  1.00 63.19           C  
ATOM    814  C   LYS B 502      40.988  71.306  21.466  1.00 59.20           C  
ATOM    815  O   LYS B 502      42.114  70.817  21.455  1.00 59.46           O  
ATOM    816  CB  LYS B 502      41.503  73.362  20.199  1.00 64.23           C  
ATOM    817  CG  LYS B 502      40.918  74.660  19.691  1.00 61.81           C  
ATOM    818  CD  LYS B 502      41.413  74.998  18.292  1.00 57.19           C  
ATOM    819  CE  LYS B 502      40.933  76.366  17.850  1.00 58.09           C  
ATOM    820  NZ  LYS B 502      40.803  77.311  18.995  1.00 61.66           N1+
ATOM    821  H   LYS B 502      42.339  73.385  22.810  1.00  0.00           H  
ATOM    822  HZ1 LYS B 502      41.701  77.422  19.445  1.00  0.00           H  
ATOM    823  HZ2 LYS B 502      40.482  78.207  18.659  1.00  0.00           H  
ATOM    824  HZ3 LYS B 502      40.137  76.943  19.661  1.00  0.00           H  
ATOM    825  N   ILE B 503      39.875  70.584  21.490  1.00 54.11           N  
ATOM    826  CA  ILE B 503      39.893  69.137  21.320  1.00 52.99           C  
ATOM    827  C   ILE B 503      39.338  68.806  19.938  1.00 55.35           C  
ATOM    828  O   ILE B 503      38.163  69.037  19.654  1.00 56.39           O  
ATOM    829  CB  ILE B 503      39.074  68.414  22.407  1.00 50.97           C  
ATOM    830  CG1 ILE B 503      39.707  68.642  23.784  1.00 53.82           C  
ATOM    831  CG2 ILE B 503      38.975  66.922  22.107  1.00 43.80           C  
ATOM    832  CD1 ILE B 503      39.140  69.838  24.525  1.00 55.31           C  
ATOM    833  H   ILE B 503      38.982  71.037  21.628  1.00  0.00           H  
ATOM    834  N   VAL B 504      40.185  68.235  19.094  1.00 56.57           N  
ATOM    835  CA  VAL B 504      39.865  68.064  17.685  1.00 58.04           C  
ATOM    836  C   VAL B 504      39.624  66.616  17.288  1.00 54.47           C  
ATOM    837  O   VAL B 504      40.441  65.750  17.567  1.00 59.49           O  
ATOM    838  CB  VAL B 504      40.987  68.619  16.812  1.00 61.68           C  
ATOM    839  CG1 VAL B 504      40.630  68.515  15.333  1.00 59.67           C  
ATOM    840  CG2 VAL B 504      41.270  70.059  17.201  1.00 64.14           C  
ATOM    841  H   VAL B 504      41.081  67.905  19.425  1.00  0.00           H  
ATOM    842  N   ILE B 505      38.504  66.375  16.620  1.00 48.07           N  
ATOM    843  CA  ILE B 505      38.179  65.060  16.081  1.00 48.96           C  
ATOM    844  C   ILE B 505      38.671  64.940  14.636  1.00 53.55           C  
ATOM    845  O   ILE B 505      38.102  65.551  13.730  1.00 53.79           O  
ATOM    846  CB  ILE B 505      36.658  64.793  16.109  1.00 45.42           C  
ATOM    847  CG1 ILE B 505      36.112  64.958  17.525  1.00 42.55           C  
ATOM    848  CG2 ILE B 505      36.353  63.405  15.559  1.00 44.90           C  
ATOM    849  CD1 ILE B 505      34.606  64.851  17.615  1.00 40.85           C  
ATOM    850  H   ILE B 505      37.837  67.118  16.468  1.00  0.00           H  
ATOM    851  N   MET B 506      39.709  64.140  14.420  1.00 56.21           N  
ATOM    852  CA  MET B 506      40.274  63.974  13.083  1.00 59.24           C  
ATOM    853  C   MET B 506      40.103  62.533  12.564  1.00 57.54           C  
ATOM    854  O   MET B 506      40.824  61.630  12.977  1.00 60.25           O  
ATOM    855  CB  MET B 506      41.758  64.367  13.095  1.00 61.72           C  
ATOM    856  CG  MET B 506      42.313  64.779  11.732  1.00 60.49           C  
ATOM    857  SD  MET B 506      44.039  65.286  11.828  1.00 57.62           S  
ATOM    858  CE  MET B 506      44.818  64.127  10.714  1.00 85.80           C  
ATOM    859  H   MET B 506      40.124  63.632  15.188  1.00  0.00           H  
ATOM    860  N   THR B 507      39.158  62.326  11.650  1.00 52.59           N  
ATOM    861  CA  THR B 507      38.902  60.997  11.096  1.00 48.84           C  
ATOM    862  C   THR B 507      38.919  61.005   9.561  1.00 52.26           C  
ATOM    863  O   THR B 507      38.918  62.064   8.942  1.00 54.52           O  
ATOM    864  CB  THR B 507      37.554  60.442  11.601  1.00 43.15           C  
ATOM    865  OG1 THR B 507      36.475  61.277  11.161  1.00 45.31           O  
ATOM    866  CG2 THR B 507      37.559  60.369  13.126  1.00 37.97           C  
ATOM    867  H   THR B 507      38.596  63.098  11.321  1.00  0.00           H  
ATOM    868  HG1 THR B 507      35.696  60.694  11.172  1.00  0.00           H  
ATOM    869  N   ASP B 508      38.955  59.814   8.959  1.00 50.09           N  
ATOM    870  CA  ASP B 508      38.922  59.660   7.506  1.00 41.34           C  
ATOM    871  C   ASP B 508      37.663  60.275   6.910  1.00 47.13           C  
ATOM    872  O   ASP B 508      36.627  60.350   7.576  1.00 46.14           O  
ATOM    873  CB  ASP B 508      38.981  58.184   7.118  1.00 40.04           C  
ATOM    874  CG  ASP B 508      40.399  57.620   7.151  1.00 41.86           C  
ATOM    875  OD1 ASP B 508      41.278  58.281   7.747  1.00 44.40           O  
ATOM    876  OD2 ASP B 508      40.597  56.506   6.603  1.00 42.90           O1-
ATOM    877  H   ASP B 508      39.007  58.970   9.511  1.00  0.00           H  
ATOM    878  N   ALA B 509      37.739  60.690   5.647  1.00 51.90           N  
ATOM    879  CA  ALA B 509      36.558  61.194   4.948  1.00 52.89           C  
ATOM    880  C   ALA B 509      35.738  60.052   4.353  1.00 56.00           C  
ATOM    881  O   ALA B 509      35.321  60.121   3.198  1.00 62.07           O  
ATOM    882  CB  ALA B 509      36.962  62.159   3.872  1.00 51.84           C  
ATOM    883  H   ALA B 509      38.621  60.659   5.157  1.00  0.00           H  
ATOM    884  N   ASP B 510      35.522  58.999   5.142  1.00 46.47           N  
ATOM    885  CA  ASP B 510      34.647  57.907   4.740  1.00 36.72           C  
ATOM    886  C   ASP B 510      33.573  57.696   5.797  1.00 36.66           C  
ATOM    887  O   ASP B 510      33.523  58.401   6.797  1.00 36.62           O  
ATOM    888  CB  ASP B 510      35.448  56.623   4.520  1.00 35.22           C  
ATOM    889  CG  ASP B 510      36.477  56.370   5.598  1.00 35.86           C  
ATOM    890  OD1 ASP B 510      36.168  56.577   6.775  1.00 32.66           O  
ATOM    891  OD2 ASP B 510      37.603  55.943   5.276  1.00 39.10           O1-
ATOM    892  H   ASP B 510      35.971  58.944   6.046  1.00  0.00           H  
ATOM    893  N   VAL B 511      32.712  56.719   5.553  1.00 37.83           N  
ATOM    894  CA  VAL B 511      31.591  56.456   6.444  1.00 35.01           C  
ATOM    895  C   VAL B 511      32.041  55.841   7.756  1.00 37.14           C  
ATOM    896  O   VAL B 511      31.385  56.027   8.775  1.00 38.88           O  
ATOM    897  CB  VAL B 511      30.543  55.527   5.801  1.00 35.53           C  
ATOM    898  CG1 VAL B 511      29.793  56.251   4.689  1.00 28.36           C  
ATOM    899  CG2 VAL B 511      31.182  54.251   5.297  1.00 35.63           C  
ATOM    900  H   VAL B 511      32.826  56.139   4.734  1.00  0.00           H  
ATOM    901  N   ASP B 512      33.164  55.129   7.746  1.00 37.61           N  
ATOM    902  CA  ASP B 512      33.698  54.574   8.985  1.00 32.75           C  
ATOM    903  C   ASP B 512      34.237  55.692   9.843  1.00 36.53           C  
ATOM    904  O   ASP B 512      34.059  55.679  11.046  1.00 36.29           O  
ATOM    905  CB  ASP B 512      34.796  53.554   8.726  1.00 31.27           C  
ATOM    906  CG  ASP B 512      34.285  52.324   8.061  1.00 39.82           C  
ATOM    907  OD1 ASP B 512      33.587  51.534   8.729  1.00 41.18           O  
ATOM    908  OD2 ASP B 512      34.586  52.146   6.864  1.00 48.93           O1-
ATOM    909  H   ASP B 512      33.653  54.969   6.877  1.00  0.00           H  
ATOM    910  N   GLY B 513      34.911  56.652   9.216  1.00 41.90           N  
ATOM    911  CA  GLY B 513      35.452  57.804   9.916  1.00 36.63           C  
ATOM    912  C   GLY B 513      34.353  58.680  10.476  1.00 36.17           C  
ATOM    913  O   GLY B 513      34.544  59.385  11.456  1.00 39.53           O  
ATOM    914  H   GLY B 513      35.062  56.594   8.219  1.00  0.00           H  
ATOM    915  N   ALA B 514      33.190  58.628   9.843  1.00 36.00           N  
ATOM    916  CA  ALA B 514      32.026  59.353  10.322  1.00 34.67           C  
ATOM    917  C   ALA B 514      31.381  58.568  11.440  1.00 34.69           C  
ATOM    918  O   ALA B 514      30.836  59.145  12.353  1.00 41.28           O  
ATOM    919  CB  ALA B 514      31.042  59.595   9.195  1.00 38.56           C  
ATOM    920  H   ALA B 514      33.096  58.074   9.003  1.00  0.00           H  
ATOM    921  N   HIE B 515      31.459  57.247  11.372  1.00 39.40           N  
ATOM    922  CA  HIE B 515      30.955  56.400  12.447  1.00 36.21           C  
ATOM    923  C   HIE B 515      31.739  56.679  13.721  1.00 32.27           C  
ATOM    924  O   HIE B 515      31.183  56.861  14.798  1.00 32.42           O  
ATOM    925  CB  HIE B 515      31.063  54.930  12.051  1.00 35.02           C  
ATOM    926  CG  HIE B 515      30.415  53.975  13.025  1.00 38.85           C  
ATOM    927  ND1 HIE B 515      31.115  52.953  13.620  1.00 43.62           N  
ATOM    928  CD2 HIE B 515      29.148  53.901  13.470  1.00 38.47           C  
ATOM    929  CE1 HIE B 515      30.287  52.285  14.413  1.00 40.37           C  
ATOM    930  NE2 HIE B 515      29.098  52.815  14.347  1.00 38.55           N  
ATOM    931  H   HIE B 515      31.874  56.806  10.563  1.00  0.00           H  
ATOM    932  HE2 HIE B 515      28.228  52.571  14.799  1.00  0.00           H  
ATOM    933  N   ILE B 516      33.042  56.753  13.566  1.00 31.53           N  
ATOM    934  CA  ILE B 516      33.912  57.019  14.684  1.00 36.70           C  
ATOM    935  C   ILE B 516      33.589  58.374  15.280  1.00 39.99           C  
ATOM    936  O   ILE B 516      33.604  58.544  16.491  1.00 46.53           O  
ATOM    937  CB  ILE B 516      35.382  56.981  14.278  1.00 38.73           C  
ATOM    938  CG1 ILE B 516      35.750  55.585  13.782  1.00 40.31           C  
ATOM    939  CG2 ILE B 516      36.262  57.351  15.460  1.00 42.28           C  
ATOM    940  CD1 ILE B 516      37.177  55.446  13.264  1.00 34.88           C  
ATOM    941  H   ILE B 516      33.451  56.624  12.651  1.00  0.00           H  
ATOM    942  N   ARG B 517      33.281  59.339  14.428  1.00 36.47           N  
ATOM    943  CA  ARG B 517      32.926  60.664  14.908  1.00 39.75           C  
ATOM    944  C   ARG B 517      31.701  60.622  15.834  1.00 45.34           C  
ATOM    945  O   ARG B 517      31.659  61.291  16.858  1.00 45.84           O  
ATOM    946  CB  ARG B 517      32.675  61.585  13.721  1.00 39.89           C  
ATOM    947  CG  ARG B 517      31.944  62.857  14.079  1.00 43.93           C  
ATOM    948  CD  ARG B 517      32.137  63.917  13.023  1.00 41.75           C  
ATOM    949  NE  ARG B 517      31.565  63.528  11.740  1.00 40.53           N  
ATOM    950  CZ  ARG B 517      32.260  63.016  10.731  1.00 48.43           C  
ATOM    951  NH1 ARG B 517      33.570  62.825  10.844  1.00 50.51           N  
ATOM    952  NH2 ARG B 517      31.641  62.691   9.599  1.00 51.17           N1+
ATOM    953  H   ARG B 517      33.292  59.159  13.435  1.00  0.00           H  
ATOM    954  HE  ARG B 517      30.570  63.671  11.646  1.00  0.00           H  
ATOM    955 HH12 ARG B 517      34.091  62.435  10.072  1.00  0.00           H  
ATOM    956 HH11 ARG B 517      34.043  63.070  11.701  1.00  0.00           H  
ATOM    957 HH22 ARG B 517      32.167  62.302   8.829  1.00  0.00           H  
ATOM    958 HH21 ARG B 517      30.645  62.834   9.508  1.00  0.00           H  
ATOM    959  N   THR B 518      30.727  59.798  15.493  1.00 46.43           N  
ATOM    960  CA  THR B 518      29.508  59.713  16.282  1.00 43.31           C  
ATOM    961  C   THR B 518      29.745  58.960  17.580  1.00 42.95           C  
ATOM    962  O   THR B 518      29.021  59.138  18.558  1.00 40.82           O  
ATOM    963  CB  THR B 518      28.393  59.011  15.510  1.00 38.34           C  
ATOM    964  OG1 THR B 518      28.718  57.627  15.370  1.00 27.09           O  
ATOM    965  CG2 THR B 518      28.240  59.635  14.148  1.00 39.14           C  
ATOM    966  H   THR B 518      30.822  59.215  14.673  1.00  0.00           H  
ATOM    967  HG1 THR B 518      29.659  57.488  15.160  1.00  0.00           H  
ATOM    968  N   LEU B 519      30.768  58.115  17.582  1.00 45.63           N  
ATOM    969  CA  LEU B 519      31.120  57.358  18.777  1.00 42.26           C  
ATOM    970  C   LEU B 519      31.747  58.313  19.783  1.00 43.54           C  
ATOM    971  O   LEU B 519      31.536  58.164  20.982  1.00 45.82           O  
ATOM    972  CB  LEU B 519      32.073  56.195  18.449  1.00 37.50           C  
ATOM    973  CG  LEU B 519      31.483  55.036  17.627  1.00 36.17           C  
ATOM    974  CD1 LEU B 519      32.574  54.128  17.082  1.00 35.40           C  
ATOM    975  CD2 LEU B 519      30.481  54.220  18.427  1.00 28.63           C  
ATOM    976  H   LEU B 519      31.320  57.987  16.745  1.00  0.00           H  
ATOM    977  N   LEU B 520      32.500  59.298  19.291  1.00 36.04           N  
ATOM    978  CA  LEU B 520      33.174  60.236  20.172  1.00 36.22           C  
ATOM    979  C   LEU B 520      32.183  61.228  20.751  1.00 41.84           C  
ATOM    980  O   LEU B 520      32.206  61.517  21.952  1.00 44.81           O  
ATOM    981  CB  LEU B 520      34.283  60.976  19.433  1.00 37.68           C  
ATOM    982  CG  LEU B 520      35.498  60.151  19.003  1.00 37.67           C  
ATOM    983  CD1 LEU B 520      36.375  60.943  18.040  1.00 37.73           C  
ATOM    984  CD2 LEU B 520      36.309  59.706  20.203  1.00 32.69           C  
ATOM    985  H   LEU B 520      32.609  59.400  18.293  1.00  0.00           H  
ATOM    986  N   LEU B 521      31.312  61.748  19.898  1.00 42.55           N  
ATOM    987  CA  LEU B 521      30.329  62.732  20.332  1.00 45.97           C  
ATOM    988  C   LEU B 521      29.399  62.199  21.415  1.00 50.04           C  
ATOM    989  O   LEU B 521      29.062  62.898  22.367  1.00 55.29           O  
ATOM    990  CB  LEU B 521      29.519  63.208  19.134  1.00 43.30           C  
ATOM    991  CG  LEU B 521      30.328  63.969  18.073  1.00 50.19           C  
ATOM    992  CD1 LEU B 521      29.399  64.593  17.042  1.00 54.32           C  
ATOM    993  CD2 LEU B 521      31.245  65.041  18.673  1.00 52.60           C  
ATOM    994  H   LEU B 521      31.322  61.463  18.929  1.00  0.00           H  
ATOM    995  N   THR B 522      29.001  60.950  21.266  1.00 50.89           N  
ATOM    996  CA  THR B 522      28.163  60.299  22.256  1.00 51.00           C  
ATOM    997  C   THR B 522      28.846  60.363  23.611  1.00 50.58           C  
ATOM    998  O   THR B 522      28.220  60.705  24.612  1.00 54.46           O  
ATOM    999  CB  THR B 522      27.872  58.830  21.861  1.00 51.40           C  
ATOM   1000  OG1 THR B 522      27.285  58.789  20.554  1.00 47.83           O  
ATOM   1001  CG2 THR B 522      26.945  58.164  22.869  1.00 49.29           C  
ATOM   1002  H   THR B 522      29.280  60.424  20.450  1.00  0.00           H  
ATOM   1003  HG1 THR B 522      27.956  58.927  19.863  1.00  0.00           H  
ATOM   1004  N   PHE B 523      30.137  60.064  23.632  1.00 49.94           N  
ATOM   1005  CA  PHE B 523      30.913  60.067  24.867  1.00 54.08           C  
ATOM   1006  C   PHE B 523      31.027  61.460  25.482  1.00 58.64           C  
ATOM   1007  O   PHE B 523      30.718  61.660  26.660  1.00 65.97           O  
ATOM   1008  CB  PHE B 523      32.304  59.501  24.600  1.00 54.01           C  
ATOM   1009  CG  PHE B 523      33.281  59.728  25.715  1.00 54.81           C  
ATOM   1010  CD1 PHE B 523      33.027  59.250  26.988  1.00 52.81           C  
ATOM   1011  CD2 PHE B 523      34.470  60.399  25.479  1.00 53.91           C  
ATOM   1012  CE1 PHE B 523      33.927  59.445  28.002  1.00 54.87           C  
ATOM   1013  CE2 PHE B 523      35.367  60.601  26.488  1.00 56.18           C  
ATOM   1014  CZ  PHE B 523      35.104  60.121  27.755  1.00 58.51           C  
ATOM   1015  H   PHE B 523      30.614  59.825  22.774  1.00  0.00           H  
ATOM   1016  N   PHE B 524      31.479  62.423  24.691  1.00 51.06           N  
ATOM   1017  CA  PHE B 524      31.604  63.778  25.180  1.00 46.81           C  
ATOM   1018  C   PHE B 524      30.284  64.254  25.736  1.00 49.16           C  
ATOM   1019  O   PHE B 524      30.234  64.790  26.841  1.00 53.18           O  
ATOM   1020  CB  PHE B 524      32.104  64.691  24.066  1.00 47.11           C  
ATOM   1021  CG  PHE B 524      33.479  64.333  23.568  1.00 50.63           C  
ATOM   1022  CD1 PHE B 524      34.378  63.680  24.405  1.00 55.07           C  
ATOM   1023  CD2 PHE B 524      33.880  64.632  22.280  1.00 46.70           C  
ATOM   1024  CE1 PHE B 524      35.643  63.342  23.969  1.00 49.82           C  
ATOM   1025  CE2 PHE B 524      35.151  64.292  21.843  1.00 44.71           C  
ATOM   1026  CZ  PHE B 524      36.028  63.651  22.689  1.00 44.14           C  
ATOM   1027  H   PHE B 524      31.739  62.214  23.737  1.00  0.00           H  
ATOM   1028  N   TYR B 525      29.212  63.997  24.995  1.00 50.47           N  
ATOM   1029  CA  TYR B 525      27.887  64.449  25.386  1.00 50.21           C  
ATOM   1030  C   TYR B 525      27.434  63.816  26.693  1.00 49.11           C  
ATOM   1031  O   TYR B 525      26.766  64.459  27.508  1.00 53.34           O  
ATOM   1032  CB  TYR B 525      26.863  64.139  24.297  1.00 49.43           C  
ATOM   1033  CG  TYR B 525      25.521  64.698  24.655  1.00 55.02           C  
ATOM   1034  CD1 TYR B 525      24.625  63.972  25.413  1.00 57.70           C  
ATOM   1035  CD2 TYR B 525      25.161  65.975  24.270  1.00 59.34           C  
ATOM   1036  CE1 TYR B 525      23.398  64.493  25.767  1.00 60.01           C  
ATOM   1037  CE2 TYR B 525      23.936  66.509  24.620  1.00 62.18           C  
ATOM   1038  CZ  TYR B 525      23.054  65.767  25.372  1.00 61.34           C  
ATOM   1039  OH  TYR B 525      21.829  66.296  25.722  1.00 62.44           O  
ATOM   1040  H   TYR B 525      29.305  63.475  24.135  1.00  0.00           H  
ATOM   1041  HH  TYR B 525      21.182  65.672  26.127  1.00  0.00           H  
ATOM   1042  N   ARG B 526      27.811  62.557  26.885  1.00 40.97           N  
ATOM   1043  CA  ARG B 526      27.357  61.785  28.029  1.00 40.09           C  
ATOM   1044  C   ARG B 526      28.268  61.849  29.258  1.00 46.64           C  
ATOM   1045  O   ARG B 526      27.881  61.389  30.332  1.00 43.79           O  
ATOM   1046  CB  ARG B 526      27.186  60.320  27.618  1.00 36.78           C  
ATOM   1047  CG  ARG B 526      26.051  60.067  26.659  1.00 40.25           C  
ATOM   1048  CD  ARG B 526      24.802  60.779  27.105  1.00 47.63           C  
ATOM   1049  NE  ARG B 526      23.617  60.312  26.399  1.00 52.15           N  
ATOM   1050  CZ  ARG B 526      22.400  60.814  26.582  1.00 54.30           C  
ATOM   1051  NH1 ARG B 526      22.203  61.804  27.449  1.00 58.33           N  
ATOM   1052  NH2 ARG B 526      21.378  60.328  25.900  1.00 49.85           N1+
ATOM   1053  H   ARG B 526      28.432  62.109  26.226  1.00  0.00           H  
ATOM   1054  HE  ARG B 526      23.759  59.562  25.739  1.00  0.00           H  
ATOM   1055 HH12 ARG B 526      21.275  62.181  27.582  1.00  0.00           H  
ATOM   1056 HH11 ARG B 526      22.980  62.179  27.973  1.00  0.00           H  
ATOM   1057 HH22 ARG B 526      20.452  60.708  26.038  1.00  0.00           H  
ATOM   1058 HH21 ARG B 526      21.522  59.577  25.241  1.00  0.00           H  
ATOM   1059  N   PHE B 527      29.458  62.426  29.120  1.00 56.61           N  
ATOM   1060  CA  PHE B 527      30.427  62.426  30.221  1.00 59.63           C  
ATOM   1061  C   PHE B 527      31.203  63.721  30.377  1.00 60.06           C  
ATOM   1062  O   PHE B 527      31.720  64.005  31.454  1.00 63.36           O  
ATOM   1063  CB  PHE B 527      31.415  61.283  30.038  1.00 58.32           C  
ATOM   1064  CG  PHE B 527      30.820  59.931  30.279  1.00 60.33           C  
ATOM   1065  CD1 PHE B 527      30.073  59.301  29.298  1.00 59.85           C  
ATOM   1066  CD2 PHE B 527      31.010  59.286  31.488  1.00 64.22           C  
ATOM   1067  CE1 PHE B 527      29.527  58.050  29.520  1.00 61.31           C  
ATOM   1068  CE2 PHE B 527      30.465  58.034  31.716  1.00 64.74           C  
ATOM   1069  CZ  PHE B 527      29.722  57.416  30.727  1.00 64.14           C  
ATOM   1070  H   PHE B 527      29.706  62.872  28.248  1.00  0.00           H  
ATOM   1071  N   MET B 528      31.301  64.487  29.299  1.00 57.58           N  
ATOM   1072  CA  MET B 528      31.998  65.757  29.326  1.00 56.37           C  
ATOM   1073  C   MET B 528      31.164  66.790  28.630  1.00 60.57           C  
ATOM   1074  O   MET B 528      31.678  67.582  27.855  1.00 60.80           O  
ATOM   1075  CB  MET B 528      33.353  65.636  28.658  1.00 53.47           C  
ATOM   1076  CG  MET B 528      34.212  64.575  29.283  1.00 53.78           C  
ATOM   1077  SD  MET B 528      35.691  64.317  28.329  1.00 73.39           S  
ATOM   1078  CE  MET B 528      36.572  63.136  29.368  1.00 62.73           C  
ATOM   1079  H   MET B 528      30.884  64.191  28.429  1.00  0.00           H  
ATOM   1080  N   ARG B 529      29.865  66.762  28.893  1.00 66.86           N  
ATOM   1081  CA  ARG B 529      28.942  67.689  28.252  1.00 71.26           C  
ATOM   1082  C   ARG B 529      29.412  69.152  28.369  1.00 71.61           C  
ATOM   1083  O   ARG B 529      29.408  69.877  27.374  1.00 78.43           O  
ATOM   1084  CB  ARG B 529      27.540  67.515  28.836  1.00 71.49           C  
ATOM   1085  CG  ARG B 529      26.494  68.390  28.209  1.00 73.13           C  
ATOM   1086  CD  ARG B 529      25.114  67.911  28.608  1.00 80.38           C  
ATOM   1087  NE  ARG B 529      24.133  68.988  28.547  1.00 89.23           N  
ATOM   1088  CZ  ARG B 529      22.862  68.876  28.930  1.00 92.57           C  
ATOM   1089  NH1 ARG B 529      22.391  67.719  29.395  1.00 87.89           N  
ATOM   1090  NH2 ARG B 529      22.059  69.934  28.846  1.00 96.09           N1+
ATOM   1091  H   ARG B 529      29.497  66.088  29.551  1.00  0.00           H  
ATOM   1092  HE  ARG B 529      24.475  69.866  28.183  1.00  0.00           H  
ATOM   1093 HH12 ARG B 529      21.426  67.646  29.682  1.00  0.00           H  
ATOM   1094 HH11 ARG B 529      23.000  66.916  29.459  1.00  0.00           H  
ATOM   1095 HH22 ARG B 529      21.094  69.859  29.135  1.00  0.00           H  
ATOM   1096 HH21 ARG B 529      22.414  70.812  28.495  1.00  0.00           H  
ATOM   1097  N   PRO B 530      29.836  69.584  29.565  1.00 61.01           N  
ATOM   1098  CA  PRO B 530      30.265  70.982  29.697  1.00 56.47           C  
ATOM   1099  C   PRO B 530      31.420  71.344  28.756  1.00 53.64           C  
ATOM   1100  O   PRO B 530      31.573  72.508  28.372  1.00 54.13           O  
ATOM   1101  CB  PRO B 530      30.687  71.076  31.161  1.00 56.77           C  
ATOM   1102  CG  PRO B 530      29.940  69.985  31.844  1.00 59.47           C  
ATOM   1103  CD  PRO B 530      29.869  68.877  30.859  1.00 59.47           C  
ATOM   1104  N   LEU B 531      32.209  70.342  28.380  1.00 47.44           N  
ATOM   1105  CA  LEU B 531      33.297  70.526  27.433  1.00 48.80           C  
ATOM   1106  C   LEU B 531      32.805  71.012  26.071  1.00 51.18           C  
ATOM   1107  O   LEU B 531      33.491  71.757  25.383  1.00 47.89           O  
ATOM   1108  CB  LEU B 531      34.064  69.216  27.259  1.00 50.24           C  
ATOM   1109  CG  LEU B 531      35.361  69.288  26.459  1.00 53.83           C  
ATOM   1110  CD1 LEU B 531      36.339  70.137  27.219  1.00 60.56           C  
ATOM   1111  CD2 LEU B 531      35.952  67.897  26.197  1.00 53.47           C  
ATOM   1112  H   LEU B 531      32.062  69.415  28.755  1.00  0.00           H  
ATOM   1113  N   ILE B 532      31.611  70.580  25.686  1.00 56.52           N  
ATOM   1114  CA  ILE B 532      31.031  70.980  24.413  1.00 61.74           C  
ATOM   1115  C   ILE B 532      30.422  72.373  24.513  1.00 68.59           C  
ATOM   1116  O   ILE B 532      30.592  73.210  23.619  1.00 69.92           O  
ATOM   1117  CB  ILE B 532      29.948  69.987  23.956  1.00 63.48           C  
ATOM   1118  CG1 ILE B 532      30.563  68.613  23.700  1.00 63.56           C  
ATOM   1119  CG2 ILE B 532      29.238  70.486  22.683  1.00 63.53           C  
ATOM   1120  CD1 ILE B 532      29.730  67.472  24.231  1.00 63.49           C  
ATOM   1121  H   ILE B 532      31.082  69.959  26.281  1.00  0.00           H  
ATOM   1122  N   GLU B 533      29.699  72.600  25.608  1.00 72.38           N  
ATOM   1123  CA  GLU B 533      29.053  73.881  25.875  1.00 70.78           C  
ATOM   1124  C   GLU B 533      30.092  74.992  25.895  1.00 69.22           C  
ATOM   1125  O   GLU B 533      29.827  76.121  25.473  1.00 69.90           O  
ATOM   1126  CB  GLU B 533      28.304  73.826  27.203  1.00 70.93           C  
ATOM   1127  CG  GLU B 533      27.032  72.994  27.166  1.00 73.31           C  
ATOM   1128  CD  GLU B 533      26.500  72.659  28.554  1.00 80.31           C  
ATOM   1129  OE1 GLU B 533      27.251  72.811  29.547  1.00 85.29           O  
ATOM   1130  OE2 GLU B 533      25.326  72.244  28.648  1.00 80.01           O1-
ATOM   1131  H   GLU B 533      29.580  71.869  26.295  1.00  0.00           H  
ATOM   1132  N   ALA B 534      31.289  74.646  26.362  1.00 66.56           N  
ATOM   1133  CA  ALA B 534      32.423  75.563  26.359  1.00 64.68           C  
ATOM   1134  C   ALA B 534      33.011  75.716  24.956  1.00 62.73           C  
ATOM   1135  O   ALA B 534      33.946  76.490  24.750  1.00 62.58           O  
ATOM   1136  CB  ALA B 534      33.491  75.074  27.324  1.00 62.82           C  
ATOM   1137  H   ALA B 534      31.436  73.719  26.735  1.00  0.00           H  
ATOM   1138  N   GLY B 535      32.464  74.968  23.999  1.00 56.72           N  
ATOM   1139  CA  GLY B 535      32.906  75.032  22.623  1.00 50.41           C  
ATOM   1140  C   GLY B 535      34.318  74.523  22.432  1.00 51.41           C  
ATOM   1141  O   GLY B 535      34.990  74.923  21.495  1.00 48.45           O  
ATOM   1142  H   GLY B 535      31.714  74.329  24.223  1.00  0.00           H  
ATOM   1143  N   TYR B 536      34.770  73.633  23.306  1.00 59.62           N  
ATOM   1144  CA  TYR B 536      36.136  73.120  23.204  1.00 67.91           C  
ATOM   1145  C   TYR B 536      36.321  72.078  22.104  1.00 68.07           C  
ATOM   1146  O   TYR B 536      37.453  71.821  21.676  1.00 68.43           O  
ATOM   1147  CB  TYR B 536      36.580  72.506  24.529  1.00 73.57           C  
ATOM   1148  CG  TYR B 536      37.095  73.504  25.527  1.00 76.42           C  
ATOM   1149  CD1 TYR B 536      36.704  74.832  25.473  1.00 77.40           C  
ATOM   1150  CD2 TYR B 536      37.976  73.118  26.520  1.00 78.07           C  
ATOM   1151  CE1 TYR B 536      37.170  75.746  26.381  1.00 78.18           C  
ATOM   1152  CE2 TYR B 536      38.451  74.026  27.432  1.00 79.94           C  
ATOM   1153  CZ  TYR B 536      38.043  75.343  27.358  1.00 78.54           C  
ATOM   1154  OH  TYR B 536      38.502  76.266  28.262  1.00 76.99           O  
ATOM   1155  H   TYR B 536      34.170  73.305  24.049  1.00  0.00           H  
ATOM   1156  HH  TYR B 536      39.458  76.450  28.238  1.00  0.00           H  
ATOM   1157  N   VAL B 537      35.220  71.478  21.655  1.00 62.33           N  
ATOM   1158  CA  VAL B 537      35.301  70.336  20.751  1.00 54.02           C  
ATOM   1159  C   VAL B 537      35.037  70.733  19.292  1.00 56.52           C  
ATOM   1160  O   VAL B 537      34.044  71.397  18.968  1.00 58.00           O  
ATOM   1161  CB  VAL B 537      34.329  69.224  21.184  1.00 48.22           C  
ATOM   1162  CG1 VAL B 537      34.422  68.037  20.238  1.00 54.42           C  
ATOM   1163  CG2 VAL B 537      34.641  68.772  22.602  1.00 41.56           C  
ATOM   1164  H   VAL B 537      34.310  71.812  21.940  1.00  0.00           H  
ATOM   1165  N   TYR B 538      35.953  70.310  18.419  1.00 53.26           N  
ATOM   1166  CA  TYR B 538      35.953  70.701  17.013  1.00 45.13           C  
ATOM   1167  C   TYR B 538      36.010  69.478  16.132  1.00 43.65           C  
ATOM   1168  O   TYR B 538      36.356  68.392  16.582  1.00 41.20           O  
ATOM   1169  CB  TYR B 538      37.147  71.599  16.701  1.00 45.99           C  
ATOM   1170  CG  TYR B 538      37.141  72.892  17.467  1.00 52.45           C  
ATOM   1171  CD1 TYR B 538      37.500  72.928  18.811  1.00 52.44           C  
ATOM   1172  CD2 TYR B 538      36.778  74.079  16.852  1.00 55.20           C  
ATOM   1173  CE1 TYR B 538      37.487  74.105  19.517  1.00 52.54           C  
ATOM   1174  CE2 TYR B 538      36.770  75.267  17.553  1.00 55.89           C  
ATOM   1175  CZ  TYR B 538      37.129  75.274  18.886  1.00 55.69           C  
ATOM   1176  OH  TYR B 538      37.120  76.454  19.588  1.00 57.87           O  
ATOM   1177  H   TYR B 538      36.690  69.689  18.721  1.00  0.00           H  
ATOM   1178  HH  TYR B 538      36.844  76.288  20.500  1.00  0.00           H  
ATOM   1179  N   ILE B 539      35.683  69.674  14.864  1.00 47.88           N  
ATOM   1180  CA  ILE B 539      35.787  68.628  13.865  1.00 46.55           C  
ATOM   1181  C   ILE B 539      36.694  69.105  12.741  1.00 44.74           C  
ATOM   1182  O   ILE B 539      36.469  70.170  12.167  1.00 45.42           O  
ATOM   1183  CB  ILE B 539      34.415  68.255  13.304  1.00 49.11           C  
ATOM   1184  CG1 ILE B 539      33.492  67.816  14.437  1.00 45.32           C  
ATOM   1185  CG2 ILE B 539      34.553  67.166  12.249  1.00 52.34           C  
ATOM   1186  CD1 ILE B 539      32.110  67.458  13.986  1.00 42.87           C  
ATOM   1187  H   ILE B 539      35.348  70.578  14.562  1.00  0.00           H  
ATOM   1188  N   ALA B 540      37.726  68.323  12.441  1.00 42.14           N  
ATOM   1189  CA  ALA B 540      38.656  68.661  11.371  1.00 47.17           C  
ATOM   1190  C   ALA B 540      37.986  68.524  10.018  1.00 53.58           C  
ATOM   1191  O   ALA B 540      36.916  67.932   9.910  1.00 51.38           O  
ATOM   1192  CB  ALA B 540      39.889  67.781  11.429  1.00 46.70           C  
ATOM   1193  H   ALA B 540      37.881  67.470  12.960  1.00  0.00           H  
ATOM   1194  N   GLN B 541      38.619  69.067   8.982  1.00 62.24           N  
ATOM   1195  CA  GLN B 541      38.099  68.914   7.632  1.00 65.40           C  
ATOM   1196  C   GLN B 541      39.238  68.640   6.670  1.00 64.41           C  
ATOM   1197  O   GLN B 541      39.769  69.552   6.029  1.00 71.03           O  
ATOM   1198  CB  GLN B 541      37.300  70.138   7.227  1.00 67.88           C  
ATOM   1199  CG  GLN B 541      35.975  70.237   7.970  1.00 69.68           C  
ATOM   1200  CD  GLN B 541      34.935  71.000   7.190  1.00 75.60           C  
ATOM   1201  OE1 GLN B 541      34.269  70.311   6.256  1.00 78.40           O  
ATOM   1202  NE2 GLN B 541      34.733  72.200   7.408  1.00 74.83           N  
ATOM   1203  H   GLN B 541      39.469  69.591   9.129  1.00  0.00           H  
ATOM   1204 HE22 GLN B 541      34.033  72.699   6.877  1.00  0.00           H  
ATOM   1205 HE21 GLN B 541      35.268  72.683   8.116  1.00  0.00           H  
ATOM   1206  N   PRO B 542      39.638  67.364   6.587  1.00 52.72           N  
ATOM   1207  CA  PRO B 542      40.671  66.912   5.664  1.00 49.29           C  
ATOM   1208  C   PRO B 542      40.114  66.883   4.271  1.00 52.54           C  
ATOM   1209  O   PRO B 542      38.896  66.997   4.108  1.00 51.46           O  
ATOM   1210  CB  PRO B 542      40.997  65.494   6.145  1.00 47.23           C  
ATOM   1211  CG  PRO B 542      40.237  65.318   7.426  1.00 44.56           C  
ATOM   1212  CD  PRO B 542      39.097  66.241   7.368  1.00 44.80           C  
ATOM   1213  N   PRO B 543      40.990  66.732   3.278  1.00 55.92           N  
ATOM   1214  CA  PRO B 543      40.532  66.601   1.897  1.00 58.49           C  
ATOM   1215  C   PRO B 543      39.499  65.496   1.765  1.00 60.85           C  
ATOM   1216  O   PRO B 543      39.736  64.347   2.159  1.00 52.36           O  
ATOM   1217  CB  PRO B 543      41.812  66.270   1.120  1.00 55.77           C  
ATOM   1218  CG  PRO B 543      42.960  66.541   2.062  1.00 50.44           C  
ATOM   1219  CD  PRO B 543      42.437  66.991   3.372  1.00 50.64           C  
ATOM   1220  N   THR B 544      38.346  65.860   1.219  1.00 73.42           N  
ATOM   1221  CA  THR B 544      37.324  64.894   0.864  1.00 74.44           C  
ATOM   1222  C   THR B 544      37.810  64.249  -0.397  1.00 70.40           C  
ATOM   1223  O   THR B 544      38.237  64.918  -1.340  1.00 70.45           O  
ATOM   1224  CB  THR B 544      35.955  65.528   0.643  1.00 74.37           C  
ATOM   1225  OG1 THR B 544      36.022  66.475  -0.439  1.00 77.20           O  
ATOM   1226  CG2 THR B 544      35.511  66.214   1.899  1.00 70.64           C  
ATOM   1227  H   THR B 544      38.159  66.836   1.037  1.00  0.00           H  
ATOM   1228  HG1 THR B 544      36.474  66.075  -1.192  1.00  0.00           H  
ATOM   1229  N   GLY B 545      37.766  62.927  -0.418  1.00 67.04           N  
ATOM   1230  CA  GLY B 545      38.356  62.240  -1.529  1.00 70.83           C  
ATOM   1231  C   GLY B 545      38.541  60.805  -1.211  1.00 78.98           C  
ATOM   1232  O   GLY B 545      37.940  60.184  -0.332  1.00 76.13           O  
ATOM   1233  H   GLY B 545      37.322  62.424   0.337  1.00  0.00           H  
ATOM   1234  N   TYR B 580      39.481  60.269  -1.945  1.00 92.15           N  
ATOM   1235  CA  TYR B 580      39.577  58.867  -2.113  1.00 94.44           C  
ATOM   1236  C   TYR B 580      40.710  58.317  -1.259  1.00 90.12           C  
ATOM   1237  O   TYR B 580      41.029  57.123  -1.334  1.00 92.68           O  
ATOM   1238  CB  TYR B 580      39.792  58.594  -3.606  1.00 99.32           C  
ATOM   1239  CG  TYR B 580      38.600  59.007  -4.454  1.00105.06           C  
ATOM   1240  CD1 TYR B 580      37.291  58.805  -3.999  1.00106.67           C  
ATOM   1241  CD2 TYR B 580      38.772  59.604  -5.695  1.00109.97           C  
ATOM   1242  CE1 TYR B 580      36.194  59.180  -4.775  1.00109.41           C  
ATOM   1243  CE2 TYR B 580      37.678  59.984  -6.483  1.00112.86           C  
ATOM   1244  CZ  TYR B 580      36.390  59.765  -6.015  1.00111.63           C  
ATOM   1245  OH  TYR B 580      35.312  60.137  -6.797  1.00110.64           O  
ATOM   1246  H   TYR B 580      40.158  60.859  -2.407  1.00  0.00           H  
ATOM   1247  HH  TYR B 580      35.251  59.539  -7.551  1.00  0.00           H  
ATOM   1248  N   LYS B 581      41.305  59.195  -0.436  1.00 81.08           N  
ATOM   1249  CA  LYS B 581      42.461  58.835   0.374  1.00 75.95           C  
ATOM   1250  C   LYS B 581      42.171  58.977   1.868  1.00 71.27           C  
ATOM   1251  O   LYS B 581      41.677  60.005   2.328  1.00 71.44           O  
ATOM   1252  CB  LYS B 581      43.675  59.693  -0.005  1.00 76.19           C  
ATOM   1253  CG  LYS B 581      45.002  58.925  -0.049  1.00 73.90           C  
ATOM   1254  CD  LYS B 581      45.589  58.847  -1.450  1.00 73.85           C  
ATOM   1255  CE  LYS B 581      46.175  60.187  -1.891  1.00 75.69           C  
ATOM   1256  NZ  LYS B 581      45.185  61.079  -2.589  1.00 74.76           N1+
ATOM   1257  H   LYS B 581      40.953  60.140  -0.364  1.00  0.00           H  
ATOM   1258  HZ1 LYS B 581      44.353  61.167  -2.022  1.00  0.00           H  
ATOM   1259  HZ2 LYS B 581      45.595  61.991  -2.730  1.00  0.00           H  
ATOM   1260  HZ3 LYS B 581      44.941  60.677  -3.483  1.00  0.00           H  
ATOM   1261  N   GLY B 582      42.483  57.926   2.615  1.00 64.20           N  
ATOM   1262  CA  GLY B 582      42.399  57.967   4.060  1.00 54.38           C  
ATOM   1263  C   GLY B 582      43.568  58.755   4.638  1.00 54.07           C  
ATOM   1264  O   GLY B 582      44.527  59.067   3.930  1.00 58.35           O  
ATOM   1265  H   GLY B 582      42.789  57.068   2.177  1.00  0.00           H  
ATOM   1266  N   LEU B 583      43.501  59.064   5.930  1.00 51.76           N  
ATOM   1267  CA  LEU B 583      44.538  59.857   6.600  1.00 47.76           C  
ATOM   1268  C   LEU B 583      45.890  59.161   6.635  1.00 50.76           C  
ATOM   1269  O   LEU B 583      46.936  59.788   6.470  1.00 50.89           O  
ATOM   1270  CB  LEU B 583      44.128  60.175   8.036  1.00 40.34           C  
ATOM   1271  CG  LEU B 583      42.847  60.977   8.267  1.00 38.30           C  
ATOM   1272  CD1 LEU B 583      42.561  60.991   9.744  1.00 35.05           C  
ATOM   1273  CD2 LEU B 583      42.949  62.391   7.730  1.00 37.05           C  
ATOM   1274  H   LEU B 583      42.717  58.750   6.484  1.00  0.00           H  
ATOM   1275  N   GLY B 584      45.864  57.854   6.859  1.00 53.17           N  
ATOM   1276  CA  GLY B 584      47.080  57.068   6.918  1.00 51.56           C  
ATOM   1277  C   GLY B 584      47.733  56.837   5.565  1.00 51.55           C  
ATOM   1278  O   GLY B 584      48.616  55.999   5.452  1.00 54.92           O  
ATOM   1279  H   GLY B 584      44.981  57.382   6.993  1.00  0.00           H  
ATOM   1280  N   GLU B 585      47.320  57.577   4.539  1.00 47.05           N  
ATOM   1281  CA  GLU B 585      47.915  57.448   3.216  1.00 41.66           C  
ATOM   1282  C   GLU B 585      48.464  58.759   2.718  1.00 49.20           C  
ATOM   1283  O   GLU B 585      49.028  58.809   1.622  1.00 56.90           O  
ATOM   1284  CB  GLU B 585      46.890  56.939   2.233  1.00 38.54           C  
ATOM   1285  CG  GLU B 585      46.107  55.805   2.768  1.00 41.89           C  
ATOM   1286  CD  GLU B 585      45.050  55.365   1.808  1.00 45.81           C  
ATOM   1287  OE1 GLU B 585      43.858  55.538   2.137  1.00 41.91           O  
ATOM   1288  OE2 GLU B 585      45.425  54.854   0.727  1.00 48.30           O1-
ATOM   1289  H   GLU B 585      46.576  58.248   4.667  1.00  0.00           H  
ATOM   1290  N   MET B 586      48.290  59.811   3.520  1.00 48.24           N  
ATOM   1291  CA  MET B 586      48.710  61.155   3.154  1.00 47.43           C  
ATOM   1292  C   MET B 586      50.077  61.474   3.712  1.00 51.05           C  
ATOM   1293  O   MET B 586      50.439  60.990   4.772  1.00 47.40           O  
ATOM   1294  CB  MET B 586      47.711  62.178   3.667  1.00 43.41           C  
ATOM   1295  CG  MET B 586      46.313  61.996   3.150  1.00 35.09           C  
ATOM   1296  SD  MET B 586      45.157  63.052   4.043  1.00 56.03           S  
ATOM   1297  CE  MET B 586      45.937  64.649   3.856  1.00 44.84           C  
ATOM   1298  H   MET B 586      47.851  59.693   4.421  1.00  0.00           H  
ATOM   1299  N   ASN B 587      50.831  62.305   2.998  1.00 62.48           N  
ATOM   1300  CA  ASN B 587      52.124  62.772   3.492  1.00 62.15           C  
ATOM   1301  C   ASN B 587      51.895  63.584   4.762  1.00 60.30           C  
ATOM   1302  O   ASN B 587      50.853  64.225   4.918  1.00 61.99           O  
ATOM   1303  CB  ASN B 587      52.868  63.591   2.417  1.00 60.94           C  
ATOM   1304  CG  ASN B 587      53.297  62.750   1.227  1.00 64.14           C  
ATOM   1305  OD1 ASN B 587      52.741  61.681   0.988  1.00 69.44           O  
ATOM   1306  ND2 ASN B 587      54.287  63.221   0.471  1.00 61.18           N  
ATOM   1307  H   ASN B 587      50.512  62.627   2.095  1.00  0.00           H  
ATOM   1308 HD22 ASN B 587      54.605  62.695  -0.330  1.00  0.00           H  
ATOM   1309 HD21 ASN B 587      54.720  64.105   0.698  1.00  0.00           H  
ATOM   1310  N   ALA B 588      52.856  63.541   5.679  1.00 58.08           N  
ATOM   1311  CA  ALA B 588      52.772  64.329   6.902  1.00 55.40           C  
ATOM   1312  C   ALA B 588      52.740  65.822   6.565  1.00 55.90           C  
ATOM   1313  O   ALA B 588      51.994  66.585   7.175  1.00 57.11           O  
ATOM   1314  CB  ALA B 588      53.946  64.012   7.835  1.00 51.36           C  
ATOM   1315  H   ALA B 588      53.665  62.953   5.535  1.00  0.00           H  
ATOM   1316  N   ASP B 589      53.554  66.233   5.596  1.00 60.92           N  
ATOM   1317  CA  ASP B 589      53.570  67.629   5.174  1.00 70.56           C  
ATOM   1318  C   ASP B 589      52.204  68.012   4.583  1.00 71.51           C  
ATOM   1319  O   ASP B 589      51.717  69.127   4.785  1.00 75.37           O  
ATOM   1320  CB  ASP B 589      54.721  67.893   4.175  1.00 76.59           C  
ATOM   1321  CG  ASP B 589      54.416  67.418   2.753  1.00 78.76           C  
ATOM   1322  OD1 ASP B 589      54.634  66.222   2.459  1.00 79.53           O  
ATOM   1323  OD2 ASP B 589      53.985  68.255   1.925  1.00 78.13           O1-
ATOM   1324  H   ASP B 589      54.172  65.575   5.143  1.00  0.00           H  
ATOM   1325  N   GLN B 590      51.584  67.071   3.875  1.00 65.86           N  
ATOM   1326  CA  GLN B 590      50.233  67.249   3.336  1.00 57.57           C  
ATOM   1327  C   GLN B 590      49.168  67.352   4.430  1.00 56.42           C  
ATOM   1328  O   GLN B 590      48.241  68.150   4.325  1.00 58.67           O  
ATOM   1329  CB  GLN B 590      49.883  66.096   2.398  1.00  0.00           C  
ATOM   1330  CG  GLN B 590      48.546  66.167   1.641  1.00  0.00           C  
ATOM   1331  CD  GLN B 590      48.516  67.162   0.490  1.00  0.00           C  
ATOM   1332  OE1 GLN B 590      49.083  68.246   0.573  1.00  0.00           O  
ATOM   1333  NE2 GLN B 590      47.844  66.807  -0.600  1.00  0.00           N  
ATOM   1334  H   GLN B 590      52.044  66.191   3.691  1.00  0.00           H  
ATOM   1335 HE22 GLN B 590      47.796  67.434  -1.390  1.00  0.00           H  
ATOM   1336 HE21 GLN B 590      47.382  65.910  -0.639  1.00  0.00           H  
ATOM   1337  N   LEU B 591      49.307  66.548   5.481  1.00 53.12           N  
ATOM   1338  CA  LEU B 591      48.380  66.597   6.602  1.00 49.11           C  
ATOM   1339  C   LEU B 591      48.455  67.919   7.338  1.00 50.32           C  
ATOM   1340  O   LEU B 591      47.438  68.433   7.789  1.00 58.19           O  
ATOM   1341  CB  LEU B 591      48.660  65.473   7.593  1.00 51.95           C  
ATOM   1342  CG  LEU B 591      48.081  64.096   7.300  1.00 52.95           C  
ATOM   1343  CD1 LEU B 591      48.764  63.057   8.169  1.00 51.64           C  
ATOM   1344  CD2 LEU B 591      46.583  64.083   7.526  1.00 51.34           C  
ATOM   1345  H   LEU B 591      50.068  65.885   5.512  1.00  0.00           H  
ATOM   1346  N   TRP B 592      49.653  68.470   7.474  1.00 48.00           N  
ATOM   1347  CA  TRP B 592      49.841  69.713   8.215  1.00 50.97           C  
ATOM   1348  C   TRP B 592      49.146  70.907   7.557  1.00 57.12           C  
ATOM   1349  O   TRP B 592      48.429  71.648   8.233  1.00 57.32           O  
ATOM   1350  CB  TRP B 592      51.327  70.014   8.398  1.00 50.61           C  
ATOM   1351  CG  TRP B 592      51.653  71.434   8.824  1.00 52.99           C  
ATOM   1352  CD1 TRP B 592      52.267  72.394   8.067  1.00 49.78           C  
ATOM   1353  CD2 TRP B 592      51.404  72.044  10.102  1.00 54.56           C  
ATOM   1354  NE1 TRP B 592      52.407  73.550   8.781  1.00 51.47           N  
ATOM   1355  CE2 TRP B 592      51.885  73.371  10.046  1.00 52.86           C  
ATOM   1356  CE3 TRP B 592      50.813  71.607  11.292  1.00 53.26           C  
ATOM   1357  CZ2 TRP B 592      51.806  74.260  11.111  1.00 48.14           C  
ATOM   1358  CZ3 TRP B 592      50.729  72.493  12.349  1.00 49.95           C  
ATOM   1359  CH2 TRP B 592      51.221  73.801  12.256  1.00 47.42           C  
ATOM   1360  H   TRP B 592      50.462  68.030   7.059  1.00  0.00           H  
ATOM   1361  HE1 TRP B 592      52.842  74.357   8.355  1.00  0.00           H  
ATOM   1362  N   GLU B 593      49.320  71.076   6.243  1.00 60.55           N  
ATOM   1363  CA  GLU B 593      48.855  72.285   5.571  1.00 64.28           C  
ATOM   1364  C   GLU B 593      47.345  72.293   5.433  1.00 68.68           C  
ATOM   1365  O   GLU B 593      46.697  73.305   5.692  1.00 70.73           O  
ATOM   1366  CB  GLU B 593      49.502  72.431   4.186  1.00 65.92           C  
ATOM   1367  CG  GLU B 593      50.983  72.783   4.210  1.00 69.35           C  
ATOM   1368  CD  GLU B 593      51.265  74.142   4.832  1.00 73.71           C  
ATOM   1369  OE1 GLU B 593      50.304  74.870   5.175  1.00 74.01           O  
ATOM   1370  OE2 GLU B 593      52.460  74.480   4.980  1.00 75.60           O1-
ATOM   1371  H   GLU B 593      49.781  70.360   5.699  1.00  0.00           H  
ATOM   1372  N   THR B 594      46.791  71.161   5.026  1.00 72.03           N  
ATOM   1373  CA  THR B 594      45.358  71.057   4.796  1.00 75.28           C  
ATOM   1374  C   THR B 594      44.562  71.059   6.097  1.00 76.72           C  
ATOM   1375  O   THR B 594      43.559  71.764   6.237  1.00 85.12           O  
ATOM   1376  CB  THR B 594      45.013  69.771   4.017  1.00 70.76           C  
ATOM   1377  OG1 THR B 594      45.526  68.634   4.719  1.00 67.76           O  
ATOM   1378  CG2 THR B 594      45.619  69.808   2.625  1.00 70.10           C  
ATOM   1379  H   THR B 594      47.366  70.346   4.868  1.00  0.00           H  
ATOM   1380  HG1 THR B 594      46.456  68.492   4.466  1.00  0.00           H  
ATOM   1381  N   THR B 595      45.035  70.290   7.062  1.00 66.06           N  
ATOM   1382  CA  THR B 595      44.202  69.868   8.170  1.00 55.77           C  
ATOM   1383  C   THR B 595      44.610  70.514   9.477  1.00 56.94           C  
ATOM   1384  O   THR B 595      43.786  70.681  10.373  1.00 62.90           O  
ATOM   1385  CB  THR B 595      44.270  68.346   8.330  1.00 46.19           C  
ATOM   1386  OG1 THR B 595      44.020  67.727   7.068  1.00 44.01           O  
ATOM   1387  CG2 THR B 595      43.261  67.855   9.337  1.00 40.80           C  
ATOM   1388  H   THR B 595      45.997  69.983   7.037  1.00  0.00           H  
ATOM   1389  HG1 THR B 595      44.644  68.077   6.410  1.00  0.00           H  
ATOM   1390  N   MET B 596      45.868  70.910   9.576  1.00 52.06           N  
ATOM   1391  CA  MET B 596      46.466  71.153  10.883  1.00 48.49           C  
ATOM   1392  C   MET B 596      46.990  72.562  11.068  1.00 45.93           C  
ATOM   1393  O   MET B 596      46.922  73.105  12.165  1.00 42.05           O  
ATOM   1394  CB  MET B 596      47.592  70.159  11.116  1.00 46.55           C  
ATOM   1395  CG  MET B 596      47.126  68.714  11.143  1.00 47.06           C  
ATOM   1396  SD  MET B 596      48.380  67.638  11.809  1.00 57.82           S  
ATOM   1397  CE  MET B 596      48.384  68.187  13.491  1.00 41.10           C  
ATOM   1398  H   MET B 596      46.421  71.046   8.742  1.00  0.00           H  
ATOM   1399  N   ASN B 597      47.517  73.153  10.002  1.00 46.45           N  
ATOM   1400  CA  ASN B 597      48.043  74.499  10.063  1.00 46.77           C  
ATOM   1401  C   ASN B 597      46.888  75.472  10.247  1.00 53.21           C  
ATOM   1402  O   ASN B 597      46.027  75.572   9.377  1.00 55.80           O  
ATOM   1403  CB  ASN B 597      48.831  74.840   8.810  1.00 46.76           C  
ATOM   1404  CG  ASN B 597      49.575  76.151   8.926  1.00 50.40           C  
ATOM   1405  OD1 ASN B 597      49.382  76.895   9.884  1.00 51.25           O  
ATOM   1406  ND2 ASN B 597      50.423  76.446   7.948  1.00 52.26           N  
ATOM   1407  H   ASN B 597      47.559  72.661   9.121  1.00  0.00           H  
ATOM   1408 HD22 ASN B 597      50.945  77.310   7.977  1.00  0.00           H  
ATOM   1409 HD21 ASN B 597      50.544  75.807   7.176  1.00  0.00           H  
ATOM   1410  N   PRO B 598      46.850  76.194  11.377  1.00 58.89           N  
ATOM   1411  CA  PRO B 598      45.727  77.098  11.670  1.00 62.02           C  
ATOM   1412  C   PRO B 598      45.505  78.181  10.620  1.00 63.20           C  
ATOM   1413  O   PRO B 598      44.422  78.762  10.583  1.00 67.53           O  
ATOM   1414  CB  PRO B 598      46.127  77.733  13.000  1.00 60.84           C  
ATOM   1415  CG  PRO B 598      47.078  76.781  13.608  1.00 58.53           C  
ATOM   1416  CD  PRO B 598      47.827  76.172  12.483  1.00 58.11           C  
ATOM   1417  N   GLU B 599      46.507  78.436   9.785  1.00 58.99           N  
ATOM   1418  CA  GLU B 599      46.408  79.438   8.736  1.00 60.54           C  
ATOM   1419  C   GLU B 599      45.555  78.983   7.555  1.00 63.18           C  
ATOM   1420  O   GLU B 599      45.008  79.804   6.817  1.00 66.45           O  
ATOM   1421  CB  GLU B 599      47.791  79.798   8.214  1.00 63.41           C  
ATOM   1422  CG  GLU B 599      48.695  80.461   9.221  1.00 69.49           C  
ATOM   1423  CD  GLU B 599      50.076  80.737   8.632  1.00 77.10           C  
ATOM   1424  OE1 GLU B 599      50.877  81.451   9.277  1.00 80.49           O  
ATOM   1425  OE2 GLU B 599      50.365  80.240   7.519  1.00 77.35           O1-
ATOM   1426  H   GLU B 599      47.375  77.925   9.868  1.00  0.00           H  
ATOM   1427  N   HIP B 600      45.443  77.675   7.390  1.00 60.98           N  
ATOM   1428  CA  HIP B 600      44.899  77.082   6.178  1.00 61.74           C  
ATOM   1429  C   HIP B 600      43.713  76.172   6.470  1.00 58.36           C  
ATOM   1430  O   HIP B 600      42.888  75.914   5.598  1.00 57.15           O  
ATOM   1431  CB  HIP B 600      45.976  76.291   5.435  1.00 66.67           C  
ATOM   1432  CG  HIP B 600      47.164  77.116   4.992  1.00 75.12           C  
ATOM   1433  ND1 HIP B 600      47.490  78.314   5.572  1.00 79.09           N1+
ATOM   1434  CD2 HIP B 600      48.080  76.870   4.033  1.00 78.24           C  
ATOM   1435  CE1 HIP B 600      48.576  78.790   4.984  1.00 80.80           C  
ATOM   1436  NE2 HIP B 600      48.964  77.960   4.055  1.00 80.76           N  
ATOM   1437  H   HIP B 600      45.742  77.046   8.123  1.00  0.00           H  
ATOM   1438  HD1 HIP B 600      46.923  78.682   6.321  1.00  0.00           H  
ATOM   1439  HE2 HIP B 600      49.742  77.993   3.411  1.00  0.00           H  
ATOM   1440  N   ARG B 601      43.621  75.688   7.705  1.00 54.19           N  
ATOM   1441  CA  ARG B 601      42.654  74.665   8.063  1.00 46.73           C  
ATOM   1442  C   ARG B 601      41.288  75.268   8.316  1.00 50.97           C  
ATOM   1443  O   ARG B 601      41.174  76.424   8.721  1.00 49.39           O  
ATOM   1444  CB  ARG B 601      43.118  73.918   9.306  1.00 42.23           C  
ATOM   1445  CG  ARG B 601      42.829  74.663  10.586  1.00 44.42           C  
ATOM   1446  CD  ARG B 601      43.732  74.193  11.694  1.00 45.28           C  
ATOM   1447  NE  ARG B 601      43.406  74.831  12.961  1.00 45.15           N  
ATOM   1448  CZ  ARG B 601      44.059  74.607  14.091  1.00 46.46           C  
ATOM   1449  NH1 ARG B 601      45.078  73.756  14.113  1.00 44.74           N  
ATOM   1450  NH2 ARG B 601      43.696  75.234  15.207  1.00 46.89           N1+
ATOM   1451  H   ARG B 601      44.237  76.030   8.429  1.00  0.00           H  
ATOM   1452  HE  ARG B 601      42.631  75.478  12.946  1.00  0.00           H  
ATOM   1453 HH12 ARG B 601      45.575  73.586  14.975  1.00  0.00           H  
ATOM   1454 HH11 ARG B 601      45.355  73.279  13.268  1.00  0.00           H  
ATOM   1455 HH22 ARG B 601      44.195  75.062  16.068  1.00  0.00           H  
ATOM   1456 HH21 ARG B 601      42.921  75.883  15.193  1.00  0.00           H  
ATOM   1457  N   ALA B 602      40.252  74.471   8.080  1.00 60.23           N  
ATOM   1458  CA  ALA B 602      38.876  74.874   8.372  1.00 66.66           C  
ATOM   1459  C   ALA B 602      38.222  73.936   9.396  1.00 67.81           C  
ATOM   1460  O   ALA B 602      37.667  72.895   9.036  1.00 69.58           O  
ATOM   1461  CB  ALA B 602      38.052  74.909   7.088  1.00 67.57           C  
ATOM   1462  H   ALA B 602      40.400  73.553   7.685  1.00  0.00           H  
ATOM   1463  N   LEU B 603      38.288  74.317  10.669  1.00 63.06           N  
ATOM   1464  CA  LEU B 603      37.694  73.530  11.744  1.00 57.40           C  
ATOM   1465  C   LEU B 603      36.212  73.799  11.908  1.00 56.26           C  
ATOM   1466  O   LEU B 603      35.712  74.870  11.565  1.00 58.87           O  
ATOM   1467  CB  LEU B 603      38.390  73.813  13.076  1.00 58.47           C  
ATOM   1468  CG  LEU B 603      39.900  73.595  13.121  1.00 61.70           C  
ATOM   1469  CD1 LEU B 603      40.421  73.779  14.554  1.00 65.62           C  
ATOM   1470  CD2 LEU B 603      40.261  72.229  12.568  1.00 58.06           C  
ATOM   1471  H   LEU B 603      38.759  75.175  10.916  1.00  0.00           H  
ATOM   1472  N   LEU B 604      35.518  72.816  12.452  1.00 55.17           N  
ATOM   1473  CA  LEU B 604      34.100  72.934  12.721  1.00 57.98           C  
ATOM   1474  C   LEU B 604      33.854  72.832  14.195  1.00 65.72           C  
ATOM   1475  O   LEU B 604      33.903  71.749  14.756  1.00 69.97           O  
ATOM   1476  CB  LEU B 604      33.318  71.854  11.994  1.00 57.22           C  
ATOM   1477  CG  LEU B 604      33.423  71.904  10.471  1.00 60.62           C  
ATOM   1478  CD1 LEU B 604      32.544  70.835   9.867  1.00 63.04           C  
ATOM   1479  CD2 LEU B 604      33.029  73.283   9.958  1.00 61.00           C  
ATOM   1480  H   LEU B 604      35.975  71.949  12.693  1.00  0.00           H  
ATOM   1481  N   GLN B 605      33.605  73.965  14.833  1.00 69.62           N  
ATOM   1482  CA  GLN B 605      33.244  73.949  16.231  1.00 68.22           C  
ATOM   1483  C   GLN B 605      31.895  73.279  16.374  1.00 63.54           C  
ATOM   1484  O   GLN B 605      30.944  73.606  15.657  1.00 62.01           O  
ATOM   1485  CB  GLN B 605      33.196  75.352  16.811  1.00 70.15           C  
ATOM   1486  CG  GLN B 605      33.249  75.357  18.319  1.00 72.88           C  
ATOM   1487  CD  GLN B 605      33.339  76.753  18.870  1.00 77.80           C  
ATOM   1488  OE1 GLN B 605      32.694  77.672  18.358  1.00 79.37           O  
ATOM   1489  NE2 GLN B 605      34.157  76.928  19.908  1.00 79.04           N  
ATOM   1490  H   GLN B 605      33.667  74.845  14.341  1.00  0.00           H  
ATOM   1491 HE22 GLN B 605      34.260  77.843  20.322  1.00  0.00           H  
ATOM   1492 HE21 GLN B 605      34.675  76.144  20.282  1.00  0.00           H  
ATOM   1493  N   VAL B 606      31.824  72.331  17.302  1.00 56.44           N  
ATOM   1494  CA  VAL B 606      30.587  71.622  17.556  1.00 50.60           C  
ATOM   1495  C   VAL B 606      29.705  72.453  18.487  1.00 52.19           C  
ATOM   1496  O   VAL B 606      30.127  72.874  19.567  1.00 48.93           O  
ATOM   1497  CB  VAL B 606      30.847  70.240  18.162  1.00 45.93           C  
ATOM   1498  CG1 VAL B 606      29.532  69.562  18.529  1.00 43.89           C  
ATOM   1499  CG2 VAL B 606      31.639  69.382  17.193  1.00 43.09           C  
ATOM   1500  H   VAL B 606      32.642  72.094  17.844  1.00  0.00           H  
ATOM   1501  N   LYS B 607      28.472  72.672  18.054  1.00 55.36           N  
ATOM   1502  CA  LYS B 607      27.525  73.493  18.794  1.00 57.25           C  
ATOM   1503  C   LYS B 607      26.336  72.655  19.277  1.00 61.38           C  
ATOM   1504  O   LYS B 607      25.758  71.875  18.515  1.00 64.01           O  
ATOM   1505  CB  LYS B 607      27.043  74.652  17.927  1.00  0.00           C  
ATOM   1506  CG  LYS B 607      26.077  75.592  18.653  1.00  0.00           C  
ATOM   1507  CD  LYS B 607      26.724  76.440  19.755  1.00  0.00           C  
ATOM   1508  CE  LYS B 607      25.795  77.457  20.430  1.00  0.00           C  
ATOM   1509  NZ  LYS B 607      26.459  78.228  21.495  1.00  0.00           N1+
ATOM   1510  H   LYS B 607      28.161  72.263  17.184  1.00  0.00           H  
ATOM   1511  HZ1 LYS B 607      27.005  77.604  22.073  1.00  0.00           H  
ATOM   1512  HZ2 LYS B 607      27.067  78.920  21.082  1.00  0.00           H  
ATOM   1513  HZ3 LYS B 607      25.762  78.689  22.063  1.00  0.00           H  
ATOM   1514  N   LEU B 608      25.995  72.798  20.555  1.00 69.86           N  
ATOM   1515  CA  LEU B 608      24.792  72.185  21.119  1.00 66.08           C  
ATOM   1516  C   LEU B 608      23.670  73.208  21.231  1.00 69.68           C  
ATOM   1517  O   LEU B 608      23.702  74.066  22.109  1.00 73.29           O  
ATOM   1518  CB  LEU B 608      25.083  71.591  22.498  1.00 63.61           C  
ATOM   1519  CG  LEU B 608      23.853  71.216  23.338  1.00 65.76           C  
ATOM   1520  CD1 LEU B 608      23.116  70.029  22.734  1.00 64.34           C  
ATOM   1521  CD2 LEU B 608      24.251  70.937  24.770  1.00 68.61           C  
ATOM   1522  H   LEU B 608      26.575  73.345  21.175  1.00  0.00           H  
ATOM   1523  N   GLU B 609      22.693  73.125  20.334  1.00 69.87           N  
ATOM   1524  CA  GLU B 609      21.536  74.018  20.367  1.00 71.89           C  
ATOM   1525  C   GLU B 609      20.567  73.703  21.510  1.00 73.63           C  
ATOM   1526  O   GLU B 609      20.057  74.610  22.173  1.00 75.20           O  
ATOM   1527  CB  GLU B 609      20.783  73.954  19.041  1.00  0.00           C  
ATOM   1528  CG  GLU B 609      19.534  74.839  18.912  1.00  0.00           C  
ATOM   1529  CD  GLU B 609      19.752  76.342  19.069  1.00  0.00           C  
ATOM   1530  OE1 GLU B 609      20.859  76.810  18.722  1.00  0.00           O  
ATOM   1531  OE2 GLU B 609      18.797  77.000  19.531  1.00  0.00           O1-
ATOM   1532  H   GLU B 609      22.738  72.429  19.602  1.00  0.00           H  
ATOM   1533  N   ASP B 610      20.356  72.417  21.766  1.00 73.99           N  
ATOM   1534  CA  ASP B 610      19.235  71.962  22.584  1.00 76.74           C  
ATOM   1535  C   ASP B 610      19.487  70.577  23.197  1.00 76.89           C  
ATOM   1536  O   ASP B 610      19.847  69.631  22.494  1.00 81.71           O  
ATOM   1537  CB  ASP B 610      17.961  71.952  21.728  1.00 76.98           C  
ATOM   1538  CG  ASP B 610      16.744  71.376  22.456  1.00 77.09           C  
ATOM   1539  OD1 ASP B 610      16.786  71.187  23.692  1.00 77.20           O  
ATOM   1540  OD2 ASP B 610      15.724  71.131  21.781  1.00 77.16           O1-
ATOM   1541  H   ASP B 610      20.982  71.718  21.391  1.00  0.00           H  
ATOM   1542  N   ALA B 611      19.276  70.468  24.508  1.00 68.20           N  
ATOM   1543  CA  ALA B 611      19.686  69.292  25.277  1.00 59.40           C  
ATOM   1544  C   ALA B 611      18.682  68.178  25.170  1.00 59.38           C  
ATOM   1545  O   ALA B 611      19.055  67.018  25.078  1.00 57.44           O  
ATOM   1546  CB  ALA B 611      19.880  69.647  26.730  1.00 58.09           C  
ATOM   1547  H   ALA B 611      18.817  71.216  25.009  1.00  0.00           H  
ATOM   1548  N   ILE B 612      17.405  68.524  25.205  1.00 66.39           N  
ATOM   1549  CA  ILE B 612      16.371  67.511  25.078  1.00 71.63           C  
ATOM   1550  C   ILE B 612      16.497  66.848  23.709  1.00 71.61           C  
ATOM   1551  O   ILE B 612      16.564  65.631  23.612  1.00 66.75           O  
ATOM   1552  CB  ILE B 612      14.970  68.100  25.272  1.00 75.25           C  
ATOM   1553  CG1 ILE B 612      14.833  68.667  26.694  1.00 76.95           C  
ATOM   1554  CG2 ILE B 612      13.904  67.030  24.996  1.00 74.73           C  
ATOM   1555  CD1 ILE B 612      14.543  67.621  27.770  1.00 77.97           C  
ATOM   1556  H   ILE B 612      17.148  69.494  25.320  1.00  0.00           H  
ATOM   1557  N   GLU B 613      16.587  67.652  22.661  1.00 78.66           N  
ATOM   1558  CA  GLU B 613      16.695  67.096  21.325  1.00 80.42           C  
ATOM   1559  C   GLU B 613      17.940  66.249  21.185  1.00 78.19           C  
ATOM   1560  O   GLU B 613      17.913  65.209  20.542  1.00 80.52           O  
ATOM   1561  CB  GLU B 613      16.719  68.194  20.287  1.00 84.73           C  
ATOM   1562  CG  GLU B 613      16.456  67.695  18.892  1.00 88.90           C  
ATOM   1563  CD  GLU B 613      16.053  68.822  17.996  1.00 94.50           C  
ATOM   1564  OE1 GLU B 613      16.680  69.897  18.095  1.00 96.99           O  
ATOM   1565  OE2 GLU B 613      15.095  68.640  17.221  1.00 95.72           O1-
ATOM   1566  H   GLU B 613      16.579  68.653  22.791  1.00  0.00           H  
ATOM   1567  N   ALA B 614      19.031  66.702  21.787  1.00 74.15           N  
ATOM   1568  CA  ALA B 614      20.272  65.947  21.774  1.00 70.35           C  
ATOM   1569  C   ALA B 614      20.131  64.654  22.603  1.00 68.43           C  
ATOM   1570  O   ALA B 614      20.603  63.595  22.190  1.00 70.23           O  
ATOM   1571  CB  ALA B 614      21.426  66.815  22.285  1.00 71.65           C  
ATOM   1572  H   ALA B 614      19.010  67.589  22.269  1.00  0.00           H  
ATOM   1573  N   ASP B 615      19.451  64.726  23.740  1.00 61.42           N  
ATOM   1574  CA  ASP B 615      19.301  63.546  24.586  1.00 60.44           C  
ATOM   1575  C   ASP B 615      18.525  62.434  23.867  1.00 63.51           C  
ATOM   1576  O   ASP B 615      18.892  61.266  23.946  1.00 65.04           O  
ATOM   1577  CB  ASP B 615      18.610  63.894  25.910  1.00 61.37           C  
ATOM   1578  CG  ASP B 615      19.425  64.832  26.794  1.00 61.70           C  
ATOM   1579  OD1 ASP B 615      20.619  65.054  26.538  1.00 60.09           O  
ATOM   1580  OD2 ASP B 615      18.853  65.343  27.773  1.00 61.62           O1-
ATOM   1581  H   ASP B 615      19.033  65.601  24.024  1.00  0.00           H  
ATOM   1582  N   GLN B 616      17.456  62.796  23.167  1.00 64.61           N  
ATOM   1583  CA  GLN B 616      16.600  61.823  22.462  1.00 63.01           C  
ATOM   1584  C   GLN B 616      17.285  61.199  21.258  1.00 57.75           C  
ATOM   1585  O   GLN B 616      17.112  60.018  20.966  1.00 55.55           O  
ATOM   1586  CB  GLN B 616      15.304  62.473  21.976  1.00 67.05           C  
ATOM   1587  CG  GLN B 616      14.601  63.323  23.015  1.00 71.11           C  
ATOM   1588  CD  GLN B 616      13.574  64.271  22.421  1.00 72.31           C  
ATOM   1589  OE1 GLN B 616      13.700  64.721  21.282  1.00 69.54           O  
ATOM   1590  NE2 GLN B 616      12.546  64.573  23.203  1.00 74.66           N  
ATOM   1591  H   GLN B 616      17.201  63.771  23.103  1.00  0.00           H  
ATOM   1592 HE22 GLN B 616      11.825  65.198  22.871  1.00  0.00           H  
ATOM   1593 HE21 GLN B 616      12.484  64.177  24.131  1.00  0.00           H  
ATOM   1594  N   THR B 617      18.037  62.024  20.542  1.00 56.45           N  
ATOM   1595  CA  THR B 617      18.724  61.593  19.342  1.00 59.17           C  
ATOM   1596  C   THR B 617      19.835  60.591  19.650  1.00 63.93           C  
ATOM   1597  O   THR B 617      19.953  59.571  18.971  1.00 70.69           O  
ATOM   1598  CB  THR B 617      19.316  62.790  18.595  1.00 60.25           C  
ATOM   1599  OG1 THR B 617      18.317  63.810  18.472  1.00 62.69           O  
ATOM   1600  CG2 THR B 617      19.802  62.379  17.207  1.00 61.95           C  
ATOM   1601  H   THR B 617      18.145  62.987  20.828  1.00  0.00           H  
ATOM   1602  HG1 THR B 617      18.201  64.294  19.321  1.00  0.00           H  
ATOM   1603  N   PHE B 618      20.650  60.875  20.661  1.00 57.09           N  
ATOM   1604  CA  PHE B 618      21.734  59.970  21.034  1.00 48.11           C  
ATOM   1605  C   PHE B 618      21.183  58.612  21.458  1.00 46.75           C  
ATOM   1606  O   PHE B 618      21.748  57.569  21.129  1.00 47.11           O  
ATOM   1607  CB  PHE B 618      22.572  60.569  22.160  1.00 44.88           C  
ATOM   1608  CG  PHE B 618      23.624  61.532  21.693  1.00 46.18           C  
ATOM   1609  CD1 PHE B 618      24.753  61.081  21.027  1.00 45.87           C  
ATOM   1610  CD2 PHE B 618      23.499  62.888  21.936  1.00 51.53           C  
ATOM   1611  CE1 PHE B 618      25.732  61.966  20.603  1.00 47.04           C  
ATOM   1612  CE2 PHE B 618      24.474  63.774  21.517  1.00 53.57           C  
ATOM   1613  CZ  PHE B 618      25.592  63.308  20.851  1.00 49.95           C  
ATOM   1614  H   PHE B 618      20.524  61.728  21.186  1.00  0.00           H  
ATOM   1615  N   GLU B 619      20.071  58.637  22.179  1.00 46.06           N  
ATOM   1616  CA  GLU B 619      19.441  57.423  22.669  1.00 48.34           C  
ATOM   1617  C   GLU B 619      18.858  56.601  21.537  1.00 46.15           C  
ATOM   1618  O   GLU B 619      18.919  55.382  21.562  1.00 47.53           O  
ATOM   1619  CB  GLU B 619      18.347  57.766  23.668  1.00 52.64           C  
ATOM   1620  CG  GLU B 619      17.758  56.570  24.372  1.00 59.17           C  
ATOM   1621  CD  GLU B 619      16.372  56.845  24.912  1.00 71.02           C  
ATOM   1622  OE1 GLU B 619      15.886  57.995  24.777  1.00 74.37           O  
ATOM   1623  OE2 GLU B 619      15.773  55.908  25.477  1.00 77.55           O1-
ATOM   1624  H   GLU B 619      19.635  59.521  22.403  1.00  0.00           H  
ATOM   1625  N   MET B 620      18.281  57.273  20.552  1.00 45.28           N  
ATOM   1626  CA  MET B 620      17.766  56.592  19.375  1.00 43.14           C  
ATOM   1627  C   MET B 620      18.873  56.042  18.489  1.00 39.26           C  
ATOM   1628  O   MET B 620      18.841  54.884  18.097  1.00 38.12           O  
ATOM   1629  CB  MET B 620      16.895  57.538  18.575  1.00 46.69           C  
ATOM   1630  CG  MET B 620      16.578  57.065  17.166  1.00 49.74           C  
ATOM   1631  SD  MET B 620      15.456  58.212  16.334  1.00 77.60           S  
ATOM   1632  CE  MET B 620      16.424  59.722  16.368  1.00 53.05           C  
ATOM   1633  H   MET B 620      18.192  58.278  20.609  1.00  0.00           H  
ATOM   1634  N   LEU B 621      19.861  56.880  18.203  1.00 40.88           N  
ATOM   1635  CA  LEU B 621      20.941  56.516  17.295  1.00 42.32           C  
ATOM   1636  C   LEU B 621      21.930  55.527  17.901  1.00 45.10           C  
ATOM   1637  O   LEU B 621      22.302  54.565  17.249  1.00 47.58           O  
ATOM   1638  CB  LEU B 621      21.700  57.766  16.837  1.00 44.33           C  
ATOM   1639  CG  LEU B 621      20.923  58.791  16.003  1.00 47.53           C  
ATOM   1640  CD1 LEU B 621      21.848  59.869  15.468  1.00 44.82           C  
ATOM   1641  CD2 LEU B 621      20.184  58.124  14.866  1.00 49.83           C  
ATOM   1642  H   LEU B 621      19.880  57.800  18.618  1.00  0.00           H  
ATOM   1643  N   MET B 622      22.350  55.753  19.138  1.00 46.13           N  
ATOM   1644  CA  MET B 622      23.394  54.929  19.737  1.00 43.34           C  
ATOM   1645  C   MET B 622      22.808  53.925  20.703  1.00 42.83           C  
ATOM   1646  O   MET B 622      23.528  53.184  21.340  1.00 45.91           O  
ATOM   1647  CB  MET B 622      24.396  55.801  20.467  1.00 46.69           C  
ATOM   1648  CG  MET B 622      24.934  56.958  19.643  1.00 49.11           C  
ATOM   1649  SD  MET B 622      25.434  56.562  17.945  1.00 55.63           S  
ATOM   1650  CE  MET B 622      26.809  55.443  18.231  1.00 44.98           C  
ATOM   1651  H   MET B 622      21.946  56.503  19.679  1.00  0.00           H  
ATOM   1652  N   GLY B 623      21.493  53.863  20.767  1.00 38.94           N  
ATOM   1653  CA  GLY B 623      20.823  53.117  21.809  1.00 36.76           C  
ATOM   1654  C   GLY B 623      20.865  51.618  21.651  1.00 46.57           C  
ATOM   1655  O   GLY B 623      21.161  51.105  20.586  1.00 47.85           O  
ATOM   1656  H   GLY B 623      20.931  54.342  20.078  1.00  0.00           H  
ATOM   1657  N   ASP B 624      20.510  50.929  22.728  1.00 57.23           N  
ATOM   1658  CA  ASP B 624      20.473  49.472  22.756  1.00 64.14           C  
ATOM   1659  C   ASP B 624      19.310  48.897  21.932  1.00 63.29           C  
ATOM   1660  O   ASP B 624      19.427  47.802  21.379  1.00 67.67           O  
ATOM   1661  CB  ASP B 624      20.374  48.978  24.204  1.00 72.48           C  
ATOM   1662  CG  ASP B 624      18.986  49.140  24.780  1.00 83.84           C  
ATOM   1663  OD1 ASP B 624      18.218  49.950  24.222  1.00 89.79           O  
ATOM   1664  OD2 ASP B 624      18.665  48.475  25.785  1.00 86.77           O1-
ATOM   1665  H   ASP B 624      20.252  51.415  23.576  1.00  0.00           H  
ATOM   1666  N   VAL B 625      18.189  49.618  21.863  1.00 56.52           N  
ATOM   1667  CA  VAL B 625      17.016  49.137  21.129  1.00 56.33           C  
ATOM   1668  C   VAL B 625      17.198  49.347  19.625  1.00 55.21           C  
ATOM   1669  O   VAL B 625      17.287  50.476  19.146  1.00 56.36           O  
ATOM   1670  CB  VAL B 625      15.697  49.842  21.576  1.00 47.33           C  
ATOM   1671  CG1 VAL B 625      14.526  49.394  20.709  1.00 49.25           C  
ATOM   1672  CG2 VAL B 625      15.371  49.544  23.035  1.00 43.48           C  
ATOM   1673  H   VAL B 625      18.137  50.516  22.323  1.00  0.00           H  
ATOM   1674  N   VAL B 626      17.218  48.242  18.886  1.00 49.69           N  
ATOM   1675  CA  VAL B 626      17.432  48.271  17.442  1.00 42.64           C  
ATOM   1676  C   VAL B 626      16.281  48.914  16.651  1.00 43.21           C  
ATOM   1677  O   VAL B 626      16.507  49.639  15.687  1.00 44.49           O  
ATOM   1678  CB  VAL B 626      17.633  46.841  16.899  1.00 39.48           C  
ATOM   1679  CG1 VAL B 626      17.924  46.864  15.413  1.00 40.08           C  
ATOM   1680  CG2 VAL B 626      18.754  46.134  17.650  1.00 38.96           C  
ATOM   1681  H   VAL B 626      17.083  47.341  19.321  1.00  0.00           H  
ATOM   1682  N   GLU B 627      15.050  48.655  17.062  1.00 41.62           N  
ATOM   1683  CA  GLU B 627      13.904  48.953  16.230  1.00 39.85           C  
ATOM   1684  C   GLU B 627      13.787  50.445  15.912  1.00 45.07           C  
ATOM   1685  O   GLU B 627      13.516  50.828  14.769  1.00 47.59           O  
ATOM   1686  CB  GLU B 627      12.636  48.447  16.910  1.00 43.55           C  
ATOM   1687  CG  GLU B 627      11.345  49.029  16.362  1.00 49.93           C  
ATOM   1688  CD  GLU B 627      11.191  48.840  14.860  1.00 54.25           C  
ATOM   1689  OE1 GLU B 627      11.815  47.911  14.303  1.00 54.48           O  
ATOM   1690  OE2 GLU B 627      10.442  49.630  14.243  1.00 54.92           O1-
ATOM   1691  H   GLU B 627      14.898  48.242  17.970  1.00  0.00           H  
ATOM   1692  N   ASN B 628      13.979  51.286  16.921  1.00 48.44           N  
ATOM   1693  CA  ASN B 628      13.870  52.730  16.739  1.00 52.69           C  
ATOM   1694  C   ASN B 628      14.944  53.257  15.799  1.00 52.03           C  
ATOM   1695  O   ASN B 628      14.714  54.179  15.014  1.00 48.73           O  
ATOM   1696  CB  ASN B 628      13.952  53.430  18.094  1.00 56.02           C  
ATOM   1697  CG  ASN B 628      12.763  53.098  18.998  1.00 55.01           C  
ATOM   1698  OD1 ASN B 628      12.993  53.133  20.306  1.00 51.30           O  
ATOM   1699  ND2 ASN B 628      11.657  52.819  18.523  1.00 55.56           N  
ATOM   1700  H   ASN B 628      14.207  50.930  17.838  1.00  0.00           H  
ATOM   1701 HD22 ASN B 628      10.884  52.603  19.136  1.00  0.00           H  
ATOM   1702 HD21 ASN B 628      11.526  52.807  17.522  1.00  0.00           H  
ATOM   1703  N   ARG B 629      16.123  52.657  15.897  1.00 57.45           N  
ATOM   1704  CA  ARG B 629      17.202  52.888  14.945  1.00 56.52           C  
ATOM   1705  C   ARG B 629      16.785  52.406  13.549  1.00 55.18           C  
ATOM   1706  O   ARG B 629      17.042  53.069  12.552  1.00 58.15           O  
ATOM   1707  CB  ARG B 629      18.476  52.179  15.420  1.00 52.31           C  
ATOM   1708  CG  ARG B 629      19.682  52.355  14.538  1.00 47.05           C  
ATOM   1709  CD  ARG B 629      20.970  51.992  15.286  1.00 44.30           C  
ATOM   1710  NE  ARG B 629      20.814  50.859  16.213  1.00 42.85           N  
ATOM   1711  CZ  ARG B 629      20.810  50.946  17.547  1.00 41.17           C  
ATOM   1712  NH1 ARG B 629      20.951  52.112  18.162  1.00 40.99           N  
ATOM   1713  NH2 ARG B 629      20.658  49.849  18.280  1.00 35.65           N1+
ATOM   1714  H   ARG B 629      16.300  52.012  16.653  1.00  0.00           H  
ATOM   1715  HE  ARG B 629      20.704  49.960  15.764  1.00  0.00           H  
ATOM   1716 HH12 ARG B 629      20.944  52.155  19.171  1.00  0.00           H  
ATOM   1717 HH11 ARG B 629      21.064  52.958  17.622  1.00  0.00           H  
ATOM   1718 HH22 ARG B 629      20.654  49.912  19.288  1.00  0.00           H  
ATOM   1719 HH21 ARG B 629      20.547  48.952  17.829  1.00  0.00           H  
ATOM   1720  N   ARG B 630      16.129  51.253  13.487  1.00 48.96           N  
ATOM   1721  CA  ARG B 630      15.637  50.733  12.224  1.00 45.62           C  
ATOM   1722  C   ARG B 630      14.580  51.652  11.621  1.00 50.01           C  
ATOM   1723  O   ARG B 630      14.555  51.880  10.410  1.00 48.93           O  
ATOM   1724  CB  ARG B 630      15.047  49.353  12.425  1.00 42.78           C  
ATOM   1725  CG  ARG B 630      14.928  48.556  11.146  1.00 38.59           C  
ATOM   1726  CD  ARG B 630      13.735  47.636  11.189  1.00 39.56           C  
ATOM   1727  NE  ARG B 630      12.520  48.379  11.519  1.00 48.80           N  
ATOM   1728  CZ  ARG B 630      11.572  48.713  10.654  1.00 57.02           C  
ATOM   1729  NH1 ARG B 630      11.657  48.363   9.375  1.00 60.81           N  
ATOM   1730  NH2 ARG B 630      10.513  49.398  11.070  1.00 59.15           N1+
ATOM   1731  H   ARG B 630      15.964  50.721  14.329  1.00  0.00           H  
ATOM   1732  HE  ARG B 630      12.432  48.640  12.490  1.00  0.00           H  
ATOM   1733 HH12 ARG B 630      10.927  48.626   8.730  1.00  0.00           H  
ATOM   1734 HH11 ARG B 630      12.452  47.833   9.048  1.00  0.00           H  
ATOM   1735 HH22 ARG B 630       9.789  49.655  10.415  1.00  0.00           H  
ATOM   1736 HH21 ARG B 630      10.431  49.662  12.042  1.00  0.00           H  
ATOM   1737  N   GLN B 631      13.706  52.182  12.474  1.00 52.51           N  
ATOM   1738  CA  GLN B 631      12.681  53.110  12.019  1.00 54.48           C  
ATOM   1739  C   GLN B 631      13.322  54.381  11.482  1.00 51.85           C  
ATOM   1740  O   GLN B 631      12.938  54.871  10.432  1.00 52.06           O  
ATOM   1741  CB  GLN B 631      11.716  53.449  13.155  1.00 57.63           C  
ATOM   1742  CG  GLN B 631      10.423  54.111  12.693  1.00 60.43           C  
ATOM   1743  CD  GLN B 631       9.617  53.227  11.792  1.00 63.02           C  
ATOM   1744  OE1 GLN B 631       9.006  52.261  12.240  1.00 67.28           O  
ATOM   1745  NE2 GLN B 631       9.596  53.550  10.505  1.00 62.71           N  
ATOM   1746  H   GLN B 631      13.748  51.943  13.453  1.00  0.00           H  
ATOM   1747 HE22 GLN B 631       9.069  52.988   9.853  1.00  0.00           H  
ATOM   1748 HE21 GLN B 631      10.108  54.358  10.179  1.00  0.00           H  
ATOM   1749  N   PHE B 632      14.305  54.903  12.207  1.00 50.32           N  
ATOM   1750  CA  PHE B 632      14.962  56.142  11.817  1.00 50.54           C  
ATOM   1751  C   PHE B 632      15.537  56.023  10.425  1.00 49.49           C  
ATOM   1752  O   PHE B 632      15.362  56.899   9.583  1.00 52.74           O  
ATOM   1753  CB  PHE B 632      16.060  56.491  12.810  1.00 49.80           C  
ATOM   1754  CG  PHE B 632      16.975  57.594  12.351  1.00 52.15           C  
ATOM   1755  CD1 PHE B 632      16.582  58.922  12.422  1.00 52.80           C  
ATOM   1756  CD2 PHE B 632      18.246  57.303  11.880  1.00 51.58           C  
ATOM   1757  CE1 PHE B 632      17.436  59.937  12.023  1.00 51.63           C  
ATOM   1758  CE2 PHE B 632      19.101  58.309  11.474  1.00 49.41           C  
ATOM   1759  CZ  PHE B 632      18.695  59.629  11.548  1.00 49.93           C  
ATOM   1760  H   PHE B 632      14.611  54.440  13.051  1.00  0.00           H  
ATOM   1761  N   ILE B 633      16.227  54.921  10.188  1.00 47.10           N  
ATOM   1762  CA  ILE B 633      16.788  54.668   8.890  1.00 50.25           C  
ATOM   1763  C   ILE B 633      15.670  54.606   7.856  1.00 55.09           C  
ATOM   1764  O   ILE B 633      15.780  55.194   6.785  1.00 54.47           O  
ATOM   1765  CB  ILE B 633      17.604  53.364   8.895  1.00 50.43           C  
ATOM   1766  CG1 ILE B 633      18.827  53.531   9.790  1.00 50.04           C  
ATOM   1767  CG2 ILE B 633      18.043  52.992   7.475  1.00 53.35           C  
ATOM   1768  CD1 ILE B 633      19.412  52.232  10.281  1.00 49.15           C  
ATOM   1769  H   ILE B 633      16.365  54.244  10.925  1.00  0.00           H  
ATOM   1770  N   GLU B 634      14.588  53.912   8.194  1.00 58.57           N  
ATOM   1771  CA  GLU B 634      13.490  53.709   7.262  1.00 60.59           C  
ATOM   1772  C   GLU B 634      12.853  55.034   6.871  1.00 61.83           C  
ATOM   1773  O   GLU B 634      12.534  55.273   5.702  1.00 66.01           O  
ATOM   1774  CB  GLU B 634      12.445  52.784   7.876  1.00 66.07           C  
ATOM   1775  CG  GLU B 634      11.227  52.559   7.000  1.00 76.96           C  
ATOM   1776  CD  GLU B 634      10.162  51.736   7.695  1.00 82.98           C  
ATOM   1777  OE1 GLU B 634       9.745  52.112   8.812  1.00 83.67           O  
ATOM   1778  OE2 GLU B 634       9.747  50.709   7.119  1.00 85.49           O1-
ATOM   1779  H   GLU B 634      14.513  53.512   9.118  1.00  0.00           H  
ATOM   1780  N   ASP B 635      12.679  55.895   7.864  1.00 56.21           N  
ATOM   1781  CA  ASP B 635      12.099  57.201   7.649  1.00 53.02           C  
ATOM   1782  C   ASP B 635      12.988  58.066   6.774  1.00 55.44           C  
ATOM   1783  O   ASP B 635      12.491  58.821   5.937  1.00 59.74           O  
ATOM   1784  CB  ASP B 635      11.865  57.895   8.985  1.00 53.52           C  
ATOM   1785  CG  ASP B 635      10.778  57.227   9.795  1.00 55.05           C  
ATOM   1786  OD1 ASP B 635      10.086  56.344   9.245  1.00 57.18           O  
ATOM   1787  OD2 ASP B 635      10.602  57.578  10.978  1.00 56.12           O1-
ATOM   1788  H   ASP B 635      12.954  55.645   8.804  1.00  0.00           H  
ATOM   1789  N   ASN B 636      14.300  57.934   6.956  1.00 55.38           N  
ATOM   1790  CA  ASN B 636      15.251  58.918   6.436  1.00 58.16           C  
ATOM   1791  C   ASN B 636      16.155  58.445   5.310  1.00 60.68           C  
ATOM   1792  O   ASN B 636      16.813  59.249   4.659  1.00 61.77           O  
ATOM   1793  CB  ASN B 636      16.113  59.425   7.582  1.00 58.90           C  
ATOM   1794  CG  ASN B 636      15.367  60.376   8.475  1.00 64.38           C  
ATOM   1795  OD1 ASN B 636      15.210  61.551   8.144  1.00 66.94           O  
ATOM   1796  ND2 ASN B 636      14.892  59.877   9.618  1.00 63.63           N  
ATOM   1797  H   ASN B 636      14.662  57.139   7.464  1.00  0.00           H  
ATOM   1798 HD22 ASN B 636      14.382  60.473  10.256  1.00  0.00           H  
ATOM   1799 HD21 ASN B 636      15.041  58.905   9.845  1.00  0.00           H  
ATOM   1800  N   ALA B 637      16.197  57.144   5.086  1.00 64.03           N  
ATOM   1801  CA  ALA B 637      16.870  56.602   3.921  1.00 65.13           C  
ATOM   1802  C   ALA B 637      16.352  57.211   2.628  1.00 68.15           C  
ATOM   1803  O   ALA B 637      15.148  57.196   2.368  1.00 73.73           O  
ATOM   1804  CB  ALA B 637      16.689  55.129   3.871  1.00 63.46           C  
ATOM   1805  H   ALA B 637      15.754  56.505   5.731  1.00  0.00           H  
ATOM   1806  N   VAL B 638      17.258  57.767   1.834  1.00 64.16           N  
ATOM   1807  CA  VAL B 638      16.989  57.943   0.419  1.00 69.23           C  
ATOM   1808  C   VAL B 638      18.006  57.068  -0.289  1.00 82.55           C  
ATOM   1809  O   VAL B 638      19.200  57.153  -0.020  1.00 73.75           O  
ATOM   1810  CB  VAL B 638      17.087  59.401  -0.044  1.00 70.23           C  
ATOM   1811  CG1 VAL B 638      16.240  59.600  -1.309  1.00 71.79           C  
ATOM   1812  CG2 VAL B 638      16.621  60.343   1.050  1.00 69.81           C  
ATOM   1813  H   VAL B 638      18.143  58.071   2.212  1.00  0.00           H  
ATOM   1814  N   TYR B 639      17.519  56.237  -1.200  1.00 69.31           N  
ATOM   1815  CA  TYR B 639      18.247  55.053  -1.618  1.00 81.49           C  
ATOM   1816  C   TYR B 639      18.807  55.201  -3.037  1.00 83.96           C  
ATOM   1817  O   TYR B 639      18.959  54.222  -3.770  1.00 83.48           O  
ATOM   1818  CB  TYR B 639      17.319  53.838  -1.508  1.00 87.08           C  
ATOM   1819  CG  TYR B 639      17.283  53.218  -0.134  1.00 91.86           C  
ATOM   1820  CD1 TYR B 639      18.357  52.474   0.331  1.00 91.74           C  
ATOM   1821  CD2 TYR B 639      16.172  53.355   0.695  1.00 92.72           C  
ATOM   1822  CE1 TYR B 639      18.342  51.893   1.586  1.00 91.36           C  
ATOM   1823  CE2 TYR B 639      16.145  52.767   1.957  1.00 92.24           C  
ATOM   1824  CZ  TYR B 639      17.235  52.047   2.397  1.00 91.13           C  
ATOM   1825  OH  TYR B 639      17.218  51.464   3.644  1.00 89.31           O  
ATOM   1826  H   TYR B 639      16.620  56.421  -1.622  1.00  0.00           H  
ATOM   1827  HXT TYR B 639      19.070  56.186  -3.391  1.00  0.00           H  
ATOM   1828  HH  TYR B 639      18.074  51.209   3.993  1.00  0.00           H  
TER    1829      TYR B 639                                                      
HETATM 1830 MN    MN B5081      39.178  54.901   6.131  1.00 43.52          Mn2+
HETATM 1831  O   HOH B5091      37.672  54.821   7.737  1.00 38.15           O  
HETATM 1832  H1  HOH B5091      36.976  55.507   7.437  1.00  0.00           H  
HETATM 1833  H2  HOH B5091      37.916  55.025   8.702  1.00  0.00           H  
HETATM 1834  O   HOH B5093      37.853  53.340   5.458  1.00 57.74           O  
HETATM 1835  H1  HOH B5093      36.855  53.461   5.497  1.00  0.00           H  
HETATM 1836  H3  HOH B5093      38.045  52.343   5.410  1.00  0.00           H  
HETATM 1837  O   HOH B5094      40.467  55.036   4.361  1.00 49.91           O  
HETATM 1838  H1  HOH B5094      41.302  54.566   4.058  1.00  0.00           H  
HETATM 1839  H2  HOH B5094      40.049  55.516   3.569  1.00  0.00           H  
HETATM 1840  O   HOH B5095      40.744  53.552   6.940  1.00 40.67           O  
HETATM 1841  H1  HOH B5095      40.839  52.553   7.002  1.00  0.00           H  
HETATM 1842  H3  HOH B5095      41.513  53.986   7.425  1.00  0.00           H  
ATOM   1843  N   ILE A   9      29.729  78.871   9.865  1.00 84.23           N1+
ATOM   1844  CA  ILE A   9      30.692  78.320   8.918  1.00 86.52           C  
ATOM   1845  C   ILE A   9      31.799  77.596   9.672  1.00 87.96           C  
ATOM   1846  O   ILE A   9      32.482  76.742   9.116  1.00 86.81           O  
ATOM   1847  CB  ILE A   9      31.305  79.398   8.029  1.00  0.00           C  
ATOM   1848  CG1 ILE A   9      30.220  80.142   7.224  1.00  0.00           C  
ATOM   1849  CG2 ILE A   9      32.383  78.805   7.104  1.00  0.00           C  
ATOM   1850  CD1 ILE A   9      29.358  79.331   6.244  1.00  0.00           C  
ATOM   1851  H1  ILE A   9      28.997  79.350   9.361  1.00  0.00           H  
ATOM   1852  H2  ILE A   9      29.327  78.122  10.411  1.00  0.00           H  
ATOM   1853  H3  ILE A   9      30.196  79.522  10.480  1.00  0.00           H  
ATOM   1854  N   ASN A  10      31.990  77.968  10.930  1.00 88.88           N  
ATOM   1855  CA  ASN A  10      32.813  77.195  11.844  1.00 90.99           C  
ATOM   1856  C   ASN A  10      31.947  76.283  12.666  1.00 88.95           C  
ATOM   1857  O   ASN A  10      32.445  75.498  13.463  1.00 91.54           O  
ATOM   1858  CB  ASN A  10      33.583  78.097  12.791  1.00 96.36           C  
ATOM   1859  CG  ASN A  10      34.457  79.081  12.076  1.00 99.89           C  
ATOM   1860  OD1 ASN A  10      34.106  79.577  11.006  1.00101.53           O  
ATOM   1861  ND2 ASN A  10      35.610  79.367  12.656  1.00 99.10           N  
ATOM   1862  H   ASN A  10      31.558  78.812  11.278  1.00  0.00           H  
ATOM   1863 HD22 ASN A  10      36.244  80.024  12.224  1.00  0.00           H  
ATOM   1864 HD21 ASN A  10      35.857  78.928  13.532  1.00  0.00           H  
ATOM   1865  N   GLU A  11      30.639  76.397  12.481  1.00 83.90           N  
ATOM   1866  CA  GLU A  11      29.709  75.849  13.447  1.00 79.05           C  
ATOM   1867  C   GLU A  11      28.944  74.649  12.938  1.00 67.73           C  
ATOM   1868  O   GLU A  11      28.400  74.654  11.834  1.00 69.85           O  
ATOM   1869  CB  GLU A  11      28.727  76.929  13.879  1.00 81.88           C  
ATOM   1870  CG  GLU A  11      29.399  78.105  14.576  1.00 84.21           C  
ATOM   1871  CD  GLU A  11      28.502  78.793  15.581  1.00 88.01           C  
ATOM   1872  OE1 GLU A  11      27.608  78.128  16.144  1.00 90.37           O  
ATOM   1873  OE2 GLU A  11      28.701  80.002  15.811  1.00 88.01           O1-
ATOM   1874  H   GLU A  11      30.284  76.867  11.661  1.00  0.00           H  
ATOM   1875  N   ARG A  12      28.924  73.606  13.761  1.00 93.31           N  
ATOM   1876  CA  ARG A  12      28.120  72.430  13.478  1.00 77.36           C  
ATOM   1877  C   ARG A  12      27.211  72.095  14.659  1.00 62.98           C  
ATOM   1878  O   ARG A  12      27.650  72.086  15.801  1.00 59.43           O  
ATOM   1879  CB  ARG A  12      29.034  71.245  13.138  1.00 76.16           C  
ATOM   1880  CG  ARG A  12      28.325  70.096  12.440  1.00 79.16           C  
ATOM   1881  CD  ARG A  12      27.538  70.555  11.210  1.00 84.36           C  
ATOM   1882  NE  ARG A  12      27.177  69.416  10.348  1.00 86.80           N  
ATOM   1883  CZ  ARG A  12      25.951  68.939  10.207  1.00 86.99           C  
ATOM   1884  NH1 ARG A  12      24.929  69.498  10.842  1.00 88.17           N  
ATOM   1885  NH2 ARG A  12      25.711  67.893   9.412  1.00 85.72           N1+
ATOM   1886  H   ARG A  12      29.476  73.618  14.606  1.00  0.00           H  
ATOM   1887  HE  ARG A  12      27.944  68.993   9.844  1.00  0.00           H  
ATOM   1888 HH12 ARG A  12      23.997  69.124  10.726  1.00  0.00           H  
ATOM   1889 HH11 ARG A  12      25.082  70.296  11.442  1.00  0.00           H  
ATOM   1890 HH22 ARG A  12      24.770  67.540   9.313  1.00  0.00           H  
ATOM   1891 HH21 ARG A  12      26.469  67.456   8.910  1.00  0.00           H  
ATOM   1892  N   ASN A  13      25.935  71.840  14.372  1.00 55.09           N  
ATOM   1893  CA  ASN A  13      24.966  71.436  15.381  1.00 52.56           C  
ATOM   1894  C   ASN A  13      25.174  69.976  15.738  1.00 50.33           C  
ATOM   1895  O   ASN A  13      25.257  69.138  14.851  1.00 47.43           O  
ATOM   1896  CB  ASN A  13      23.540  71.649  14.876  1.00 55.93           C  
ATOM   1897  CG  ASN A  13      22.486  71.440  15.956  1.00 57.67           C  
ATOM   1898  OD1 ASN A  13      22.397  70.379  16.561  1.00 53.75           O  
ATOM   1899  ND2 ASN A  13      21.683  72.465  16.189  1.00 63.38           N  
ATOM   1900  H   ASN A  13      25.605  71.925  13.421  1.00  0.00           H  
ATOM   1901 HD22 ASN A  13      20.963  72.391  16.893  1.00  0.00           H  
ATOM   1902 HD21 ASN A  13      21.790  73.320  15.664  1.00  0.00           H  
ATOM   1903  N   ILE A  14      25.242  69.668  17.029  1.00 54.38           N  
ATOM   1904  CA  ILE A  14      25.531  68.302  17.452  1.00 56.70           C  
ATOM   1905  C   ILE A  14      24.455  67.304  17.021  1.00 59.10           C  
ATOM   1906  O   ILE A  14      24.768  66.165  16.664  1.00 57.12           O  
ATOM   1907  CB  ILE A  14      25.690  68.197  18.978  1.00 55.87           C  
ATOM   1908  CG1 ILE A  14      26.246  66.820  19.345  1.00 52.75           C  
ATOM   1909  CG2 ILE A  14      24.351  68.423  19.678  1.00 58.15           C  
ATOM   1910  CD1 ILE A  14      27.282  66.859  20.434  1.00 49.69           C  
ATOM   1911  H   ILE A  14      25.094  70.382  17.727  1.00  0.00           H  
ATOM   1912  N   THR A  15      23.193  67.726  17.088  1.00 60.91           N  
ATOM   1913  CA  THR A  15      22.065  66.887  16.688  1.00 59.48           C  
ATOM   1914  C   THR A  15      22.123  66.583  15.208  1.00 61.13           C  
ATOM   1915  O   THR A  15      22.011  65.430  14.793  1.00 59.62           O  
ATOM   1916  CB  THR A  15      20.711  67.560  16.987  1.00 61.30           C  
ATOM   1917  OG1 THR A  15      20.520  67.670  18.404  1.00 61.55           O  
ATOM   1918  CG2 THR A  15      19.571  66.756  16.387  1.00 62.70           C  
ATOM   1919  H   THR A  15      22.988  68.656  17.424  1.00  0.00           H  
ATOM   1920  HG1 THR A  15      19.722  68.194  18.576  1.00  0.00           H  
ATOM   1921  N   SER A  16      22.284  67.633  14.417  1.00 65.45           N  
ATOM   1922  CA  SER A  16      22.336  67.499  12.981  1.00 69.94           C  
ATOM   1923  C   SER A  16      23.556  66.692  12.500  1.00 64.33           C  
ATOM   1924  O   SER A  16      23.446  65.869  11.591  1.00 63.45           O  
ATOM   1925  CB  SER A  16      22.337  68.878  12.347  1.00 73.77           C  
ATOM   1926  OG  SER A  16      21.039  69.434  12.310  1.00 76.95           O  
ATOM   1927  H   SER A  16      22.373  68.556  14.817  1.00  0.00           H  
ATOM   1928  HG  SER A  16      20.504  68.984  11.651  1.00  0.00           H  
ATOM   1929  N   GLU A  17      24.710  66.912  13.124  1.00 57.49           N  
ATOM   1930  CA  GLU A  17      25.913  66.157  12.791  1.00 56.00           C  
ATOM   1931  C   GLU A  17      25.717  64.671  13.074  1.00 57.02           C  
ATOM   1932  O   GLU A  17      26.049  63.824  12.251  1.00 59.81           O  
ATOM   1933  CB  GLU A  17      27.116  66.690  13.573  1.00 57.18           C  
ATOM   1934  CG  GLU A  17      28.447  66.020  13.234  1.00 57.45           C  
ATOM   1935  CD  GLU A  17      28.811  66.110  11.758  1.00 60.00           C  
ATOM   1936  OE1 GLU A  17      28.758  67.219  11.191  1.00 62.97           O  
ATOM   1937  OE2 GLU A  17      29.154  65.065  11.166  1.00 60.81           O1-
ATOM   1938  H   GLU A  17      24.768  67.615  13.847  1.00  0.00           H  
ATOM   1939  N   MET A  18      25.168  64.363  14.240  1.00 55.39           N  
ATOM   1940  CA  MET A  18      24.989  62.982  14.656  1.00 57.04           C  
ATOM   1941  C   MET A  18      24.017  62.213  13.749  1.00 59.85           C  
ATOM   1942  O   MET A  18      24.285  61.068  13.373  1.00 57.91           O  
ATOM   1943  CB  MET A  18      24.499  62.945  16.105  1.00 59.38           C  
ATOM   1944  CG  MET A  18      25.614  62.991  17.155  1.00 58.91           C  
ATOM   1945  SD  MET A  18      26.592  61.489  17.229  1.00 49.23           S  
ATOM   1946  CE  MET A  18      25.301  60.218  17.201  1.00 45.71           C  
ATOM   1947  H   MET A  18      24.862  65.097  14.862  1.00  0.00           H  
ATOM   1948  N   ARG A  19      22.899  62.845  13.394  1.00 62.70           N  
ATOM   1949  CA  ARG A  19      21.908  62.230  12.509  1.00 59.43           C  
ATOM   1950  C   ARG A  19      22.496  61.975  11.127  1.00 57.82           C  
ATOM   1951  O   ARG A  19      22.325  60.902  10.549  1.00 59.78           O  
ATOM   1952  CB  ARG A  19      20.673  63.122  12.374  1.00 61.44           C  
ATOM   1953  CG  ARG A  19      19.745  63.107  13.562  1.00 63.71           C  
ATOM   1954  CD  ARG A  19      18.518  63.947  13.280  1.00 63.35           C  
ATOM   1955  NE  ARG A  19      17.889  64.416  14.516  1.00 67.92           N  
ATOM   1956  CZ  ARG A  19      16.901  63.794  15.157  1.00 66.70           C  
ATOM   1957  NH1 ARG A  19      16.403  62.659  14.682  1.00 63.99           N  
ATOM   1958  NH2 ARG A  19      16.403  64.314  16.279  1.00 64.43           N1+
ATOM   1959  H   ARG A  19      22.715  63.778  13.737  1.00  0.00           H  
ATOM   1960  HE  ARG A  19      18.260  65.281  14.881  1.00  0.00           H  
ATOM   1961 HH12 ARG A  19      15.654  62.192  15.172  1.00  0.00           H  
ATOM   1962 HH11 ARG A  19      16.774  62.263  13.830  1.00  0.00           H  
ATOM   1963 HH22 ARG A  19      15.654  63.843  16.765  1.00  0.00           H  
ATOM   1964 HH21 ARG A  19      16.776  65.180  16.642  1.00  0.00           H  
ATOM   1965  N   GLU A  20      23.190  62.976  10.597  1.00 53.82           N  
ATOM   1966  CA  GLU A  20      23.771  62.864   9.273  1.00 49.72           C  
ATOM   1967  C   GLU A  20      24.907  61.867   9.243  1.00 43.65           C  
ATOM   1968  O   GLU A  20      24.956  61.007   8.368  1.00 45.72           O  
ATOM   1969  CB  GLU A  20      24.256  64.219   8.801  1.00 55.85           C  
ATOM   1970  CG  GLU A  20      23.176  65.042   8.163  1.00 64.46           C  
ATOM   1971  CD  GLU A  20      23.758  66.223   7.459  1.00 73.61           C  
ATOM   1972  OE1 GLU A  20      23.546  67.351   7.946  1.00 76.78           O  
ATOM   1973  OE2 GLU A  20      24.441  66.013   6.428  1.00 76.32           O1-
ATOM   1974  H   GLU A  20      23.319  63.831  11.118  1.00  0.00           H  
ATOM   1975  N   SER A  21      25.803  61.966  10.218  1.00 42.80           N  
ATOM   1976  CA  SER A  21      26.977  61.107  10.249  1.00 41.76           C  
ATOM   1977  C   SER A  21      26.621  59.648  10.452  1.00 46.91           C  
ATOM   1978  O   SER A  21      27.202  58.764   9.811  1.00 46.47           O  
ATOM   1979  CB  SER A  21      27.945  61.557  11.335  1.00 36.94           C  
ATOM   1980  OG  SER A  21      28.872  62.476  10.794  1.00 40.26           O  
ATOM   1981  H   SER A  21      25.675  62.645  10.954  1.00  0.00           H  
ATOM   1982  HG  SER A  21      28.534  63.398  10.833  1.00  0.00           H  
ATOM   1983  N   PHE A  22      25.674  59.389  11.351  1.00 51.13           N  
ATOM   1984  CA  PHE A  22      25.252  58.024  11.627  1.00 50.79           C  
ATOM   1985  C   PHE A  22      24.488  57.403  10.456  1.00 50.11           C  
ATOM   1986  O   PHE A  22      24.621  56.211  10.175  1.00 47.16           O  
ATOM   1987  CB  PHE A  22      24.386  57.966  12.875  1.00 56.43           C  
ATOM   1988  CG  PHE A  22      24.123  56.569  13.339  1.00 59.61           C  
ATOM   1989  CD1 PHE A  22      25.125  55.832  13.955  1.00 60.70           C  
ATOM   1990  CD2 PHE A  22      22.885  55.980  13.144  1.00 58.53           C  
ATOM   1991  CE1 PHE A  22      24.896  54.529  14.375  1.00 60.22           C  
ATOM   1992  CE2 PHE A  22      22.647  54.680  13.569  1.00 59.00           C  
ATOM   1993  CZ  PHE A  22      23.659  53.951  14.185  1.00 58.43           C  
ATOM   1994  H   PHE A  22      25.235  60.146  11.855  1.00  0.00           H  
ATOM   1995  N   LEU A  23      23.682  58.205   9.782  1.00 46.35           N  
ATOM   1996  CA  LEU A  23      22.920  57.715   8.654  1.00 42.17           C  
ATOM   1997  C   LEU A  23      23.839  57.339   7.497  1.00 43.64           C  
ATOM   1998  O   LEU A  23      23.627  56.332   6.832  1.00 42.04           O  
ATOM   1999  CB  LEU A  23      21.908  58.764   8.211  1.00 42.41           C  
ATOM   2000  CG  LEU A  23      20.892  58.301   7.166  1.00 44.16           C  
ATOM   2001  CD1 LEU A  23      19.891  57.347   7.792  1.00 48.66           C  
ATOM   2002  CD2 LEU A  23      20.187  59.483   6.558  1.00 39.73           C  
ATOM   2003  H   LEU A  23      23.593  59.175  10.051  1.00  0.00           H  
ATOM   2004  N   ASP A  24      24.874  58.133   7.261  1.00 42.80           N  
ATOM   2005  CA  ASP A  24      25.770  57.835   6.158  1.00 47.90           C  
ATOM   2006  C   ASP A  24      26.444  56.503   6.364  1.00 49.66           C  
ATOM   2007  O   ASP A  24      26.615  55.734   5.417  1.00 52.05           O  
ATOM   2008  CB  ASP A  24      26.822  58.918   6.004  1.00 54.93           C  
ATOM   2009  CG  ASP A  24      26.303  60.131   5.284  1.00 64.93           C  
ATOM   2010  OD1 ASP A  24      25.279  60.015   4.573  1.00 68.11           O  
ATOM   2011  OD2 ASP A  24      26.932  61.196   5.425  1.00 68.79           O1-
ATOM   2012  H   ASP A  24      25.036  58.940   7.846  1.00  0.00           H  
ATOM   2013  N   TYR A  25      26.817  56.230   7.608  1.00 46.70           N  
ATOM   2014  CA  TYR A  25      27.451  54.968   7.945  1.00 42.66           C  
ATOM   2015  C   TYR A  25      26.481  53.818   7.808  1.00 42.14           C  
ATOM   2016  O   TYR A  25      26.753  52.855   7.097  1.00 42.98           O  
ATOM   2017  CB  TYR A  25      28.005  54.996   9.356  1.00 41.85           C  
ATOM   2018  CG  TYR A  25      28.626  53.685   9.798  1.00 45.14           C  
ATOM   2019  CD1 TYR A  25      29.808  53.220   9.220  1.00 45.05           C  
ATOM   2020  CD2 TYR A  25      28.049  52.918  10.804  1.00 44.13           C  
ATOM   2021  CE1 TYR A  25      30.396  52.025   9.637  1.00 39.40           C  
ATOM   2022  CE2 TYR A  25      28.627  51.717  11.222  1.00 42.26           C  
ATOM   2023  CZ  TYR A  25      29.800  51.277  10.635  1.00 41.84           C  
ATOM   2024  OH  TYR A  25      30.378  50.090  11.043  1.00 45.62           O  
ATOM   2025  H   TYR A  25      26.662  56.906   8.341  1.00  0.00           H  
ATOM   2026  HH  TYR A  25      29.890  49.675  11.765  1.00  0.00           H  
ATOM   2027  N   ALA A  26      25.344  53.939   8.487  1.00 37.54           N  
ATOM   2028  CA  ALA A  26      24.341  52.885   8.502  1.00 35.60           C  
ATOM   2029  C   ALA A  26      23.923  52.518   7.096  1.00 42.02           C  
ATOM   2030  O   ALA A  26      23.852  51.342   6.749  1.00 40.13           O  
ATOM   2031  CB  ALA A  26      23.138  53.320   9.295  1.00 34.62           C  
ATOM   2032  H   ALA A  26      25.156  54.780   9.012  1.00  0.00           H  
ATOM   2033  N   MET A  27      23.660  53.538   6.284  1.00 44.93           N  
ATOM   2034  CA  MET A  27      23.238  53.330   4.904  1.00 44.42           C  
ATOM   2035  C   MET A  27      24.312  52.565   4.137  1.00 43.10           C  
ATOM   2036  O   MET A  27      24.007  51.635   3.399  1.00 41.84           O  
ATOM   2037  CB  MET A  27      22.942  54.670   4.221  1.00 46.59           C  
ATOM   2038  CG  MET A  27      21.639  55.329   4.669  1.00 49.51           C  
ATOM   2039  SD  MET A  27      20.709  56.091   3.307  1.00 59.84           S  
ATOM   2040  CE  MET A  27      21.093  57.813   3.514  1.00 67.37           C  
ATOM   2041  H   MET A  27      23.750  54.486   6.619  1.00  0.00           H  
ATOM   2042  N   SER A  28      25.570  52.937   4.342  1.00 44.45           N  
ATOM   2043  CA  SER A  28      26.669  52.285   3.660  1.00 38.48           C  
ATOM   2044  C   SER A  28      26.797  50.833   4.071  1.00 36.84           C  
ATOM   2045  O   SER A  28      26.960  49.979   3.223  1.00 44.63           O  
ATOM   2046  CB  SER A  28      27.982  53.011   3.934  1.00 41.82           C  
ATOM   2047  OG  SER A  28      29.021  52.471   3.137  1.00 43.16           O  
ATOM   2048  H   SER A  28      25.776  53.688   4.985  1.00  0.00           H  
ATOM   2049  HG  SER A  28      28.914  51.515   3.079  1.00  0.00           H  
ATOM   2050  N   VAL A  29      26.727  50.533   5.361  1.00 33.00           N  
ATOM   2051  CA  VAL A  29      26.948  49.154   5.793  1.00 34.11           C  
ATOM   2052  C   VAL A  29      25.843  48.273   5.258  1.00 40.60           C  
ATOM   2053  O   VAL A  29      26.081  47.156   4.814  1.00 41.88           O  
ATOM   2054  CB  VAL A  29      26.981  48.998   7.311  1.00 33.79           C  
ATOM   2055  CG1 VAL A  29      27.191  47.533   7.692  1.00 35.36           C  
ATOM   2056  CG2 VAL A  29      28.076  49.835   7.898  1.00 34.52           C  
ATOM   2057  H   VAL A  29      26.521  51.255   6.037  1.00  0.00           H  
ATOM   2058  N   ILE A  30      24.629  48.801   5.318  1.00 44.53           N  
ATOM   2059  CA  ILE A  30      23.443  48.114   4.842  1.00 39.57           C  
ATOM   2060  C   ILE A  30      23.550  47.775   3.353  1.00 41.10           C  
ATOM   2061  O   ILE A  30      23.472  46.608   2.993  1.00 46.42           O  
ATOM   2062  CB  ILE A  30      22.188  48.970   5.102  1.00 35.23           C  
ATOM   2063  CG1 ILE A  30      21.879  49.008   6.596  1.00 32.07           C  
ATOM   2064  CG2 ILE A  30      20.988  48.447   4.318  1.00 34.62           C  
ATOM   2065  CD1 ILE A  30      20.934  50.123   6.979  1.00 35.70           C  
ATOM   2066  H   ILE A  30      24.498  49.724   5.710  1.00  0.00           H  
ATOM   2067  N   VAL A  31      23.746  48.782   2.498  1.00 40.83           N  
ATOM   2068  CA  VAL A  31      23.680  48.564   1.046  1.00 39.23           C  
ATOM   2069  C   VAL A  31      25.029  48.300   0.384  1.00 37.42           C  
ATOM   2070  O   VAL A  31      25.071  47.939  -0.788  1.00 36.38           O  
ATOM   2071  CB  VAL A  31      23.036  49.765   0.301  1.00 34.33           C  
ATOM   2072  CG1 VAL A  31      21.713  50.168   0.950  1.00 34.21           C  
ATOM   2073  CG2 VAL A  31      23.999  50.952   0.225  1.00 37.21           C  
ATOM   2074  H   VAL A  31      23.943  49.710   2.847  1.00  0.00           H  
ATOM   2075  N   ALA A  32      26.121  48.466   1.121  1.00 35.13           N  
ATOM   2076  CA  ALA A  32      27.456  48.303   0.559  1.00 30.08           C  
ATOM   2077  C   ALA A  32      28.442  47.714   1.563  1.00 28.37           C  
ATOM   2078  O   ALA A  32      29.581  48.159   1.643  1.00 28.23           O  
ATOM   2079  CB  ALA A  32      27.976  49.645   0.052  1.00 27.27           C  
ATOM   2080  H   ALA A  32      26.039  48.711   2.098  1.00  0.00           H  
ATOM   2081  N   ARG A  33      28.008  46.716   2.327  1.00 28.73           N  
ATOM   2082  CA  ARG A  33      28.945  45.966   3.159  1.00 31.84           C  
ATOM   2083  C   ARG A  33      28.377  44.666   3.703  1.00 32.90           C  
ATOM   2084  O   ARG A  33      28.907  43.599   3.409  1.00 29.67           O  
ATOM   2085  CB  ARG A  33      29.440  46.815   4.338  1.00 32.71           C  
ATOM   2086  CG  ARG A  33      30.501  46.106   5.177  1.00 26.03           C  
ATOM   2087  CD  ARG A  33      31.032  46.990   6.254  1.00 26.53           C  
ATOM   2088  NE  ARG A  33      31.658  48.195   5.712  1.00 38.99           N  
ATOM   2089  CZ  ARG A  33      32.265  49.114   6.450  1.00 44.05           C  
ATOM   2090  NH1 ARG A  33      32.345  48.977   7.774  1.00 47.67           N  
ATOM   2091  NH2 ARG A  33      32.804  50.178   5.868  1.00 45.54           N1+
ATOM   2092  H   ARG A  33      27.027  46.476   2.334  1.00  0.00           H  
ATOM   2093  HE  ARG A  33      31.609  48.304   4.709  1.00  0.00           H  
ATOM   2094 HH12 ARG A  33      32.809  49.683   8.328  1.00  0.00           H  
ATOM   2095 HH11 ARG A  33      31.942  48.167   8.224  1.00  0.00           H  
ATOM   2096 HH22 ARG A  33      33.267  50.880   6.428  1.00  0.00           H  
ATOM   2097 HH21 ARG A  33      32.752  50.285   4.865  1.00  0.00           H  
ATOM   2098  N   ALA A  34      27.303  44.766   4.484  1.00 36.41           N  
ATOM   2099  CA  ALA A  34      26.857  43.652   5.325  1.00 34.27           C  
ATOM   2100  C   ALA A  34      25.781  42.754   4.710  1.00 40.45           C  
ATOM   2101  O   ALA A  34      25.615  41.626   5.171  1.00 45.45           O  
ATOM   2102  CB  ALA A  34      26.354  44.182   6.659  1.00 30.24           C  
ATOM   2103  H   ALA A  34      26.774  45.626   4.507  1.00  0.00           H  
ATOM   2104  N   LEU A  35      25.039  43.231   3.710  1.00 38.67           N  
ATOM   2105  CA  LEU A  35      23.932  42.450   3.171  1.00 38.11           C  
ATOM   2106  C   LEU A  35      24.186  41.966   1.744  1.00 42.31           C  
ATOM   2107  O   LEU A  35      24.858  42.648   0.960  1.00 49.66           O  
ATOM   2108  CB  LEU A  35      22.634  43.254   3.218  1.00 38.84           C  
ATOM   2109  CG  LEU A  35      22.264  43.831   4.584  1.00 42.87           C  
ATOM   2110  CD1 LEU A  35      21.018  44.685   4.453  1.00 46.86           C  
ATOM   2111  CD2 LEU A  35      22.046  42.736   5.595  1.00 41.63           C  
ATOM   2112  H   LEU A  35      25.242  44.140   3.320  1.00  0.00           H  
ATOM   2113  N   PRO A  36      23.634  40.790   1.392  1.00 39.13           N  
ATOM   2114  CA  PRO A  36      23.803  40.196   0.070  1.00 40.03           C  
ATOM   2115  C   PRO A  36      22.788  40.725  -0.912  1.00 41.27           C  
ATOM   2116  O   PRO A  36      21.700  41.129  -0.504  1.00 43.09           O  
ATOM   2117  CB  PRO A  36      23.569  38.717   0.336  1.00 39.06           C  
ATOM   2118  CG  PRO A  36      22.524  38.732   1.388  1.00 34.89           C  
ATOM   2119  CD  PRO A  36      22.791  39.933   2.245  1.00 37.67           C  
ATOM   2120  N   ASP A  37      23.130  40.718  -2.189  1.00 42.71           N  
ATOM   2121  CA  ASP A  37      22.168  41.082  -3.210  1.00 37.63           C  
ATOM   2122  C   ASP A  37      21.292  39.879  -3.507  1.00 35.45           C  
ATOM   2123  O   ASP A  37      21.773  38.754  -3.624  1.00 34.04           O  
ATOM   2124  CB  ASP A  37      22.854  41.569  -4.477  1.00 34.73           C  
ATOM   2125  CG  ASP A  37      21.871  42.153  -5.484  1.00 41.28           C  
ATOM   2126  OD1 ASP A  37      21.170  41.370  -6.155  1.00 44.51           O  
ATOM   2127  OD2 ASP A  37      21.786  43.393  -5.601  1.00 41.87           O1-
ATOM   2128  H   ASP A  37      24.068  40.456  -2.459  1.00  0.00           H  
ATOM   2129  N   VAL A  38      19.999  40.119  -3.625  1.00 35.02           N  
ATOM   2130  CA  VAL A  38      19.069  39.033  -3.817  1.00 36.88           C  
ATOM   2131  C   VAL A  38      19.382  38.286  -5.122  1.00 38.36           C  
ATOM   2132  O   VAL A  38      18.992  37.132  -5.269  1.00 38.85           O  
ATOM   2133  CB  VAL A  38      17.604  39.551  -3.790  1.00 39.66           C  
ATOM   2134  CG1 VAL A  38      17.320  40.396  -5.013  1.00 41.13           C  
ATOM   2135  CG2 VAL A  38      16.596  38.394  -3.657  1.00 35.56           C  
ATOM   2136  H   VAL A  38      19.656  41.068  -3.580  1.00  0.00           H  
ATOM   2137  N   ARG A  39      20.139  38.904  -6.028  1.00 36.82           N  
ATOM   2138  CA  ARG A  39      20.349  38.347  -7.372  1.00 31.32           C  
ATOM   2139  C   ARG A  39      21.574  37.438  -7.554  1.00 34.13           C  
ATOM   2140  O   ARG A  39      21.457  36.372  -8.143  1.00 38.65           O  
ATOM   2141  CB  ARG A  39      20.430  39.475  -8.379  1.00 31.22           C  
ATOM   2142  CG  ARG A  39      19.137  40.252  -8.512  1.00 36.72           C  
ATOM   2143  CD  ARG A  39      19.386  41.551  -9.237  1.00 37.61           C  
ATOM   2144  NE  ARG A  39      20.374  42.354  -8.524  1.00 37.54           N  
ATOM   2145  CZ  ARG A  39      20.926  43.456  -9.004  1.00 40.67           C  
ATOM   2146  NH1 ARG A  39      20.591  43.899 -10.206  1.00 41.76           N  
ATOM   2147  NH2 ARG A  39      21.820  44.123  -8.286  1.00 40.69           N1+
ATOM   2148  H   ARG A  39      20.586  39.780  -5.800  1.00  0.00           H  
ATOM   2149  HE  ARG A  39      20.630  42.020  -7.605  1.00  0.00           H  
ATOM   2150 HH12 ARG A  39      21.014  44.741 -10.570  1.00  0.00           H  
ATOM   2151 HH11 ARG A  39      19.911  43.396 -10.759  1.00  0.00           H  
ATOM   2152 HH22 ARG A  39      22.240  44.964  -8.655  1.00  0.00           H  
ATOM   2153 HH21 ARG A  39      22.081  43.790  -7.369  1.00  0.00           H  
ATOM   2154  N   ASP A  40      22.749  37.847  -7.087  1.00 33.50           N  
ATOM   2155  CA  ASP A  40      23.907  36.944  -7.117  1.00 34.94           C  
ATOM   2156  C   ASP A  40      24.216  36.433  -5.724  1.00 37.72           C  
ATOM   2157  O   ASP A  40      25.087  35.589  -5.558  1.00 39.13           O  
ATOM   2158  CB  ASP A  40      25.148  37.624  -7.711  1.00 38.82           C  
ATOM   2159  CG  ASP A  40      25.431  38.972  -7.109  1.00 35.34           C  
ATOM   2160  OD1 ASP A  40      24.826  39.292  -6.068  1.00 33.45           O  
ATOM   2161  OD2 ASP A  40      26.270  39.705  -7.668  1.00 34.79           O1-
ATOM   2162  H   ASP A  40      22.847  38.780  -6.711  1.00  0.00           H  
ATOM   2163  N   GLY A  41      23.492  36.945  -4.731  1.00 36.59           N  
ATOM   2164  CA  GLY A  41      23.656  36.498  -3.367  1.00 33.17           C  
ATOM   2165  C   GLY A  41      24.995  36.886  -2.789  1.00 32.98           C  
ATOM   2166  O   GLY A  41      25.463  36.228  -1.873  1.00 32.31           O  
ATOM   2167  H   GLY A  41      22.807  37.662  -4.922  1.00  0.00           H  
ATOM   2168  N   LEU A  42      25.579  37.971  -3.292  1.00 34.22           N  
ATOM   2169  CA  LEU A  42      26.907  38.401  -2.872  1.00 30.70           C  
ATOM   2170  C   LEU A  42      26.898  39.692  -2.101  1.00 31.67           C  
ATOM   2171  O   LEU A  42      26.051  40.540  -2.337  1.00 32.62           O  
ATOM   2172  CB  LEU A  42      27.814  38.574  -4.084  1.00 30.22           C  
ATOM   2173  CG  LEU A  42      28.240  37.295  -4.805  1.00 30.17           C  
ATOM   2174  CD1 LEU A  42      29.051  37.627  -6.019  1.00 28.45           C  
ATOM   2175  CD2 LEU A  42      29.050  36.431  -3.882  1.00 29.06           C  
ATOM   2176  H   LEU A  42      25.101  38.526  -3.988  1.00  0.00           H  
ATOM   2177  N   LYS A  43      27.848  39.820  -1.168  1.00 30.82           N  
ATOM   2178  CA  LYS A  43      28.189  41.110  -0.567  1.00 28.04           C  
ATOM   2179  C   LYS A  43      29.265  41.744  -1.414  1.00 30.79           C  
ATOM   2180  O   LYS A  43      29.919  41.060  -2.197  1.00 34.94           O  
ATOM   2181  CB  LYS A  43      28.712  40.977   0.853  1.00 25.30           C  
ATOM   2182  CG  LYS A  43      27.772  40.305   1.813  1.00 28.37           C  
ATOM   2183  CD  LYS A  43      28.412  40.184   3.178  1.00 27.65           C  
ATOM   2184  CE  LYS A  43      27.650  39.225   4.065  1.00 33.94           C  
ATOM   2185  NZ  LYS A  43      28.191  39.214   5.467  1.00 34.51           N1+
ATOM   2186  H   LYS A  43      28.359  39.008  -0.853  1.00  0.00           H  
ATOM   2187  HZ1 LYS A  43      28.117  40.140   5.864  1.00  0.00           H  
ATOM   2188  HZ2 LYS A  43      27.660  38.564   6.028  1.00  0.00           H  
ATOM   2189  HZ3 LYS A  43      29.160  38.931   5.452  1.00  0.00           H  
ATOM   2190  N   PRO A  44      29.473  43.051  -1.249  1.00 30.04           N  
ATOM   2191  CA  PRO A  44      30.451  43.718  -2.118  1.00 32.30           C  
ATOM   2192  C   PRO A  44      31.843  43.106  -2.042  1.00 34.79           C  
ATOM   2193  O   PRO A  44      32.387  42.793  -3.089  1.00 35.74           O  
ATOM   2194  CB  PRO A  44      30.424  45.162  -1.612  1.00 26.59           C  
ATOM   2195  CG  PRO A  44      29.003  45.324  -1.157  1.00 29.56           C  
ATOM   2196  CD  PRO A  44      28.664  44.019  -0.492  1.00 28.35           C  
ATOM   2197  N   VAL A  45      32.388  42.907  -0.851  1.00 37.18           N  
ATOM   2198  CA  VAL A  45      33.721  42.355  -0.752  1.00 32.21           C  
ATOM   2199  C   VAL A  45      33.774  41.067  -1.581  1.00 30.77           C  
ATOM   2200  O   VAL A  45      34.680  40.892  -2.383  1.00 32.98           O  
ATOM   2201  CB  VAL A  45      34.148  42.129   0.735  1.00 29.76           C  
ATOM   2202  CG1 VAL A  45      33.336  41.036   1.395  1.00 27.87           C  
ATOM   2203  CG2 VAL A  45      35.636  41.821   0.829  1.00 29.87           C  
ATOM   2204  H   VAL A  45      31.873  43.142  -0.014  1.00  0.00           H  
ATOM   2205  N   HIE A  46      32.770  40.210  -1.450  1.00 30.07           N  
ATOM   2206  CA  HIE A  46      32.724  38.935  -2.174  1.00 29.73           C  
ATOM   2207  C   HIE A  46      32.579  39.099  -3.673  1.00 36.76           C  
ATOM   2208  O   HIE A  46      33.189  38.370  -4.462  1.00 34.89           O  
ATOM   2209  CB  HIE A  46      31.567  38.081  -1.682  1.00 38.13           C  
ATOM   2210  CG  HIE A  46      31.634  37.744  -0.227  1.00 44.99           C  
ATOM   2211  ND1 HIE A  46      30.717  38.211   0.686  1.00 49.77           N  
ATOM   2212  CD2 HIE A  46      32.510  36.988   0.471  1.00 48.22           C  
ATOM   2213  CE1 HIE A  46      31.030  37.761   1.887  1.00 50.40           C  
ATOM   2214  NE2 HIE A  46      32.113  37.015   1.785  1.00 49.97           N  
ATOM   2215  H   HIE A  46      31.999  40.426  -0.833  1.00  0.00           H  
ATOM   2216  HE2 HIE A  46      32.639  36.507   2.481  1.00  0.00           H  
ATOM   2217  N   ARG A  47      31.754  40.055  -4.081  1.00 42.75           N  
ATOM   2218  CA  ARG A  47      31.594  40.309  -5.504  1.00 39.89           C  
ATOM   2219  C   ARG A  47      32.920  40.765  -6.138  1.00 41.12           C  
ATOM   2220  O   ARG A  47      33.261  40.339  -7.237  1.00 45.23           O  
ATOM   2221  CB  ARG A  47      30.504  41.345  -5.739  1.00 35.86           C  
ATOM   2222  CG  ARG A  47      30.147  41.476  -7.197  1.00 35.58           C  
ATOM   2223  CD  ARG A  47      28.989  42.414  -7.405  1.00 37.98           C  
ATOM   2224  NE  ARG A  47      27.733  41.843  -6.933  1.00 37.53           N  
ATOM   2225  CZ  ARG A  47      27.157  42.133  -5.771  1.00 37.31           C  
ATOM   2226  NH1 ARG A  47      27.702  43.002  -4.933  1.00 33.78           N  
ATOM   2227  NH2 ARG A  47      26.017  41.549  -5.444  1.00 39.60           N1+
ATOM   2228  H   ARG A  47      31.242  40.602  -3.404  1.00  0.00           H  
ATOM   2229  HE  ARG A  47      27.298  41.182  -7.561  1.00  0.00           H  
ATOM   2230 HH12 ARG A  47      27.249  43.210  -4.055  1.00  0.00           H  
ATOM   2231 HH11 ARG A  47      28.572  43.457  -5.172  1.00  0.00           H  
ATOM   2232 HH22 ARG A  47      25.574  41.766  -4.563  1.00  0.00           H  
ATOM   2233 HH21 ARG A  47      25.590  40.887  -6.075  1.00  0.00           H  
ATOM   2234  N   ARG A  48      33.684  41.589  -5.430  1.00 36.67           N  
ATOM   2235  CA  ARG A  48      34.897  42.167  -5.994  1.00 36.02           C  
ATOM   2236  C   ARG A  48      36.038  41.151  -6.078  1.00 38.80           C  
ATOM   2237  O   ARG A  48      36.915  41.250  -6.939  1.00 42.50           O  
ATOM   2238  CB  ARG A  48      35.341  43.377  -5.170  1.00 34.89           C  
ATOM   2239  CG  ARG A  48      34.240  44.386  -4.942  1.00 32.80           C  
ATOM   2240  CD  ARG A  48      34.745  45.706  -4.403  1.00 30.33           C  
ATOM   2241  NE  ARG A  48      33.731  46.760  -4.495  1.00 29.49           N  
ATOM   2242  CZ  ARG A  48      33.422  47.627  -3.526  1.00 35.09           C  
ATOM   2243  NH1 ARG A  48      34.048  47.588  -2.358  1.00 36.84           N  
ATOM   2244  NH2 ARG A  48      32.488  48.534  -3.715  1.00 37.32           N1+
ATOM   2245  H   ARG A  48      33.429  41.826  -4.483  1.00  0.00           H  
ATOM   2246  HE  ARG A  48      33.249  46.801  -5.382  1.00  0.00           H  
ATOM   2247 HH12 ARG A  48      33.806  48.248  -1.633  1.00  0.00           H  
ATOM   2248 HH11 ARG A  48      34.767  46.897  -2.192  1.00  0.00           H  
ATOM   2249 HH22 ARG A  48      32.260  49.186  -2.978  1.00  0.00           H  
ATOM   2250 HH21 ARG A  48      31.998  48.579  -4.597  1.00  0.00           H  
ATOM   2251  N   ILE A  49      36.023  40.176  -5.183  1.00 37.19           N  
ATOM   2252  CA  ILE A  49      37.036  39.132  -5.139  1.00 30.63           C  
ATOM   2253  C   ILE A  49      36.917  38.267  -6.373  1.00 32.43           C  
ATOM   2254  O   ILE A  49      37.894  37.929  -7.028  1.00 38.41           O  
ATOM   2255  CB  ILE A  49      36.855  38.258  -3.887  1.00 28.26           C  
ATOM   2256  CG1 ILE A  49      37.450  38.952  -2.667  1.00 27.88           C  
ATOM   2257  CG2 ILE A  49      37.481  36.879  -4.079  1.00 28.21           C  
ATOM   2258  CD1 ILE A  49      36.941  38.385  -1.360  1.00 32.72           C  
ATOM   2259  H   ILE A  49      35.287  40.135  -4.493  1.00  0.00           H  
ATOM   2260  N   LEU A  50      35.685  37.896  -6.667  1.00 35.81           N  
ATOM   2261  CA  LEU A  50      35.393  37.004  -7.768  1.00 34.97           C  
ATOM   2262  C   LEU A  50      35.562  37.696  -9.112  1.00 35.82           C  
ATOM   2263  O   LEU A  50      36.002  37.093 -10.083  1.00 34.65           O  
ATOM   2264  CB  LEU A  50      33.975  36.471  -7.607  1.00 32.06           C  
ATOM   2265  CG  LEU A  50      33.794  35.538  -6.410  1.00 31.08           C  
ATOM   2266  CD1 LEU A  50      32.341  35.169  -6.237  1.00 32.95           C  
ATOM   2267  CD2 LEU A  50      34.636  34.287  -6.592  1.00 31.10           C  
ATOM   2268  H   LEU A  50      34.911  38.236  -6.116  1.00  0.00           H  
ATOM   2269  N   TYR A  51      35.181  38.964  -9.157  1.00 36.02           N  
ATOM   2270  CA  TYR A  51      35.456  39.811 -10.297  1.00 33.20           C  
ATOM   2271  C   TYR A  51      36.939  39.929 -10.535  1.00 34.65           C  
ATOM   2272  O   TYR A  51      37.406  39.838 -11.659  1.00 39.06           O  
ATOM   2273  CB  TYR A  51      34.879  41.195 -10.080  1.00 31.53           C  
ATOM   2274  CG  TYR A  51      35.092  42.104 -11.247  1.00 39.74           C  
ATOM   2275  CD1 TYR A  51      34.624  41.765 -12.509  1.00 43.43           C  
ATOM   2276  CD2 TYR A  51      35.754  43.302 -11.097  1.00 46.40           C  
ATOM   2277  CE1 TYR A  51      34.810  42.600 -13.584  1.00 43.38           C  
ATOM   2278  CE2 TYR A  51      35.953  44.147 -12.173  1.00 45.90           C  
ATOM   2279  CZ  TYR A  51      35.478  43.791 -13.406  1.00 47.76           C  
ATOM   2280  OH  TYR A  51      35.684  44.641 -14.465  1.00 58.29           O  
ATOM   2281  H   TYR A  51      34.682  39.369  -8.377  1.00  0.00           H  
ATOM   2282  HH  TYR A  51      36.179  44.116 -15.120  1.00  0.00           H  
ATOM   2283  N   GLY A  52      37.674  40.129  -9.451  1.00 32.71           N  
ATOM   2284  CA  GLY A  52      39.115  40.202  -9.504  1.00 26.98           C  
ATOM   2285  C   GLY A  52      39.704  38.887  -9.956  1.00 27.08           C  
ATOM   2286  O   GLY A  52      40.553  38.866 -10.823  1.00 33.74           O  
ATOM   2287  H   GLY A  52      37.228  40.237  -8.551  1.00  0.00           H  
ATOM   2288  N   LEU A  53      39.259  37.780  -9.393  1.00 26.61           N  
ATOM   2289  CA  LEU A  53      39.730  36.491  -9.864  1.00 29.59           C  
ATOM   2290  C   LEU A  53      39.510  36.367 -11.366  1.00 36.43           C  
ATOM   2291  O   LEU A  53      40.318  35.793 -12.091  1.00 39.71           O  
ATOM   2292  CB  LEU A  53      39.019  35.359  -9.142  1.00 33.94           C  
ATOM   2293  CG  LEU A  53      39.526  35.013  -7.749  1.00 32.49           C  
ATOM   2294  CD1 LEU A  53      38.696  33.880  -7.190  1.00 27.89           C  
ATOM   2295  CD2 LEU A  53      41.001  34.640  -7.791  1.00 34.78           C  
ATOM   2296  H   LEU A  53      38.593  37.831  -8.636  1.00  0.00           H  
ATOM   2297  N   ASN A  54      38.410  36.934 -11.835  1.00 41.07           N  
ATOM   2298  CA  ASN A  54      38.102  36.906 -13.249  1.00 37.25           C  
ATOM   2299  C   ASN A  54      38.973  37.870 -14.039  1.00 39.89           C  
ATOM   2300  O   ASN A  54      39.572  37.499 -15.042  1.00 44.46           O  
ATOM   2301  CB  ASN A  54      36.635  37.230 -13.461  1.00 37.15           C  
ATOM   2302  CG  ASN A  54      36.115  36.685 -14.767  1.00 47.51           C  
ATOM   2303  OD1 ASN A  54      36.128  35.474 -14.997  1.00 49.54           O  
ATOM   2304  ND2 ASN A  54      35.651  37.568 -15.631  1.00 48.43           N  
ATOM   2305  H   ASN A  54      37.771  37.394 -11.203  1.00  0.00           H  
ATOM   2306 HD22 ASN A  54      35.290  37.261 -16.523  1.00  0.00           H  
ATOM   2307 HD21 ASN A  54      35.658  38.551 -15.401  1.00  0.00           H  
ATOM   2308  N   GLU A  55      39.031  39.117 -13.586  1.00 41.76           N  
ATOM   2309  CA  GLU A  55      39.925  40.100 -14.179  1.00 43.05           C  
ATOM   2310  C   GLU A  55      41.370  39.635 -14.290  1.00 48.40           C  
ATOM   2311  O   GLU A  55      42.112  40.130 -15.137  1.00 57.38           O  
ATOM   2312  CB  GLU A  55      39.906  41.388 -13.371  1.00 44.83           C  
ATOM   2313  CG  GLU A  55      38.611  42.122 -13.438  1.00 49.12           C  
ATOM   2314  CD  GLU A  55      38.229  42.472 -14.846  1.00 53.17           C  
ATOM   2315  OE1 GLU A  55      39.074  43.052 -15.558  1.00 54.99           O  
ATOM   2316  OE2 GLU A  55      37.093  42.155 -15.245  1.00 58.96           O1-
ATOM   2317  H   GLU A  55      38.446  39.401 -12.813  1.00  0.00           H  
ATOM   2318  N   GLN A  56      41.776  38.700 -13.444  1.00 42.33           N  
ATOM   2319  CA  GLN A  56      43.174  38.283 -13.372  1.00 40.10           C  
ATOM   2320  C   GLN A  56      43.472  36.953 -14.075  1.00 44.85           C  
ATOM   2321  O   GLN A  56      44.598  36.462 -14.025  1.00 47.15           O  
ATOM   2322  CB  GLN A  56      43.586  38.188 -11.913  1.00 40.22           C  
ATOM   2323  CG  GLN A  56      43.377  39.467 -11.134  1.00 45.21           C  
ATOM   2324  CD  GLN A  56      43.591  39.266  -9.655  1.00 43.02           C  
ATOM   2325  OE1 GLN A  56      44.139  38.247  -9.237  1.00 45.35           O  
ATOM   2326  NE2 GLN A  56      43.180  40.242  -8.850  1.00 37.17           N  
ATOM   2327  H   GLN A  56      41.113  38.255 -12.825  1.00  0.00           H  
ATOM   2328 HE22 GLN A  56      43.299  40.157  -7.851  1.00  0.00           H  
ATOM   2329 HE21 GLN A  56      42.748  41.068  -9.238  1.00  0.00           H  
ATOM   2330  N   GLY A  57      42.464  36.360 -14.703  1.00 47.37           N  
ATOM   2331  CA  GLY A  57      42.637  35.097 -15.399  1.00 46.90           C  
ATOM   2332  C   GLY A  57      42.868  33.939 -14.444  1.00 50.96           C  
ATOM   2333  O   GLY A  57      43.557  32.977 -14.779  1.00 56.01           O  
ATOM   2334  H   GLY A  57      41.549  36.787 -14.706  1.00  0.00           H  
ATOM   2335  N   MET A  58      42.310  34.042 -13.244  1.00 48.25           N  
ATOM   2336  CA  MET A  58      42.450  32.993 -12.236  1.00 48.18           C  
ATOM   2337  C   MET A  58      41.361  31.957 -12.344  1.00 46.63           C  
ATOM   2338  O   MET A  58      40.538  31.828 -11.446  1.00 37.73           O  
ATOM   2339  CB  MET A  58      42.475  33.621 -10.839  1.00 47.46           C  
ATOM   2340  CG  MET A  58      43.738  34.429 -10.539  1.00 45.54           C  
ATOM   2341  SD  MET A  58      45.196  33.370 -10.691  1.00 54.78           S  
ATOM   2342  CE  MET A  58      45.671  33.602 -12.415  1.00 83.06           C  
ATOM   2343  H   MET A  58      41.771  34.862 -13.007  1.00  0.00           H  
ATOM   2344  N   THR A  59      41.414  31.170 -13.423  1.00 47.56           N  
ATOM   2345  CA  THR A  59      40.382  30.172 -13.706  1.00 40.49           C  
ATOM   2346  C   THR A  59      40.864  28.796 -13.248  1.00 43.23           C  
ATOM   2347  O   THR A  59      42.046  28.649 -12.866  1.00 45.12           O  
ATOM   2348  CB  THR A  59      40.055  30.130 -15.182  1.00 37.07           C  
ATOM   2349  OG1 THR A  59      41.230  29.788 -15.918  1.00 42.67           O  
ATOM   2350  CG2 THR A  59      39.587  31.476 -15.649  1.00 31.46           C  
ATOM   2351  H   THR A  59      42.183  31.255 -14.072  1.00  0.00           H  
ATOM   2352  HG1 THR A  59      41.098  28.849 -16.299  1.00  0.00           H  
ATOM   2353  N   PRO A  60      39.952  27.789 -13.265  1.00 41.69           N  
ATOM   2354  CA  PRO A  60      40.401  26.487 -12.738  1.00 40.55           C  
ATOM   2355  C   PRO A  60      41.556  25.867 -13.525  1.00 42.30           C  
ATOM   2356  O   PRO A  60      42.406  25.209 -12.947  1.00 42.52           O  
ATOM   2357  CB  PRO A  60      39.145  25.609 -12.838  1.00 36.84           C  
ATOM   2358  CG  PRO A  60      38.004  26.561 -12.858  1.00 33.03           C  
ATOM   2359  CD  PRO A  60      38.517  27.745 -13.646  1.00 36.54           C  
ATOM   2360  N   ASP A  61      41.573  26.067 -14.834  1.00 52.45           N  
ATOM   2361  CA  ASP A  61      42.649  25.546 -15.682  1.00 60.59           C  
ATOM   2362  C   ASP A  61      43.987  26.216 -15.382  1.00 63.59           C  
ATOM   2363  O   ASP A  61      45.036  25.575 -15.415  1.00 69.39           O  
ATOM   2364  CB  ASP A  61      42.301  25.746 -17.158  1.00 65.37           C  
ATOM   2365  CG  ASP A  61      41.783  27.153 -17.453  1.00 70.43           C  
ATOM   2366  OD1 ASP A  61      40.994  27.706 -16.647  1.00 69.61           O  
ATOM   2367  OD2 ASP A  61      42.179  27.702 -18.499  1.00 76.49           O1-
ATOM   2368  H   ASP A  61      40.830  26.591 -15.275  1.00  0.00           H  
ATOM   2369  N   LYS A  62      43.936  27.510 -15.091  1.00 60.49           N  
ATOM   2370  CA  LYS A  62      45.129  28.291 -14.793  1.00 56.51           C  
ATOM   2371  C   LYS A  62      45.707  27.896 -13.444  1.00 55.44           C  
ATOM   2372  O   LYS A  62      44.998  27.471 -12.538  1.00 63.19           O  
ATOM   2373  CB  LYS A  62      44.814  29.786 -14.805  1.00 57.12           C  
ATOM   2374  CG  LYS A  62      44.014  30.232 -16.021  1.00 56.98           C  
ATOM   2375  CD  LYS A  62      44.845  30.649 -17.210  1.00 52.73           C  
ATOM   2376  CE  LYS A  62      44.261  31.912 -17.849  1.00 52.11           C  
ATOM   2377  NZ  LYS A  62      44.973  33.138 -17.379  1.00 51.44           N1+
ATOM   2378  H   LYS A  62      43.047  27.988 -15.072  1.00  0.00           H  
ATOM   2379  HZ1 LYS A  62      44.677  33.360 -16.439  1.00  0.00           H  
ATOM   2380  HZ2 LYS A  62      45.970  32.973 -17.388  1.00  0.00           H  
ATOM   2381  HZ3 LYS A  62      44.755  33.911 -17.992  1.00  0.00           H  
ATOM   2382  N   SER A  63      47.007  28.067 -13.313  1.00 49.65           N  
ATOM   2383  CA  SER A  63      47.687  27.715 -12.088  1.00 50.21           C  
ATOM   2384  C   SER A  63      47.327  28.657 -10.941  1.00 48.15           C  
ATOM   2385  O   SER A  63      46.881  29.782 -11.152  1.00 47.44           O  
ATOM   2386  CB  SER A  63      49.191  27.715 -12.325  1.00 51.75           C  
ATOM   2387  OG  SER A  63      49.858  27.089 -11.247  1.00 56.93           O  
ATOM   2388  H   SER A  63      47.546  28.451 -14.077  1.00  0.00           H  
ATOM   2389  HG  SER A  63      50.228  27.766 -10.664  1.00  0.00           H  
ATOM   2390  N   TYR A  64      47.520  28.165  -9.721  1.00 45.88           N  
ATOM   2391  CA  TYR A  64      47.249  28.924  -8.513  1.00 39.12           C  
ATOM   2392  C   TYR A  64      48.147  30.141  -8.450  1.00 37.64           C  
ATOM   2393  O   TYR A  64      49.305  30.087  -8.858  1.00 42.58           O  
ATOM   2394  CB  TYR A  64      47.463  28.054  -7.265  1.00 39.03           C  
ATOM   2395  CG  TYR A  64      46.419  27.012  -7.002  1.00 37.49           C  
ATOM   2396  CD1 TYR A  64      45.159  27.380  -6.571  1.00 35.37           C  
ATOM   2397  CD2 TYR A  64      46.704  25.663  -7.152  1.00 37.26           C  
ATOM   2398  CE1 TYR A  64      44.198  26.435  -6.324  1.00 36.75           C  
ATOM   2399  CE2 TYR A  64      45.761  24.720  -6.907  1.00 39.53           C  
ATOM   2400  CZ  TYR A  64      44.536  25.098  -6.494  1.00 39.90           C  
ATOM   2401  OH  TYR A  64      43.671  24.083  -6.281  1.00 40.14           O  
ATOM   2402  H   TYR A  64      47.869  27.224  -9.606  1.00  0.00           H  
ATOM   2403  HH  TYR A  64      42.768  24.320  -5.956  1.00  0.00           H  
ATOM   2404  N   LYS A  65      47.611  31.235  -7.931  1.00 37.22           N  
ATOM   2405  CA  LYS A  65      48.370  32.466  -7.712  1.00 40.67           C  
ATOM   2406  C   LYS A  65      48.415  32.778  -6.228  1.00 49.09           C  
ATOM   2407  O   LYS A  65      47.453  32.507  -5.510  1.00 46.52           O  
ATOM   2408  CB  LYS A  65      47.730  33.613  -8.482  1.00 39.79           C  
ATOM   2409  CG  LYS A  65      48.477  34.928  -8.425  1.00 41.85           C  
ATOM   2410  CD  LYS A  65      47.978  35.886  -9.519  1.00 42.57           C  
ATOM   2411  CE  LYS A  65      47.526  37.218  -8.950  1.00 39.62           C  
ATOM   2412  NZ  LYS A  65      47.295  38.255  -9.991  1.00 37.96           N1+
ATOM   2413  H   LYS A  65      46.635  31.244  -7.667  1.00  0.00           H  
ATOM   2414  HZ1 LYS A  65      46.579  37.939 -10.628  1.00  0.00           H  
ATOM   2415  HZ2 LYS A  65      46.998  39.114  -9.551  1.00  0.00           H  
ATOM   2416  HZ3 LYS A  65      48.152  38.418 -10.501  1.00  0.00           H  
ATOM   2417  N   LYS A  66      49.520  33.348  -5.752  1.00 57.44           N  
ATOM   2418  CA  LYS A  66      49.645  33.643  -4.328  1.00 58.44           C  
ATOM   2419  C   LYS A  66      48.526  34.570  -3.882  1.00 49.67           C  
ATOM   2420  O   LYS A  66      48.171  35.500  -4.590  1.00 51.70           O  
ATOM   2421  CB  LYS A  66      51.014  34.264  -4.015  1.00 63.39           C  
ATOM   2422  CG  LYS A  66      52.092  33.252  -3.600  1.00 66.65           C  
ATOM   2423  CD  LYS A  66      51.641  32.421  -2.407  1.00 66.71           C  
ATOM   2424  CE  LYS A  66      52.732  31.490  -1.913  1.00 64.74           C  
ATOM   2425  NZ  LYS A  66      52.291  30.051  -1.941  1.00 65.15           N1+
ATOM   2426  H   LYS A  66      50.280  33.578  -6.377  1.00  0.00           H  
ATOM   2427  HZ1 LYS A  66      53.043  29.461  -1.614  1.00  0.00           H  
ATOM   2428  HZ2 LYS A  66      51.487  29.934  -1.342  1.00  0.00           H  
ATOM   2429  HZ3 LYS A  66      52.047  29.792  -2.887  1.00  0.00           H  
ATOM   2430  N   SER A  67      47.954  34.307  -2.713  1.00 39.08           N  
ATOM   2431  CA  SER A  67      46.760  35.041  -2.301  1.00 36.30           C  
ATOM   2432  C   SER A  67      47.050  36.521  -2.031  1.00 38.28           C  
ATOM   2433  O   SER A  67      46.158  37.353  -2.134  1.00 37.20           O  
ATOM   2434  CB  SER A  67      46.142  34.404  -1.069  1.00 36.88           C  
ATOM   2435  OG  SER A  67      46.012  32.999  -1.229  1.00 37.05           O  
ATOM   2436  H   SER A  67      48.344  33.599  -2.107  1.00  0.00           H  
ATOM   2437  HG  SER A  67      45.400  32.816  -1.950  1.00  0.00           H  
ATOM   2438  N   ALA A  68      48.298  36.850  -1.732  1.00 35.41           N  
ATOM   2439  CA  ALA A  68      48.678  38.228  -1.452  1.00 34.85           C  
ATOM   2440  C   ALA A  68      48.575  39.129  -2.683  1.00 42.60           C  
ATOM   2441  O   ALA A  68      48.227  40.306  -2.580  1.00 42.96           O  
ATOM   2442  CB  ALA A  68      50.089  38.266  -0.891  1.00 32.07           C  
ATOM   2443  H   ALA A  68      49.013  36.138  -1.694  1.00  0.00           H  
ATOM   2444  N   ARG A  69      48.915  38.579  -3.839  1.00 50.66           N  
ATOM   2445  CA  ARG A  69      48.797  39.300  -5.095  1.00 53.02           C  
ATOM   2446  C   ARG A  69      47.328  39.533  -5.397  1.00 51.02           C  
ATOM   2447  O   ARG A  69      46.919  40.627  -5.774  1.00 54.02           O  
ATOM   2448  CB  ARG A  69      49.461  38.516  -6.226  1.00 54.22           C  
ATOM   2449  CG  ARG A  69      50.988  38.452  -6.118  1.00 53.99           C  
ATOM   2450  CD  ARG A  69      51.619  37.656  -7.266  1.00 54.29           C  
ATOM   2451  NE  ARG A  69      51.667  38.410  -8.526  1.00 57.01           N  
ATOM   2452  CZ  ARG A  69      51.413  37.902  -9.736  1.00 63.56           C  
ATOM   2453  NH1 ARG A  69      51.085  36.621  -9.882  1.00 65.13           N  
ATOM   2454  NH2 ARG A  69      51.483  38.683 -10.813  1.00 66.38           N1+
ATOM   2455  H   ARG A  69      49.269  37.633  -3.864  1.00  0.00           H  
ATOM   2456  HE  ARG A  69      51.914  39.385  -8.430  1.00  0.00           H  
ATOM   2457 HH12 ARG A  69      50.895  36.249 -10.802  1.00  0.00           H  
ATOM   2458 HH11 ARG A  69      51.025  36.020  -9.072  1.00  0.00           H  
ATOM   2459 HH22 ARG A  69      51.291  38.300 -11.728  1.00  0.00           H  
ATOM   2460 HH21 ARG A  69      51.728  39.657 -10.715  1.00  0.00           H  
ATOM   2461  N   ILE A  70      46.528  38.498  -5.182  1.00 48.73           N  
ATOM   2462  CA  ILE A  70      45.097  38.592  -5.427  1.00 44.85           C  
ATOM   2463  C   ILE A  70      44.499  39.672  -4.533  1.00 44.21           C  
ATOM   2464  O   ILE A  70      43.810  40.569  -5.016  1.00 47.41           O  
ATOM   2465  CB  ILE A  70      44.389  37.246  -5.189  1.00 40.44           C  
ATOM   2466  CG1 ILE A  70      45.073  36.150  -6.022  1.00 41.51           C  
ATOM   2467  CG2 ILE A  70      42.921  37.356  -5.588  1.00 35.55           C  
ATOM   2468  CD1 ILE A  70      44.633  34.770  -5.701  1.00 37.18           C  
ATOM   2469  H   ILE A  70      46.910  37.627  -4.843  1.00  0.00           H  
ATOM   2470  N   VAL A  71      44.822  39.615  -3.244  1.00 36.69           N  
ATOM   2471  CA  VAL A  71      44.259  40.560  -2.295  1.00 30.75           C  
ATOM   2472  C   VAL A  71      44.651  41.993  -2.655  1.00 29.80           C  
ATOM   2473  O   VAL A  71      43.825  42.896  -2.582  1.00 33.76           O  
ATOM   2474  CB  VAL A  71      44.699  40.261  -0.858  1.00 35.00           C  
ATOM   2475  CG1 VAL A  71      44.200  41.335   0.107  1.00 37.61           C  
ATOM   2476  CG2 VAL A  71      44.174  38.921  -0.405  1.00 29.54           C  
ATOM   2477  H   VAL A  71      45.465  38.910  -2.915  1.00  0.00           H  
ATOM   2478  N   GLY A  72      45.905  42.198  -3.050  1.00 29.64           N  
ATOM   2479  CA  GLY A  72      46.397  43.528  -3.384  1.00 31.79           C  
ATOM   2480  C   GLY A  72      45.648  44.129  -4.549  1.00 37.32           C  
ATOM   2481  O   GLY A  72      45.299  45.304  -4.525  1.00 40.06           O  
ATOM   2482  H   GLY A  72      46.544  41.420  -3.125  1.00  0.00           H  
ATOM   2483  N   ASP A  73      45.379  43.301  -5.552  1.00 44.20           N  
ATOM   2484  CA  ASP A  73      44.594  43.715  -6.694  1.00 47.14           C  
ATOM   2485  C   ASP A  73      43.160  44.012  -6.305  1.00 47.70           C  
ATOM   2486  O   ASP A  73      42.606  45.008  -6.744  1.00 52.47           O  
ATOM   2487  CB  ASP A  73      44.607  42.639  -7.775  1.00 58.77           C  
ATOM   2488  CG  ASP A  73      45.935  42.548  -8.510  1.00 67.32           C  
ATOM   2489  OD1 ASP A  73      46.748  43.491  -8.425  1.00 71.51           O  
ATOM   2490  OD2 ASP A  73      46.181  41.534  -9.204  1.00 67.38           O1-
ATOM   2491  H   ASP A  73      45.726  42.352  -5.530  1.00  0.00           H  
ATOM   2492  N   VAL A  74      42.560  43.153  -5.485  1.00 41.76           N  
ATOM   2493  CA  VAL A  74      41.186  43.358  -5.031  1.00 35.76           C  
ATOM   2494  C   VAL A  74      41.130  44.649  -4.221  1.00 43.35           C  
ATOM   2495  O   VAL A  74      40.252  45.495  -4.424  1.00 46.13           O  
ATOM   2496  CB  VAL A  74      40.688  42.173  -4.201  1.00 32.70           C  
ATOM   2497  CG1 VAL A  74      39.314  42.434  -3.617  1.00 35.07           C  
ATOM   2498  CG2 VAL A  74      40.665  40.904  -5.043  1.00 29.52           C  
ATOM   2499  H   VAL A  74      43.056  42.335  -5.159  1.00  0.00           H  
ATOM   2500  N   MET A  75      42.102  44.816  -3.329  1.00 42.73           N  
ATOM   2501  CA  MET A  75      42.164  45.993  -2.494  1.00 42.28           C  
ATOM   2502  C   MET A  75      42.354  47.224  -3.362  1.00 45.88           C  
ATOM   2503  O   MET A  75      41.531  48.130  -3.372  1.00 48.90           O  
ATOM   2504  CB  MET A  75      43.305  45.889  -1.484  1.00 46.45           C  
ATOM   2505  CG  MET A  75      43.457  47.107  -0.589  1.00 49.19           C  
ATOM   2506  SD  MET A  75      44.362  46.670   0.902  1.00 60.53           S  
ATOM   2507  CE  MET A  75      45.950  46.270   0.203  1.00 38.94           C  
ATOM   2508  H   MET A  75      42.818  44.112  -3.225  1.00  0.00           H  
ATOM   2509  N   GLY A  76      43.472  47.251  -4.079  1.00 48.09           N  
ATOM   2510  CA  GLY A  76      43.859  48.417  -4.848  1.00 43.43           C  
ATOM   2511  C   GLY A  76      42.862  48.884  -5.904  1.00 43.35           C  
ATOM   2512  O   GLY A  76      42.795  50.077  -6.214  1.00 51.88           O  
ATOM   2513  H   GLY A  76      44.079  46.443  -4.099  1.00  0.00           H  
ATOM   2514  N   LYS A  77      42.076  47.968  -6.451  1.00 38.25           N  
ATOM   2515  CA  LYS A  77      41.260  48.292  -7.617  1.00 37.71           C  
ATOM   2516  C   LYS A  77      39.783  48.486  -7.308  1.00 42.33           C  
ATOM   2517  O   LYS A  77      39.138  49.331  -7.922  1.00 50.88           O  
ATOM   2518  CB  LYS A  77      41.409  47.206  -8.690  1.00 37.67           C  
ATOM   2519  CG  LYS A  77      42.632  47.366  -9.564  1.00 36.92           C  
ATOM   2520  CD  LYS A  77      42.566  46.468 -10.777  1.00 39.12           C  
ATOM   2521  CE  LYS A  77      43.841  46.560 -11.607  1.00 46.08           C  
ATOM   2522  NZ  LYS A  77      43.572  46.581 -13.079  1.00 47.68           N1+
ATOM   2523  H   LYS A  77      42.038  47.038  -6.061  1.00  0.00           H  
ATOM   2524  HZ1 LYS A  77      42.997  47.380 -13.306  1.00  0.00           H  
ATOM   2525  HZ2 LYS A  77      44.447  46.642 -13.580  1.00  0.00           H  
ATOM   2526  HZ3 LYS A  77      43.091  45.733 -13.345  1.00  0.00           H  
ATOM   2527  N   TYR A  78      39.248  47.717  -6.367  1.00 37.32           N  
ATOM   2528  CA  TYR A  78      37.816  47.698  -6.138  1.00 29.74           C  
ATOM   2529  C   TYR A  78      37.471  47.928  -4.687  1.00 37.69           C  
ATOM   2530  O   TYR A  78      36.450  48.529  -4.399  1.00 45.34           O  
ATOM   2531  CB  TYR A  78      37.238  46.372  -6.613  1.00 29.63           C  
ATOM   2532  CG  TYR A  78      37.802  45.929  -7.926  1.00 38.50           C  
ATOM   2533  CD1 TYR A  78      37.627  46.699  -9.065  1.00 37.87           C  
ATOM   2534  CD2 TYR A  78      38.518  44.748  -8.034  1.00 40.20           C  
ATOM   2535  CE1 TYR A  78      38.155  46.311 -10.276  1.00 39.48           C  
ATOM   2536  CE2 TYR A  78      39.047  44.348  -9.245  1.00 41.00           C  
ATOM   2537  CZ  TYR A  78      38.860  45.136 -10.364  1.00 42.57           C  
ATOM   2538  OH  TYR A  78      39.381  44.759 -11.580  1.00 47.44           O  
ATOM   2539  H   TYR A  78      39.841  47.132  -5.795  1.00  0.00           H  
ATOM   2540  HH  TYR A  78      38.902  45.138 -12.331  1.00  0.00           H  
ATOM   2541  N   HIE A  79      38.337  47.496  -3.777  1.00 40.32           N  
ATOM   2542  CA  HIE A  79      37.975  47.399  -2.366  1.00 38.11           C  
ATOM   2543  C   HIE A  79      38.947  48.120  -1.418  1.00 39.00           C  
ATOM   2544  O   HIE A  79      39.932  47.545  -0.960  1.00 40.68           O  
ATOM   2545  CB  HIE A  79      37.867  45.938  -1.970  1.00 34.90           C  
ATOM   2546  CG  HIE A  79      36.976  45.703  -0.799  1.00 28.88           C  
ATOM   2547  ND1 HIE A  79      35.623  45.921  -0.847  1.00 26.14           N  
ATOM   2548  CD2 HIE A  79      37.245  45.273   0.453  1.00 32.49           C  
ATOM   2549  CE1 HIE A  79      35.083  45.624   0.318  1.00 30.98           C  
ATOM   2550  NE2 HIE A  79      36.048  45.230   1.126  1.00 37.49           N  
ATOM   2551  H   HIE A  79      39.269  47.225  -4.055  1.00  0.00           H  
ATOM   2552  HE2 HIE A  79      36.021  44.928   2.090  1.00  0.00           H  
ATOM   2553  N   PRO A  80      38.653  49.382  -1.090  1.00 39.25           N  
ATOM   2554  CA  PRO A  80      39.565  50.241  -0.324  1.00 39.63           C  
ATOM   2555  C   PRO A  80      39.464  50.031   1.182  1.00 41.21           C  
ATOM   2556  O   PRO A  80      39.270  50.994   1.913  1.00 49.98           O  
ATOM   2557  CB  PRO A  80      39.098  51.646  -0.711  1.00 41.98           C  
ATOM   2558  CG  PRO A  80      37.607  51.475  -0.923  1.00 40.10           C  
ATOM   2559  CD  PRO A  80      37.385  50.069  -1.398  1.00 37.77           C  
ATOM   2560  N   HIS A  81      39.620  48.796   1.638  1.00 34.80           N  
ATOM   2561  CA  HIS A  81      39.476  48.475   3.052  1.00 33.49           C  
ATOM   2562  C   HIS A  81      40.641  47.590   3.512  1.00 42.89           C  
ATOM   2563  O   HIS A  81      41.576  47.346   2.753  1.00 49.37           O  
ATOM   2564  CB  HIS A  81      38.121  47.807   3.296  1.00 29.57           C  
ATOM   2565  CG  HIS A  81      36.954  48.609   2.794  1.00 31.15           C  
ATOM   2566  ND1 HIS A  81      36.546  49.783   3.383  1.00 39.29           N  
ATOM   2567  CD2 HIS A  81      36.108  48.400   1.761  1.00 33.94           C  
ATOM   2568  CE1 HIS A  81      35.504  50.266   2.733  1.00 39.21           C  
ATOM   2569  NE2 HIS A  81      35.215  49.443   1.745  1.00 35.61           N  
ATOM   2570  H   HIS A  81      39.844  48.047   1.000  1.00  0.00           H  
ATOM   2571  HD1 HIS A  81      37.038  50.141   4.189  1.00  0.00           H  
ATOM   2572  N   GLY A  82      40.605  47.130   4.757  1.00 43.83           N  
ATOM   2573  CA  GLY A  82      41.686  46.316   5.289  1.00 43.87           C  
ATOM   2574  C   GLY A  82      41.780  44.985   4.579  1.00 42.60           C  
ATOM   2575  O   GLY A  82      40.777  44.359   4.266  1.00 41.61           O  
ATOM   2576  H   GLY A  82      39.817  47.343   5.351  1.00  0.00           H  
ATOM   2577  N   ASP A  83      43.005  44.557   4.322  1.00 46.93           N  
ATOM   2578  CA  ASP A  83      43.233  43.335   3.581  1.00 57.97           C  
ATOM   2579  C   ASP A  83      42.822  42.099   4.376  1.00 56.93           C  
ATOM   2580  O   ASP A  83      42.754  40.996   3.834  1.00 59.32           O  
ATOM   2581  CB  ASP A  83      44.703  43.246   3.195  1.00 65.44           C  
ATOM   2582  CG  ASP A  83      45.638  43.237   4.409  1.00 71.91           C  
ATOM   2583  OD1 ASP A  83      45.353  42.548   5.423  1.00 72.94           O  
ATOM   2584  OD2 ASP A  83      46.670  43.932   4.345  1.00 73.70           O1-
ATOM   2585  H   ASP A  83      43.803  45.086   4.646  1.00  0.00           H  
ATOM   2586  N   SER A  84      42.551  42.284   5.661  1.00 48.90           N  
ATOM   2587  CA  SER A  84      42.161  41.171   6.500  1.00 40.33           C  
ATOM   2588  C   SER A  84      40.715  40.788   6.263  1.00 39.93           C  
ATOM   2589  O   SER A  84      40.408  39.617   6.207  1.00 39.05           O  
ATOM   2590  CB  SER A  84      42.379  41.505   7.967  1.00 45.04           C  
ATOM   2591  OG  SER A  84      43.040  40.428   8.613  1.00 52.49           O  
ATOM   2592  H   SER A  84      42.615  43.209   6.062  1.00  0.00           H  
ATOM   2593  HG  SER A  84      42.460  39.642   8.687  1.00  0.00           H  
ATOM   2594  N   SER A  85      39.826  41.770   6.132  1.00 44.48           N  
ATOM   2595  CA  SER A  85      38.433  41.488   5.800  1.00 41.28           C  
ATOM   2596  C   SER A  85      38.398  40.758   4.478  1.00 43.73           C  
ATOM   2597  O   SER A  85      37.655  39.798   4.308  1.00 50.33           O  
ATOM   2598  CB  SER A  85      37.593  42.759   5.691  1.00 38.02           C  
ATOM   2599  OG  SER A  85      37.900  43.692   6.698  1.00 40.64           O  
ATOM   2600  H   SER A  85      40.112  42.731   6.262  1.00  0.00           H  
ATOM   2601  HG  SER A  85      37.549  44.543   6.421  1.00  0.00           H  
ATOM   2602  N   ILE A  86      39.223  41.230   3.551  1.00 39.59           N  
ATOM   2603  CA  ILE A  86      39.311  40.676   2.209  1.00 35.84           C  
ATOM   2604  C   ILE A  86      39.705  39.197   2.255  1.00 34.72           C  
ATOM   2605  O   ILE A  86      38.901  38.311   1.972  1.00 31.96           O  
ATOM   2606  CB  ILE A  86      40.351  41.452   1.352  1.00 32.19           C  
ATOM   2607  CG1 ILE A  86      39.940  42.918   1.196  1.00 31.74           C  
ATOM   2608  CG2 ILE A  86      40.511  40.783  -0.002  1.00 35.23           C  
ATOM   2609  CD1 ILE A  86      40.631  43.660   0.069  1.00 31.14           C  
ATOM   2610  H   ILE A  86      39.828  42.010   3.764  1.00  0.00           H  
ATOM   2611  N   TYR A  87      40.958  38.949   2.607  1.00 35.45           N  
ATOM   2612  CA  TYR A  87      41.515  37.606   2.586  1.00 35.10           C  
ATOM   2613  C   TYR A  87      40.650  36.626   3.376  1.00 33.39           C  
ATOM   2614  O   TYR A  87      40.529  35.466   3.017  1.00 31.87           O  
ATOM   2615  CB  TYR A  87      42.945  37.631   3.127  1.00 35.06           C  
ATOM   2616  CG  TYR A  87      43.628  36.281   3.183  1.00 37.97           C  
ATOM   2617  CD1 TYR A  87      43.884  35.554   2.025  1.00 37.87           C  
ATOM   2618  CD2 TYR A  87      44.033  35.739   4.391  1.00 35.07           C  
ATOM   2619  CE1 TYR A  87      44.516  34.313   2.076  1.00 36.45           C  
ATOM   2620  CE2 TYR A  87      44.660  34.507   4.451  1.00 30.80           C  
ATOM   2621  CZ  TYR A  87      44.900  33.800   3.291  1.00 34.52           C  
ATOM   2622  OH  TYR A  87      45.523  32.577   3.341  1.00 37.69           O  
ATOM   2623  H   TYR A  87      41.559  39.705   2.902  1.00  0.00           H  
ATOM   2624  HH  TYR A  87      45.954  32.381   4.194  1.00  0.00           H  
ATOM   2625  N   GLU A  88      40.015  37.112   4.426  1.00 36.69           N  
ATOM   2626  CA  GLU A  88      39.228  36.247   5.296  1.00 38.32           C  
ATOM   2627  C   GLU A  88      37.953  35.772   4.641  1.00 33.89           C  
ATOM   2628  O   GLU A  88      37.586  34.602   4.758  1.00 32.45           O  
ATOM   2629  CB  GLU A  88      38.885  36.961   6.597  1.00 46.28           C  
ATOM   2630  CG  GLU A  88      39.572  36.376   7.796  1.00 57.68           C  
ATOM   2631  CD  GLU A  88      40.122  37.437   8.708  1.00 69.24           C  
ATOM   2632  OE1 GLU A  88      41.358  37.636   8.683  1.00 74.55           O  
ATOM   2633  OE2 GLU A  88      39.321  38.063   9.445  1.00 72.99           O1-
ATOM   2634  H   GLU A  88      40.071  38.098   4.638  1.00  0.00           H  
ATOM   2635  N   ALA A  89      37.263  36.703   3.985  1.00 29.83           N  
ATOM   2636  CA  ALA A  89      36.108  36.375   3.174  1.00 30.77           C  
ATOM   2637  C   ALA A  89      36.469  35.352   2.097  1.00 33.68           C  
ATOM   2638  O   ALA A  89      35.797  34.335   1.931  1.00 36.95           O  
ATOM   2639  CB  ALA A  89      35.547  37.631   2.551  1.00 32.00           C  
ATOM   2640  H   ALA A  89      37.540  37.672   4.045  1.00  0.00           H  
ATOM   2641  N   MET A  90      37.544  35.636   1.375  1.00 34.79           N  
ATOM   2642  CA  MET A  90      38.071  34.742   0.362  1.00 30.69           C  
ATOM   2643  C   MET A  90      38.370  33.367   0.908  1.00 32.84           C  
ATOM   2644  O   MET A  90      38.192  32.379   0.206  1.00 36.24           O  
ATOM   2645  CB  MET A  90      39.347  35.324  -0.242  1.00 31.05           C  
ATOM   2646  CG  MET A  90      39.801  34.610  -1.510  1.00 33.39           C  
ATOM   2647  SD  MET A  90      41.487  34.935  -2.055  1.00 37.30           S  
ATOM   2648  CE  MET A  90      42.372  33.613  -1.245  1.00 37.32           C  
ATOM   2649  H   MET A  90      38.033  36.508   1.518  1.00  0.00           H  
ATOM   2650  N   VAL A  91      38.829  33.309   2.158  1.00 33.09           N  
ATOM   2651  CA  VAL A  91      39.173  32.041   2.793  1.00 34.19           C  
ATOM   2652  C   VAL A  91      37.917  31.259   3.136  1.00 37.16           C  
ATOM   2653  O   VAL A  91      37.878  30.043   2.998  1.00 42.04           O  
ATOM   2654  CB  VAL A  91      40.005  32.260   4.055  1.00 30.27           C  
ATOM   2655  CG1 VAL A  91      40.057  31.006   4.907  1.00 25.69           C  
ATOM   2656  CG2 VAL A  91      41.385  32.648   3.658  1.00 33.47           C  
ATOM   2657  H   VAL A  91      38.947  34.158   2.692  1.00  0.00           H  
ATOM   2658  N   ARG A  92      36.894  31.958   3.601  1.00 33.37           N  
ATOM   2659  CA  ARG A  92      35.626  31.313   3.853  1.00 27.99           C  
ATOM   2660  C   ARG A  92      35.126  30.636   2.583  1.00 28.00           C  
ATOM   2661  O   ARG A  92      34.757  29.469   2.604  1.00 31.51           O  
ATOM   2662  CB  ARG A  92      34.608  32.317   4.391  1.00 30.34           C  
ATOM   2663  CG  ARG A  92      34.775  32.567   5.896  1.00 39.17           C  
ATOM   2664  CD  ARG A  92      34.065  33.821   6.357  1.00 45.79           C  
ATOM   2665  NE  ARG A  92      34.820  34.545   7.399  1.00 52.06           N  
ATOM   2666  CZ  ARG A  92      35.167  35.834   7.338  1.00 54.25           C  
ATOM   2667  NH1 ARG A  92      35.855  36.391   8.340  1.00 49.79           N  
ATOM   2668  NH2 ARG A  92      34.833  36.586   6.279  1.00 53.85           N1+
ATOM   2669  H   ARG A  92      36.997  32.946   3.781  1.00  0.00           H  
ATOM   2670  HE  ARG A  92      35.077  33.990   8.203  1.00  0.00           H  
ATOM   2671 HH12 ARG A  92      36.117  37.365   8.293  1.00  0.00           H  
ATOM   2672 HH11 ARG A  92      36.114  35.837   9.144  1.00  0.00           H  
ATOM   2673 HH22 ARG A  92      35.102  37.560   6.245  1.00  0.00           H  
ATOM   2674 HH21 ARG A  92      34.314  36.178   5.514  1.00  0.00           H  
ATOM   2675  N   MET A  93      35.142  31.359   1.476  1.00 29.76           N  
ATOM   2676  CA  MET A  93      34.658  30.820   0.206  1.00 30.92           C  
ATOM   2677  C   MET A  93      35.398  29.566  -0.280  1.00 36.49           C  
ATOM   2678  O   MET A  93      34.903  28.865  -1.168  1.00 38.01           O  
ATOM   2679  CB  MET A  93      34.745  31.889  -0.876  1.00 32.00           C  
ATOM   2680  CG  MET A  93      33.850  33.088  -0.640  1.00 33.41           C  
ATOM   2681  SD  MET A  93      33.748  34.193  -2.065  1.00 36.51           S  
ATOM   2682  CE  MET A  93      35.407  34.803  -2.143  1.00 33.47           C  
ATOM   2683  H   MET A  93      35.495  32.305   1.495  1.00  0.00           H  
ATOM   2684  N   ALA A  94      36.555  29.276   0.317  1.00 40.18           N  
ATOM   2685  CA  ALA A  94      37.396  28.158  -0.097  1.00 33.26           C  
ATOM   2686  C   ALA A  94      37.290  26.961   0.848  1.00 31.83           C  
ATOM   2687  O   ALA A  94      37.868  25.915   0.578  1.00 37.12           O  
ATOM   2688  CB  ALA A  94      38.842  28.610  -0.204  1.00 25.29           C  
ATOM   2689  H   ALA A  94      36.880  29.840   1.089  1.00  0.00           H  
ATOM   2690  N   GLN A  95      36.552  27.122   1.945  1.00 29.57           N  
ATOM   2691  CA  GLN A  95      36.380  26.081   2.962  1.00 27.60           C  
ATOM   2692  C   GLN A  95      35.113  25.269   2.730  1.00 35.74           C  
ATOM   2693  O   GLN A  95      34.016  25.826   2.704  1.00 37.09           O  
ATOM   2694  CB  GLN A  95      36.320  26.703   4.352  1.00 25.29           C  
ATOM   2695  CG  GLN A  95      37.630  27.319   4.819  1.00 30.08           C  
ATOM   2696  CD  GLN A  95      37.473  28.175   6.053  1.00 30.16           C  
ATOM   2697  OE1 GLN A  95      36.365  28.570   6.401  1.00 32.34           O  
ATOM   2698  NE2 GLN A  95      38.586  28.482   6.714  1.00 25.92           N  
ATOM   2699  H   GLN A  95      36.076  27.997   2.109  1.00  0.00           H  
ATOM   2700 HE22 GLN A  95      38.539  29.052   7.546  1.00  0.00           H  
ATOM   2701 HE21 GLN A  95      39.478  28.144   6.384  1.00  0.00           H  
ATOM   2702  N   ASP A  96      35.244  23.955   2.597  1.00 37.17           N  
ATOM   2703  CA  ASP A  96      34.071  23.149   2.285  1.00 39.81           C  
ATOM   2704  C   ASP A  96      33.166  22.948   3.506  1.00 38.34           C  
ATOM   2705  O   ASP A  96      32.063  22.435   3.371  1.00 37.72           O  
ATOM   2706  CB  ASP A  96      34.480  21.797   1.693  1.00 42.10           C  
ATOM   2707  CG  ASP A  96      35.485  21.055   2.548  1.00 46.05           C  
ATOM   2708  OD1 ASP A  96      35.492  21.267   3.782  1.00 48.43           O  
ATOM   2709  OD2 ASP A  96      36.264  20.262   1.977  1.00 42.71           O1-
ATOM   2710  H   ASP A  96      36.150  23.524   2.710  1.00  0.00           H  
ATOM   2711  N   PHE A  97      33.629  23.347   4.684  1.00 38.26           N  
ATOM   2712  CA  PHE A  97      32.795  23.298   5.889  1.00 40.03           C  
ATOM   2713  C   PHE A  97      32.108  24.631   6.128  1.00 42.05           C  
ATOM   2714  O   PHE A  97      31.343  24.776   7.081  1.00 43.92           O  
ATOM   2715  CB  PHE A  97      33.614  22.923   7.116  1.00 40.12           C  
ATOM   2716  CG  PHE A  97      34.854  23.740   7.288  1.00 39.31           C  
ATOM   2717  CD1 PHE A  97      34.806  24.985   7.879  1.00 38.66           C  
ATOM   2718  CD2 PHE A  97      36.076  23.254   6.856  1.00 40.05           C  
ATOM   2719  CE1 PHE A  97      35.952  25.733   8.031  1.00 39.12           C  
ATOM   2720  CE2 PHE A  97      37.225  23.990   7.000  1.00 38.13           C  
ATOM   2721  CZ  PHE A  97      37.166  25.234   7.589  1.00 40.93           C  
ATOM   2722  H   PHE A  97      34.574  23.693   4.765  1.00  0.00           H  
ATOM   2723  N   SER A  98      32.398  25.600   5.265  1.00 42.22           N  
ATOM   2724  CA  SER A  98      31.728  26.899   5.295  1.00 37.83           C  
ATOM   2725  C   SER A  98      30.791  27.040   4.097  1.00 35.74           C  
ATOM   2726  O   SER A  98      29.633  27.415   4.244  1.00 36.90           O  
ATOM   2727  CB  SER A  98      32.752  28.044   5.306  1.00 36.44           C  
ATOM   2728  OG  SER A  98      33.402  28.176   6.562  1.00 36.25           O  
ATOM   2729  H   SER A  98      33.102  25.451   4.556  1.00  0.00           H  
ATOM   2730  HG  SER A  98      34.357  28.313   6.452  1.00  0.00           H  
ATOM   2731  N   TYR A  99      31.306  26.749   2.911  1.00 34.43           N  
ATOM   2732  CA  TYR A  99      30.547  26.946   1.692  1.00 31.07           C  
ATOM   2733  C   TYR A  99      29.929  25.667   1.179  1.00 35.18           C  
ATOM   2734  O   TYR A  99      30.631  24.704   0.876  1.00 41.08           O  
ATOM   2735  CB  TYR A  99      31.438  27.573   0.639  1.00 31.08           C  
ATOM   2736  CG  TYR A  99      31.264  29.050   0.639  1.00 31.91           C  
ATOM   2737  CD1 TYR A  99      31.658  29.800   1.726  1.00 35.40           C  
ATOM   2738  CD2 TYR A  99      30.656  29.693  -0.421  1.00 31.80           C  
ATOM   2739  CE1 TYR A  99      31.477  31.155   1.747  1.00 35.86           C  
ATOM   2740  CE2 TYR A  99      30.472  31.050  -0.413  1.00 32.01           C  
ATOM   2741  CZ  TYR A  99      30.882  31.774   0.678  1.00 36.55           C  
ATOM   2742  OH  TYR A  99      30.709  33.141   0.700  1.00 44.44           O  
ATOM   2743  H   TYR A  99      32.245  26.384   2.843  1.00  0.00           H  
ATOM   2744  HH  TYR A  99      30.189  33.477  -0.032  1.00  0.00           H  
ATOM   2745  N   ARG A 100      28.606  25.668   1.072  1.00 30.34           N  
ATOM   2746  CA  ARG A 100      27.894  24.499   0.597  1.00 24.54           C  
ATOM   2747  C   ARG A 100      28.304  24.199  -0.837  1.00 30.86           C  
ATOM   2748  O   ARG A 100      28.218  23.064  -1.297  1.00 28.18           O  
ATOM   2749  CB  ARG A 100      26.391  24.726   0.699  1.00 24.53           C  
ATOM   2750  CG  ARG A 100      25.537  23.546   0.263  1.00 24.88           C  
ATOM   2751  CD  ARG A 100      25.998  22.245   0.872  1.00 27.36           C  
ATOM   2752  NE  ARG A 100      25.163  21.118   0.453  1.00 30.64           N  
ATOM   2753  CZ  ARG A 100      25.465  20.284  -0.536  1.00 34.90           C  
ATOM   2754  NH1 ARG A 100      26.585  20.422  -1.217  1.00 38.83           N  
ATOM   2755  NH2 ARG A 100      24.649  19.294  -0.850  1.00 37.25           N1+
ATOM   2756  H   ARG A 100      28.081  26.493   1.324  1.00  0.00           H  
ATOM   2757  HE  ARG A 100      24.306  20.995   0.973  1.00  0.00           H  
ATOM   2758 HH12 ARG A 100      26.803  19.780  -1.966  1.00  0.00           H  
ATOM   2759 HH11 ARG A 100      27.226  21.168  -0.988  1.00  0.00           H  
ATOM   2760 HH22 ARG A 100      24.886  18.664  -1.603  1.00  0.00           H  
ATOM   2761 HH21 ARG A 100      23.789  19.166  -0.337  1.00  0.00           H  
ATOM   2762  N   TYR A 101      28.764  25.247  -1.521  1.00 35.13           N  
ATOM   2763  CA  TYR A 101      29.248  25.185  -2.893  1.00 32.41           C  
ATOM   2764  C   TYR A 101      30.389  26.196  -3.012  1.00 29.59           C  
ATOM   2765  O   TYR A 101      30.168  27.343  -3.392  1.00 32.12           O  
ATOM   2766  CB  TYR A 101      28.103  25.457  -3.881  1.00 35.01           C  
ATOM   2767  CG  TYR A 101      27.029  24.374  -3.824  1.00 36.39           C  
ATOM   2768  CD1 TYR A 101      27.297  23.085  -4.270  1.00 35.22           C  
ATOM   2769  CD2 TYR A 101      25.772  24.630  -3.296  1.00 36.95           C  
ATOM   2770  CE1 TYR A 101      26.342  22.092  -4.209  1.00 35.20           C  
ATOM   2771  CE2 TYR A 101      24.805  23.631  -3.222  1.00 37.13           C  
ATOM   2772  CZ  TYR A 101      25.104  22.364  -3.683  1.00 37.07           C  
ATOM   2773  OH  TYR A 101      24.169  21.360  -3.624  1.00 43.03           O  
ATOM   2774  H   TYR A 101      28.793  26.159  -1.088  1.00  0.00           H  
ATOM   2775  HH  TYR A 101      24.533  20.454  -3.844  1.00  0.00           H  
ATOM   2776  N   PRO A 102      31.616  25.786  -2.634  1.00 30.98           N  
ATOM   2777  CA  PRO A 102      32.752  26.713  -2.563  1.00 34.10           C  
ATOM   2778  C   PRO A 102      33.114  27.319  -3.885  1.00 38.34           C  
ATOM   2779  O   PRO A 102      33.155  26.628  -4.900  1.00 40.02           O  
ATOM   2780  CB  PRO A 102      33.902  25.842  -2.053  1.00 34.12           C  
ATOM   2781  CG  PRO A 102      33.247  24.746  -1.323  1.00 35.16           C  
ATOM   2782  CD  PRO A 102      31.971  24.467  -2.076  1.00 35.85           C  
ATOM   2783  N   LEU A 103      33.381  28.614  -3.845  1.00 40.08           N  
ATOM   2784  CA  LEU A 103      33.651  29.396  -5.038  1.00 40.85           C  
ATOM   2785  C   LEU A 103      35.132  29.719  -5.218  1.00 36.11           C  
ATOM   2786  O   LEU A 103      35.521  30.351  -6.201  1.00 33.31           O  
ATOM   2787  CB  LEU A 103      32.877  30.694  -4.991  1.00 38.07           C  
ATOM   2788  CG  LEU A 103      31.459  30.649  -4.432  1.00 34.05           C  
ATOM   2789  CD1 LEU A 103      31.150  32.042  -4.039  1.00 27.29           C  
ATOM   2790  CD2 LEU A 103      30.450  30.121  -5.491  1.00 32.59           C  
ATOM   2791  H   LEU A 103      33.403  29.099  -2.959  1.00  0.00           H  
ATOM   2792  N   VAL A 104      35.937  29.316  -4.245  1.00 33.64           N  
ATOM   2793  CA  VAL A 104      37.361  29.577  -4.272  1.00 33.75           C  
ATOM   2794  C   VAL A 104      38.112  28.273  -4.112  1.00 33.41           C  
ATOM   2795  O   VAL A 104      37.723  27.384  -3.344  1.00 32.30           O  
ATOM   2796  CB  VAL A 104      37.769  30.563  -3.178  1.00 36.42           C  
ATOM   2797  CG1 VAL A 104      39.301  30.756  -3.108  1.00 25.49           C  
ATOM   2798  CG2 VAL A 104      37.069  31.890  -3.394  1.00 35.50           C  
ATOM   2799  H   VAL A 104      35.560  28.811  -3.455  1.00  0.00           H  
ATOM   2800  N   ASP A 105      39.188  28.160  -4.864  1.00 30.76           N  
ATOM   2801  CA  ASP A 105      39.991  26.968  -4.851  1.00 32.07           C  
ATOM   2802  C   ASP A 105      41.336  27.310  -4.233  1.00 37.86           C  
ATOM   2803  O   ASP A 105      42.119  28.033  -4.814  1.00 41.69           O  
ATOM   2804  CB  ASP A 105      40.125  26.434  -6.270  1.00 39.37           C  
ATOM   2805  CG  ASP A 105      40.960  25.220  -6.332  1.00 42.45           C  
ATOM   2806  OD1 ASP A 105      41.205  24.598  -5.278  1.00 44.24           O  
ATOM   2807  OD2 ASP A 105      41.401  24.899  -7.444  1.00 42.66           O1-
ATOM   2808  H   ASP A 105      39.464  28.921  -5.469  1.00  0.00           H  
ATOM   2809  N   GLY A 106      41.582  26.822  -3.034  1.00 36.99           N  
ATOM   2810  CA  GLY A 106      42.789  27.184  -2.326  1.00 37.60           C  
ATOM   2811  C   GLY A 106      43.808  26.082  -2.249  1.00 43.51           C  
ATOM   2812  O   GLY A 106      43.483  24.926  -1.981  1.00 49.90           O  
ATOM   2813  H   GLY A 106      40.924  26.188  -2.601  1.00  0.00           H  
ATOM   2814  N   GLN A 107      45.052  26.454  -2.504  1.00 41.62           N  
ATOM   2815  CA  GLN A 107      46.180  25.602  -2.219  1.00 46.71           C  
ATOM   2816  C   GLN A 107      46.850  26.165  -0.982  1.00 45.34           C  
ATOM   2817  O   GLN A 107      47.058  27.377  -0.873  1.00 45.52           O  
ATOM   2818  CB  GLN A 107      47.152  25.561  -3.384  1.00 52.33           C  
ATOM   2819  CG  GLN A 107      48.088  24.381  -3.335  1.00 57.62           C  
ATOM   2820  CD  GLN A 107      48.999  24.334  -4.540  1.00 60.42           C  
ATOM   2821  OE1 GLN A 107      48.900  23.258  -5.330  1.00 64.53           O  
ATOM   2822  NE2 GLN A 107      49.775  25.260  -4.774  1.00 55.37           N  
ATOM   2823  H   GLN A 107      45.234  27.359  -2.911  1.00  0.00           H  
ATOM   2824 HE22 GLN A 107      50.380  25.220  -5.581  1.00  0.00           H  
ATOM   2825 HE21 GLN A 107      49.808  26.059  -4.157  1.00  0.00           H  
ATOM   2826  N   GLY A 108      47.176  25.280  -0.051  1.00 37.53           N  
ATOM   2827  CA  GLY A 108      47.772  25.685   1.203  1.00 36.56           C  
ATOM   2828  C   GLY A 108      46.841  25.441   2.364  1.00 34.22           C  
ATOM   2829  O   GLY A 108      45.778  24.854   2.195  1.00 38.01           O  
ATOM   2830  H   GLY A 108      47.010  24.297  -0.208  1.00  0.00           H  
ATOM   2831  N   ASN A 109      47.255  25.907   3.541  1.00 37.29           N  
ATOM   2832  CA  ASN A 109      46.467  25.830   4.772  1.00 39.77           C  
ATOM   2833  C   ASN A 109      45.340  26.852   4.799  1.00 37.37           C  
ATOM   2834  O   ASN A 109      45.579  28.011   5.136  1.00 35.36           O  
ATOM   2835  CB  ASN A 109      47.387  26.047   5.988  1.00 40.05           C  
ATOM   2836  CG  ASN A 109      46.648  26.001   7.327  1.00 40.15           C  
ATOM   2837  OD1 ASN A 109      45.498  25.587   7.410  1.00 38.99           O  
ATOM   2838  ND2 ASN A 109      47.334  26.423   8.392  1.00 43.15           N  
ATOM   2839  H   ASN A 109      48.162  26.345   3.620  1.00  0.00           H  
ATOM   2840 HD22 ASN A 109      46.901  26.418   9.305  1.00  0.00           H  
ATOM   2841 HD21 ASN A 109      48.283  26.748   8.285  1.00  0.00           H  
ATOM   2842  N   PHE A 110      44.122  26.434   4.461  1.00 37.23           N  
ATOM   2843  CA  PHE A 110      42.971  27.334   4.520  1.00 32.10           C  
ATOM   2844  C   PHE A 110      42.119  27.123   5.766  1.00 36.05           C  
ATOM   2845  O   PHE A 110      41.030  27.669   5.863  1.00 40.74           O  
ATOM   2846  CB  PHE A 110      42.125  27.193   3.250  1.00 33.48           C  
ATOM   2847  CG  PHE A 110      42.564  28.118   2.138  1.00 34.50           C  
ATOM   2848  CD1 PHE A 110      43.718  27.852   1.417  1.00 36.65           C  
ATOM   2849  CD2 PHE A 110      41.844  29.261   1.840  1.00 33.92           C  
ATOM   2850  CE1 PHE A 110      44.139  28.695   0.420  1.00 36.23           C  
ATOM   2851  CE2 PHE A 110      42.265  30.113   0.846  1.00 34.15           C  
ATOM   2852  CZ  PHE A 110      43.410  29.828   0.134  1.00 35.15           C  
ATOM   2853  H   PHE A 110      43.981  25.480   4.159  1.00  0.00           H  
ATOM   2854  N   GLY A 111      42.610  26.334   6.714  1.00 38.91           N  
ATOM   2855  CA  GLY A 111      41.999  26.254   8.034  1.00 39.59           C  
ATOM   2856  C   GLY A 111      40.969  25.141   8.151  1.00 48.65           C  
ATOM   2857  O   GLY A 111      40.736  24.410   7.181  1.00 52.31           O  
ATOM   2858  H   GLY A 111      43.426  25.769   6.528  1.00  0.00           H  
ATOM   2859  N   SER A 112      40.346  25.011   9.317  1.00 54.18           N  
ATOM   2860  CA  SER A 112      39.730  23.746   9.706  1.00 61.00           C  
ATOM   2861  C   SER A 112      38.419  23.826  10.480  1.00 68.43           C  
ATOM   2862  O   SER A 112      37.999  24.911  10.888  1.00 71.10           O  
ATOM   2863  CB  SER A 112      40.731  22.969  10.538  1.00 59.89           C  
ATOM   2864  OG  SER A 112      40.991  21.701   9.988  1.00 60.25           O  
ATOM   2865  H   SER A 112      40.294  25.796   9.951  1.00  0.00           H  
ATOM   2866  HG  SER A 112      41.511  21.850   9.192  1.00  0.00           H  
ATOM   2867  N   MET A 113      37.754  22.681  10.633  1.00 67.86           N  
ATOM   2868  CA  MET A 113      36.500  22.598  11.382  1.00 68.07           C  
ATOM   2869  C   MET A 113      36.632  23.101  12.796  1.00 70.96           C  
ATOM   2870  O   MET A 113      35.757  23.814  13.297  1.00 66.05           O  
ATOM   2871  CB  MET A 113      36.009  21.164  11.435  1.00 69.43           C  
ATOM   2872  CG  MET A 113      35.437  20.647  10.123  1.00 71.92           C  
ATOM   2873  SD  MET A 113      33.741  20.025  10.350  1.00 70.46           S  
ATOM   2874  CE  MET A 113      32.884  21.583  10.589  1.00 71.40           C  
ATOM   2875  H   MET A 113      38.113  21.830  10.224  1.00  0.00           H  
ATOM   2876  N   ASP A 114      37.737  22.711  13.430  1.00 76.52           N  
ATOM   2877  CA  ASP A 114      38.112  23.242  14.729  1.00 76.92           C  
ATOM   2878  C   ASP A 114      38.186  24.730  14.588  1.00 83.58           C  
ATOM   2879  O   ASP A 114      37.935  25.491  15.525  1.00 88.53           O  
ATOM   2880  CB  ASP A 114      39.456  22.700  15.171  1.00 73.34           C  
ATOM   2881  CG  ASP A 114      39.364  21.299  15.638  1.00 77.71           C  
ATOM   2882  OD1 ASP A 114      38.625  21.076  16.623  1.00 78.23           O  
ATOM   2883  OD2 ASP A 114      40.015  20.429  15.018  1.00 80.99           O1-
ATOM   2884  H   ASP A 114      38.346  22.025  13.008  1.00  0.00           H  
ATOM   2885  N   GLY A 115      38.592  25.135  13.396  1.00 82.46           N  
ATOM   2886  CA  GLY A 115      38.688  26.537  13.084  1.00 79.53           C  
ATOM   2887  C   GLY A 115      40.023  27.069  13.528  1.00 76.97           C  
ATOM   2888  O   GLY A 115      40.074  27.984  14.334  1.00 78.77           O  
ATOM   2889  H   GLY A 115      38.840  24.457  12.690  1.00  0.00           H  
ATOM   2890  N   ASP A 116      41.108  26.496  13.020  1.00 73.09           N  
ATOM   2891  CA  ASP A 116      42.369  27.230  13.040  1.00 71.61           C  
ATOM   2892  C   ASP A 116      42.191  28.283  11.976  1.00 68.47           C  
ATOM   2893  O   ASP A 116      41.191  28.303  11.251  1.00 66.64           O  
ATOM   2894  CB  ASP A 116      43.626  26.403  12.726  1.00 73.67           C  
ATOM   2895  CG  ASP A 116      43.349  24.946  12.560  1.00 76.37           C  
ATOM   2896  OD1 ASP A 116      42.200  24.594  12.246  1.00 78.47           O  
ATOM   2897  OD2 ASP A 116      44.290  24.149  12.741  1.00 77.90           O1-
ATOM   2898  H   ASP A 116      41.052  25.567  12.628  1.00  0.00           H  
ATOM   2899  N   GLY A 117      43.181  29.142  11.845  1.00 67.84           N  
ATOM   2900  CA  GLY A 117      43.122  30.126  10.806  1.00 63.65           C  
ATOM   2901  C   GLY A 117      43.745  29.514   9.588  1.00 56.60           C  
ATOM   2902  O   GLY A 117      44.436  28.491   9.658  1.00 56.44           O  
ATOM   2903  H   GLY A 117      43.970  29.102  12.474  1.00  0.00           H  
ATOM   2904  N   ALA A 118      43.489  30.152   8.462  1.00 48.53           N  
ATOM   2905  CA  ALA A 118      44.262  29.913   7.277  1.00 48.47           C  
ATOM   2906  C   ALA A 118      45.671  30.385   7.595  1.00 52.87           C  
ATOM   2907  O   ALA A 118      45.884  31.108   8.577  1.00 54.98           O  
ATOM   2908  CB  ALA A 118      43.665  30.666   6.089  1.00 45.87           C  
ATOM   2909  H   ALA A 118      42.737  30.825   8.422  1.00  0.00           H  
ATOM   2910  N   ALA A 119      46.642  29.998   6.777  1.00 49.73           N  
ATOM   2911  CA  ALA A 119      47.946  30.611   6.883  1.00 44.16           C  
ATOM   2912  C   ALA A 119      47.783  32.039   6.356  1.00 41.90           C  
ATOM   2913  O   ALA A 119      46.849  32.330   5.617  1.00 44.67           O  
ATOM   2914  CB  ALA A 119      48.987  29.831   6.094  1.00 45.01           C  
ATOM   2915  H   ALA A 119      46.465  29.281   6.088  1.00  0.00           H  
ATOM   2916  N   ALA A 120      48.659  32.944   6.756  1.00 39.01           N  
ATOM   2917  CA  ALA A 120      48.654  34.283   6.201  1.00 32.53           C  
ATOM   2918  C   ALA A 120      48.722  34.189   4.676  1.00 34.05           C  
ATOM   2919  O   ALA A 120      49.191  33.199   4.128  1.00 35.78           O  
ATOM   2920  CB  ALA A 120      49.809  35.067   6.742  1.00 37.94           C  
ATOM   2921  H   ALA A 120      49.345  32.706   7.459  1.00  0.00           H  
ATOM   2922  N   MET A 121      48.277  35.237   3.993  1.00 35.09           N  
ATOM   2923  CA  MET A 121      48.066  35.134   2.546  1.00 36.11           C  
ATOM   2924  C   MET A 121      49.339  34.955   1.734  1.00 41.22           C  
ATOM   2925  O   MET A 121      49.276  34.624   0.552  1.00 49.19           O  
ATOM   2926  CB  MET A 121      47.296  36.359   2.026  1.00 36.76           C  
ATOM   2927  CG  MET A 121      47.628  37.686   2.688  1.00 37.44           C  
ATOM   2928  SD  MET A 121      47.101  39.060   1.669  1.00 48.99           S  
ATOM   2929  CE  MET A 121      46.250  40.114   2.791  1.00 69.31           C  
ATOM   2930  H   MET A 121      48.082  36.106   4.470  1.00  0.00           H  
ATOM   2931  N   ARG A 122      50.495  35.149   2.357  1.00 43.84           N  
ATOM   2932  CA  ARG A 122      51.761  35.015   1.649  1.00 43.55           C  
ATOM   2933  C   ARG A 122      52.205  33.552   1.601  1.00 41.62           C  
ATOM   2934  O   ARG A 122      53.183  33.211   0.937  1.00 46.93           O  
ATOM   2935  CB  ARG A 122      52.842  35.897   2.302  1.00 42.52           C  
ATOM   2936  CG  ARG A 122      53.470  35.341   3.559  1.00 39.28           C  
ATOM   2937  CD  ARG A 122      54.594  36.223   4.023  1.00 39.14           C  
ATOM   2938  NE  ARG A 122      55.121  35.813   5.322  1.00 41.78           N  
ATOM   2939  CZ  ARG A 122      56.055  34.880   5.486  1.00 45.87           C  
ATOM   2940  NH1 ARG A 122      56.559  34.254   4.421  1.00 45.93           N  
ATOM   2941  NH2 ARG A 122      56.480  34.568   6.707  1.00 45.07           N1+
ATOM   2942  H   ARG A 122      50.506  35.393   3.338  1.00  0.00           H  
ATOM   2943  HE  ARG A 122      54.731  36.284   6.127  1.00  0.00           H  
ATOM   2944 HH12 ARG A 122      57.269  33.546   4.541  1.00  0.00           H  
ATOM   2945 HH11 ARG A 122      56.232  34.489   3.495  1.00  0.00           H  
ATOM   2946 HH22 ARG A 122      57.190  33.860   6.829  1.00  0.00           H  
ATOM   2947 HH21 ARG A 122      56.094  35.040   7.513  1.00  0.00           H  
ATOM   2948  N   TYR A 123      51.465  32.706   2.301  1.00 37.63           N  
ATOM   2949  CA  TYR A 123      51.731  31.289   2.362  1.00 37.00           C  
ATOM   2950  C   TYR A 123      50.796  30.532   1.432  1.00 40.30           C  
ATOM   2951  O   TYR A 123      51.131  29.438   0.998  1.00 43.57           O  
ATOM   2952  CB  TYR A 123      51.489  30.769   3.781  1.00 36.07           C  
ATOM   2953  CG  TYR A 123      52.533  31.150   4.809  1.00 35.76           C  
ATOM   2954  CD1 TYR A 123      52.305  32.192   5.710  1.00 31.96           C  
ATOM   2955  CD2 TYR A 123      53.728  30.446   4.908  1.00 36.12           C  
ATOM   2956  CE1 TYR A 123      53.249  32.522   6.672  1.00 32.72           C  
ATOM   2957  CE2 TYR A 123      54.676  30.778   5.866  1.00 36.58           C  
ATOM   2958  CZ  TYR A 123      54.432  31.810   6.750  1.00 34.25           C  
ATOM   2959  OH  TYR A 123      55.337  32.152   7.627  1.00 39.96           O  
ATOM   2960  H   TYR A 123      50.671  33.045   2.826  1.00  0.00           H  
ATOM   2961  N   THR A 124      49.644  31.122   1.125  1.00 35.75           N  
ATOM   2962  CA  THR A 124      48.595  30.422   0.400  1.00 37.46           C  
ATOM   2963  C   THR A 124      48.371  30.912  -1.017  1.00 40.79           C  
ATOM   2964  O   THR A 124      48.700  32.054  -1.368  1.00 41.16           O  
ATOM   2965  CB  THR A 124      47.254  30.539   1.123  1.00 34.16           C  
ATOM   2966  OG1 THR A 124      46.855  31.911   1.210  1.00 28.66           O  
ATOM   2967  CG2 THR A 124      47.355  29.927   2.488  1.00 28.86           C  
ATOM   2968  H   THR A 124      49.481  32.082   1.396  1.00  0.00           H  
ATOM   2969  HG1 THR A 124      46.540  32.213   0.340  1.00  0.00           H  
ATOM   2970  N   GLU A 125      47.781  30.030  -1.820  1.00 37.53           N  
ATOM   2971  CA  GLU A 125      47.452  30.337  -3.199  1.00 39.37           C  
ATOM   2972  C   GLU A 125      46.013  30.012  -3.478  1.00 39.53           C  
ATOM   2973  O   GLU A 125      45.367  29.302  -2.704  1.00 40.04           O  
ATOM   2974  CB  GLU A 125      48.334  29.556  -4.153  1.00 39.07           C  
ATOM   2975  CG  GLU A 125      49.773  29.944  -4.115  1.00 44.11           C  
ATOM   2976  CD  GLU A 125      50.640  28.976  -4.852  1.00 51.28           C  
ATOM   2977  OE1 GLU A 125      50.120  27.911  -5.253  1.00 49.70           O  
ATOM   2978  OE2 GLU A 125      51.837  29.295  -5.027  1.00 56.30           O1-
ATOM   2979  H   GLU A 125      47.545  29.110  -1.474  1.00  0.00           H  
ATOM   2980  N   ALA A 126      45.503  30.520  -4.596  1.00 43.82           N  
ATOM   2981  CA  ALA A 126      44.133  30.237  -4.966  1.00 46.85           C  
ATOM   2982  C   ALA A 126      43.812  30.504  -6.434  1.00 42.08           C  
ATOM   2983  O   ALA A 126      44.672  30.911  -7.200  1.00 46.51           O  
ATOM   2984  CB  ALA A 126      43.193  31.029  -4.072  1.00 46.67           C  
ATOM   2985  H   ALA A 126      46.073  31.104  -5.191  1.00  0.00           H  
ATOM   2986  N   ARG A 127      42.567  30.221  -6.805  1.00 36.30           N  
ATOM   2987  CA  ARG A 127      42.004  30.481  -8.124  1.00 31.88           C  
ATOM   2988  C   ARG A 127      40.513  30.173  -8.023  1.00 35.67           C  
ATOM   2989  O   ARG A 127      40.041  29.775  -6.965  1.00 38.63           O  
ATOM   2990  CB  ARG A 127      42.657  29.619  -9.195  1.00 30.71           C  
ATOM   2991  CG  ARG A 127      42.292  28.176  -9.078  1.00 28.83           C  
ATOM   2992  CD  ARG A 127      43.202  27.354  -9.923  1.00 31.93           C  
ATOM   2993  NE  ARG A 127      43.215  25.977  -9.462  1.00 37.22           N  
ATOM   2994  CZ  ARG A 127      43.974  25.027  -9.983  1.00 42.01           C  
ATOM   2995  NH1 ARG A 127      44.797  25.299 -10.986  1.00 42.08           N  
ATOM   2996  NH2 ARG A 127      43.913  23.796  -9.499  1.00 45.86           N1+
ATOM   2997  H   ARG A 127      41.930  29.792  -6.149  1.00  0.00           H  
ATOM   2998  HE  ARG A 127      42.595  25.764  -8.694  1.00  0.00           H  
ATOM   2999 HH12 ARG A 127      45.373  24.569 -11.378  1.00  0.00           H  
ATOM   3000 HH11 ARG A 127      44.848  26.237 -11.357  1.00  0.00           H  
ATOM   3001 HH22 ARG A 127      44.492  23.069  -9.894  1.00  0.00           H  
ATOM   3002 HH21 ARG A 127      43.290  23.585  -8.733  1.00  0.00           H  
ATOM   3003  N   MET A 128      39.773  30.336  -9.112  1.00 36.59           N  
ATOM   3004  CA  MET A 128      38.339  30.051  -9.121  1.00 33.14           C  
ATOM   3005  C   MET A 128      38.019  28.577  -8.931  1.00 37.92           C  
ATOM   3006  O   MET A 128      38.854  27.722  -9.230  1.00 43.50           O  
ATOM   3007  CB  MET A 128      37.724  30.470 -10.440  1.00 37.39           C  
ATOM   3008  CG  MET A 128      37.444  31.926 -10.597  1.00 41.72           C  
ATOM   3009  SD  MET A 128      36.711  32.221 -12.222  1.00 49.85           S  
ATOM   3010  CE  MET A 128      37.856  33.444 -12.862  1.00 42.11           C  
ATOM   3011  H   MET A 128      40.199  30.666  -9.966  1.00  0.00           H  
ATOM   3012  N   THR A 129      36.798  28.280  -8.470  1.00 38.43           N  
ATOM   3013  CA  THR A 129      36.244  26.929  -8.600  1.00 39.48           C  
ATOM   3014  C   THR A 129      35.466  26.858  -9.905  1.00 41.54           C  
ATOM   3015  O   THR A 129      35.048  27.883 -10.444  1.00 40.49           O  
ATOM   3016  CB  THR A 129      35.287  26.524  -7.472  1.00 33.74           C  
ATOM   3017  OG1 THR A 129      34.218  27.468  -7.390  1.00 35.63           O  
ATOM   3018  CG2 THR A 129      36.007  26.433  -6.164  1.00 29.84           C  
ATOM   3019  H   THR A 129      36.240  28.993  -8.023  1.00  0.00           H  
ATOM   3020  HG1 THR A 129      33.732  27.266  -6.568  1.00  0.00           H  
ATOM   3021  N   LYS A 130      35.276  25.646 -10.414  1.00 40.10           N  
ATOM   3022  CA  LYS A 130      34.549  25.466 -11.658  1.00 35.48           C  
ATOM   3023  C   LYS A 130      33.137  26.038 -11.547  1.00 34.72           C  
ATOM   3024  O   LYS A 130      32.616  26.569 -12.518  1.00 35.20           O  
ATOM   3025  CB  LYS A 130      34.523  23.986 -12.054  1.00 36.97           C  
ATOM   3026  CG  LYS A 130      35.888  23.461 -12.537  1.00 38.99           C  
ATOM   3027  CD  LYS A 130      35.851  21.982 -12.861  1.00 43.06           C  
ATOM   3028  CE  LYS A 130      37.191  21.496 -13.399  1.00 50.11           C  
ATOM   3029  NZ  LYS A 130      37.127  20.076 -13.863  1.00 54.62           N1+
ATOM   3030  H   LYS A 130      35.638  24.834  -9.933  1.00  0.00           H  
ATOM   3031  HZ1 LYS A 130      36.223  19.897 -14.276  1.00  0.00           H  
ATOM   3032  HZ2 LYS A 130      37.849  19.914 -14.551  1.00  0.00           H  
ATOM   3033  HZ3 LYS A 130      37.268  19.458 -13.077  1.00  0.00           H  
ATOM   3034  N   ILE A 131      32.536  25.977 -10.357  1.00 37.69           N  
ATOM   3035  CA  ILE A 131      31.168  26.478 -10.191  1.00 35.66           C  
ATOM   3036  C   ILE A 131      31.109  27.994 -10.281  1.00 37.14           C  
ATOM   3037  O   ILE A 131      30.144  28.536 -10.789  1.00 37.71           O  
ATOM   3038  CB  ILE A 131      30.518  26.040  -8.850  1.00 37.13           C  
ATOM   3039  CG1 ILE A 131      29.008  26.239  -8.940  1.00 36.31           C  
ATOM   3040  CG2 ILE A 131      31.055  26.846  -7.674  1.00 38.19           C  
ATOM   3041  CD1 ILE A 131      28.249  25.638  -7.807  1.00 37.33           C  
ATOM   3042  H   ILE A 131      33.024  25.583  -9.564  1.00  0.00           H  
ATOM   3043  N   THR A 132      32.153  28.662  -9.799  1.00 41.73           N  
ATOM   3044  CA  THR A 132      32.251  30.122  -9.856  1.00 45.27           C  
ATOM   3045  C   THR A 132      32.168  30.682 -11.268  1.00 45.56           C  
ATOM   3046  O   THR A 132      31.554  31.726 -11.495  1.00 45.51           O  
ATOM   3047  CB  THR A 132      33.569  30.601  -9.243  1.00 47.20           C  
ATOM   3048  OG1 THR A 132      33.497  30.476  -7.824  1.00 47.24           O  
ATOM   3049  CG2 THR A 132      33.856  32.053  -9.604  1.00 47.20           C  
ATOM   3050  H   THR A 132      32.920  28.162  -9.372  1.00  0.00           H  
ATOM   3051  HG1 THR A 132      34.380  30.560  -7.428  1.00  0.00           H  
ATOM   3052  N   LEU A 133      32.823  30.007 -12.206  1.00 43.91           N  
ATOM   3053  CA  LEU A 133      32.725  30.368 -13.611  1.00 39.23           C  
ATOM   3054  C   LEU A 133      31.279  30.634 -14.001  1.00 40.06           C  
ATOM   3055  O   LEU A 133      30.999  31.489 -14.844  1.00 42.62           O  
ATOM   3056  CB  LEU A 133      33.266  29.255 -14.494  1.00 35.77           C  
ATOM   3057  CG  LEU A 133      34.766  29.024 -14.585  1.00 31.70           C  
ATOM   3058  CD1 LEU A 133      35.003  27.616 -15.067  1.00 28.15           C  
ATOM   3059  CD2 LEU A 133      35.367  29.986 -15.531  1.00 27.67           C  
ATOM   3060  H   LEU A 133      33.407  29.224 -11.951  1.00  0.00           H  
ATOM   3061  N   GLU A 134      30.362  29.900 -13.370  1.00 39.75           N  
ATOM   3062  CA  GLU A 134      28.946  30.019 -13.684  1.00 39.67           C  
ATOM   3063  C   GLU A 134      28.331  31.300 -13.128  1.00 39.07           C  
ATOM   3064  O   GLU A 134      27.305  31.779 -13.613  1.00 39.11           O  
ATOM   3065  CB  GLU A 134      28.182  28.810 -13.165  1.00 36.00           C  
ATOM   3066  CG  GLU A 134      28.604  27.490 -13.797  1.00 38.19           C  
ATOM   3067  CD  GLU A 134      28.374  27.428 -15.314  1.00 43.79           C  
ATOM   3068  OE1 GLU A 134      29.121  26.700 -15.991  1.00 46.23           O  
ATOM   3069  OE2 GLU A 134      27.444  28.079 -15.834  1.00 44.85           O1-
ATOM   3070  H   GLU A 134      30.644  29.245 -12.656  1.00  0.00           H  
ATOM   3071  N   LEU A 135      28.957  31.863 -12.113  1.00 39.02           N  
ATOM   3072  CA  LEU A 135      28.540  33.162 -11.631  1.00 41.91           C  
ATOM   3073  C   LEU A 135      28.947  34.244 -12.619  1.00 38.90           C  
ATOM   3074  O   LEU A 135      28.252  35.242 -12.790  1.00 38.11           O  
ATOM   3075  CB  LEU A 135      29.137  33.433 -10.247  1.00 45.86           C  
ATOM   3076  CG  LEU A 135      28.479  32.676  -9.090  1.00 42.26           C  
ATOM   3077  CD1 LEU A 135      29.305  32.797  -7.829  1.00 40.20           C  
ATOM   3078  CD2 LEU A 135      27.093  33.205  -8.850  1.00 36.47           C  
ATOM   3079  H   LEU A 135      29.730  31.387 -11.670  1.00  0.00           H  
ATOM   3080  N   LEU A 136      30.084  34.030 -13.266  1.00 38.32           N  
ATOM   3081  CA  LEU A 136      30.686  35.032 -14.132  1.00 41.20           C  
ATOM   3082  C   LEU A 136      30.330  34.836 -15.583  1.00 43.19           C  
ATOM   3083  O   LEU A 136      30.711  35.639 -16.432  1.00 47.62           O  
ATOM   3084  CB  LEU A 136      32.203  34.993 -13.995  1.00 41.30           C  
ATOM   3085  CG  LEU A 136      32.703  35.258 -12.591  1.00 36.21           C  
ATOM   3086  CD1 LEU A 136      34.037  34.564 -12.368  1.00 36.99           C  
ATOM   3087  CD2 LEU A 136      32.808  36.748 -12.408  1.00 32.53           C  
ATOM   3088  H   LEU A 136      30.563  33.146 -13.166  1.00  0.00           H  
ATOM   3089  N   ARG A 137      29.641  33.746 -15.872  1.00 41.32           N  
ATOM   3090  CA  ARG A 137      29.264  33.436 -17.227  1.00 43.75           C  
ATOM   3091  C   ARG A 137      28.552  34.635 -17.833  1.00 43.20           C  
ATOM   3092  O   ARG A 137      27.687  35.222 -17.185  1.00 48.61           O  
ATOM   3093  CB  ARG A 137      28.365  32.209 -17.250  1.00 49.83           C  
ATOM   3094  CG  ARG A 137      28.539  31.355 -18.489  1.00 58.13           C  
ATOM   3095  CD  ARG A 137      27.737  30.060 -18.399  1.00 62.73           C  
ATOM   3096  NE  ARG A 137      26.492  30.119 -19.166  1.00 65.57           N  
ATOM   3097  CZ  ARG A 137      25.711  29.070 -19.420  1.00 64.77           C  
ATOM   3098  NH1 ARG A 137      26.030  27.853 -18.977  1.00 62.63           N  
ATOM   3099  NH2 ARG A 137      24.608  29.237 -20.129  1.00 66.54           N1+
ATOM   3100  H   ARG A 137      29.368  33.112 -15.136  1.00  0.00           H  
ATOM   3101  HE  ARG A 137      26.237  31.033 -19.512  1.00  0.00           H  
ATOM   3102 HH12 ARG A 137      25.427  27.069 -19.178  1.00  0.00           H  
ATOM   3103 HH11 ARG A 137      26.875  27.715 -18.441  1.00  0.00           H  
ATOM   3104 HH22 ARG A 137      24.010  28.447 -20.327  1.00  0.00           H  
ATOM   3105 HH21 ARG A 137      24.364  30.154 -20.475  1.00  0.00           H  
ATOM   3106  N   ASP A 138      28.949  35.017 -19.046  1.00 36.68           N  
ATOM   3107  CA  ASP A 138      28.217  36.003 -19.837  1.00 35.16           C  
ATOM   3108  C   ASP A 138      28.346  37.425 -19.303  1.00 38.05           C  
ATOM   3109  O   ASP A 138      27.654  38.334 -19.761  1.00 39.50           O  
ATOM   3110  CB  ASP A 138      26.731  35.625 -19.911  1.00 36.99           C  
ATOM   3111  CG  ASP A 138      26.496  34.250 -20.527  1.00 39.50           C  
ATOM   3112  OD1 ASP A 138      27.213  33.888 -21.488  1.00 40.00           O  
ATOM   3113  OD2 ASP A 138      25.571  33.547 -20.061  1.00 38.34           O1-
ATOM   3114  H   ASP A 138      29.786  34.621 -19.451  1.00  0.00           H  
ATOM   3115  N   ILE A 139      29.234  37.619 -18.335  1.00 43.60           N  
ATOM   3116  CA  ILE A 139      29.367  38.916 -17.680  1.00 50.45           C  
ATOM   3117  C   ILE A 139      29.879  39.943 -18.677  1.00 50.52           C  
ATOM   3118  O   ILE A 139      29.632  41.137 -18.533  1.00 51.94           O  
ATOM   3119  CB  ILE A 139      30.317  38.851 -16.456  1.00 43.04           C  
ATOM   3120  CG1 ILE A 139      30.261  40.159 -15.659  1.00 39.35           C  
ATOM   3121  CG2 ILE A 139      31.746  38.500 -16.909  1.00 45.18           C  
ATOM   3122  CD1 ILE A 139      31.217  40.221 -14.496  1.00 41.16           C  
ATOM   3123  H   ILE A 139      29.834  36.861 -18.039  1.00  0.00           H  
ATOM   3124  N   ASN A 140      30.579  39.468 -19.695  1.00 48.28           N  
ATOM   3125  CA  ASN A 140      31.152  40.358 -20.676  1.00 48.71           C  
ATOM   3126  C   ASN A 140      30.285  40.494 -21.917  1.00 44.77           C  
ATOM   3127  O   ASN A 140      30.729  41.002 -22.937  1.00 45.78           O  
ATOM   3128  CB  ASN A 140      32.547  39.872 -21.026  1.00 53.55           C  
ATOM   3129  CG  ASN A 140      33.599  40.377 -20.033  1.00 60.81           C  
ATOM   3130  OD1 ASN A 140      33.502  41.495 -19.514  1.00 63.28           O  
ATOM   3131  ND2 ASN A 140      34.607  39.564 -19.782  1.00 60.26           N  
ATOM   3132  H   ASN A 140      30.716  38.473 -19.793  1.00  0.00           H  
ATOM   3133 HD22 ASN A 140      35.332  39.842 -19.135  1.00  0.00           H  
ATOM   3134 HD21 ASN A 140      34.654  38.662 -20.235  1.00  0.00           H  
ATOM   3135  N   LYS A 141      29.033  40.084 -21.803  1.00 37.97           N  
ATOM   3136  CA  LYS A 141      28.093  40.227 -22.892  1.00 37.83           C  
ATOM   3137  C   LYS A 141      27.005  41.195 -22.509  1.00 41.64           C  
ATOM   3138  O   LYS A 141      25.832  40.980 -22.806  1.00 40.31           O  
ATOM   3139  CB  LYS A 141      27.534  38.882 -23.258  1.00 39.07           C  
ATOM   3140  CG  LYS A 141      28.613  38.027 -23.853  1.00 44.80           C  
ATOM   3141  CD  LYS A 141      28.244  36.575 -23.827  1.00 52.97           C  
ATOM   3142  CE  LYS A 141      29.477  35.708 -23.958  1.00 57.73           C  
ATOM   3143  NZ  LYS A 141      29.115  34.268 -23.881  1.00 60.23           N1+
ATOM   3144  H   LYS A 141      28.717  39.661 -20.943  1.00  0.00           H  
ATOM   3145  HZ1 LYS A 141      28.490  34.119 -23.102  1.00  0.00           H  
ATOM   3146  HZ2 LYS A 141      28.657  33.990 -24.738  1.00  0.00           H  
ATOM   3147  HZ3 LYS A 141      29.951  33.717 -23.752  1.00  0.00           H  
ATOM   3148  N   ASP A 142      27.432  42.274 -21.860  1.00 46.54           N  
ATOM   3149  CA  ASP A 142      26.526  43.311 -21.421  1.00 49.39           C  
ATOM   3150  C   ASP A 142      25.243  42.694 -20.864  1.00 45.81           C  
ATOM   3151  O   ASP A 142      24.142  43.014 -21.291  1.00 44.17           O  
ATOM   3152  CB  ASP A 142      26.236  44.264 -22.564  1.00 53.54           C  
ATOM   3153  CG  ASP A 142      25.377  45.419 -22.148  1.00 57.40           C  
ATOM   3154  OD1 ASP A 142      25.454  45.824 -20.960  1.00 55.58           O  
ATOM   3155  OD2 ASP A 142      24.628  45.913 -23.016  1.00 56.89           O1-
ATOM   3156  H   ASP A 142      28.416  42.387 -21.661  1.00  0.00           H  
ATOM   3157  N   THR A 143      25.424  41.790 -19.909  1.00 46.33           N  
ATOM   3158  CA  THR A 143      24.329  41.090 -19.243  1.00 46.46           C  
ATOM   3159  C   THR A 143      23.978  41.819 -17.960  1.00 47.15           C  
ATOM   3160  O   THR A 143      22.828  41.832 -17.530  1.00 49.72           O  
ATOM   3161  CB  THR A 143      24.697  39.644 -18.904  1.00 45.23           C  
ATOM   3162  OG1 THR A 143      26.089  39.577 -18.590  1.00 48.52           O  
ATOM   3163  CG2 THR A 143      24.436  38.721 -20.081  1.00 45.33           C  
ATOM   3164  H   THR A 143      26.359  41.555 -19.606  1.00  0.00           H  
ATOM   3165  HG1 THR A 143      26.591  38.999 -19.204  1.00  0.00           H  
ATOM   3166  N   ILE A 144      24.990  42.437 -17.359  1.00 46.66           N  
ATOM   3167  CA  ILE A 144      24.820  43.187 -16.122  1.00 45.87           C  
ATOM   3168  C   ILE A 144      25.427  44.588 -16.227  1.00 44.79           C  
ATOM   3169  O   ILE A 144      26.309  44.829 -17.052  1.00 47.07           O  
ATOM   3170  CB  ILE A 144      25.447  42.436 -14.926  1.00 45.11           C  
ATOM   3171  CG1 ILE A 144      26.943  42.182 -15.140  1.00 45.75           C  
ATOM   3172  CG2 ILE A 144      24.729  41.116 -14.712  1.00 46.43           C  
ATOM   3173  CD1 ILE A 144      27.839  43.270 -14.570  1.00 46.57           C  
ATOM   3174  H   ILE A 144      25.916  42.396 -17.760  1.00  0.00           H  
ATOM   3175  N   ASP A 145      24.924  45.507 -15.406  1.00 39.31           N  
ATOM   3176  CA  ASP A 145      25.421  46.881 -15.387  1.00 37.99           C  
ATOM   3177  C   ASP A 145      26.697  47.075 -14.585  1.00 40.47           C  
ATOM   3178  O   ASP A 145      26.748  46.781 -13.391  1.00 38.94           O  
ATOM   3179  CB  ASP A 145      24.368  47.818 -14.836  1.00 38.27           C  
ATOM   3180  CG  ASP A 145      23.142  47.867 -15.692  1.00 49.83           C  
ATOM   3181  OD1 ASP A 145      23.182  47.320 -16.823  1.00 53.66           O  
ATOM   3182  OD2 ASP A 145      22.142  48.457 -15.232  1.00 50.06           O1-
ATOM   3183  H   ASP A 145      24.176  45.263 -14.773  1.00  0.00           H  
ATOM   3184  N   PHE A 146      27.720  47.569 -15.278  1.00 43.88           N  
ATOM   3185  CA  PHE A 146      28.982  47.960 -14.673  1.00 42.19           C  
ATOM   3186  C   PHE A 146      28.846  49.352 -14.111  1.00 44.33           C  
ATOM   3187  O   PHE A 146      27.910  50.071 -14.434  1.00 48.13           O  
ATOM   3188  CB  PHE A 146      30.123  47.911 -15.690  1.00 40.17           C  
ATOM   3189  CG  PHE A 146      30.701  46.547 -15.877  1.00 38.85           C  
ATOM   3190  CD1 PHE A 146      30.123  45.646 -16.750  1.00 43.81           C  
ATOM   3191  CD2 PHE A 146      31.823  46.162 -15.174  1.00 35.76           C  
ATOM   3192  CE1 PHE A 146      30.660  44.380 -16.918  1.00 47.05           C  
ATOM   3193  CE2 PHE A 146      32.367  44.905 -15.338  1.00 36.01           C  
ATOM   3194  CZ  PHE A 146      31.787  44.012 -16.207  1.00 40.99           C  
ATOM   3195  H   PHE A 146      27.641  47.689 -16.279  1.00  0.00           H  
ATOM   3196  N   ILE A 147      29.794  49.724 -13.263  1.00 43.41           N  
ATOM   3197  CA  ILE A 147      29.776  51.014 -12.598  1.00 41.85           C  
ATOM   3198  C   ILE A 147      31.201  51.446 -12.343  1.00 42.37           C  
ATOM   3199  O   ILE A 147      32.131  50.676 -12.533  1.00 42.93           O  
ATOM   3200  CB  ILE A 147      29.026  50.955 -11.253  1.00 44.69           C  
ATOM   3201  CG1 ILE A 147      29.643  49.868 -10.364  1.00 48.09           C  
ATOM   3202  CG2 ILE A 147      27.540  50.687 -11.473  1.00 41.46           C  
ATOM   3203  CD1 ILE A 147      28.961  49.666  -9.033  1.00 44.27           C  
ATOM   3204  H   ILE A 147      30.563  49.101 -13.060  1.00  0.00           H  
ATOM   3205  N   ASP A 148      31.368  52.680 -11.903  1.00 43.57           N  
ATOM   3206  CA  ASP A 148      32.685  53.163 -11.549  1.00 47.58           C  
ATOM   3207  C   ASP A 148      33.161  52.628 -10.205  1.00 45.81           C  
ATOM   3208  O   ASP A 148      32.384  52.514  -9.265  1.00 36.82           O  
ATOM   3209  CB  ASP A 148      32.698  54.689 -11.502  1.00 49.17           C  
ATOM   3210  CG  ASP A 148      32.909  55.320 -12.852  1.00 48.95           C  
ATOM   3211  OD1 ASP A 148      33.330  54.627 -13.798  1.00 47.95           O  
ATOM   3212  OD2 ASP A 148      32.656  56.528 -12.965  1.00 53.53           O1-
ATOM   3213  H   ASP A 148      30.573  53.296 -11.811  1.00  0.00           H  
ATOM   3214  N   ASN A 149      34.456  52.324 -10.135  1.00 51.89           N  
ATOM   3215  CA  ASN A 149      35.117  52.023  -8.876  1.00 50.95           C  
ATOM   3216  C   ASN A 149      35.313  53.328  -8.102  1.00 55.30           C  
ATOM   3217  O   ASN A 149      35.150  54.407  -8.664  1.00 59.06           O  
ATOM   3218  CB  ASN A 149      36.458  51.298  -9.112  1.00 47.75           C  
ATOM   3219  CG  ASN A 149      37.569  52.231  -9.506  1.00 52.33           C  
ATOM   3220  OD1 ASN A 149      37.325  53.327 -10.012  1.00 58.06           O  
ATOM   3221  ND2 ASN A 149      38.810  51.793  -9.310  1.00 49.60           N  
ATOM   3222  H   ASN A 149      35.014  52.297 -10.977  1.00  0.00           H  
ATOM   3223 HD22 ASN A 149      39.596  52.377  -9.556  1.00  0.00           H  
ATOM   3224 HD21 ASN A 149      38.965  50.877  -8.914  1.00  0.00           H  
ATOM   3225  N   TYR A 150      35.664  53.216  -6.824  1.00 56.79           N  
ATOM   3226  CA  TYR A 150      35.776  54.371  -5.918  1.00 55.22           C  
ATOM   3227  C   TYR A 150      36.680  55.523  -6.390  1.00 52.47           C  
ATOM   3228  O   TYR A 150      36.241  56.668  -6.411  1.00 52.68           O  
ATOM   3229  CB  TYR A 150      36.268  53.891  -4.551  1.00 51.89           C  
ATOM   3230  CG  TYR A 150      37.685  53.341  -4.537  1.00 47.77           C  
ATOM   3231  CD1 TYR A 150      37.958  52.055  -4.981  1.00 44.36           C  
ATOM   3232  CD2 TYR A 150      38.752  54.113  -4.067  1.00 52.04           C  
ATOM   3233  CE1 TYR A 150      39.252  51.547  -4.966  1.00 47.17           C  
ATOM   3234  CE2 TYR A 150      40.045  53.613  -4.045  1.00 51.91           C  
ATOM   3235  CZ  TYR A 150      40.290  52.330  -4.493  1.00 50.50           C  
ATOM   3236  OH  TYR A 150      41.573  51.836  -4.468  1.00 50.36           O  
ATOM   3237  H   TYR A 150      35.867  52.306  -6.435  1.00  0.00           H  
ATOM   3238  HH  TYR A 150      41.828  51.403  -5.302  1.00  0.00           H  
ATOM   3239  N   ASP A 151      37.931  55.216  -6.745  1.00 49.44           N  
ATOM   3240  CA  ASP A 151      38.871  56.209  -7.258  1.00 49.19           C  
ATOM   3241  C   ASP A 151      38.504  56.604  -8.693  1.00 59.99           C  
ATOM   3242  O   ASP A 151      39.208  57.391  -9.322  1.00 63.47           O  
ATOM   3243  CB  ASP A 151      40.316  55.679  -7.191  1.00 47.63           C  
ATOM   3244  CG  ASP A 151      40.526  54.436  -8.005  1.00 54.57           C  
ATOM   3245  OD1 ASP A 151      39.618  54.060  -8.763  1.00 63.19           O  
ATOM   3246  OD2 ASP A 151      41.608  53.835  -7.892  1.00 54.45           O1-
ATOM   3247  H   ASP A 151      38.259  54.264  -6.664  1.00  0.00           H  
ATOM   3248  N   GLY A 152      37.397  56.056  -9.207  1.00 64.94           N  
ATOM   3249  CA  GLY A 152      36.918  56.368 -10.540  1.00 61.56           C  
ATOM   3250  C   GLY A 152      37.924  56.026 -11.620  1.00 60.37           C  
ATOM   3251  O   GLY A 152      37.814  56.493 -12.755  1.00 66.29           O  
ATOM   3252  H   GLY A 152      36.860  55.397  -8.662  1.00  0.00           H  
ATOM   3253  N   ASN A 153      38.896  55.188 -11.271  1.00 51.88           N  
ATOM   3254  CA  ASN A 153      39.946  54.799 -12.199  1.00 48.79           C  
ATOM   3255  C   ASN A 153      39.666  53.468 -12.879  1.00 50.86           C  
ATOM   3256  O   ASN A 153      40.415  53.054 -13.758  1.00 54.40           O  
ATOM   3257  CB  ASN A 153      41.288  54.733 -11.468  1.00 51.11           C  
ATOM   3258  CG  ASN A 153      41.899  56.096 -11.269  1.00 58.52           C  
ATOM   3259  OD1 ASN A 153      41.953  56.903 -12.202  1.00 60.79           O  
ATOM   3260  ND2 ASN A 153      42.350  56.379 -10.052  1.00 62.35           N  
ATOM   3261  H   ASN A 153      38.920  54.802 -10.337  1.00  0.00           H  
ATOM   3262 HD22 ASN A 153      42.769  57.279  -9.865  1.00  0.00           H  
ATOM   3263 HD21 ASN A 153      42.276  55.694  -9.314  1.00  0.00           H  
ATOM   3264  N   GLU A 154      38.604  52.790 -12.450  1.00 51.06           N  
ATOM   3265  CA  GLU A 154      38.274  51.464 -12.960  1.00 47.07           C  
ATOM   3266  C   GLU A 154      36.771  51.281 -13.021  1.00 47.82           C  
ATOM   3267  O   GLU A 154      36.014  52.176 -12.656  1.00 48.81           O  
ATOM   3268  CB  GLU A 154      38.868  50.352 -12.087  1.00 45.52           C  
ATOM   3269  CG  GLU A 154      40.307  50.562 -11.616  1.00 49.20           C  
ATOM   3270  CD  GLU A 154      41.339  49.870 -12.493  1.00 53.42           C  
ATOM   3271  OE1 GLU A 154      40.962  49.158 -13.454  1.00 52.93           O  
ATOM   3272  OE2 GLU A 154      42.537  50.042 -12.213  1.00 55.67           O1-
ATOM   3273  H   GLU A 154      37.998  53.192 -11.750  1.00  0.00           H  
ATOM   3274  N   ARG A 155      36.352  50.107 -13.482  1.00 48.06           N  
ATOM   3275  CA  ARG A 155      34.944  49.760 -13.559  1.00 46.14           C  
ATOM   3276  C   ARG A 155      34.753  48.398 -12.924  1.00 44.73           C  
ATOM   3277  O   ARG A 155      35.590  47.511 -13.091  1.00 46.87           O  
ATOM   3278  CB  ARG A 155      34.459  49.771 -15.017  1.00 49.76           C  
ATOM   3279  CG  ARG A 155      34.498  51.151 -15.681  1.00 53.84           C  
ATOM   3280  CD  ARG A 155      33.265  51.967 -15.378  1.00 53.72           C  
ATOM   3281  NE  ARG A 155      32.127  51.541 -16.183  1.00 54.15           N  
ATOM   3282  CZ  ARG A 155      30.961  52.178 -16.225  1.00 55.49           C  
ATOM   3283  NH1 ARG A 155      30.768  53.277 -15.509  1.00 55.80           N  
ATOM   3284  NH2 ARG A 155      29.982  51.713 -16.983  1.00 53.77           N1+
ATOM   3285  H   ARG A 155      37.023  49.419 -13.794  1.00  0.00           H  
ATOM   3286  HE  ARG A 155      32.266  50.705 -16.732  1.00  0.00           H  
ATOM   3287 HH12 ARG A 155      29.880  53.755 -15.547  1.00  0.00           H  
ATOM   3288 HH11 ARG A 155      31.510  53.637 -14.926  1.00  0.00           H  
ATOM   3289 HH22 ARG A 155      29.095  52.196 -17.016  1.00  0.00           H  
ATOM   3290 HH21 ARG A 155      30.120  50.875 -17.530  1.00  0.00           H  
ATOM   3291  N   GLU A 156      33.685  48.253 -12.152  1.00 38.29           N  
ATOM   3292  CA  GLU A 156      33.363  46.983 -11.520  1.00 37.53           C  
ATOM   3293  C   GLU A 156      31.892  46.643 -11.761  1.00 42.19           C  
ATOM   3294  O   GLU A 156      31.106  47.536 -12.095  1.00 47.57           O  
ATOM   3295  CB  GLU A 156      33.674  47.060 -10.027  1.00 35.62           C  
ATOM   3296  CG  GLU A 156      33.035  48.254  -9.310  1.00 42.76           C  
ATOM   3297  CD  GLU A 156      33.124  48.165  -7.781  1.00 46.01           C  
ATOM   3298  OE1 GLU A 156      33.073  49.217  -7.106  1.00 46.58           O  
ATOM   3299  OE2 GLU A 156      33.228  47.042  -7.249  1.00 46.77           O1-
ATOM   3300  H   GLU A 156      33.070  49.037 -11.990  1.00  0.00           H  
ATOM   3301  N   PRO A 157      31.516  45.348 -11.616  1.00 39.59           N  
ATOM   3302  CA  PRO A 157      30.091  45.100 -11.856  1.00 41.77           C  
ATOM   3303  C   PRO A 157      29.204  45.430 -10.648  1.00 43.57           C  
ATOM   3304  O   PRO A 157      29.652  45.330  -9.510  1.00 41.51           O  
ATOM   3305  CB  PRO A 157      30.057  43.602 -12.166  1.00 40.66           C  
ATOM   3306  CG  PRO A 157      31.081  43.045 -11.287  1.00 36.20           C  
ATOM   3307  CD  PRO A 157      32.216  44.080 -11.287  1.00 38.64           C  
ATOM   3308  N   SER A 158      27.957  45.808 -10.901  1.00 42.70           N  
ATOM   3309  CA  SER A 158      26.993  46.043  -9.827  1.00 45.37           C  
ATOM   3310  C   SER A 158      26.370  44.741  -9.298  1.00 47.46           C  
ATOM   3311  O   SER A 158      25.744  44.723  -8.233  1.00 45.37           O  
ATOM   3312  CB  SER A 158      25.889  46.976 -10.314  1.00 45.61           C  
ATOM   3313  OG  SER A 158      25.125  46.367 -11.355  1.00 41.37           O  
ATOM   3314  H   SER A 158      27.652  45.941 -11.855  1.00  0.00           H  
ATOM   3315  HG  SER A 158      25.609  46.527 -12.189  1.00  0.00           H  
ATOM   3316  N   VAL A 159      26.565  43.656 -10.048  1.00 46.84           N  
ATOM   3317  CA  VAL A 159      25.998  42.349  -9.747  1.00 40.26           C  
ATOM   3318  C   VAL A 159      26.575  41.356 -10.753  1.00 41.55           C  
ATOM   3319  O   VAL A 159      27.038  41.774 -11.831  1.00 43.23           O  
ATOM   3320  CB  VAL A 159      24.466  42.373  -9.831  1.00 37.12           C  
ATOM   3321  CG1 VAL A 159      24.043  42.638 -11.249  1.00 39.38           C  
ATOM   3322  CG2 VAL A 159      23.875  41.071  -9.335  1.00 35.18           C  
ATOM   3323  H   VAL A 159      27.134  43.713 -10.882  1.00  0.00           H  
ATOM   3324  N   LEU A 160      26.558  40.059 -10.432  1.00 37.90           N  
ATOM   3325  CA  LEU A 160      27.021  39.042 -11.378  1.00 36.57           C  
ATOM   3326  C   LEU A 160      25.866  38.365 -12.099  1.00 34.82           C  
ATOM   3327  O   LEU A 160      24.750  38.307 -11.574  1.00 33.75           O  
ATOM   3328  CB  LEU A 160      27.878  37.985 -10.687  1.00 38.79           C  
ATOM   3329  CG  LEU A 160      29.103  38.539  -9.946  1.00 38.03           C  
ATOM   3330  CD1 LEU A 160      30.001  37.407  -9.492  1.00 35.98           C  
ATOM   3331  CD2 LEU A 160      29.894  39.534 -10.796  1.00 35.64           C  
ATOM   3332  H   LEU A 160      26.221  39.768  -9.525  1.00  0.00           H  
ATOM   3333  N   PRO A 161      26.124  37.885 -13.333  1.00 38.46           N  
ATOM   3334  CA  PRO A 161      25.105  37.170 -14.101  1.00 37.62           C  
ATOM   3335  C   PRO A 161      24.528  36.003 -13.302  1.00 37.71           C  
ATOM   3336  O   PRO A 161      23.355  35.697 -13.447  1.00 40.27           O  
ATOM   3337  CB  PRO A 161      25.875  36.709 -15.344  1.00 30.05           C  
ATOM   3338  CG  PRO A 161      26.896  37.765 -15.520  1.00 29.50           C  
ATOM   3339  CD  PRO A 161      27.341  38.107 -14.147  1.00 34.09           C  
ATOM   3340  N   ALA A 162      25.355  35.372 -12.467  1.00 36.30           N  
ATOM   3341  CA  ALA A 162      24.860  34.441 -11.464  1.00 30.96           C  
ATOM   3342  C   ALA A 162      23.977  33.374 -12.053  1.00 32.13           C  
ATOM   3343  O   ALA A 162      22.815  33.269 -11.680  1.00 33.98           O  
ATOM   3344  CB  ALA A 162      24.103  35.193 -10.398  1.00 28.09           C  
ATOM   3345  H   ALA A 162      26.350  35.536 -12.522  1.00  0.00           H  
ATOM   3346  N   ARG A 163      24.521  32.583 -12.966  1.00 38.57           N  
ATOM   3347  CA  ARG A 163      23.709  31.623 -13.702  1.00 39.30           C  
ATOM   3348  C   ARG A 163      23.258  30.452 -12.840  1.00 42.37           C  
ATOM   3349  O   ARG A 163      22.719  29.491 -13.367  1.00 46.98           O  
ATOM   3350  CB  ARG A 163      24.466  31.104 -14.925  1.00 34.38           C  
ATOM   3351  CG  ARG A 163      25.083  32.192 -15.764  1.00 33.62           C  
ATOM   3352  CD  ARG A 163      24.080  33.250 -16.160  1.00 35.25           C  
ATOM   3353  NE  ARG A 163      22.798  32.667 -16.535  1.00 40.85           N  
ATOM   3354  CZ  ARG A 163      22.565  31.995 -17.664  1.00 45.17           C  
ATOM   3355  NH1 ARG A 163      23.529  31.802 -18.560  1.00 45.70           N  
ATOM   3356  NH2 ARG A 163      21.354  31.502 -17.902  1.00 44.20           N1+
ATOM   3357  H   ARG A 163      25.511  32.641 -13.160  1.00  0.00           H  
ATOM   3358  HE  ARG A 163      22.054  32.801 -15.864  1.00  0.00           H  
ATOM   3359 HH12 ARG A 163      23.334  31.291 -19.409  1.00  0.00           H  
ATOM   3360 HH11 ARG A 163      24.456  32.165 -18.390  1.00  0.00           H  
ATOM   3361 HH22 ARG A 163      21.175  30.993 -18.756  1.00  0.00           H  
ATOM   3362 HH21 ARG A 163      20.614  31.636 -17.229  1.00  0.00           H  
ATOM   3363  N   PHE A 164      23.482  30.534 -11.529  1.00 43.52           N  
ATOM   3364  CA  PHE A 164      22.778  29.666 -10.566  1.00 47.95           C  
ATOM   3365  C   PHE A 164      22.301  30.491  -9.349  1.00 46.99           C  
ATOM   3366  O   PHE A 164      22.803  31.594  -9.106  1.00 50.18           O  
ATOM   3367  CB  PHE A 164      23.652  28.467 -10.136  1.00 48.35           C  
ATOM   3368  CG  PHE A 164      24.834  28.818  -9.261  1.00 45.86           C  
ATOM   3369  CD1 PHE A 164      24.703  28.870  -7.884  1.00 42.83           C  
ATOM   3370  CD2 PHE A 164      26.087  29.040  -9.821  1.00 42.68           C  
ATOM   3371  CE1 PHE A 164      25.792  29.173  -7.090  1.00 42.79           C  
ATOM   3372  CE2 PHE A 164      27.172  29.340  -9.035  1.00 40.36           C  
ATOM   3373  CZ  PHE A 164      27.033  29.405  -7.675  1.00 43.60           C  
ATOM   3374  H   PHE A 164      24.149  31.203 -11.171  1.00  0.00           H  
ATOM   3375  N   PRO A 165      21.293  29.976  -8.613  1.00 42.46           N  
ATOM   3376  CA  PRO A 165      20.664  30.688  -7.483  1.00 38.78           C  
ATOM   3377  C   PRO A 165      21.540  30.738  -6.257  1.00 38.89           C  
ATOM   3378  O   PRO A 165      21.304  30.015  -5.291  1.00 37.97           O  
ATOM   3379  CB  PRO A 165      19.411  29.861  -7.199  1.00 37.44           C  
ATOM   3380  CG  PRO A 165      19.765  28.499  -7.658  1.00 40.37           C  
ATOM   3381  CD  PRO A 165      20.613  28.695  -8.877  1.00 39.64           C  
ATOM   3382  N   ASN A 166      22.536  31.606  -6.281  1.00 44.57           N  
ATOM   3383  CA  ASN A 166      23.584  31.524  -5.288  1.00 45.09           C  
ATOM   3384  C   ASN A 166      23.223  32.064  -3.900  1.00 47.06           C  
ATOM   3385  O   ASN A 166      23.770  31.584  -2.908  1.00 50.78           O  
ATOM   3386  CB  ASN A 166      24.827  32.227  -5.799  1.00 41.77           C  
ATOM   3387  CG  ASN A 166      25.935  32.166  -4.819  1.00 41.10           C  
ATOM   3388  OD1 ASN A 166      26.409  31.087  -4.457  1.00 43.37           O  
ATOM   3389  ND2 ASN A 166      26.358  33.324  -4.350  1.00 39.85           N  
ATOM   3390  H   ASN A 166      22.565  32.323  -6.991  1.00  0.00           H  
ATOM   3391 HD22 ASN A 166      27.112  33.351  -3.678  1.00  0.00           H  
ATOM   3392 HD21 ASN A 166      25.929  34.183  -4.663  1.00  0.00           H  
ATOM   3393  N   LEU A 167      22.315  33.034  -3.805  1.00 40.93           N  
ATOM   3394  CA  LEU A 167      21.932  33.541  -2.489  1.00 39.23           C  
ATOM   3395  C   LEU A 167      21.475  32.385  -1.579  1.00 42.87           C  
ATOM   3396  O   LEU A 167      21.953  32.237  -0.456  1.00 46.29           O  
ATOM   3397  CB  LEU A 167      20.821  34.594  -2.594  1.00 36.72           C  
ATOM   3398  CG  LEU A 167      20.192  34.988  -1.237  1.00 30.48           C  
ATOM   3399  CD1 LEU A 167      21.178  35.706  -0.328  1.00 24.33           C  
ATOM   3400  CD2 LEU A 167      18.958  35.834  -1.421  1.00 33.62           C  
ATOM   3401  H   LEU A 167      21.895  33.415  -4.641  1.00  0.00           H  
ATOM   3402  N   LEU A 168      20.548  31.577  -2.074  1.00 37.40           N  
ATOM   3403  CA  LEU A 168      20.042  30.435  -1.325  1.00 28.66           C  
ATOM   3404  C   LEU A 168      20.988  29.233  -1.298  1.00 29.10           C  
ATOM   3405  O   LEU A 168      20.958  28.443  -0.360  1.00 37.27           O  
ATOM   3406  CB  LEU A 168      18.698  30.011  -1.904  1.00 30.89           C  
ATOM   3407  CG  LEU A 168      17.522  30.967  -1.663  1.00 35.64           C  
ATOM   3408  CD1 LEU A 168      16.251  30.516  -2.391  1.00 31.47           C  
ATOM   3409  CD2 LEU A 168      17.254  31.100  -0.183  1.00 35.84           C  
ATOM   3410  H   LEU A 168      20.171  31.746  -2.996  1.00  0.00           H  
ATOM   3411  N   ALA A 169      21.833  29.110  -2.314  1.00 25.32           N  
ATOM   3412  CA  ALA A 169      22.744  27.987  -2.424  1.00 24.56           C  
ATOM   3413  C   ALA A 169      23.756  27.959  -1.285  1.00 33.79           C  
ATOM   3414  O   ALA A 169      23.857  26.973  -0.559  1.00 41.25           O  
ATOM   3415  CB  ALA A 169      23.456  28.033  -3.734  1.00 24.20           C  
ATOM   3416  H   ALA A 169      21.854  29.812  -3.041  1.00  0.00           H  
ATOM   3417  N   ASN A 170      24.513  29.039  -1.144  1.00 35.23           N  
ATOM   3418  CA  ASN A 170      25.495  29.154  -0.069  1.00 30.59           C  
ATOM   3419  C   ASN A 170      24.977  29.904   1.157  1.00 29.49           C  
ATOM   3420  O   ASN A 170      25.524  29.754   2.253  1.00 34.94           O  
ATOM   3421  CB  ASN A 170      26.756  29.840  -0.585  1.00 23.55           C  
ATOM   3422  CG  ASN A 170      27.574  28.942  -1.470  1.00 27.13           C  
ATOM   3423  OD1 ASN A 170      27.943  27.835  -1.086  1.00 34.11           O  
ATOM   3424  ND2 ASN A 170      27.856  29.414  -2.668  1.00 27.02           N  
ATOM   3425  H   ASN A 170      24.419  29.810  -1.789  1.00  0.00           H  
ATOM   3426 HD22 ASN A 170      28.402  28.861  -3.313  1.00  0.00           H  
ATOM   3427 HD21 ASN A 170      27.525  30.328  -2.941  1.00  0.00           H  
ATOM   3428  N   GLY A 171      23.946  30.730   0.964  1.00 27.32           N  
ATOM   3429  CA  GLY A 171      23.331  31.476   2.048  1.00 32.95           C  
ATOM   3430  C   GLY A 171      24.140  32.713   2.407  1.00 43.08           C  
ATOM   3431  O   GLY A 171      25.136  33.013   1.755  1.00 47.58           O  
ATOM   3432  H   GLY A 171      23.565  30.853   0.037  1.00  0.00           H  
ATOM   3433  N   ALA A 172      23.708  33.454   3.422  1.00 41.95           N  
ATOM   3434  CA  ALA A 172      24.476  34.598   3.887  1.00 37.01           C  
ATOM   3435  C   ALA A 172      24.246  34.860   5.353  1.00 39.37           C  
ATOM   3436  O   ALA A 172      23.163  34.613   5.862  1.00 45.04           O  
ATOM   3437  CB  ALA A 172      24.123  35.821   3.085  1.00 38.99           C  
ATOM   3438  H   ALA A 172      22.836  33.225   3.879  1.00  0.00           H  
ATOM   3439  N   SER A 173      25.279  35.352   6.030  1.00 41.10           N  
ATOM   3440  CA  SER A 173      25.115  35.925   7.362  1.00 44.75           C  
ATOM   3441  C   SER A 173      25.862  37.250   7.447  1.00 42.16           C  
ATOM   3442  O   SER A 173      26.994  37.378   6.978  1.00 36.35           O  
ATOM   3443  CB  SER A 173      25.586  34.940   8.449  1.00 49.09           C  
ATOM   3444  OG  SER A 173      26.971  35.022   8.693  1.00 55.01           O  
ATOM   3445  H   SER A 173      26.204  35.333   5.624  1.00  0.00           H  
ATOM   3446  HG  SER A 173      27.146  35.556   9.476  1.00  0.00           H  
ATOM   3447  N   GLY A 174      25.216  38.251   8.040  1.00 45.02           N  
ATOM   3448  CA  GLY A 174      25.841  39.546   8.202  1.00 44.38           C  
ATOM   3449  C   GLY A 174      25.134  40.456   9.188  1.00 43.82           C  
ATOM   3450  O   GLY A 174      23.903  40.517   9.214  1.00 47.17           O  
ATOM   3451  H   GLY A 174      24.277  38.113   8.384  1.00  0.00           H  
ATOM   3452  N   ILE A 175      25.912  41.171   9.993  1.00 41.85           N  
ATOM   3453  CA  ILE A 175      25.352  42.091  10.974  1.00 36.10           C  
ATOM   3454  C   ILE A 175      25.447  43.492  10.395  1.00 35.69           C  
ATOM   3455  O   ILE A 175      26.528  44.038  10.252  1.00 42.40           O  
ATOM   3456  CB  ILE A 175      26.076  42.010  12.338  1.00 33.59           C  
ATOM   3457  CG1 ILE A 175      26.101  40.567  12.834  1.00 27.47           C  
ATOM   3458  CG2 ILE A 175      25.376  42.893  13.373  1.00 31.34           C  
ATOM   3459  CD1 ILE A 175      27.352  40.186  13.517  1.00 27.70           C  
ATOM   3460  H   ILE A 175      26.916  41.083   9.934  1.00  0.00           H  
ATOM   3461  N   ALA A 176      24.302  44.062  10.068  1.00 34.81           N  
ATOM   3462  CA  ALA A 176      24.248  45.393   9.487  1.00 35.76           C  
ATOM   3463  C   ALA A 176      24.142  46.417  10.613  1.00 42.69           C  
ATOM   3464  O   ALA A 176      24.608  46.170  11.723  1.00 41.02           O  
ATOM   3465  CB  ALA A 176      23.070  45.498   8.527  1.00 35.60           C  
ATOM   3466  H   ALA A 176      23.432  43.572  10.221  1.00  0.00           H  
ATOM   3467  N   VAL A 177      23.562  47.580  10.309  1.00 46.12           N  
ATOM   3468  CA  VAL A 177      23.116  48.528  11.320  1.00 42.28           C  
ATOM   3469  C   VAL A 177      21.596  48.590  11.273  1.00 40.38           C  
ATOM   3470  O   VAL A 177      21.020  48.843  10.225  1.00 38.20           O  
ATOM   3471  CB  VAL A 177      23.708  49.923  11.101  1.00 42.61           C  
ATOM   3472  CG1 VAL A 177      23.122  50.931  12.096  1.00 40.71           C  
ATOM   3473  CG2 VAL A 177      25.238  49.873  11.203  1.00 44.33           C  
ATOM   3474  H   VAL A 177      23.417  47.835   9.343  1.00  0.00           H  
ATOM   3475  N   GLY A 178      20.957  48.327  12.405  1.00 43.37           N  
ATOM   3476  CA  GLY A 178      19.506  48.346  12.521  1.00 41.43           C  
ATOM   3477  C   GLY A 178      18.857  47.052  12.057  1.00 38.24           C  
ATOM   3478  O   GLY A 178      17.659  46.854  12.229  1.00 35.22           O  
ATOM   3479  H   GLY A 178      21.480  48.099  13.239  1.00  0.00           H  
ATOM   3480  N   MET A 179      19.668  46.164  11.487  1.00 37.83           N  
ATOM   3481  CA  MET A 179      19.186  44.884  10.983  1.00 37.75           C  
ATOM   3482  C   MET A 179      20.323  43.892  10.799  1.00 41.71           C  
ATOM   3483  O   MET A 179      21.492  44.258  10.833  1.00 40.02           O  
ATOM   3484  CB  MET A 179      18.464  45.076   9.663  1.00 42.71           C  
ATOM   3485  CG  MET A 179      19.341  45.596   8.523  1.00 43.76           C  
ATOM   3486  SD  MET A 179      18.304  46.444   7.312  1.00 46.20           S  
ATOM   3487  CE  MET A 179      17.906  47.941   8.224  1.00 45.87           C  
ATOM   3488  H   MET A 179      20.653  46.368  11.391  1.00  0.00           H  
ATOM   3489  N   ALA A 180      19.967  42.631  10.647  1.00 46.11           N  
ATOM   3490  CA  ALA A 180      20.949  41.571  10.468  1.00 46.20           C  
ATOM   3491  C   ALA A 180      20.342  40.619   9.467  1.00 46.65           C  
ATOM   3492  O   ALA A 180      19.180  40.756   9.116  1.00 50.57           O  
ATOM   3493  CB  ALA A 180      21.261  40.880  11.773  1.00 43.79           C  
ATOM   3494  H   ALA A 180      18.989  42.379  10.653  1.00  0.00           H  
ATOM   3495  N   THR A 181      21.123  39.665   8.993  1.00 39.20           N  
ATOM   3496  CA  THR A 181      20.587  38.709   8.048  1.00 34.66           C  
ATOM   3497  C   THR A 181      21.180  37.339   8.332  1.00 39.31           C  
ATOM   3498  O   THR A 181      22.369  37.226   8.636  1.00 40.37           O  
ATOM   3499  CB  THR A 181      20.863  39.162   6.590  1.00 34.41           C  
ATOM   3500  OG1 THR A 181      20.013  38.449   5.684  1.00 36.63           O  
ATOM   3501  CG2 THR A 181      22.328  38.971   6.186  1.00 29.37           C  
ATOM   3502  H   THR A 181      22.087  39.607   9.290  1.00  0.00           H  
ATOM   3503  HG1 THR A 181      19.848  38.967   4.870  1.00  0.00           H  
ATOM   3504  N   ASN A 182      20.310  36.324   8.327  1.00 38.41           N  
ATOM   3505  CA  ASN A 182      20.718  34.922   8.422  1.00 35.97           C  
ATOM   3506  C   ASN A 182      19.961  34.028   7.456  1.00 37.51           C  
ATOM   3507  O   ASN A 182      18.757  33.805   7.618  1.00 39.18           O  
ATOM   3508  CB  ASN A 182      20.492  34.398   9.837  1.00 38.73           C  
ATOM   3509  CG  ASN A 182      21.590  33.478  10.311  1.00 38.38           C  
ATOM   3510  OD1 ASN A 182      22.698  33.481   9.789  1.00 36.16           O  
ATOM   3511  ND2 ASN A 182      21.277  32.658  11.311  1.00 37.80           N  
ATOM   3512  H   ASN A 182      19.320  36.508   8.256  1.00  0.00           H  
ATOM   3513 HD22 ASN A 182      21.968  32.018  11.674  1.00  0.00           H  
ATOM   3514 HD21 ASN A 182      20.348  32.676  11.706  1.00  0.00           H  
ATOM   3515  N   ILE A 183      20.686  33.490   6.478  1.00 33.73           N  
ATOM   3516  CA  ILE A 183      20.115  32.690   5.413  1.00 28.93           C  
ATOM   3517  C   ILE A 183      20.955  31.427   5.249  1.00 31.96           C  
ATOM   3518  O   ILE A 183      22.152  31.517   5.003  1.00 37.15           O  
ATOM   3519  CB  ILE A 183      20.070  33.451   4.085  1.00 28.42           C  
ATOM   3520  CG1 ILE A 183      19.244  34.727   4.231  1.00 29.98           C  
ATOM   3521  CG2 ILE A 183      19.506  32.561   2.978  1.00 26.87           C  
ATOM   3522  CD1 ILE A 183      19.461  35.736   3.132  1.00 27.10           C  
ATOM   3523  H   ILE A 183      21.686  33.632   6.453  1.00  0.00           H  
ATOM   3524  N   PRO A 184      20.338  30.248   5.373  1.00 31.75           N  
ATOM   3525  CA  PRO A 184      21.087  28.990   5.356  1.00 31.65           C  
ATOM   3526  C   PRO A 184      21.378  28.439   3.960  1.00 31.55           C  
ATOM   3527  O   PRO A 184      20.697  28.803   3.014  1.00 31.30           O  
ATOM   3528  CB  PRO A 184      20.165  28.036   6.116  1.00 31.67           C  
ATOM   3529  CG  PRO A 184      18.811  28.530   5.821  1.00 29.62           C  
ATOM   3530  CD  PRO A 184      18.918  30.023   5.697  1.00 31.62           C  
ATOM   3531  N   PRO A 185      22.378  27.552   3.841  1.00 33.71           N  
ATOM   3532  CA  PRO A 185      22.697  26.916   2.564  1.00 34.79           C  
ATOM   3533  C   PRO A 185      21.682  25.857   2.157  1.00 40.73           C  
ATOM   3534  O   PRO A 185      20.987  25.314   3.012  1.00 42.90           O  
ATOM   3535  CB  PRO A 185      24.074  26.290   2.818  1.00 38.39           C  
ATOM   3536  CG  PRO A 185      24.180  26.147   4.288  1.00 37.48           C  
ATOM   3537  CD  PRO A 185      23.360  27.226   4.894  1.00 36.01           C  
ATOM   3538  N   HIS A 186      21.621  25.567   0.859  1.00 43.42           N  
ATOM   3539  CA  HIS A 186      20.657  24.621   0.288  1.00 39.04           C  
ATOM   3540  C   HIS A 186      21.261  23.730  -0.770  1.00 38.36           C  
ATOM   3541  O   HIS A 186      22.323  24.016  -1.318  1.00 34.71           O  
ATOM   3542  CB  HIS A 186      19.482  25.353  -0.338  1.00 37.08           C  
ATOM   3543  CG  HIS A 186      18.622  26.073   0.643  1.00 35.98           C  
ATOM   3544  ND1 HIS A 186      18.968  27.299   1.175  1.00 35.44           N  
ATOM   3545  CD2 HIS A 186      17.423  25.753   1.181  1.00 35.88           C  
ATOM   3546  CE1 HIS A 186      18.021  27.696   2.001  1.00 35.47           C  
ATOM   3547  NE2 HIS A 186      17.071  26.776   2.023  1.00 36.27           N  
ATOM   3548  H   HIS A 186      22.261  26.008   0.214  1.00  0.00           H  
ATOM   3549  HD1 HIS A 186      19.837  27.738   0.907  1.00  0.00           H  
ATOM   3550  N   ASN A 187      20.554  22.644  -1.057  1.00 44.70           N  
ATOM   3551  CA  ASN A 187      20.957  21.722  -2.096  1.00 43.19           C  
ATOM   3552  C   ASN A 187      20.641  22.328  -3.450  1.00 42.08           C  
ATOM   3553  O   ASN A 187      19.512  22.752  -3.701  1.00 43.94           O  
ATOM   3554  CB  ASN A 187      20.258  20.379  -1.921  1.00 37.70           C  
ATOM   3555  CG  ASN A 187      20.858  19.312  -2.766  1.00 36.71           C  
ATOM   3556  OD1 ASN A 187      20.468  19.135  -3.914  1.00 35.81           O  
ATOM   3557  ND2 ASN A 187      21.839  18.597  -2.218  1.00 36.70           N  
ATOM   3558  H   ASN A 187      19.707  22.442  -0.545  1.00  0.00           H  
ATOM   3559 HD22 ASN A 187      22.282  17.859  -2.747  1.00  0.00           H  
ATOM   3560 HD21 ASN A 187      22.140  18.793  -1.274  1.00  0.00           H  
ATOM   3561  N   LEU A 188      21.649  22.372  -4.311  1.00 33.70           N  
ATOM   3562  CA  LEU A 188      21.531  23.025  -5.602  1.00 29.84           C  
ATOM   3563  C   LEU A 188      20.551  22.291  -6.509  1.00 35.18           C  
ATOM   3564  O   LEU A 188      19.826  22.910  -7.288  1.00 38.12           O  
ATOM   3565  CB  LEU A 188      22.895  23.106  -6.266  1.00 31.79           C  
ATOM   3566  CG  LEU A 188      22.977  23.937  -7.555  1.00 37.82           C  
ATOM   3567  CD1 LEU A 188      22.793  25.430  -7.283  1.00 32.41           C  
ATOM   3568  CD2 LEU A 188      24.289  23.667  -8.312  1.00 35.08           C  
ATOM   3569  H   LEU A 188      22.533  21.942  -4.076  1.00  0.00           H  
ATOM   3570  N   THR A 189      20.528  20.975  -6.414  1.00 34.32           N  
ATOM   3571  CA  THR A 189      19.595  20.204  -7.205  1.00 33.28           C  
ATOM   3572  C   THR A 189      18.175  20.630  -6.858  1.00 34.11           C  
ATOM   3573  O   THR A 189      17.383  20.953  -7.737  1.00 31.03           O  
ATOM   3574  CB  THR A 189      19.761  18.717  -6.956  1.00 33.27           C  
ATOM   3575  OG1 THR A 189      21.144  18.372  -7.050  1.00 34.59           O  
ATOM   3576  CG2 THR A 189      18.983  17.932  -7.967  1.00 33.59           C  
ATOM   3577  H   THR A 189      21.163  20.502  -5.787  1.00  0.00           H  
ATOM   3578  HG1 THR A 189      21.413  17.997  -6.194  1.00  0.00           H  
ATOM   3579  N   GLU A 190      17.872  20.635  -5.564  1.00 30.48           N  
ATOM   3580  CA  GLU A 190      16.553  21.012  -5.081  1.00 28.67           C  
ATOM   3581  C   GLU A 190      16.265  22.453  -5.333  1.00 37.29           C  
ATOM   3582  O   GLU A 190      15.122  22.854  -5.512  1.00 37.23           O  
ATOM   3583  CB  GLU A 190      16.436  20.756  -3.597  1.00 30.81           C  
ATOM   3584  CG  GLU A 190      16.890  19.385  -3.173  1.00 37.16           C  
ATOM   3585  CD  GLU A 190      16.713  19.173  -1.688  1.00 38.66           C  
ATOM   3586  OE1 GLU A 190      16.211  20.105  -1.023  1.00 37.00           O  
ATOM   3587  OE2 GLU A 190      17.071  18.085  -1.190  1.00 40.58           O1-
ATOM   3588  H   GLU A 190      18.567  20.370  -4.881  1.00  0.00           H  
ATOM   3589  N   LEU A 191      17.324  23.248  -5.332  1.00 44.73           N  
ATOM   3590  CA  LEU A 191      17.182  24.660  -5.592  1.00 40.62           C  
ATOM   3591  C   LEU A 191      16.743  24.919  -7.031  1.00 36.77           C  
ATOM   3592  O   LEU A 191      15.717  25.540  -7.255  1.00 33.74           O  
ATOM   3593  CB  LEU A 191      18.503  25.385  -5.287  1.00 43.93           C  
ATOM   3594  CG  LEU A 191      18.451  26.788  -4.658  1.00 44.74           C  
ATOM   3595  CD1 LEU A 191      17.149  27.037  -3.912  1.00 46.04           C  
ATOM   3596  CD2 LEU A 191      19.608  26.988  -3.723  1.00 41.66           C  
ATOM   3597  H   LEU A 191      18.241  22.867  -5.147  1.00  0.00           H  
ATOM   3598  N   ILE A 192      17.507  24.417  -7.992  1.00 41.68           N  
ATOM   3599  CA  ILE A 192      17.167  24.603  -9.397  1.00 42.45           C  
ATOM   3600  C   ILE A 192      15.778  24.019  -9.720  1.00 42.34           C  
ATOM   3601  O   ILE A 192      14.985  24.636 -10.434  1.00 43.62           O  
ATOM   3602  CB  ILE A 192      18.247  23.975 -10.309  1.00 38.34           C  
ATOM   3603  CG1 ILE A 192      19.478  24.882 -10.355  1.00 36.46           C  
ATOM   3604  CG2 ILE A 192      17.709  23.761 -11.728  1.00 36.09           C  
ATOM   3605  CD1 ILE A 192      20.781  24.186 -10.622  1.00 36.94           C  
ATOM   3606  H   ILE A 192      18.340  23.898  -7.755  1.00  0.00           H  
ATOM   3607  N   ASN A 193      15.472  22.844  -9.186  1.00 38.88           N  
ATOM   3608  CA  ASN A 193      14.179  22.232  -9.450  1.00 35.98           C  
ATOM   3609  C   ASN A 193      13.058  23.143  -8.971  1.00 38.19           C  
ATOM   3610  O   ASN A 193      12.033  23.274  -9.633  1.00 43.64           O  
ATOM   3611  CB  ASN A 193      14.065  20.864  -8.778  1.00 38.75           C  
ATOM   3612  CG  ASN A 193      14.829  19.758  -9.522  1.00 38.97           C  
ATOM   3613  OD1 ASN A 193      14.936  19.763 -10.744  1.00 37.96           O  
ATOM   3614  ND2 ASN A 193      15.336  18.792  -8.769  1.00 41.34           N  
ATOM   3615  H   ASN A 193      16.139  22.371  -8.593  1.00  0.00           H  
ATOM   3616 HD22 ASN A 193      15.850  18.035  -9.197  1.00  0.00           H  
ATOM   3617 HD21 ASN A 193      15.209  18.813  -7.768  1.00  0.00           H  
ATOM   3618  N   GLY A 194      13.260  23.773  -7.818  1.00 38.53           N  
ATOM   3619  CA  GLY A 194      12.295  24.722  -7.302  1.00 36.81           C  
ATOM   3620  C   GLY A 194      12.027  25.798  -8.327  1.00 40.52           C  
ATOM   3621  O   GLY A 194      10.886  26.069  -8.668  1.00 47.37           O  
ATOM   3622  H   GLY A 194      14.098  23.594  -7.285  1.00  0.00           H  
ATOM   3623  N   VAL A 195      13.095  26.411  -8.821  1.00 43.67           N  
ATOM   3624  CA  VAL A 195      12.993  27.470  -9.823  1.00 45.82           C  
ATOM   3625  C   VAL A 195      12.261  27.001 -11.079  1.00 47.03           C  
ATOM   3626  O   VAL A 195      11.386  27.695 -11.592  1.00 46.85           O  
ATOM   3627  CB  VAL A 195      14.389  27.995 -10.240  1.00 40.57           C  
ATOM   3628  CG1 VAL A 195      14.267  28.992 -11.365  1.00 43.30           C  
ATOM   3629  CG2 VAL A 195      15.096  28.642  -9.054  1.00 37.03           C  
ATOM   3630  H   VAL A 195      14.018  26.150  -8.506  1.00  0.00           H  
ATOM   3631  N   LEU A 196      12.640  25.836 -11.582  1.00 44.32           N  
ATOM   3632  CA  LEU A 196      11.976  25.272 -12.741  1.00 41.40           C  
ATOM   3633  C   LEU A 196      10.488  25.173 -12.522  1.00 42.26           C  
ATOM   3634  O   LEU A 196       9.711  25.448 -13.421  1.00 49.01           O  
ATOM   3635  CB  LEU A 196      12.538  23.894 -13.051  1.00 41.12           C  
ATOM   3636  CG  LEU A 196      14.019  23.887 -13.444  1.00 41.30           C  
ATOM   3637  CD1 LEU A 196      14.463  22.512 -13.862  1.00 42.30           C  
ATOM   3638  CD2 LEU A 196      14.294  24.882 -14.560  1.00 37.46           C  
ATOM   3639  H   LEU A 196      13.403  25.327 -11.158  1.00  0.00           H  
ATOM   3640  N   SER A 197      10.095  24.808 -11.312  1.00 38.58           N  
ATOM   3641  CA  SER A 197       8.692  24.665 -10.992  1.00 39.29           C  
ATOM   3642  C   SER A 197       8.002  26.023 -10.924  1.00 46.07           C  
ATOM   3643  O   SER A 197       6.840  26.153 -11.292  1.00 52.71           O  
ATOM   3644  CB  SER A 197       8.531  23.919  -9.675  1.00 45.04           C  
ATOM   3645  OG  SER A 197       9.235  22.688  -9.703  1.00 52.98           O  
ATOM   3646  H   SER A 197      10.780  24.623 -10.593  1.00  0.00           H  
ATOM   3647  HG  SER A 197       9.428  22.377  -8.773  1.00  0.00           H  
ATOM   3648  N   LEU A 198       8.711  27.026 -10.426  1.00 49.73           N  
ATOM   3649  CA  LEU A 198       8.177  28.382 -10.351  1.00 51.11           C  
ATOM   3650  C   LEU A 198       7.916  28.945 -11.746  1.00 51.17           C  
ATOM   3651  O   LEU A 198       6.930  29.639 -11.982  1.00 54.46           O  
ATOM   3652  CB  LEU A 198       9.151  29.289  -9.588  1.00 51.08           C  
ATOM   3653  CG  LEU A 198       8.934  30.796  -9.743  1.00 51.62           C  
ATOM   3654  CD1 LEU A 198       7.623  31.205  -9.100  1.00 49.41           C  
ATOM   3655  CD2 LEU A 198      10.101  31.573  -9.163  1.00 50.78           C  
ATOM   3656  H   LEU A 198       9.647  26.863 -10.085  1.00  0.00           H  
ATOM   3657  N   SER A 199       8.822  28.638 -12.661  1.00 48.89           N  
ATOM   3658  CA  SER A 199       8.795  29.201 -14.001  1.00 52.10           C  
ATOM   3659  C   SER A 199       7.618  28.711 -14.824  1.00 55.79           C  
ATOM   3660  O   SER A 199       7.239  29.343 -15.815  1.00 61.02           O  
ATOM   3661  CB  SER A 199      10.102  28.872 -14.737  1.00 53.92           C  
ATOM   3662  OG  SER A 199      10.258  27.470 -14.928  1.00 55.44           O  
ATOM   3663  H   SER A 199       9.566  27.991 -12.438  1.00  0.00           H  
ATOM   3664  HG  SER A 199      10.036  26.976 -14.114  1.00  0.00           H  
ATOM   3665  N   LYS A 200       7.064  27.571 -14.429  1.00 51.99           N  
ATOM   3666  CA  LYS A 200       5.931  26.979 -15.120  1.00 46.47           C  
ATOM   3667  C   LYS A 200       4.639  27.325 -14.405  1.00 49.52           C  
ATOM   3668  O   LYS A 200       3.560  26.945 -14.857  1.00 53.92           O  
ATOM   3669  CB  LYS A 200       6.078  25.467 -15.188  1.00 43.92           C  
ATOM   3670  CG  LYS A 200       7.360  24.997 -15.806  1.00 49.74           C  
ATOM   3671  CD  LYS A 200       7.532  23.488 -15.634  1.00 55.53           C  
ATOM   3672  CE  LYS A 200       8.654  22.960 -16.517  1.00 62.61           C  
ATOM   3673  NZ  LYS A 200       9.091  21.592 -16.132  1.00 65.60           N1+
ATOM   3674  H   LYS A 200       7.429  27.085 -13.622  1.00  0.00           H  
ATOM   3675  HZ1 LYS A 200       9.182  21.537 -15.128  1.00  0.00           H  
ATOM   3676  HZ2 LYS A 200       8.407  20.919 -16.446  1.00  0.00           H  
ATOM   3677  HZ3 LYS A 200       9.983  21.390 -16.561  1.00  0.00           H  
ATOM   3678  N   ASN A 201       4.752  28.019 -13.278  1.00 46.88           N  
ATOM   3679  CA  ASN A 201       3.598  28.296 -12.450  1.00 41.51           C  
ATOM   3680  C   ASN A 201       3.813  29.515 -11.562  1.00 39.74           C  
ATOM   3681  O   ASN A 201       4.114  29.401 -10.373  1.00 40.39           O  
ATOM   3682  CB  ASN A 201       3.271  27.077 -11.607  1.00 41.97           C  
ATOM   3683  CG  ASN A 201       1.997  27.249 -10.822  1.00 46.90           C  
ATOM   3684  OD1 ASN A 201       1.281  28.239 -10.989  1.00 48.48           O  
ATOM   3685  ND2 ASN A 201       1.695  26.284  -9.966  1.00 48.05           N  
ATOM   3686  H   ASN A 201       5.656  28.362 -12.985  1.00  0.00           H  
ATOM   3687 HD22 ASN A 201       0.853  26.346  -9.412  1.00  0.00           H  
ATOM   3688 HD21 ASN A 201       2.306  25.487  -9.867  1.00  0.00           H  
ATOM   3689  N   PRO A 202       3.624  30.701 -12.134  1.00 41.77           N  
ATOM   3690  CA  PRO A 202       3.830  31.964 -11.413  1.00 44.39           C  
ATOM   3691  C   PRO A 202       3.028  32.067 -10.110  1.00 50.96           C  
ATOM   3692  O   PRO A 202       3.192  33.030  -9.360  1.00 49.28           O  
ATOM   3693  CB  PRO A 202       3.365  33.010 -12.434  1.00 45.14           C  
ATOM   3694  CG  PRO A 202       3.594  32.354 -13.777  1.00 39.39           C  
ATOM   3695  CD  PRO A 202       3.245  30.919 -13.544  1.00 38.73           C  
ATOM   3696  N   ASP A 203       2.168  31.081  -9.852  1.00 57.32           N  
ATOM   3697  CA  ASP A 203       1.259  31.111  -8.718  1.00 59.27           C  
ATOM   3698  C   ASP A 203       1.532  30.020  -7.698  1.00 63.76           C  
ATOM   3699  O   ASP A 203       0.791  29.855  -6.733  1.00 66.66           O  
ATOM   3700  CB  ASP A 203      -0.165  30.982  -9.222  1.00 58.42           C  
ATOM   3701  CG  ASP A 203      -0.599  32.187  -9.982  1.00 67.61           C  
ATOM   3702  OD1 ASP A 203      -0.335  33.297  -9.479  1.00 70.09           O  
ATOM   3703  OD2 ASP A 203      -1.167  32.035 -11.084  1.00 73.39           O1-
ATOM   3704  H   ASP A 203       2.130  30.273 -10.456  1.00  0.00           H  
ATOM   3705  N   ILE A 204       2.589  29.262  -7.932  1.00 62.54           N  
ATOM   3706  CA  ILE A 204       2.946  28.155  -7.065  1.00 59.78           C  
ATOM   3707  C   ILE A 204       2.972  28.578  -5.588  1.00 56.27           C  
ATOM   3708  O   ILE A 204       3.395  29.691  -5.274  1.00 53.92           O  
ATOM   3709  CB  ILE A 204       4.305  27.611  -7.510  1.00 53.27           C  
ATOM   3710  CG1 ILE A 204       4.609  26.267  -6.862  1.00 45.85           C  
ATOM   3711  CG2 ILE A 204       5.383  28.649  -7.245  1.00 52.76           C  
ATOM   3712  CD1 ILE A 204       5.766  25.559  -7.514  1.00 36.89           C  
ATOM   3713  H   ILE A 204       3.175  29.445  -8.733  1.00  0.00           H  
ATOM   3714  N   SER A 205       2.491  27.709  -4.696  1.00 54.22           N  
ATOM   3715  CA  SER A 205       2.510  27.985  -3.252  1.00 50.16           C  
ATOM   3716  C   SER A 205       3.859  27.593  -2.671  1.00 53.43           C  
ATOM   3717  O   SER A 205       4.575  26.771  -3.251  1.00 57.93           O  
ATOM   3718  CB  SER A 205       1.402  27.226  -2.512  1.00 45.93           C  
ATOM   3719  OG  SER A 205       1.764  25.885  -2.279  1.00 43.71           O  
ATOM   3720  H   SER A 205       2.099  26.831  -5.006  1.00  0.00           H  
ATOM   3721  HG  SER A 205       1.453  25.380  -3.051  1.00  0.00           H  
ATOM   3722  N   ILE A 206       4.212  28.179  -1.532  1.00 52.60           N  
ATOM   3723  CA  ILE A 206       5.434  27.785  -0.836  1.00 55.34           C  
ATOM   3724  C   ILE A 206       5.376  26.287  -0.540  1.00 54.15           C  
ATOM   3725  O   ILE A 206       6.352  25.555  -0.729  1.00 53.87           O  
ATOM   3726  CB  ILE A 206       5.627  28.541   0.492  1.00 59.03           C  
ATOM   3727  CG1 ILE A 206       5.562  30.061   0.286  1.00 54.89           C  
ATOM   3728  CG2 ILE A 206       6.951  28.119   1.158  1.00 58.46           C  
ATOM   3729  CD1 ILE A 206       6.762  30.641  -0.360  1.00 51.94           C  
ATOM   3730  H   ILE A 206       3.632  28.906  -1.137  1.00  0.00           H  
ATOM   3731  N   ALA A 207       4.213  25.847  -0.077  1.00 46.48           N  
ATOM   3732  CA  ALA A 207       4.017  24.455   0.274  1.00 44.63           C  
ATOM   3733  C   ALA A 207       4.410  23.563  -0.902  1.00 48.94           C  
ATOM   3734  O   ALA A 207       5.112  22.566  -0.741  1.00 50.54           O  
ATOM   3735  CB  ALA A 207       2.579  24.213   0.671  1.00 44.70           C  
ATOM   3736  H   ALA A 207       3.440  26.487   0.038  1.00  0.00           H  
ATOM   3737  N   GLU A 208       3.941  23.940  -2.087  1.00 49.22           N  
ATOM   3738  CA  GLU A 208       4.257  23.234  -3.321  1.00 44.85           C  
ATOM   3739  C   GLU A 208       5.729  23.307  -3.616  1.00 45.18           C  
ATOM   3740  O   GLU A 208       6.341  22.320  -3.992  1.00 49.50           O  
ATOM   3741  CB  GLU A 208       3.499  23.830  -4.500  1.00 47.96           C  
ATOM   3742  CG  GLU A 208       1.986  23.666  -4.436  1.00 59.43           C  
ATOM   3743  CD  GLU A 208       1.301  24.129  -5.704  1.00 64.11           C  
ATOM   3744  OE1 GLU A 208       1.676  23.635  -6.787  1.00 66.78           O  
ATOM   3745  OE2 GLU A 208       0.394  24.982  -5.608  1.00 62.17           O1-
ATOM   3746  H   GLU A 208       3.339  24.748  -2.158  1.00  0.00           H  
ATOM   3747  N   LEU A 209       6.301  24.492  -3.457  1.00 40.32           N  
ATOM   3748  CA  LEU A 209       7.718  24.657  -3.698  1.00 39.05           C  
ATOM   3749  C   LEU A 209       8.509  23.704  -2.825  1.00 42.30           C  
ATOM   3750  O   LEU A 209       9.563  23.203  -3.227  1.00 43.29           O  
ATOM   3751  CB  LEU A 209       8.150  26.093  -3.423  1.00 40.92           C  
ATOM   3752  CG  LEU A 209       7.780  27.165  -4.448  1.00 43.05           C  
ATOM   3753  CD1 LEU A 209       8.044  28.561  -3.892  1.00 41.39           C  
ATOM   3754  CD2 LEU A 209       8.550  26.967  -5.734  1.00 41.23           C  
ATOM   3755  H   LEU A 209       5.748  25.285  -3.166  1.00  0.00           H  
ATOM   3756  N   MET A 210       7.992  23.464  -1.621  1.00 48.75           N  
ATOM   3757  CA  MET A 210       8.671  22.622  -0.633  1.00 53.14           C  
ATOM   3758  C   MET A 210       8.656  21.145  -1.035  1.00 57.92           C  
ATOM   3759  O   MET A 210       9.318  20.319  -0.403  1.00 55.08           O  
ATOM   3760  CB  MET A 210       8.053  22.797   0.766  1.00 50.56           C  
ATOM   3761  CG  MET A 210       8.511  24.066   1.496  1.00 51.22           C  
ATOM   3762  SD  MET A 210       7.886  24.316   3.187  1.00 54.86           S  
ATOM   3763  CE  MET A 210       9.012  23.298   4.152  1.00 41.36           C  
ATOM   3764  H   MET A 210       7.103  23.867  -1.363  1.00  0.00           H  
ATOM   3765  N   GLU A 211       7.901  20.812  -2.082  1.00 62.56           N  
ATOM   3766  CA  GLU A 211       7.949  19.469  -2.644  1.00 63.82           C  
ATOM   3767  C   GLU A 211       9.315  19.266  -3.311  1.00 61.74           C  
ATOM   3768  O   GLU A 211       9.899  18.179  -3.239  1.00 64.82           O  
ATOM   3769  CB  GLU A 211       6.795  19.256  -3.625  1.00 65.46           C  
ATOM   3770  CG  GLU A 211       5.427  19.348  -2.948  1.00 69.07           C  
ATOM   3771  CD  GLU A 211       4.267  19.274  -3.931  1.00 76.62           C  
ATOM   3772  OE1 GLU A 211       3.122  19.573  -3.528  1.00 80.52           O  
ATOM   3773  OE2 GLU A 211       4.494  18.920  -5.105  1.00 78.73           O1-
ATOM   3774  H   GLU A 211       7.284  21.495  -2.497  1.00  0.00           H  
ATOM   3775  N   ASP A 212       9.831  20.327  -3.925  1.00 54.17           N  
ATOM   3776  CA  ASP A 212      11.191  20.331  -4.453  1.00 49.99           C  
ATOM   3777  C   ASP A 212      12.216  20.625  -3.384  1.00 41.84           C  
ATOM   3778  O   ASP A 212      13.147  19.859  -3.186  1.00 49.79           O  
ATOM   3779  CB  ASP A 212      11.346  21.365  -5.557  1.00 51.06           C  
ATOM   3780  CG  ASP A 212      10.562  21.013  -6.790  1.00 54.26           C  
ATOM   3781  OD1 ASP A 212      10.648  19.846  -7.245  1.00 55.32           O  
ATOM   3782  OD2 ASP A 212       9.839  21.901  -7.290  1.00 54.54           O1-
ATOM   3783  H   ASP A 212       9.278  21.164  -4.037  1.00  0.00           H  
ATOM   3784  N   ILE A 213      12.067  21.762  -2.723  1.00 31.93           N  
ATOM   3785  CA  ILE A 213      13.047  22.204  -1.739  1.00 34.63           C  
ATOM   3786  C   ILE A 213      12.665  21.814  -0.315  1.00 40.73           C  
ATOM   3787  O   ILE A 213      11.816  22.450   0.301  1.00 45.96           O  
ATOM   3788  CB  ILE A 213      13.227  23.721  -1.810  1.00 35.53           C  
ATOM   3789  CG1 ILE A 213      13.614  24.129  -3.237  1.00 35.86           C  
ATOM   3790  CG2 ILE A 213      14.294  24.183  -0.816  1.00 31.68           C  
ATOM   3791  CD1 ILE A 213      13.274  25.547  -3.580  1.00 35.48           C  
ATOM   3792  H   ILE A 213      11.259  22.344  -2.896  1.00  0.00           H  
ATOM   3793  N   GLU A 214      13.298  20.771   0.207  1.00 36.24           N  
ATOM   3794  CA  GLU A 214      12.936  20.242   1.516  1.00 30.45           C  
ATOM   3795  C   GLU A 214      13.301  21.153   2.667  1.00 30.53           C  
ATOM   3796  O   GLU A 214      12.572  21.260   3.633  1.00 31.73           O  
ATOM   3797  CB  GLU A 214      13.610  18.907   1.740  1.00 39.57           C  
ATOM   3798  CG  GLU A 214      13.397  17.907   0.628  1.00 51.17           C  
ATOM   3799  CD  GLU A 214      14.190  16.636   0.850  1.00 59.04           C  
ATOM   3800  OE1 GLU A 214      14.531  16.329   2.022  1.00 56.81           O  
ATOM   3801  OE2 GLU A 214      14.484  15.955  -0.155  1.00 62.99           O1-
ATOM   3802  H   GLU A 214      14.048  20.327  -0.306  1.00  0.00           H  
ATOM   3803  N   GLY A 215      14.441  21.806   2.572  1.00 34.45           N  
ATOM   3804  CA  GLY A 215      14.943  22.582   3.679  1.00 32.60           C  
ATOM   3805  C   GLY A 215      16.400  22.837   3.404  1.00 37.00           C  
ATOM   3806  O   GLY A 215      16.911  22.431   2.369  1.00 42.65           O  
ATOM   3807  H   GLY A 215      14.975  21.766   1.715  1.00  0.00           H  
ATOM   3808  N   PRO A 216      17.080  23.511   4.328  1.00 37.45           N  
ATOM   3809  CA  PRO A 216      18.515  23.772   4.205  1.00 35.93           C  
ATOM   3810  C   PRO A 216      19.358  22.510   4.065  1.00 36.73           C  
ATOM   3811  O   PRO A 216      18.893  21.415   4.354  1.00 42.41           O  
ATOM   3812  CB  PRO A 216      18.845  24.493   5.509  1.00 35.52           C  
ATOM   3813  CG  PRO A 216      17.585  25.156   5.903  1.00 35.43           C  
ATOM   3814  CD  PRO A 216      16.484  24.228   5.467  1.00 38.88           C  
ATOM   3815  N   ASP A 217      20.600  22.687   3.646  1.00 32.96           N  
ATOM   3816  CA  ASP A 217      21.513  21.600   3.344  1.00 32.20           C  
ATOM   3817  C   ASP A 217      22.886  22.167   3.646  1.00 32.51           C  
ATOM   3818  O   ASP A 217      23.470  22.864   2.818  1.00 34.59           O  
ATOM   3819  CB  ASP A 217      21.375  21.158   1.878  1.00 33.57           C  
ATOM   3820  CG  ASP A 217      22.071  19.839   1.565  1.00 36.90           C  
ATOM   3821  OD1 ASP A 217      22.127  18.962   2.445  1.00 39.60           O  
ATOM   3822  OD2 ASP A 217      22.542  19.661   0.420  1.00 34.71           O1-
ATOM   3823  H   ASP A 217      20.962  23.622   3.521  1.00  0.00           H  
ATOM   3824  N   PHE A 218      23.366  21.924   4.855  1.00 29.92           N  
ATOM   3825  CA  PHE A 218      24.604  22.508   5.332  1.00 29.91           C  
ATOM   3826  C   PHE A 218      25.786  21.730   4.793  1.00 36.27           C  
ATOM   3827  O   PHE A 218      25.716  20.494   4.649  1.00 35.33           O  
ATOM   3828  CB  PHE A 218      24.631  22.534   6.854  1.00 27.78           C  
ATOM   3829  CG  PHE A 218      23.456  23.237   7.450  1.00 29.16           C  
ATOM   3830  CD1 PHE A 218      23.380  24.612   7.420  1.00 28.74           C  
ATOM   3831  CD2 PHE A 218      22.417  22.524   8.028  1.00 35.48           C  
ATOM   3832  CE1 PHE A 218      22.303  25.277   7.951  1.00 29.70           C  
ATOM   3833  CE2 PHE A 218      21.328  23.181   8.562  1.00 37.99           C  
ATOM   3834  CZ  PHE A 218      21.270  24.564   8.519  1.00 33.10           C  
ATOM   3835  H   PHE A 218      22.866  21.313   5.484  1.00  0.00           H  
ATOM   3836  N   PRO A 219      26.878  22.459   4.479  1.00 33.02           N  
ATOM   3837  CA  PRO A 219      28.057  21.709   4.057  1.00 30.55           C  
ATOM   3838  C   PRO A 219      28.517  20.706   5.102  1.00 34.77           C  
ATOM   3839  O   PRO A 219      28.975  19.626   4.756  1.00 35.19           O  
ATOM   3840  CB  PRO A 219      29.103  22.797   3.879  1.00 29.55           C  
ATOM   3841  CG  PRO A 219      28.670  23.868   4.775  1.00 25.21           C  
ATOM   3842  CD  PRO A 219      27.192  23.900   4.625  1.00 25.20           C  
ATOM   3843  N   THR A 220      28.397  21.096   6.374  1.00 41.94           N  
ATOM   3844  CA  THR A 220      28.728  20.252   7.521  1.00 39.94           C  
ATOM   3845  C   THR A 220      27.722  19.115   7.718  1.00 46.05           C  
ATOM   3846  O   THR A 220      27.915  18.232   8.557  1.00 51.24           O  
ATOM   3847  CB  THR A 220      28.768  21.080   8.786  1.00 32.46           C  
ATOM   3848  OG1 THR A 220      27.620  21.920   8.810  1.00 31.83           O  
ATOM   3849  CG2 THR A 220      29.980  21.958   8.814  1.00 31.89           C  
ATOM   3850  H   THR A 220      28.058  22.023   6.587  1.00  0.00           H  
ATOM   3851  HG1 THR A 220      26.928  21.420   9.262  1.00  0.00           H  
ATOM   3852  N   ALA A 221      26.630  19.174   6.959  1.00 42.30           N  
ATOM   3853  CA  ALA A 221      25.590  18.161   7.003  1.00 42.14           C  
ATOM   3854  C   ALA A 221      24.893  18.096   8.361  1.00 48.52           C  
ATOM   3855  O   ALA A 221      24.422  19.109   8.858  1.00 58.24           O  
ATOM   3856  CB  ALA A 221      26.156  16.828   6.635  1.00 42.42           C  
ATOM   3857  H   ALA A 221      26.500  19.945   6.320  1.00  0.00           H  
ATOM   3858  N   GLY A 222      24.799  16.914   8.960  1.00 44.23           N  
ATOM   3859  CA  GLY A 222      24.092  16.778  10.218  1.00 41.78           C  
ATOM   3860  C   GLY A 222      22.605  16.638   9.994  1.00 40.12           C  
ATOM   3861  O   GLY A 222      22.171  16.347   8.884  1.00 39.91           O  
ATOM   3862  H   GLY A 222      25.223  16.099   8.539  1.00  0.00           H  
ATOM   3863  N   LEU A 223      21.821  16.864  11.042  1.00 37.03           N  
ATOM   3864  CA  LEU A 223      20.388  16.613  10.999  1.00 40.63           C  
ATOM   3865  C   LEU A 223      19.555  17.836  11.327  1.00 45.06           C  
ATOM   3866  O   LEU A 223      20.019  18.724  12.020  1.00 51.13           O  
ATOM   3867  CB  LEU A 223      20.004  15.500  11.980  1.00 39.41           C  
ATOM   3868  CG  LEU A 223      20.529  14.103  11.683  1.00 38.04           C  
ATOM   3869  CD1 LEU A 223      21.869  13.880  12.350  1.00 39.92           C  
ATOM   3870  CD2 LEU A 223      19.518  13.079  12.126  1.00 41.26           C  
ATOM   3871  H   LEU A 223      22.216  17.221  11.900  1.00  0.00           H  
ATOM   3872  N   ILE A 224      18.314  17.854  10.851  1.00 47.01           N  
ATOM   3873  CA  ILE A 224      17.343  18.880  11.216  1.00 48.24           C  
ATOM   3874  C   ILE A 224      16.111  18.221  11.828  1.00 54.25           C  
ATOM   3875  O   ILE A 224      15.668  17.184  11.347  1.00 56.29           O  
ATOM   3876  CB  ILE A 224      16.925  19.727  10.000  1.00 43.44           C  
ATOM   3877  CG1 ILE A 224      18.108  20.563   9.511  1.00 44.78           C  
ATOM   3878  CG2 ILE A 224      15.761  20.639  10.350  1.00 40.04           C  
ATOM   3879  CD1 ILE A 224      17.883  21.235   8.180  1.00 46.45           C  
ATOM   3880  H   ILE A 224      18.009  17.137  10.207  1.00  0.00           H  
ATOM   3881  N   LEU A 225      15.556  18.829  12.880  1.00 58.75           N  
ATOM   3882  CA  LEU A 225      14.372  18.281  13.564  1.00 58.96           C  
ATOM   3883  C   LEU A 225      13.057  18.985  13.247  1.00 62.33           C  
ATOM   3884  O   LEU A 225      12.859  20.146  13.603  1.00 64.89           O  
ATOM   3885  CB  LEU A 225      14.554  18.330  15.072  1.00 57.46           C  
ATOM   3886  CG  LEU A 225      15.883  17.842  15.622  1.00 59.89           C  
ATOM   3887  CD1 LEU A 225      15.993  18.209  17.095  1.00 60.07           C  
ATOM   3888  CD2 LEU A 225      16.024  16.341  15.426  1.00 60.33           C  
ATOM   3889  H   LEU A 225      15.947  19.692  13.230  1.00  0.00           H  
ATOM   3890  N   GLY A 226      12.150  18.268  12.597  1.00 65.24           N  
ATOM   3891  CA  GLY A 226      10.830  18.790  12.306  1.00 68.99           C  
ATOM   3892  C   GLY A 226      10.836  19.651  11.059  1.00 70.01           C  
ATOM   3893  O   GLY A 226      11.872  20.209  10.693  1.00 68.63           O  
ATOM   3894  H   GLY A 226      12.371  17.332  12.291  1.00  0.00           H  
ATOM   3895  N   LYS A 227       9.679  19.753  10.414  1.00 72.85           N  
ATOM   3896  CA  LYS A 227       9.528  20.574   9.223  1.00 67.79           C  
ATOM   3897  C   LYS A 227       8.896  21.926   9.562  1.00 67.67           C  
ATOM   3898  O   LYS A 227       8.805  22.809   8.714  1.00 66.82           O  
ATOM   3899  CB  LYS A 227       8.683  19.846   8.181  1.00  0.00           C  
ATOM   3900  CG  LYS A 227       9.397  18.643   7.555  1.00  0.00           C  
ATOM   3901  CD  LYS A 227       8.563  17.877   6.522  1.00  0.00           C  
ATOM   3902  CE  LYS A 227       8.372  18.589   5.176  1.00  0.00           C  
ATOM   3903  NZ  LYS A 227       9.599  18.619   4.361  1.00  0.00           N1+
ATOM   3904  H   LYS A 227       8.869  19.252  10.748  1.00  0.00           H  
ATOM   3905  HZ1 LYS A 227       9.386  18.980   3.442  1.00  0.00           H  
ATOM   3906  HZ2 LYS A 227      10.285  19.214   4.805  1.00  0.00           H  
ATOM   3907  HZ3 LYS A 227       9.971  17.684   4.277  1.00  0.00           H  
ATOM   3908  N   SER A 228       8.447  22.075  10.805  1.00 70.15           N  
ATOM   3909  CA  SER A 228       7.690  23.257  11.193  1.00 71.34           C  
ATOM   3910  C   SER A 228       8.549  24.517  11.185  1.00 66.65           C  
ATOM   3911  O   SER A 228       8.099  25.574  10.742  1.00 68.35           O  
ATOM   3912  CB  SER A 228       7.045  23.053  12.575  1.00 73.70           C  
ATOM   3913  OG  SER A 228       8.016  22.820  13.584  1.00 73.98           O  
ATOM   3914  H   SER A 228       8.629  21.362  11.496  1.00  0.00           H  
ATOM   3915  HG  SER A 228       7.591  22.768  14.449  1.00  0.00           H  
ATOM   3916  N   GLY A 229       9.786  24.406  11.653  1.00 59.42           N  
ATOM   3917  CA  GLY A 229      10.676  25.551  11.666  1.00 54.55           C  
ATOM   3918  C   GLY A 229      10.943  26.042  10.255  1.00 52.80           C  
ATOM   3919  O   GLY A 229      10.883  27.243   9.968  1.00 53.53           O  
ATOM   3920  H   GLY A 229      10.115  23.518  12.005  1.00  0.00           H  
ATOM   3921  N   ILE A 230      11.216  25.090   9.365  1.00 46.41           N  
ATOM   3922  CA  ILE A 230      11.515  25.376   7.966  1.00 42.69           C  
ATOM   3923  C   ILE A 230      10.320  26.042   7.286  1.00 43.04           C  
ATOM   3924  O   ILE A 230      10.473  26.978   6.515  1.00 35.99           O  
ATOM   3925  CB  ILE A 230      11.884  24.079   7.199  1.00 33.93           C  
ATOM   3926  CG1 ILE A 230      13.178  23.467   7.749  1.00 32.79           C  
ATOM   3927  CG2 ILE A 230      12.050  24.360   5.736  1.00 34.46           C  
ATOM   3928  CD1 ILE A 230      13.322  21.979   7.483  1.00 29.98           C  
ATOM   3929  H   ILE A 230      11.223  24.121   9.649  1.00  0.00           H  
ATOM   3930  N   ARG A 231       9.125  25.553   7.582  1.00 50.09           N  
ATOM   3931  CA  ARG A 231       7.933  26.023   6.903  1.00 48.20           C  
ATOM   3932  C   ARG A 231       7.689  27.466   7.277  1.00 47.67           C  
ATOM   3933  O   ARG A 231       7.407  28.287   6.419  1.00 47.85           O  
ATOM   3934  CB  ARG A 231       6.737  25.149   7.257  1.00 48.06           C  
ATOM   3935  CG  ARG A 231       5.541  25.356   6.345  1.00 55.89           C  
ATOM   3936  CD  ARG A 231       4.453  24.363   6.633  1.00 57.65           C  
ATOM   3937  NE  ARG A 231       4.968  22.997   6.743  1.00 59.83           N  
ATOM   3938  CZ  ARG A 231       5.133  22.337   7.886  1.00 65.80           C  
ATOM   3939  NH1 ARG A 231       4.825  22.896   9.060  1.00 68.99           N  
ATOM   3940  NH2 ARG A 231       5.600  21.096   7.873  1.00 65.65           N1+
ATOM   3941  H   ARG A 231       9.033  24.840   8.292  1.00  0.00           H  
ATOM   3942  HE  ARG A 231       5.204  22.555   5.866  1.00  0.00           H  
ATOM   3943 HH12 ARG A 231       4.959  22.377   9.916  1.00  0.00           H  
ATOM   3944 HH11 ARG A 231       4.459  23.837   9.091  1.00  0.00           H  
ATOM   3945 HH22 ARG A 231       5.726  20.594   8.740  1.00  0.00           H  
ATOM   3946 HH21 ARG A 231       5.829  20.652   6.995  1.00  0.00           H  
ATOM   3947  N   ARG A 232       7.833  27.767   8.563  1.00 47.87           N  
ATOM   3948  CA  ARG A 232       7.660  29.124   9.034  1.00 48.88           C  
ATOM   3949  C   ARG A 232       8.723  30.021   8.395  1.00 45.56           C  
ATOM   3950  O   ARG A 232       8.416  31.108   7.911  1.00 45.49           O  
ATOM   3951  CB  ARG A 232       7.709  29.172  10.568  1.00 52.05           C  
ATOM   3952  CG  ARG A 232       7.355  30.529  11.163  1.00 61.01           C  
ATOM   3953  CD  ARG A 232       7.053  30.426  12.641  1.00 69.82           C  
ATOM   3954  NE  ARG A 232       8.074  29.666  13.372  1.00 77.64           N  
ATOM   3955  CZ  ARG A 232       9.071  30.203  14.082  1.00 80.39           C  
ATOM   3956  NH1 ARG A 232       9.221  31.529  14.174  1.00 78.91           N  
ATOM   3957  NH2 ARG A 232       9.934  29.405  14.711  1.00 77.66           N1+
ATOM   3958  H   ARG A 232       8.067  27.044   9.228  1.00  0.00           H  
ATOM   3959  HE  ARG A 232       7.982  28.662  13.308  1.00  0.00           H  
ATOM   3960 HH12 ARG A 232       9.981  31.914  14.715  1.00  0.00           H  
ATOM   3961 HH11 ARG A 232       8.575  32.144  13.701  1.00  0.00           H  
ATOM   3962 HH22 ARG A 232      10.690  29.804  15.250  1.00  0.00           H  
ATOM   3963 HH21 ARG A 232       9.832  28.403  14.649  1.00  0.00           H  
ATOM   3964  N   ALA A 233       9.959  29.539   8.357  1.00 39.43           N  
ATOM   3965  CA  ALA A 233      11.044  30.280   7.735  1.00 35.97           C  
ATOM   3966  C   ALA A 233      10.725  30.626   6.281  1.00 36.43           C  
ATOM   3967  O   ALA A 233      10.980  31.738   5.826  1.00 31.38           O  
ATOM   3968  CB  ALA A 233      12.337  29.482   7.811  1.00 35.20           C  
ATOM   3969  H   ALA A 233      10.163  28.639   8.766  1.00  0.00           H  
ATOM   3970  N   TYR A 234      10.160  29.666   5.558  1.00 41.93           N  
ATOM   3971  CA  TYR A 234       9.898  29.815   4.127  1.00 36.67           C  
ATOM   3972  C   TYR A 234       8.643  30.612   3.796  1.00 40.69           C  
ATOM   3973  O   TYR A 234       8.546  31.201   2.728  1.00 43.76           O  
ATOM   3974  CB  TYR A 234       9.749  28.455   3.480  1.00 34.08           C  
ATOM   3975  CG  TYR A 234      11.014  27.655   3.285  1.00 38.40           C  
ATOM   3976  CD1 TYR A 234      12.268  28.252   3.286  1.00 34.52           C  
ATOM   3977  CD2 TYR A 234      10.943  26.281   3.064  1.00 44.39           C  
ATOM   3978  CE1 TYR A 234      13.416  27.492   3.086  1.00 36.06           C  
ATOM   3979  CE2 TYR A 234      12.076  25.520   2.861  1.00 40.40           C  
ATOM   3980  CZ  TYR A 234      13.314  26.129   2.875  1.00 41.96           C  
ATOM   3981  OH  TYR A 234      14.457  25.386   2.674  1.00 46.61           O  
ATOM   3982  H   TYR A 234       9.894  28.795   5.996  1.00  0.00           H  
ATOM   3983  HH  TYR A 234      15.240  25.913   2.439  1.00  0.00           H  
ATOM   3984  N   GLU A 235       7.678  30.609   4.708  1.00 39.73           N  
ATOM   3985  CA  GLU A 235       6.435  31.339   4.508  1.00 39.93           C  
ATOM   3986  C   GLU A 235       6.594  32.806   4.878  1.00 40.43           C  
ATOM   3987  O   GLU A 235       5.974  33.683   4.279  1.00 40.00           O  
ATOM   3988  CB  GLU A 235       5.311  30.724   5.342  1.00 42.25           C  
ATOM   3989  CG  GLU A 235       4.803  29.389   4.836  1.00 42.89           C  
ATOM   3990  CD  GLU A 235       3.939  29.524   3.597  1.00 40.24           C  
ATOM   3991  OE1 GLU A 235       3.754  30.662   3.110  1.00 36.54           O  
ATOM   3992  OE2 GLU A 235       3.447  28.486   3.113  1.00 39.77           O1-
ATOM   3993  H   GLU A 235       7.796  30.091   5.567  1.00  0.00           H  
ATOM   3994  N   THR A 236       7.428  33.060   5.876  1.00 40.55           N  
ATOM   3995  CA  THR A 236       7.543  34.387   6.448  1.00 43.90           C  
ATOM   3996  C   THR A 236       8.932  34.977   6.355  1.00 42.79           C  
ATOM   3997  O   THR A 236       9.073  36.196   6.342  1.00 45.03           O  
ATOM   3998  CB  THR A 236       7.127  34.365   7.909  1.00 45.44           C  
ATOM   3999  OG1 THR A 236       8.026  33.527   8.652  1.00 44.47           O  
ATOM   4000  CG2 THR A 236       5.690  33.845   8.034  1.00 40.85           C  
ATOM   4001  H   THR A 236       8.002  32.321   6.256  1.00  0.00           H  
ATOM   4002  HG1 THR A 236       8.036  32.623   8.285  1.00  0.00           H  
ATOM   4003  N   GLY A 237       9.955  34.130   6.299  1.00 39.28           N  
ATOM   4004  CA  GLY A 237      11.322  34.615   6.196  1.00 36.77           C  
ATOM   4005  C   GLY A 237      12.072  34.521   7.494  1.00 37.27           C  
ATOM   4006  O   GLY A 237      13.287  34.656   7.528  1.00 37.35           O  
ATOM   4007  H   GLY A 237       9.788  33.134   6.327  1.00  0.00           H  
ATOM   4008  N   ARG A 238      11.344  34.282   8.570  1.00 47.61           N  
ATOM   4009  CA  ARG A 238      11.946  34.083   9.872  1.00 46.95           C  
ATOM   4010  C   ARG A 238      11.428  32.825  10.549  1.00 41.11           C  
ATOM   4011  O   ARG A 238      10.260  32.459  10.393  1.00 42.10           O  
ATOM   4012  CB  ARG A 238      11.707  35.292  10.768  1.00 48.06           C  
ATOM   4013  CG  ARG A 238      11.782  36.628  10.052  1.00 47.00           C  
ATOM   4014  CD  ARG A 238      12.361  37.738  10.917  1.00 49.79           C  
ATOM   4015  NE  ARG A 238      12.139  37.520  12.347  1.00 55.63           N  
ATOM   4016  CZ  ARG A 238      13.052  37.043  13.192  1.00 58.95           C  
ATOM   4017  NH1 ARG A 238      14.272  36.720  12.761  1.00 58.40           N  
ATOM   4018  NH2 ARG A 238      12.745  36.880  14.480  1.00 55.66           N1+
ATOM   4019  H   ARG A 238      10.338  34.233   8.499  1.00  0.00           H  
ATOM   4020  HE  ARG A 238      11.217  37.760  12.681  1.00  0.00           H  
ATOM   4021 HH12 ARG A 238      14.957  36.359  13.409  1.00  0.00           H  
ATOM   4022 HH11 ARG A 238      14.510  36.835  11.786  1.00  0.00           H  
ATOM   4023 HH22 ARG A 238      13.436  36.519  15.122  1.00  0.00           H  
ATOM   4024 HH21 ARG A 238      11.821  37.118  14.812  1.00  0.00           H  
ATOM   4025  N   GLY A 239      12.301  32.170  11.305  1.00 37.49           N  
ATOM   4026  CA  GLY A 239      11.956  30.943  11.981  1.00 38.84           C  
ATOM   4027  C   GLY A 239      13.184  30.269  12.544  1.00 41.79           C  
ATOM   4028  O   GLY A 239      14.297  30.500  12.091  1.00 37.98           O  
ATOM   4029  H   GLY A 239      13.238  32.528  11.420  1.00  0.00           H  
ATOM   4030  N   SER A 240      12.963  29.421  13.537  1.00 57.52           N  
ATOM   4031  CA  SER A 240      14.028  28.737  14.240  1.00 60.00           C  
ATOM   4032  C   SER A 240      14.084  27.297  13.741  1.00 56.47           C  
ATOM   4033  O   SER A 240      13.093  26.559  13.800  1.00 61.82           O  
ATOM   4034  CB  SER A 240      13.794  28.808  15.759  1.00 66.06           C  
ATOM   4035  OG  SER A 240      14.644  27.937  16.483  1.00 68.32           O  
ATOM   4036  H   SER A 240      12.017  29.228  13.835  1.00  0.00           H  
ATOM   4037  HG  SER A 240      15.563  28.254  16.539  1.00  0.00           H  
ATOM   4038  N   ILE A 241      15.254  26.913  13.249  1.00 41.90           N  
ATOM   4039  CA  ILE A 241      15.468  25.588  12.713  1.00 38.04           C  
ATOM   4040  C   ILE A 241      16.510  24.918  13.574  1.00 42.55           C  
ATOM   4041  O   ILE A 241      17.521  25.526  13.921  1.00 42.28           O  
ATOM   4042  CB  ILE A 241      15.880  25.655  11.238  1.00 38.48           C  
ATOM   4043  CG1 ILE A 241      14.749  26.308  10.442  1.00 39.82           C  
ATOM   4044  CG2 ILE A 241      16.181  24.270  10.709  1.00 38.85           C  
ATOM   4045  CD1 ILE A 241      15.011  26.441   8.972  1.00 42.87           C  
ATOM   4046  H   ILE A 241      16.034  27.555  13.241  1.00  0.00           H  
ATOM   4047  N   GLN A 242      16.244  23.662  13.926  1.00 48.44           N  
ATOM   4048  CA  GLN A 242      16.976  22.968  14.969  1.00 44.27           C  
ATOM   4049  C   GLN A 242      17.998  22.020  14.388  1.00 42.33           C  
ATOM   4050  O   GLN A 242      17.657  21.070  13.700  1.00 41.04           O  
ATOM   4051  CB  GLN A 242      16.014  22.211  15.874  1.00 49.34           C  
ATOM   4052  CG  GLN A 242      15.341  23.095  16.900  1.00 53.74           C  
ATOM   4053  CD  GLN A 242      16.327  23.769  17.853  1.00 56.88           C  
ATOM   4054  OE1 GLN A 242      17.258  23.139  18.372  1.00 54.25           O  
ATOM   4055  NE2 GLN A 242      16.120  25.066  18.086  1.00 59.56           N  
ATOM   4056  H   GLN A 242      15.506  23.153  13.461  1.00  0.00           H  
ATOM   4057 HE22 GLN A 242      16.735  25.572  18.707  1.00  0.00           H  
ATOM   4058 HE21 GLN A 242      15.348  25.542  17.641  1.00  0.00           H  
ATOM   4059  N   MET A 243      19.250  22.258  14.748  1.00 44.14           N  
ATOM   4060  CA  MET A 243      20.393  21.649  14.098  1.00 41.68           C  
ATOM   4061  C   MET A 243      21.053  20.674  15.043  1.00 43.29           C  
ATOM   4062  O   MET A 243      21.717  21.063  15.997  1.00 48.02           O  
ATOM   4063  CB  MET A 243      21.387  22.718  13.663  1.00 37.67           C  
ATOM   4064  CG  MET A 243      20.939  23.514  12.491  1.00 31.39           C  
ATOM   4065  SD  MET A 243      22.232  24.595  11.925  1.00 35.39           S  
ATOM   4066  CE  MET A 243      23.184  24.976  13.364  1.00 44.69           C  
ATOM   4067  H   MET A 243      19.444  22.892  15.511  1.00  0.00           H  
ATOM   4068  N   ARG A 244      20.882  19.399  14.767  1.00 43.71           N  
ATOM   4069  CA  ARG A 244      21.382  18.361  15.636  1.00 43.89           C  
ATOM   4070  C   ARG A 244      22.581  17.696  14.972  1.00 48.04           C  
ATOM   4071  O   ARG A 244      22.615  17.554  13.748  1.00 51.79           O  
ATOM   4072  CB  ARG A 244      20.260  17.369  15.923  1.00 43.60           C  
ATOM   4073  CG  ARG A 244      20.509  16.455  17.075  1.00 48.86           C  
ATOM   4074  CD  ARG A 244      19.241  15.711  17.476  1.00 49.00           C  
ATOM   4075  NE  ARG A 244      18.608  16.239  18.685  1.00 44.10           N  
ATOM   4076  CZ  ARG A 244      17.681  15.592  19.384  1.00 48.62           C  
ATOM   4077  NH1 ARG A 244      17.267  14.396  18.997  1.00 51.31           N  
ATOM   4078  NH2 ARG A 244      17.162  16.131  20.479  1.00 50.48           N1+
ATOM   4079  H   ARG A 244      20.390  19.125  13.928  1.00  0.00           H  
ATOM   4080  HE  ARG A 244      18.917  17.154  18.980  1.00  0.00           H  
ATOM   4081 HH12 ARG A 244      16.563  13.908  19.532  1.00  0.00           H  
ATOM   4082 HH11 ARG A 244      17.656  13.971  18.168  1.00  0.00           H  
ATOM   4083 HH22 ARG A 244      16.458  15.631  21.004  1.00  0.00           H  
ATOM   4084 HH21 ARG A 244      17.471  17.041  20.789  1.00  0.00           H  
ATOM   4085  N   SER A 245      23.572  17.309  15.766  1.00 47.94           N  
ATOM   4086  CA  SER A 245      24.732  16.603  15.235  1.00 43.31           C  
ATOM   4087  C   SER A 245      24.364  15.176  14.861  1.00 44.14           C  
ATOM   4088  O   SER A 245      23.331  14.663  15.288  1.00 44.87           O  
ATOM   4089  CB  SER A 245      25.864  16.579  16.252  1.00 37.07           C  
ATOM   4090  OG  SER A 245      26.070  17.867  16.767  1.00 35.01           O  
ATOM   4091  H   SER A 245      23.531  17.503  16.757  1.00  0.00           H  
ATOM   4092  HG  SER A 245      25.288  18.205  17.232  1.00  0.00           H  
ATOM   4093  N   ARG A 246      25.215  14.524  14.079  1.00 41.97           N  
ATOM   4094  CA  ARG A 246      25.050  13.102  13.858  1.00 39.97           C  
ATOM   4095  C   ARG A 246      25.886  12.348  14.880  1.00 42.59           C  
ATOM   4096  O   ARG A 246      27.122  12.343  14.815  1.00 40.84           O  
ATOM   4097  CB  ARG A 246      25.439  12.700  12.446  1.00 37.57           C  
ATOM   4098  CG  ARG A 246      25.219  11.215  12.202  1.00 37.04           C  
ATOM   4099  CD  ARG A 246      25.244  10.864  10.724  1.00 37.53           C  
ATOM   4100  NE  ARG A 246      24.214  11.572   9.963  1.00 38.96           N  
ATOM   4101  CZ  ARG A 246      22.955  11.164   9.835  1.00 37.75           C  
ATOM   4102  NH1 ARG A 246      22.539  10.043  10.425  1.00 37.79           N  
ATOM   4103  NH2 ARG A 246      22.100  11.879   9.117  1.00 37.70           N1+
ATOM   4104  H   ARG A 246      25.977  15.019  13.637  1.00  0.00           H  
ATOM   4105  HE  ARG A 246      24.516  12.426   9.516  1.00  0.00           H  
ATOM   4106 HH12 ARG A 246      21.580   9.743  10.321  1.00  0.00           H  
ATOM   4107 HH11 ARG A 246      23.183   9.494  10.976  1.00  0.00           H  
ATOM   4108 HH22 ARG A 246      21.143  11.572   9.018  1.00  0.00           H  
ATOM   4109 HH21 ARG A 246      22.406  12.731   8.669  1.00  0.00           H  
ATOM   4110  N   ALA A 247      25.194  11.736  15.841  1.00 43.28           N  
ATOM   4111  CA  ALA A 247      25.824  10.912  16.863  1.00 41.56           C  
ATOM   4112  C   ALA A 247      25.093   9.595  17.048  1.00 41.61           C  
ATOM   4113  O   ALA A 247      23.868   9.552  17.008  1.00 44.46           O  
ATOM   4114  CB  ALA A 247      25.882  11.649  18.174  1.00 37.77           C  
ATOM   4115  H   ALA A 247      24.190  11.833  15.881  1.00  0.00           H  
ATOM   4116  N   VAL A 248      25.855   8.528  17.264  1.00 40.21           N  
ATOM   4117  CA  VAL A 248      25.293   7.194  17.465  1.00 40.92           C  
ATOM   4118  C   VAL A 248      25.851   6.594  18.760  1.00 44.21           C  
ATOM   4119  O   VAL A 248      26.911   7.011  19.218  1.00 49.18           O  
ATOM   4120  CB  VAL A 248      25.611   6.257  16.273  1.00 37.69           C  
ATOM   4121  CG1 VAL A 248      25.230   6.924  14.954  1.00 40.14           C  
ATOM   4122  CG2 VAL A 248      27.078   5.901  16.257  1.00 34.60           C  
ATOM   4123  H   VAL A 248      26.860   8.623  17.293  1.00  0.00           H  
ATOM   4124  N   ILE A 249      25.148   5.627  19.350  1.00 33.86           N  
ATOM   4125  CA  ILE A 249      25.654   4.928  20.528  1.00 35.44           C  
ATOM   4126  C   ILE A 249      26.246   3.586  20.095  1.00 40.21           C  
ATOM   4127  O   ILE A 249      25.656   2.893  19.271  1.00 36.99           O  
ATOM   4128  CB  ILE A 249      24.544   4.717  21.584  1.00 36.83           C  
ATOM   4129  CG1 ILE A 249      24.133   6.059  22.173  1.00 37.51           C  
ATOM   4130  CG2 ILE A 249      25.008   3.798  22.702  1.00 35.84           C  
ATOM   4131  CD1 ILE A 249      22.674   6.164  22.484  1.00 40.49           C  
ATOM   4132  H   ILE A 249      24.245   5.363  18.982  1.00  0.00           H  
ATOM   4133  N   GLU A 250      27.410   3.231  20.649  1.00 43.44           N  
ATOM   4134  CA  GLU A 250      28.088   1.988  20.270  1.00 44.20           C  
ATOM   4135  C   GLU A 250      28.941   1.408  21.412  1.00 46.21           C  
ATOM   4136  O   GLU A 250      29.396   2.124  22.300  1.00 47.08           O  
ATOM   4137  CB  GLU A 250      28.944   2.211  18.998  1.00 45.69           C  
ATOM   4138  CG  GLU A 250      30.301   2.902  19.194  1.00 49.96           C  
ATOM   4139  CD  GLU A 250      31.111   3.047  17.909  1.00 50.65           C  
ATOM   4140  OE1 GLU A 250      30.516   3.040  16.804  1.00 51.74           O  
ATOM   4141  OE2 GLU A 250      32.352   3.164  18.010  1.00 50.20           O1-
ATOM   4142  H   GLU A 250      27.840   3.825  21.345  1.00  0.00           H  
ATOM   4143  N   GLU A 251      29.103   0.091  21.388  1.00 49.23           N  
ATOM   4144  CA  GLU A 251      29.891  -0.655  22.378  1.00 56.05           C  
ATOM   4145  C   GLU A 251      31.406  -0.492  22.186  1.00 56.85           C  
ATOM   4146  O   GLU A 251      31.870  -0.353  21.054  1.00 60.53           O  
ATOM   4147  CB  GLU A 251      29.532  -2.131  22.287  1.00 59.07           C  
ATOM   4148  CG  GLU A 251      29.746  -2.688  20.878  1.00 63.26           C  
ATOM   4149  CD  GLU A 251      29.290  -4.117  20.732  1.00 68.26           C  
ATOM   4150  OE1 GLU A 251      30.116  -5.027  20.963  1.00 68.81           O  
ATOM   4151  OE2 GLU A 251      28.108  -4.322  20.376  1.00 69.92           O1-
ATOM   4152  H   GLU A 251      28.671  -0.458  20.658  1.00  0.00           H  
ATOM   4153  N   ARG A 252      32.170  -0.521  23.280  1.00 52.45           N  
ATOM   4154  CA  ARG A 252      33.624  -0.325  23.203  1.00 51.58           C  
ATOM   4155  C   ARG A 252      34.421  -1.437  23.865  1.00 56.27           C  
ATOM   4156  O   ARG A 252      35.646  -1.479  23.753  1.00 58.65           O  
ATOM   4157  CB  ARG A 252      34.016   1.019  23.825  1.00 44.95           C  
ATOM   4158  CG  ARG A 252      33.211   1.406  25.036  1.00 44.38           C  
ATOM   4159  CD  ARG A 252      33.964   2.395  25.907  1.00 49.10           C  
ATOM   4160  NE  ARG A 252      33.120   2.941  26.967  1.00 55.48           N  
ATOM   4161  CZ  ARG A 252      33.560   3.324  28.168  1.00 56.73           C  
ATOM   4162  NH1 ARG A 252      32.706   3.811  29.048  1.00 55.74           N  
ATOM   4163  NH2 ARG A 252      34.838   3.211  28.486  1.00 57.75           N1+
ATOM   4164  H   ARG A 252      31.751  -0.680  24.185  1.00  0.00           H  
ATOM   4165  HE  ARG A 252      32.139   3.021  26.740  1.00  0.00           H  
ATOM   4166 HH12 ARG A 252      33.031   4.103  29.959  1.00  0.00           H  
ATOM   4167 HH11 ARG A 252      31.727   3.893  28.811  1.00  0.00           H  
ATOM   4168 HH22 ARG A 252      35.160   3.503  29.398  1.00  0.00           H  
ATOM   4169 HH21 ARG A 252      35.494   2.831  27.817  1.00  0.00           H  
ATOM   4170  N   GLY A 253      33.722  -2.348  24.528  1.00 60.44           N  
ATOM   4171  CA  GLY A 253      34.361  -3.450  25.213  1.00 65.02           C  
ATOM   4172  C   GLY A 253      34.104  -3.429  26.707  1.00 64.38           C  
ATOM   4173  O   GLY A 253      34.052  -2.367  27.332  1.00 68.87           O  
ATOM   4174  H   GLY A 253      32.714  -2.284  24.563  1.00  0.00           H  
ATOM   4175  N   GLY A 254      33.940  -4.613  27.285  1.00 55.47           N  
ATOM   4176  CA  GLY A 254      33.664  -4.724  28.702  1.00 51.51           C  
ATOM   4177  C   GLY A 254      32.221  -4.376  29.008  1.00 51.08           C  
ATOM   4178  O   GLY A 254      31.861  -4.157  30.162  1.00 48.16           O  
ATOM   4179  H   GLY A 254      34.008  -5.457  26.735  1.00  0.00           H  
ATOM   4180  N   GLY A 255      31.394  -4.317  27.971  1.00 55.43           N  
ATOM   4181  CA  GLY A 255      29.978  -4.055  28.146  1.00 55.29           C  
ATOM   4182  C   GLY A 255      29.722  -2.578  28.335  1.00 57.94           C  
ATOM   4183  O   GLY A 255      28.593  -2.174  28.609  1.00 61.04           O  
ATOM   4184  H   GLY A 255      31.747  -4.456  27.035  1.00  0.00           H  
ATOM   4185  N   ARG A 256      30.777  -1.776  28.185  1.00 57.98           N  
ATOM   4186  CA  ARG A 256      30.664  -0.328  28.250  1.00 56.28           C  
ATOM   4187  C   ARG A 256      30.378   0.245  26.867  1.00 53.46           C  
ATOM   4188  O   ARG A 256      30.436  -0.473  25.866  1.00 52.06           O  
ATOM   4189  CB  ARG A 256      31.936   0.297  28.814  1.00 59.27           C  
ATOM   4190  CG  ARG A 256      32.257  -0.168  30.205  1.00 63.82           C  
ATOM   4191  CD  ARG A 256      33.513   0.478  30.750  1.00 70.11           C  
ATOM   4192  NE  ARG A 256      34.646   0.203  29.871  1.00 75.17           N  
ATOM   4193  CZ  ARG A 256      35.398  -0.891  29.931  1.00 74.11           C  
ATOM   4194  NH1 ARG A 256      35.154  -1.826  30.844  1.00 72.24           N  
ATOM   4195  NH2 ARG A 256      36.401  -1.049  29.075  1.00 73.33           N1+
ATOM   4196  H   ARG A 256      31.692  -2.170  28.021  1.00  0.00           H  
ATOM   4197  HE  ARG A 256      34.845   0.914  29.181  1.00  0.00           H  
ATOM   4198 HH12 ARG A 256      35.729  -2.655  30.884  1.00  0.00           H  
ATOM   4199 HH11 ARG A 256      34.393  -1.708  31.498  1.00  0.00           H  
ATOM   4200 HH22 ARG A 256      36.976  -1.879  29.117  1.00  0.00           H  
ATOM   4201 HH21 ARG A 256      36.590  -0.339  28.382  1.00  0.00           H  
ATOM   4202  N   GLN A 257      30.070   1.538  26.816  1.00 53.34           N  
ATOM   4203  CA  GLN A 257      29.709   2.208  25.565  1.00 50.29           C  
ATOM   4204  C   GLN A 257      30.348   3.587  25.376  1.00 52.26           C  
ATOM   4205  O   GLN A 257      30.990   4.129  26.276  1.00 59.69           O  
ATOM   4206  CB  GLN A 257      28.198   2.366  25.482  1.00 47.47           C  
ATOM   4207  CG  GLN A 257      27.457   1.071  25.548  1.00 52.91           C  
ATOM   4208  CD  GLN A 257      25.965   1.274  25.665  1.00 58.44           C  
ATOM   4209  OE1 GLN A 257      25.227   0.821  24.649  1.00 58.00           O  
ATOM   4210  NE2 GLN A 257      25.474   1.828  26.657  1.00 61.41           N  
ATOM   4211  H   GLN A 257      30.079   2.093  27.660  1.00  0.00           H  
ATOM   4212 HE22 GLN A 257      24.474   1.957  26.720  1.00  0.00           H  
ATOM   4213 HE21 GLN A 257      26.074   2.152  27.403  1.00  0.00           H  
ATOM   4214  N   ARG A 258      30.160   4.139  24.184  1.00 44.79           N  
ATOM   4215  CA  ARG A 258      30.638   5.470  23.861  1.00 44.60           C  
ATOM   4216  C   ARG A 258      29.655   6.128  22.905  1.00 46.39           C  
ATOM   4217  O   ARG A 258      28.916   5.453  22.188  1.00 44.52           O  
ATOM   4218  CB  ARG A 258      32.046   5.420  23.242  1.00 46.57           C  
ATOM   4219  CG  ARG A 258      32.142   4.687  21.903  1.00 42.27           C  
ATOM   4220  CD  ARG A 258      33.575   4.245  21.604  1.00 45.07           C  
ATOM   4221  NE  ARG A 258      33.657   3.363  20.438  1.00 44.77           N  
ATOM   4222  CZ  ARG A 258      34.744   2.692  20.071  1.00 42.62           C  
ATOM   4223  NH1 ARG A 258      35.865   2.782  20.772  1.00 42.93           N  
ATOM   4224  NH2 ARG A 258      34.704   1.916  19.000  1.00 42.96           N1+
ATOM   4225  H   ARG A 258      29.668   3.629  23.464  1.00  0.00           H  
ATOM   4226  HE  ARG A 258      32.808   3.284  19.896  1.00  0.00           H  
ATOM   4227 HH12 ARG A 258      36.684   2.267  20.483  1.00  0.00           H  
ATOM   4228 HH11 ARG A 258      35.900   3.367  21.595  1.00  0.00           H  
ATOM   4229 HH22 ARG A 258      35.528   1.403  18.717  1.00  0.00           H  
ATOM   4230 HH21 ARG A 258      33.852   1.836  18.465  1.00  0.00           H  
ATOM   4231  N   ILE A 259      29.630   7.449  22.921  1.00 45.91           N  
ATOM   4232  CA  ILE A 259      28.937   8.213  21.906  1.00 43.38           C  
ATOM   4233  C   ILE A 259      29.957   8.679  20.883  1.00 40.55           C  
ATOM   4234  O   ILE A 259      30.998   9.226  21.260  1.00 41.02           O  
ATOM   4235  CB  ILE A 259      28.229   9.426  22.496  1.00 46.17           C  
ATOM   4236  CG1 ILE A 259      27.104   9.000  23.434  1.00 41.06           C  
ATOM   4237  CG2 ILE A 259      27.710  10.339  21.374  1.00 48.88           C  
ATOM   4238  CD1 ILE A 259      26.645  10.125  24.331  1.00 40.11           C  
ATOM   4239  H   ILE A 259      30.104   7.954  23.656  1.00  0.00           H  
ATOM   4240  N   VAL A 260      29.666   8.468  19.602  1.00 41.02           N  
ATOM   4241  CA  VAL A 260      30.543   8.936  18.530  1.00 44.58           C  
ATOM   4242  C   VAL A 260      29.814   9.959  17.657  1.00 47.61           C  
ATOM   4243  O   VAL A 260      28.728   9.693  17.142  1.00 43.08           O  
ATOM   4244  CB  VAL A 260      31.058   7.766  17.671  1.00 45.56           C  
ATOM   4245  CG1 VAL A 260      31.883   8.277  16.506  1.00 45.73           C  
ATOM   4246  CG2 VAL A 260      31.892   6.826  18.523  1.00 44.70           C  
ATOM   4247  H   VAL A 260      28.821   7.974  19.352  1.00  0.00           H  
ATOM   4248  N   VAL A 261      30.432  11.134  17.517  1.00 51.76           N  
ATOM   4249  CA  VAL A 261      29.893  12.276  16.771  1.00 46.21           C  
ATOM   4250  C   VAL A 261      30.634  12.454  15.461  1.00 40.63           C  
ATOM   4251  O   VAL A 261      31.866  12.506  15.450  1.00 42.13           O  
ATOM   4252  CB  VAL A 261      30.045  13.563  17.547  1.00 45.22           C  
ATOM   4253  CG1 VAL A 261      29.343  14.700  16.833  1.00 44.58           C  
ATOM   4254  CG2 VAL A 261      29.549  13.389  18.953  1.00 44.02           C  
ATOM   4255  H   VAL A 261      31.336  11.282  17.941  1.00  0.00           H  
ATOM   4256  N   THR A 262      29.913  12.576  14.358  1.00 36.97           N  
ATOM   4257  CA  THR A 262      30.576  12.548  13.066  1.00 38.05           C  
ATOM   4258  C   THR A 262      30.132  13.671  12.146  1.00 40.26           C  
ATOM   4259  O   THR A 262      30.779  13.935  11.131  1.00 45.31           O  
ATOM   4260  CB  THR A 262      30.362  11.186  12.404  1.00 34.08           C  
ATOM   4261  OG1 THR A 262      28.968  10.870  12.412  1.00 36.80           O  
ATOM   4262  CG2 THR A 262      31.103  10.132  13.186  1.00 31.68           C  
ATOM   4263  H   THR A 262      28.911  12.686  14.419  1.00  0.00           H  
ATOM   4264  HG1 THR A 262      28.716  10.694  13.321  1.00  0.00           H  
ATOM   4265  N   GLU A 263      29.049  14.343  12.517  1.00 32.16           N  
ATOM   4266  CA  GLU A 263      28.638  15.559  11.848  1.00 35.18           C  
ATOM   4267  C   GLU A 263      28.090  16.495  12.895  1.00 39.88           C  
ATOM   4268  O   GLU A 263      27.160  16.154  13.609  1.00 33.69           O  
ATOM   4269  CB  GLU A 263      27.587  15.285  10.777  1.00 37.54           C  
ATOM   4270  CG  GLU A 263      27.879  14.080   9.916  1.00 43.10           C  
ATOM   4271  CD  GLU A 263      26.755  13.756   8.948  1.00 51.29           C  
ATOM   4272  OE1 GLU A 263      26.939  12.831   8.125  1.00 47.93           O  
ATOM   4273  OE2 GLU A 263      25.692  14.417   9.023  1.00 57.37           O1-
ATOM   4274  H   GLU A 263      28.488  14.009  13.287  1.00  0.00           H  
ATOM   4275  N   ILE A 264      28.688  17.672  12.991  1.00 49.06           N  
ATOM   4276  CA  ILE A 264      28.263  18.675  13.958  1.00 51.34           C  
ATOM   4277  C   ILE A 264      27.463  19.747  13.226  1.00 52.26           C  
ATOM   4278  O   ILE A 264      27.476  19.790  11.999  1.00 56.91           O  
ATOM   4279  CB  ILE A 264      29.463  19.316  14.678  1.00 48.15           C  
ATOM   4280  CG1 ILE A 264      30.144  20.314  13.735  1.00 47.20           C  
ATOM   4281  CG2 ILE A 264      30.420  18.229  15.147  1.00 46.66           C  
ATOM   4282  CD1 ILE A 264      31.496  20.784  14.185  1.00 48.60           C  
ATOM   4283  H   ILE A 264      29.464  17.895  12.383  1.00  0.00           H  
ATOM   4284  N   PRO A 265      26.781  20.625  13.975  1.00 47.56           N  
ATOM   4285  CA  PRO A 265      25.945  21.640  13.342  1.00 43.34           C  
ATOM   4286  C   PRO A 265      26.745  22.742  12.654  1.00 45.28           C  
ATOM   4287  O   PRO A 265      27.927  22.973  12.926  1.00 45.52           O  
ATOM   4288  CB  PRO A 265      25.134  22.199  14.520  1.00 42.29           C  
ATOM   4289  CG  PRO A 265      25.295  21.233  15.622  1.00 39.79           C  
ATOM   4290  CD  PRO A 265      26.663  20.692  15.439  1.00 43.80           C  
ATOM   4291  N   PHE A 266      26.059  23.440  11.767  1.00 41.85           N  
ATOM   4292  CA  PHE A 266      26.678  24.414  10.906  1.00 38.70           C  
ATOM   4293  C   PHE A 266      27.166  25.631  11.671  1.00 39.87           C  
ATOM   4294  O   PHE A 266      26.477  26.139  12.543  1.00 42.52           O  
ATOM   4295  CB  PHE A 266      25.680  24.823   9.833  1.00 41.66           C  
ATOM   4296  CG  PHE A 266      26.231  25.744   8.817  1.00 41.59           C  
ATOM   4297  CD1 PHE A 266      27.473  25.499   8.246  1.00 40.63           C  
ATOM   4298  CD2 PHE A 266      25.510  26.851   8.419  1.00 40.74           C  
ATOM   4299  CE1 PHE A 266      27.983  26.348   7.298  1.00 41.79           C  
ATOM   4300  CE2 PHE A 266      26.017  27.704   7.472  1.00 42.10           C  
ATOM   4301  CZ  PHE A 266      27.255  27.454   6.908  1.00 41.64           C  
ATOM   4302  H   PHE A 266      25.063  23.300  11.674  1.00  0.00           H  
ATOM   4303  N   GLN A 267      28.382  26.064  11.351  1.00 41.63           N  
ATOM   4304  CA  GLN A 267      28.983  27.270  11.922  1.00 41.85           C  
ATOM   4305  C   GLN A 267      29.443  27.083  13.364  1.00 45.50           C  
ATOM   4306  O   GLN A 267      29.994  28.004  13.968  1.00 47.56           O  
ATOM   4307  CB  GLN A 267      28.023  28.447  11.838  1.00 39.59           C  
ATOM   4308  CG  GLN A 267      28.317  29.350  10.689  1.00 43.19           C  
ATOM   4309  CD  GLN A 267      27.122  30.178  10.309  1.00 47.17           C  
ATOM   4310  OE1 GLN A 267      26.028  29.989  10.838  1.00 51.46           O  
ATOM   4311  NE2 GLN A 267      27.319  31.116   9.394  1.00 46.37           N  
ATOM   4312  H   GLN A 267      28.941  25.553  10.683  1.00  0.00           H  
ATOM   4313 HE22 GLN A 267      26.552  31.703   9.099  1.00  0.00           H  
ATOM   4314 HE21 GLN A 267      28.237  31.243   8.993  1.00  0.00           H  
ATOM   4315  N   VAL A 268      29.235  25.884  13.900  1.00 44.50           N  
ATOM   4316  CA  VAL A 268      29.830  25.524  15.167  1.00 41.61           C  
ATOM   4317  C   VAL A 268      31.297  25.186  14.963  1.00 47.90           C  
ATOM   4318  O   VAL A 268      31.680  24.435  14.059  1.00 49.98           O  
ATOM   4319  CB  VAL A 268      29.125  24.322  15.836  1.00 40.26           C  
ATOM   4320  CG1 VAL A 268      29.877  23.883  17.090  1.00 38.00           C  
ATOM   4321  CG2 VAL A 268      27.690  24.675  16.197  1.00 41.94           C  
ATOM   4322  H   VAL A 268      28.654  25.210  13.422  1.00  0.00           H  
ATOM   4323  N   ASN A 269      32.107  25.749  15.842  1.00 53.36           N  
ATOM   4324  CA  ASN A 269      33.491  25.372  15.982  1.00 50.58           C  
ATOM   4325  C   ASN A 269      33.542  24.045  16.721  1.00 47.96           C  
ATOM   4326  O   ASN A 269      32.995  23.918  17.811  1.00 48.04           O  
ATOM   4327  CB  ASN A 269      34.250  26.453  16.747  1.00 51.05           C  
ATOM   4328  CG  ASN A 269      35.668  26.064  17.068  1.00 51.83           C  
ATOM   4329  OD1 ASN A 269      35.937  24.996  17.610  1.00 54.16           O  
ATOM   4330  ND2 ASN A 269      36.598  26.941  16.741  1.00 48.95           N  
ATOM   4331  H   ASN A 269      31.763  26.477  16.452  1.00  0.00           H  
ATOM   4332 HD22 ASN A 269      37.570  26.741  16.930  1.00  0.00           H  
ATOM   4333 HD21 ASN A 269      36.338  27.813  16.302  1.00  0.00           H  
ATOM   4334  N   LYS A 270      34.210  23.057  16.143  1.00 48.18           N  
ATOM   4335  CA  LYS A 270      34.308  21.764  16.795  1.00 48.14           C  
ATOM   4336  C   LYS A 270      35.080  21.846  18.107  1.00 49.97           C  
ATOM   4337  O   LYS A 270      34.626  21.332  19.126  1.00 50.80           O  
ATOM   4338  CB  LYS A 270      34.968  20.757  15.867  1.00 50.50           C  
ATOM   4339  CG  LYS A 270      35.263  19.426  16.522  1.00 51.98           C  
ATOM   4340  CD  LYS A 270      35.542  18.339  15.486  1.00 48.17           C  
ATOM   4341  CE  LYS A 270      36.797  18.626  14.678  1.00 43.97           C  
ATOM   4342  NZ  LYS A 270      38.036  18.535  15.493  1.00 41.71           N1+
ATOM   4343  H   LYS A 270      34.652  23.203  15.247  1.00  0.00           H  
ATOM   4344  HZ1 LYS A 270      37.936  17.797  16.175  1.00  0.00           H  
ATOM   4345  HZ2 LYS A 270      38.822  18.334  14.891  1.00  0.00           H  
ATOM   4346  HZ3 LYS A 270      38.192  19.414  15.967  1.00  0.00           H  
ATOM   4347  N   ALA A 271      36.224  22.522  18.093  1.00 51.25           N  
ATOM   4348  CA  ALA A 271      37.064  22.601  19.291  1.00 55.57           C  
ATOM   4349  C   ALA A 271      36.363  23.275  20.474  1.00 53.32           C  
ATOM   4350  O   ALA A 271      36.416  22.771  21.592  1.00 50.07           O  
ATOM   4351  CB  ALA A 271      38.353  23.332  18.977  1.00 57.33           C  
ATOM   4352  H   ALA A 271      36.524  22.990  17.250  1.00  0.00           H  
ATOM   4353  N   ARG A 272      35.708  24.405  20.214  1.00 53.16           N  
ATOM   4354  CA  ARG A 272      35.016  25.157  21.250  1.00 51.88           C  
ATOM   4355  C   ARG A 272      33.917  24.311  21.838  1.00 53.65           C  
ATOM   4356  O   ARG A 272      33.671  24.335  23.040  1.00 61.22           O  
ATOM   4357  CB  ARG A 272      34.420  26.449  20.697  1.00 51.12           C  
ATOM   4358  CG  ARG A 272      33.775  27.323  21.768  1.00 56.35           C  
ATOM   4359  CD  ARG A 272      33.116  28.561  21.180  1.00 60.18           C  
ATOM   4360  NE  ARG A 272      34.059  29.376  20.401  1.00 63.67           N  
ATOM   4361  CZ  ARG A 272      33.984  29.604  19.088  1.00 59.75           C  
ATOM   4362  NH1 ARG A 272      32.998  29.099  18.347  1.00 54.56           N  
ATOM   4363  NH2 ARG A 272      34.903  30.362  18.507  1.00 57.78           N1+
ATOM   4364  H   ARG A 272      35.680  24.767  19.271  1.00  0.00           H  
ATOM   4365  HE  ARG A 272      34.811  29.778  20.942  1.00  0.00           H  
ATOM   4366 HH12 ARG A 272      32.964  29.287  17.355  1.00  0.00           H  
ATOM   4367 HH11 ARG A 272      32.285  28.528  18.778  1.00  0.00           H  
ATOM   4368 HH22 ARG A 272      34.856  30.542  17.514  1.00  0.00           H  
ATOM   4369 HH21 ARG A 272      35.651  30.760  19.057  1.00  0.00           H  
ATOM   4370  N   MET A 273      33.238  23.578  20.976  1.00 47.07           N  
ATOM   4371  CA  MET A 273      32.172  22.708  21.410  1.00 48.48           C  
ATOM   4372  C   MET A 273      32.727  21.652  22.348  1.00 50.24           C  
ATOM   4373  O   MET A 273      32.153  21.370  23.394  1.00 52.09           O  
ATOM   4374  CB  MET A 273      31.516  22.070  20.201  1.00 49.01           C  
ATOM   4375  CG  MET A 273      30.351  21.166  20.509  1.00 48.94           C  
ATOM   4376  SD  MET A 273      30.159  19.988  19.168  1.00 61.51           S  
ATOM   4377  CE  MET A 273      31.647  19.004  19.374  1.00 42.44           C  
ATOM   4378  H   MET A 273      33.462  23.620  19.992  1.00  0.00           H  
ATOM   4379  N   ILE A 274      33.874  21.095  21.978  1.00 50.90           N  
ATOM   4380  CA  ILE A 274      34.505  20.065  22.787  1.00 52.67           C  
ATOM   4381  C   ILE A 274      34.900  20.611  24.162  1.00 56.95           C  
ATOM   4382  O   ILE A 274      34.753  19.928  25.171  1.00 55.29           O  
ATOM   4383  CB  ILE A 274      35.733  19.483  22.065  1.00 50.67           C  
ATOM   4384  CG1 ILE A 274      35.277  18.544  20.949  1.00 42.66           C  
ATOM   4385  CG2 ILE A 274      36.625  18.718  23.032  1.00 55.26           C  
ATOM   4386  CD1 ILE A 274      36.401  17.972  20.107  1.00 42.60           C  
ATOM   4387  H   ILE A 274      34.324  21.385  21.122  1.00  0.00           H  
ATOM   4388  N   GLU A 275      35.383  21.847  24.198  1.00 64.39           N  
ATOM   4389  CA  GLU A 275      35.751  22.488  25.458  1.00 69.78           C  
ATOM   4390  C   GLU A 275      34.559  22.597  26.406  1.00 75.04           C  
ATOM   4391  O   GLU A 275      34.692  22.423  27.626  1.00 79.10           O  
ATOM   4392  CB  GLU A 275      36.308  23.883  25.210  1.00 71.22           C  
ATOM   4393  CG  GLU A 275      37.609  23.930  24.445  1.00 74.65           C  
ATOM   4394  CD  GLU A 275      38.001  25.355  24.071  1.00 79.80           C  
ATOM   4395  OE1 GLU A 275      39.023  25.521  23.373  1.00 80.44           O  
ATOM   4396  OE2 GLU A 275      37.283  26.308  24.464  1.00 80.09           O1-
ATOM   4397  H   GLU A 275      35.504  22.367  23.341  1.00  0.00           H  
ATOM   4398  N   LYS A 276      33.399  22.920  25.837  1.00 74.93           N  
ATOM   4399  CA  LYS A 276      32.168  23.067  26.615  1.00 74.05           C  
ATOM   4400  C   LYS A 276      31.790  21.742  27.256  1.00 72.06           C  
ATOM   4401  O   LYS A 276      31.395  21.692  28.426  1.00 74.44           O  
ATOM   4402  CB  LYS A 276      31.018  23.573  25.737  1.00 71.49           C  
ATOM   4403  CG  LYS A 276      31.228  24.980  25.205  1.00 72.66           C  
ATOM   4404  CD  LYS A 276      29.929  25.591  24.728  1.00 73.92           C  
ATOM   4405  CE  LYS A 276      30.146  27.000  24.194  1.00 76.52           C  
ATOM   4406  NZ  LYS A 276      28.867  27.757  24.073  1.00 77.17           N1+
ATOM   4407  H   LYS A 276      33.351  23.072  24.839  1.00  0.00           H  
ATOM   4408  HZ1 LYS A 276      28.136  27.134  23.759  1.00  0.00           H  
ATOM   4409  HZ2 LYS A 276      28.616  28.142  24.973  1.00  0.00           H  
ATOM   4410  HZ3 LYS A 276      28.981  28.507  23.406  1.00  0.00           H  
ATOM   4411  N   ILE A 277      31.925  20.668  26.484  1.00 66.17           N  
ATOM   4412  CA  ILE A 277      31.674  19.336  26.999  1.00 63.11           C  
ATOM   4413  C   ILE A 277      32.650  19.069  28.150  1.00 63.75           C  
ATOM   4414  O   ILE A 277      32.251  18.641  29.240  1.00 65.82           O  
ATOM   4415  CB  ILE A 277      31.811  18.269  25.895  1.00 57.10           C  
ATOM   4416  CG1 ILE A 277      30.914  18.622  24.701  1.00 51.86           C  
ATOM   4417  CG2 ILE A 277      31.431  16.896  26.442  1.00 56.83           C  
ATOM   4418  CD1 ILE A 277      31.056  17.693  23.515  1.00 45.00           C  
ATOM   4419  H   ILE A 277      32.207  20.772  25.520  1.00  0.00           H  
ATOM   4420  N   ALA A 278      33.922  19.378  27.920  1.00 58.47           N  
ATOM   4421  CA  ALA A 278      34.946  19.143  28.920  1.00 56.29           C  
ATOM   4422  C   ALA A 278      34.634  19.925  30.176  1.00 59.30           C  
ATOM   4423  O   ALA A 278      34.763  19.416  31.290  1.00 62.20           O  
ATOM   4424  CB  ALA A 278      36.311  19.523  28.383  1.00 57.40           C  
ATOM   4425  H   ALA A 278      34.191  19.785  27.035  1.00  0.00           H  
ATOM   4426  N   GLU A 279      34.198  21.160  29.983  1.00 64.84           N  
ATOM   4427  CA  GLU A 279      33.909  22.037  31.091  1.00 74.24           C  
ATOM   4428  C   GLU A 279      32.788  21.461  31.946  1.00 70.28           C  
ATOM   4429  O   GLU A 279      32.858  21.494  33.178  1.00 70.87           O  
ATOM   4430  CB  GLU A 279      33.537  23.421  30.577  1.00 82.50           C  
ATOM   4431  CG  GLU A 279      33.698  24.527  31.599  1.00 88.89           C  
ATOM   4432  CD  GLU A 279      33.275  25.873  31.046  1.00 91.80           C  
ATOM   4433  OE1 GLU A 279      32.458  25.899  30.099  1.00 87.00           O  
ATOM   4434  OE2 GLU A 279      33.771  26.903  31.548  1.00 98.26           O1-
ATOM   4435  H   GLU A 279      34.060  21.505  29.044  1.00  0.00           H  
ATOM   4436  N   LEU A 280      31.764  20.916  31.292  1.00 63.68           N  
ATOM   4437  CA  LEU A 280      30.610  20.390  32.011  1.00 61.47           C  
ATOM   4438  C   LEU A 280      31.006  19.238  32.902  1.00 62.97           C  
ATOM   4439  O   LEU A 280      30.581  19.157  34.054  1.00 64.58           O  
ATOM   4440  CB  LEU A 280      29.521  19.946  31.030  1.00 59.51           C  
ATOM   4441  CG  LEU A 280      28.614  21.045  30.445  1.00 62.93           C  
ATOM   4442  CD1 LEU A 280      27.285  20.445  30.039  1.00 64.00           C  
ATOM   4443  CD2 LEU A 280      28.376  22.209  31.396  1.00 64.60           C  
ATOM   4444  H   LEU A 280      31.779  20.862  30.284  1.00  0.00           H  
ATOM   4445  N   VAL A 281      31.841  18.361  32.373  1.00 61.30           N  
ATOM   4446  CA  VAL A 281      32.328  17.250  33.158  1.00 61.42           C  
ATOM   4447  C   VAL A 281      33.119  17.763  34.350  1.00 65.65           C  
ATOM   4448  O   VAL A 281      32.928  17.304  35.471  1.00 65.48           O  
ATOM   4449  CB  VAL A 281      33.203  16.319  32.321  1.00 56.48           C  
ATOM   4450  CG1 VAL A 281      33.882  15.273  33.199  1.00 57.14           C  
ATOM   4451  CG2 VAL A 281      32.362  15.652  31.253  1.00 52.72           C  
ATOM   4452  H   VAL A 281      32.142  18.465  31.415  1.00  0.00           H  
ATOM   4453  N   ARG A 282      34.008  18.718  34.099  1.00 71.47           N  
ATOM   4454  CA  ARG A 282      34.843  19.283  35.151  1.00 73.59           C  
ATOM   4455  C   ARG A 282      33.988  19.920  36.213  1.00 75.04           C  
ATOM   4456  O   ARG A 282      34.241  19.757  37.399  1.00 79.49           O  
ATOM   4457  CB  ARG A 282      35.808  20.323  34.595  1.00 72.42           C  
ATOM   4458  CG  ARG A 282      37.239  19.858  34.585  1.00 76.38           C  
ATOM   4459  CD  ARG A 282      38.157  20.896  33.974  1.00 82.51           C  
ATOM   4460  NE  ARG A 282      38.533  20.567  32.591  1.00 87.81           N  
ATOM   4461  CZ  ARG A 282      38.213  21.282  31.514  1.00 87.87           C  
ATOM   4462  NH1 ARG A 282      37.494  22.403  31.622  1.00 84.79           N  
ATOM   4463  NH2 ARG A 282      38.618  20.876  30.307  1.00 85.13           N1+
ATOM   4464  H   ARG A 282      34.119  19.070  33.159  1.00  0.00           H  
ATOM   4465  HE  ARG A 282      39.078  19.722  32.493  1.00  0.00           H  
ATOM   4466 HH12 ARG A 282      37.259  22.934  30.795  1.00  0.00           H  
ATOM   4467 HH11 ARG A 282      37.185  22.719  32.529  1.00  0.00           H  
ATOM   4468 HH22 ARG A 282      38.378  21.414  29.487  1.00  0.00           H  
ATOM   4469 HH21 ARG A 282      39.163  20.031  30.216  1.00  0.00           H  
ATOM   4470  N   ASP A 283      32.961  20.632  35.778  1.00 72.02           N  
ATOM   4471  CA  ASP A 283      32.119  21.363  36.702  1.00 72.39           C  
ATOM   4472  C   ASP A 283      30.974  20.510  37.241  1.00 71.72           C  
ATOM   4473  O   ASP A 283      30.112  21.000  37.964  1.00 74.37           O  
ATOM   4474  CB  ASP A 283      31.571  22.609  36.024  1.00 73.59           C  
ATOM   4475  CG  ASP A 283      32.670  23.578  35.599  1.00 73.27           C  
ATOM   4476  OD1 ASP A 283      33.860  23.302  35.879  1.00 70.37           O  
ATOM   4477  OD2 ASP A 283      32.342  24.617  34.988  1.00 73.25           O1-
ATOM   4478  H   ASP A 283      32.757  20.671  34.790  1.00  0.00           H  
ATOM   4479  N   LYS A 284      30.944  19.238  36.855  1.00 68.84           N  
ATOM   4480  CA  LYS A 284      29.994  18.275  37.424  1.00 67.65           C  
ATOM   4481  C   LYS A 284      28.554  18.560  36.997  1.00 65.26           C  
ATOM   4482  O   LYS A 284      27.603  18.013  37.558  1.00 63.97           O  
ATOM   4483  CB  LYS A 284      30.086  18.246  38.958  1.00 70.05           C  
ATOM   4484  CG  LYS A 284      31.088  17.258  39.485  1.00 72.35           C  
ATOM   4485  CD  LYS A 284      32.108  17.930  40.388  1.00 73.01           C  
ATOM   4486  CE  LYS A 284      33.347  17.072  40.554  1.00 73.86           C  
ATOM   4487  NZ  LYS A 284      33.589  16.667  41.971  1.00 76.65           N1+
ATOM   4488  H   LYS A 284      31.588  18.909  36.150  1.00  0.00           H  
ATOM   4489  HZ1 LYS A 284      32.800  16.136  42.309  1.00  0.00           H  
ATOM   4490  HZ2 LYS A 284      34.423  16.101  42.022  1.00  0.00           H  
ATOM   4491  HZ3 LYS A 284      33.708  17.492  42.542  1.00  0.00           H  
ATOM   4492  N   LYS A 285      28.403  19.397  35.980  1.00 62.06           N  
ATOM   4493  CA  LYS A 285      27.092  19.743  35.462  1.00 60.02           C  
ATOM   4494  C   LYS A 285      26.396  18.581  34.785  1.00 57.36           C  
ATOM   4495  O   LYS A 285      25.170  18.515  34.755  1.00 58.06           O  
ATOM   4496  CB  LYS A 285      27.225  20.854  34.459  1.00 61.56           C  
ATOM   4497  CG  LYS A 285      28.040  22.037  34.941  1.00 63.49           C  
ATOM   4498  CD  LYS A 285      27.153  23.057  35.612  1.00 65.94           C  
ATOM   4499  CE  LYS A 285      27.539  24.471  35.215  1.00 71.11           C  
ATOM   4500  NZ  LYS A 285      26.349  25.285  34.834  1.00 71.29           N1+
ATOM   4501  H   LYS A 285      29.213  19.813  35.544  1.00  0.00           H  
ATOM   4502  HZ1 LYS A 285      25.741  24.737  34.243  1.00  0.00           H  
ATOM   4503  HZ2 LYS A 285      25.849  25.561  35.667  1.00  0.00           H  
ATOM   4504  HZ3 LYS A 285      26.651  26.109  34.335  1.00  0.00           H  
ATOM   4505  N   ILE A 286      27.194  17.700  34.192  1.00 52.71           N  
ATOM   4506  CA  ILE A 286      26.679  16.480  33.578  1.00 53.45           C  
ATOM   4507  C   ILE A 286      27.277  15.229  34.220  1.00 58.46           C  
ATOM   4508  O   ILE A 286      28.364  15.279  34.797  1.00 61.29           O  
ATOM   4509  CB  ILE A 286      26.976  16.458  32.067  1.00 56.14           C  
ATOM   4510  CG1 ILE A 286      26.183  15.341  31.386  1.00 51.17           C  
ATOM   4511  CG2 ILE A 286      28.477  16.291  31.811  1.00 60.18           C  
ATOM   4512  CD1 ILE A 286      26.076  15.490  29.907  1.00 43.37           C  
ATOM   4513  H   ILE A 286      28.190  17.863  34.157  1.00  0.00           H  
ATOM   4514  N   ASP A 287      26.583  14.105  34.084  1.00 60.30           N  
ATOM   4515  CA  ASP A 287      27.000  12.875  34.727  1.00 65.38           C  
ATOM   4516  C   ASP A 287      27.167  11.704  33.753  1.00 63.12           C  
ATOM   4517  O   ASP A 287      26.540  11.676  32.694  1.00 60.37           O  
ATOM   4518  CB  ASP A 287      26.002  12.491  35.809  1.00 68.97           C  
ATOM   4519  CG  ASP A 287      26.499  11.347  36.670  1.00 71.71           C  
ATOM   4520  OD1 ASP A 287      27.538  11.527  37.350  1.00 72.89           O  
ATOM   4521  OD2 ASP A 287      25.866  10.270  36.672  1.00 69.23           O1-
ATOM   4522  H   ASP A 287      25.743  14.095  33.523  1.00  0.00           H  
ATOM   4523  N   GLY A 288      27.991  10.729  34.140  1.00 60.64           N  
ATOM   4524  CA  GLY A 288      28.137   9.492  33.395  1.00 58.18           C  
ATOM   4525  C   GLY A 288      29.217   9.474  32.336  1.00 56.98           C  
ATOM   4526  O   GLY A 288      29.303   8.510  31.585  1.00 54.40           O  
ATOM   4527  H   GLY A 288      28.541  10.836  34.980  1.00  0.00           H  
ATOM   4528  N   ILE A 289      30.043  10.516  32.282  1.00 58.19           N  
ATOM   4529  CA  ILE A 289      31.093  10.596  31.269  1.00 55.44           C  
ATOM   4530  C   ILE A 289      32.474  10.348  31.870  1.00 56.14           C  
ATOM   4531  O   ILE A 289      32.909  11.039  32.801  1.00 51.64           O  
ATOM   4532  CB  ILE A 289      31.088  11.956  30.551  1.00 53.06           C  
ATOM   4533  CG1 ILE A 289      29.788  12.130  29.770  1.00 50.10           C  
ATOM   4534  CG2 ILE A 289      32.272  12.065  29.587  1.00 51.53           C  
ATOM   4535  CD1 ILE A 289      29.652  13.469  29.118  1.00 49.04           C  
ATOM   4536  H   ILE A 289      29.950  11.269  32.948  1.00  0.00           H  
ATOM   4537  N   THR A 290      33.168   9.370  31.294  1.00 57.23           N  
ATOM   4538  CA  THR A 290      34.475   8.956  31.782  1.00 58.19           C  
ATOM   4539  C   THR A 290      35.618   9.410  30.877  1.00 54.06           C  
ATOM   4540  O   THR A 290      36.772   9.452  31.314  1.00 57.31           O  
ATOM   4541  CB  THR A 290      34.552   7.432  31.922  1.00 56.25           C  
ATOM   4542  OG1 THR A 290      34.425   6.828  30.631  1.00 57.40           O  
ATOM   4543  CG2 THR A 290      33.450   6.925  32.829  1.00 52.65           C  
ATOM   4544  H   THR A 290      32.791   8.888  30.491  1.00  0.00           H  
ATOM   4545  HG1 THR A 290      35.096   7.234  30.057  1.00  0.00           H  
ATOM   4546  N   ASP A 291      35.321   9.746  29.627  1.00 46.55           N  
ATOM   4547  CA  ASP A 291      36.362  10.257  28.744  1.00 45.00           C  
ATOM   4548  C   ASP A 291      35.792  11.059  27.596  1.00 46.65           C  
ATOM   4549  O   ASP A 291      34.615  10.955  27.269  1.00 46.82           O  
ATOM   4550  CB  ASP A 291      37.230   9.111  28.208  1.00 42.69           C  
ATOM   4551  CG  ASP A 291      38.571   9.581  27.687  1.00 41.57           C  
ATOM   4552  OD1 ASP A 291      38.888  10.776  27.806  1.00 41.91           O  
ATOM   4553  OD2 ASP A 291      39.316   8.743  27.163  1.00 42.49           O1-
ATOM   4554  H   ASP A 291      34.374   9.647  29.289  1.00  0.00           H  
ATOM   4555  N   LEU A 292      36.648  11.879  27.002  1.00 50.88           N  
ATOM   4556  CA  LEU A 292      36.302  12.698  25.853  1.00 51.60           C  
ATOM   4557  C   LEU A 292      37.503  12.734  24.900  1.00 51.82           C  
ATOM   4558  O   LEU A 292      38.627  12.994  25.326  1.00 51.73           O  
ATOM   4559  CB  LEU A 292      35.900  14.097  26.316  1.00 47.95           C  
ATOM   4560  CG  LEU A 292      35.465  15.119  25.270  1.00 49.95           C  
ATOM   4561  CD1 LEU A 292      34.315  14.612  24.418  1.00 48.72           C  
ATOM   4562  CD2 LEU A 292      35.072  16.409  25.970  1.00 52.84           C  
ATOM   4563  H   LEU A 292      37.595  11.957  27.346  1.00  0.00           H  
ATOM   4564  N   ARG A 293      37.273  12.453  23.619  1.00 50.93           N  
ATOM   4565  CA  ARG A 293      38.361  12.371  22.652  1.00 50.95           C  
ATOM   4566  C   ARG A 293      37.971  12.796  21.253  1.00 50.83           C  
ATOM   4567  O   ARG A 293      37.036  12.264  20.667  1.00 52.86           O  
ATOM   4568  CB  ARG A 293      38.899  10.955  22.589  1.00 49.10           C  
ATOM   4569  CG  ARG A 293      39.516  10.500  23.870  1.00 51.82           C  
ATOM   4570  CD  ARG A 293      40.333   9.269  23.630  1.00 57.52           C  
ATOM   4571  NE  ARG A 293      39.628   8.315  22.776  1.00 60.89           N  
ATOM   4572  CZ  ARG A 293      38.804   7.369  23.219  1.00 59.48           C  
ATOM   4573  NH1 ARG A 293      38.559   7.231  24.515  1.00 55.50           N  
ATOM   4574  NH2 ARG A 293      38.220   6.549  22.357  1.00 59.32           N1+
ATOM   4575  H   ARG A 293      36.328  12.292  23.299  1.00  0.00           H  
ATOM   4576  HE  ARG A 293      39.802   8.410  21.786  1.00  0.00           H  
ATOM   4577 HH12 ARG A 293      37.932   6.508  24.836  1.00  0.00           H  
ATOM   4578 HH11 ARG A 293      39.001   7.848  25.182  1.00  0.00           H  
ATOM   4579 HH22 ARG A 293      37.595   5.830  22.689  1.00  0.00           H  
ATOM   4580 HH21 ARG A 293      38.402   6.644  21.368  1.00  0.00           H  
ATOM   4581  N   ASP A 294      38.706  13.757  20.716  1.00 51.36           N  
ATOM   4582  CA  ASP A 294      38.644  14.053  19.299  1.00 49.12           C  
ATOM   4583  C   ASP A 294      39.577  13.082  18.607  1.00 45.22           C  
ATOM   4584  O   ASP A 294      40.793  13.118  18.812  1.00 48.03           O  
ATOM   4585  CB  ASP A 294      39.046  15.499  19.007  1.00 47.48           C  
ATOM   4586  CG  ASP A 294      38.709  15.917  17.604  1.00 52.68           C  
ATOM   4587  OD1 ASP A 294      38.419  15.035  16.778  1.00 55.01           O  
ATOM   4588  OD2 ASP A 294      38.741  17.124  17.321  1.00 57.25           O1-
ATOM   4589  H   ASP A 294      39.326  14.302  21.297  1.00  0.00           H  
ATOM   4590  N   GLU A 295      39.007  12.198  17.805  1.00 38.32           N  
ATOM   4591  CA  GLU A 295      39.805  11.320  16.971  1.00 42.33           C  
ATOM   4592  C   GLU A 295      39.654  11.680  15.503  1.00 47.26           C  
ATOM   4593  O   GLU A 295      39.903  10.854  14.633  1.00 54.51           O  
ATOM   4594  CB  GLU A 295      39.405   9.866  17.205  1.00 46.06           C  
ATOM   4595  CG  GLU A 295      39.596   9.409  18.640  1.00 49.24           C  
ATOM   4596  CD  GLU A 295      39.117   7.986  18.887  1.00 48.63           C  
ATOM   4597  OE1 GLU A 295      38.389   7.431  18.027  1.00 41.66           O  
ATOM   4598  OE2 GLU A 295      39.473   7.429  19.952  1.00 50.21           O1-
ATOM   4599  H   GLU A 295      38.000  12.126  17.767  1.00  0.00           H  
ATOM   4600  N   THR A 296      39.224  12.909  15.231  1.00 45.39           N  
ATOM   4601  CA  THR A 296      39.121  13.408  13.867  1.00 43.30           C  
ATOM   4602  C   THR A 296      40.456  13.225  13.155  1.00 44.89           C  
ATOM   4603  O   THR A 296      41.505  13.450  13.752  1.00 47.62           O  
ATOM   4604  CB  THR A 296      38.717  14.898  13.856  1.00 43.32           C  
ATOM   4605  OG1 THR A 296      37.454  15.051  14.508  1.00 45.64           O  
ATOM   4606  CG2 THR A 296      38.615  15.447  12.435  1.00 36.28           C  
ATOM   4607  H   THR A 296      38.957  13.529  15.984  1.00  0.00           H  
ATOM   4608  HG1 THR A 296      37.699  15.020  15.478  1.00  0.00           H  
ATOM   4609  N   SER A 297      40.427  12.780  11.904  1.00 44.82           N  
ATOM   4610  CA  SER A 297      41.623  12.804  11.065  1.00 44.85           C  
ATOM   4611  C   SER A 297      41.194  12.964   9.613  1.00 44.23           C  
ATOM   4612  O   SER A 297      40.018  12.799   9.292  1.00 41.26           O  
ATOM   4613  CB  SER A 297      42.467  11.545  11.251  1.00 39.85           C  
ATOM   4614  OG  SER A 297      41.968  10.491  10.455  1.00 40.35           O  
ATOM   4615  H   SER A 297      39.567  12.417  11.517  1.00  0.00           H  
ATOM   4616  HG  SER A 297      41.427   9.907  11.016  1.00  0.00           H  
ATOM   4617  N   LEU A 298      42.129  13.315   8.738  1.00 46.17           N  
ATOM   4618  CA  LEU A 298      41.754  13.630   7.365  1.00 47.60           C  
ATOM   4619  C   LEU A 298      41.151  12.403   6.698  1.00 50.75           C  
ATOM   4620  O   LEU A 298      40.142  12.503   6.009  1.00 52.88           O  
ATOM   4621  CB  LEU A 298      42.952  14.162   6.561  1.00 47.07           C  
ATOM   4622  CG  LEU A 298      43.701  15.385   7.105  1.00 46.60           C  
ATOM   4623  CD1 LEU A 298      44.542  16.018   6.015  1.00 47.34           C  
ATOM   4624  CD2 LEU A 298      42.711  16.379   7.683  1.00 45.92           C  
ATOM   4625  H   LEU A 298      43.096  13.363   9.026  1.00  0.00           H  
ATOM   4626  N   ARG A 299      41.756  11.244   6.927  1.00 51.76           N  
ATOM   4627  CA  ARG A 299      41.243   9.996   6.365  1.00 55.24           C  
ATOM   4628  C   ARG A 299      39.930   9.602   7.053  1.00 58.50           C  
ATOM   4629  O   ARG A 299      38.928   9.270   6.399  1.00 57.28           O  
ATOM   4630  CB  ARG A 299      42.270   8.847   6.480  1.00 59.06           C  
ATOM   4631  CG  ARG A 299      43.729   9.249   6.702  1.00 62.38           C
[truncated: 780,845 more chars]
